# Supplementary material for: Resolving the heterogeneous tumour microenvironment in cardiac myxoma through single‐cell and spatial transcriptomics
Source: Clin Transl Med. 2024 Feb 6;14(2):e1581. doi: 10.1002/ctm2.1581 (PMC10844892; doi:10.1002/ctm2.1581)
Supplement: Supplementary file 2 — Supporting information [file CTM2-14-e1581-s002.zip › Table S1.xlsx]

## Sheet: Sheet1
Table S1. Demographic and clinical information for the study subjects.
patient ID	sample ID for scRNA-seq	section ID for ST	Characteristics of patients				Characteristics of cardiac myxomas			Transcriptomic Sequencing
			Ethnicity	Sex	Age (y)	BMI	Location	Surface	texture	scRNA-Seq	Spatial transcriptome
P1	CM1	NA	East Asian (Chinese)	M	40-45	24-26	Right atrium	Smooth	Soft	YES	NO
P2	CM2	NA	East Asian (Chinese)	F	45-50	26-28	Left atrium	Smooth	Soft	YES	NO
P3	CM4	NA	East Asian (Chinese)	M	35-40	28-30	Left atrium	Smooth	Soft	YES	NO
P4	CM5	NA	East Asian (Chinese)	F	65-70	28-30	Left atrium	Smooth	Soft	YES	NO
P5	CM6	S81555	East Asian (Chinese)	F	50-55	20-22	Left atrium	Smooth	Soft	YES	YES
P6	CM8	NA	East Asian (Chinese)	M	50-55	24-26	Left atrium	Smooth, lobulated	Soft	YES	NO
P7	CM9	S82094	East Asian (Chinese)	F	65-70	28-30	Left atrium	Smooth	Soft	YES	YES
P8	CM10	NA	East Asian (Chinese)	F	45-50	24-26	Left atrium	Villous	Soft	YES	NO
P9	CM11	S84444	East Asian (Chinese)	F	50-55	16-18	Left atrium	Smooth, partially lobulated	Soft	YES	YES
P10	NA	S81631	East Asian (Chinese)	M	45-50	26-28	Left atrium	Smooth	Soft	NO	YES
P11	NA	S73042	East Asian (Chinese)	F	30-35	22-24	Left atrium	Smooth	Soft	NO	YES
