# Supplementary material for: Resolving the heterogeneous tumour microenvironment in cardiac myxoma through single‐cell and spatial transcriptomics
Source: Clin Transl Med. 2024 Feb 6;14(2):e1581. doi: 10.1002/ctm2.1581 (PMC10844892; doi:10.1002/ctm2.1581)
Supplement: Supplementary file 2 — Supporting information [file CTM2-14-e1581-s002.zip › Table S10.xlsx]

## Sheet: hub_genes_modules_info
Table S10. Genes ranked by eigengene-based connectivity in each gene coexpression module of the EC-like tumor cells inferred by hdWGCNA. The top 10 genes were considered hub genes of the co-expression network.
module	gene_name	kME	rankInModule
M1	RPL13	0.839526	M1_1
M1	RPS18	0.827348	M1_2
M1	RPS3	0.813693	M1_3
M1	RPL3	0.81339	M1_4
M1	RPS3A	0.803257	M1_5
M1	RPS12	0.802749	M1_6
M1	RPL7A	0.79815	M1_7
M1	RPS6	0.79036	M1_8
M1	RPS14	0.789697	M1_9
M1	RPS9	0.788835	M1_10
M1	RPL32	0.787888	M1_11
M1	RPL15	0.780909	M1_12
M1	RPS8	0.778535	M1_13
M1	RPS19	0.772795	M1_14
M1	RPL17	0.763931	M1_15
M1	RPS2	0.762608	M1_16
M1	EEF1A1	0.761641	M1_17
M1	RPS4X	0.75835	M1_18
M1	RPL12	0.754793	M1_19
M1	RPL10	0.752703	M1_20
M1	RPS23	0.752316	M1_21
M1	RPS24	0.750631	M1_22
M1	RPL11	0.749334	M1_23
M1	RPL10A	0.738819	M1_24
M1	RPL19	0.737892	M1_25
M1	RPL5	0.734947	M1_26
M1	RPL9	0.732958	M1_27
M1	RACK1	0.724278	M1_28
M1	RPL18	0.723166	M1_29
M1	RPL37	0.720531	M1_30
M1	RPL29	0.720005	M1_31
M1	RPS5	0.716384	M1_32
M1	RPS27A	0.716121	M1_33
M1	RPL18A	0.715305	M1_34
M1	RPS7	0.709143	M1_35
M1	RPL21	0.707577	M1_36
M1	RPL6	0.699886	M1_37
M1	TPT1	0.699156	M1_38
M1	RPL24	0.688105	M1_39
M1	EEF1G	0.681093	M1_40
M1	NACA	0.677998	M1_41
M1	RPL23A	0.677042	M1_42
M1	RPS25	0.669202	M1_43
M1	RPL8	0.652446	M1_44
M1	EEF1B2	0.63298	M1_45
M1	RPL22	0.626658	M1_46
M1	RPS16	0.61465	M1_47
M1	RPSA	0.605557	M1_48
M1	RPLP0	0.600371	M1_49
M1	RPLP2	0.582904	M1_50
M1	RPL27A	0.574024	M1_51
M1	RPL7	0.535425	M1_52
M1	UBA52	0.532162	M1_53
M1	RPL13A	0.526702	M1_54
M1	RPL4	0.502934	M1_55
M1	RPS11	0.487723	M1_56
M1	NOP53	0.477129	M1_57
M1	RPL38	0.476898	M1_58
M1	EEF1D	0.458319	M1_59
M1	RPL31	0.446021	M1_60
M1	EEF2	0.434822	M1_61
M1	RPS17	0.434709	M1_62
M1	GAS5	0.425234	M1_63
M1	HNRNPA1	0.416188	M1_64
M1	NPM1	0.415731	M1_65
M1	RAB13	0.40683	M1_66
M1	C7	0.394986	M1_67
M1	RPL23	0.39286	M1_68
M1	ZFAS1	0.378604	M1_69
M1	HLA-E	0.335652	M1_70
M1	STAB1	0.326158	M1_71
M1	BMX	0.319753	M1_72
M1	CCDC3	0.315559	M1_73
M1	LEPR	0.312244	M1_74
M1	SELP	0.305328	M1_75
M1	RPS20	0.30139	M1_76
M1	EIF4B	0.292211	M1_77
M1	TMEM204	0.290844	M1_78
M1	ERG	0.286912	M1_79
M1	TSPAN7	0.286877	M1_80
M1	TRAPPC6A	0.283931	M1_81
M1	PRCP	0.280009	M1_82
M1	PLSCR1	0.277529	M1_83
M1	PIM3	0.271623	M1_84
M1	EDN1	0.27089	M1_85
M1	ALDH2	0.255837	M1_86
M1	NAP1L1	0.248454	M1_87
M1	SNHG16	0.248077	M1_88
M1	FAM167B	0.24312	M1_89
M1	SNHG32	0.24232	M1_90
M1	IMPDH2	0.240246	M1_91
M1	NRG1	0.233445	M1_92
M1	GIMAP1	0.232159	M1_93
M1	WWTR1	0.226955	M1_94
M1	GIMAP2	0.224929	M1_95
M1	SLC40A1	0.223829	M1_96
M1	PGM5	0.221656	M1_97
M1	GAS6	0.220692	M1_98
M1	GRASP	0.214887	M1_99
M1	ACTN1	0.214784	M1_100
M1	DNAJC12	0.214733	M1_101
M1	CD93	0.214248	M1_102
M1	SOX7	0.212922	M1_103
M1	ALPL	0.203233	M1_104
M1	GBP2	0.2019	M1_105
M1	MYRIP	0.200108	M1_106
M1	TLE2	0.198039	M1_107
M1	SLC41A3	0.191875	M1_108
M1	DEPP1	0.188055	M1_109
M1	ANP32A	0.186646	M1_110
M1	SHE	0.184409	M1_111
M1	C1orf115	0.184149	M1_112
M1	ADGRF5	0.183871	M1_113
M1	SYNGR2	0.182718	M1_114
M1	PTGIS	0.182448	M1_115
M1	STOM	0.18091	M1_116
M1	NUDT14	0.180078	M1_117
M1	ISYNA1	0.179383	M1_118
M1	FZD4	0.178945	M1_119
M1	BOC	0.175763	M1_120
M1	PARD6G	0.175301	M1_121
M1	LYSMD2	0.174801	M1_122
M1	AKR1B1	0.168531	M1_123
M1	SMIM10	0.163575	M1_124
M1	JAM2	0.163419	M1_125
M1	KLHL13	0.159179	M1_126
M1	SLC43A3	0.157278	M1_127
M1	RPS6KA2	0.155955	M1_128
M1	TNFAIP8L1	0.15514	M1_129
M1	FAM13C	0.152492	M1_130
M1	CSDE1	0.139379	M1_131
M1	FMOD	0.138606	M1_132
M1	CPNE2	0.137047	M1_133
M1	FOXN3	0.137043	M1_134
M1	CARD8	0.136959	M1_135
M1	MARCH9	0.135908	M1_136
M1	PALM	0.133586	M1_137
M1	ADGRA2	0.132107	M1_138
M1	ST6GAL1	0.13207	M1_139
M1	CLDN11	0.130234	M1_140
M1	EML3	0.128881	M1_141
M1	MLXIP	0.128703	M1_142
M1	AGPAT5	0.128524	M1_143
M1	NR2F2	0.128256	M1_144
M1	TP53	0.128038	M1_145
M1	RAB11FIP1	0.126343	M1_146
M1	UGCG	0.124708	M1_147
M1	KCTD12	0.123695	M1_148
M1	THBS3	0.122176	M1_149
M1	ZNF521	0.1221	M1_150
M1	NOTCH1	0.120436	M1_151
M1	ABLIM1	0.118266	M1_152
M1	LRIG1	0.111883	M1_153
M1	NPAS2	0.106196	M1_154
M1	HNRNPUL1	0.0995714	M1_155
M1	HMBOX1	0.0965444	M1_156
M1	RGL1	0.0964759	M1_157
M1	TBC1D30	0.0959048	M1_158
M1	JCAD	0.0957418	M1_159
M1	CRTAP	0.0935943	M1_160
M1	CHD3	0.0891855	M1_161
M1	CADPS2	0.0855945	M1_162
M1	ATP11C	0.0850877	M1_163
M1	F5	0.0834174	M1_164
M1	TPPP	0.0829742	M1_165
M1	PGD	0.0807986	M1_166
M1	GATA6	0.0796762	M1_167
M1	DDB2	0.0788846	M1_168
M1	RNF38	0.0788563	M1_169
M1	NHSL2	0.0744402	M1_170
M1	ZMAT3	0.065703	M1_171
M1	EPB41L4A	0.0650423	M1_172
M1	SULF1	0.0631115	M1_173
M1	EBF1	0.0611378	M1_174
M1	ANXA11	0.059852	M1_175
M1	USP22	0.0596876	M1_176
M1	CHSY1	0.0596034	M1_177
M1	NUDT3	0.0564927	M1_178
M1	IRF2BP2	0.0531695	M1_179
M1	INSIG2	0.0530669	M1_180
M1	MLLT6	0.0475205	M1_181
M1	PTCHD4	0.0470608	M1_182
M1	ARHGEF1	0.0429095	M1_183
M1	PRRC2B	0.0428486	M1_184
M1	PRKAA2	0.0382224	M1_185
M1	TRIM56	0.0308452	M1_186
M1	CASP10	0.0251021	M1_187
M1	MCC	0.0155045	M1_188
M1	PBX1	0.00773975	M1_189
M1	PDIA4	0.00564748	M1_190
M1	VASH1	0.00361268	M1_191
M1	PRICKLE2	-0.00992306	M1_192
M1	PDS5A	-0.0192329	M1_193
M1	AMIGO2	-0.0220988	M1_194
M1	ITGA1	-0.0392637	M1_195
M10	FAM107B	0.615313	M10_1
M10	SERTAD4	0.479364	M10_2
M10	SLC44A1	0.476691	M10_3
M10	MSI2	0.456704	M10_4
M10	FGL2	0.419851	M10_5
M10	FZD7	0.415701	M10_6
M10	LMO4	0.413775	M10_7
M10	FAT1	0.408096	M10_8
M10	UBL3	0.404494	M10_9
M10	TSHZ2	0.3951	M10_10
M10	EGR3	0.390528	M10_11
M10	RND3	0.373326	M10_12
M10	IDS	0.365753	M10_13
M10	SLC16A4	0.362972	M10_14
M10	ARHGAP12	0.356875	M10_15
M10	CMTM6	0.353612	M10_16
M10	CLCN3	0.341452	M10_17
M10	ETV4	0.340297	M10_18
M10	ZMIZ1	0.329727	M10_19
M10	KIAA0040	0.323468	M10_20
M10	KLHL21	0.320413	M10_21
M10	SLC5A3	0.320256	M10_22
M10	TMED5	0.319093	M10_23
M10	PLEKHA2	0.303197	M10_24
M10	RAPH1	0.301205	M10_25
M10	ATP2B1	0.300229	M10_26
M10	ACADVL	0.298891	M10_27
M10	CALU	0.286333	M10_28
M10	ACSL3	0.281783	M10_29
M10	HIPK2	0.280244	M10_30
M10	KIAA1217	0.279591	M10_31
M10	PRUNE2	0.273865	M10_32
M10	AMFR	0.268957	M10_33
M10	ANXA4	0.262557	M10_34
M10	CORO2A	0.261529	M10_35
M10	CCN1	0.259945	M10_36
M10	ARHGEF40	0.259355	M10_37
M10	TUBA1C	0.258863	M10_38
M10	PI3	0.257155	M10_39
M10	TMSB4X	0.253551	M10_40
M10	NAA50	0.248451	M10_41
M10	BTG3	0.246957	M10_42
M10	NR3C1	0.242128	M10_43
M10	ZNF385A	0.241965	M10_44
M10	LTN1	0.239779	M10_45
M10	KCTD9	0.237506	M10_46
M10	MICALL2	0.237288	M10_47
M10	TMED7	0.229446	M10_48
M10	MOCS2	0.224117	M10_49
M10	REEP3	0.223963	M10_50
M10	CNIH1	0.218836	M10_51
M10	IQSEC1	0.216303	M10_52
M10	TMEM163	0.214244	M10_53
M10	AL356234.3	0.206431	M10_54
M10	PLXNA3	0.202593	M10_55
M10	TENT5A	0.199382	M10_56
M10	EIF5	0.197688	M10_57
M10	CAMTA1	0.196496	M10_58
M10	SMIM15	0.193882	M10_59
M10	ARHGAP10	0.193035	M10_60
M10	SFT2D1	0.192211	M10_61
M10	GAS2L1	0.187542	M10_62
M10	CYCS	0.184394	M10_63
M10	HMGN5	0.181333	M10_64
M10	TMBIM6	0.180343	M10_65
M10	GABARAPL2	0.178534	M10_66
M10	SUMO2	0.175191	M10_67
M10	LAMA2	0.173971	M10_68
M10	GIPC1	0.171716	M10_69
M10	TMEM14A	0.167275	M10_70
M10	IBTK	0.164325	M10_71
M10	SLC15A4	0.159122	M10_72
M10	USP53	0.156588	M10_73
M10	AC092807.3	0.155972	M10_74
M10	UNC50	0.148867	M10_75
M10	MCUB	0.148684	M10_76
M10	GTF2F2	0.146476	M10_77
M10	KCNC4	0.14292	M10_78
M10	UBXN2B	0.141486	M10_79
M10	YPEL5	0.140799	M10_80
M10	LMBRD2	0.138341	M10_81
M10	FBXL5	0.134826	M10_82
M10	ARPC1A	0.12743	M10_83
M10	KRT8	0.117164	M10_84
M10	GTF2B	0.114923	M10_85
M10	TGDS	0.113434	M10_86
M10	SELENOF	0.111211	M10_87
M10	BOLA3	0.100007	M10_88
M10	ADGRG1	0.0992429	M10_89
M10	HACD3	0.095245	M10_90
M10	DISP1	0.0946008	M10_91
M10	PIM1	0.0939824	M10_92
M10	MARCH5	0.0896067	M10_93
M10	GNG10	0.0800016	M10_94
M10	ATP5MPL	0.0664282	M10_95
M10	LAPTM4A	0.0619623	M10_96
M10	PPARD	0.0397546	M10_97
M10	TRPM4	0.0243098	M10_98
M10	PRMT3	0.0240717	M10_99
M10	RMI1	0.0217442	M10_100
M10	IL1B	-0.00134397	M10_101
M10	AC004148.1	-0.00941089	M10_102
M10	UPP1	-0.0427247	M10_103
M11	ITGA6	0.671855	M11_1
M11	MAP1B	0.612041	M11_2
M11	SLC7A1	0.571199	M11_3
M11	ECM1	0.561745	M11_4
M11	SFT2D2	0.527758	M11_5
M11	TMBIM1	0.524081	M11_6
M11	ITGAV	0.503658	M11_7
M11	LDLR	0.479591	M11_8
M11	CAPN2	0.467177	M11_9
M11	CDC42BPB	0.450433	M11_10
M11	AIDA	0.385493	M11_11
M11	MPRIP	0.383947	M11_12
M11	CLSTN1	0.331182	M11_13
M11	PDE10A	0.318775	M11_14
M11	EDEM3	0.317839	M11_15
M11	LRP12	0.297386	M11_16
M11	SNX30	0.287003	M11_17
M11	ITFG1	0.286779	M11_18
M11	CREB5	0.275609	M11_19
M11	WSB2	0.269201	M11_20
M11	FER	0.264704	M11_21
M11	PDZD8	0.258414	M11_22
M11	SLC37A3	0.254952	M11_23
M11	HSPA13	0.247676	M11_24
M11	UBQLN1	0.242634	M11_25
M11	OSTM1	0.241461	M11_26
M11	CHP1	0.240257	M11_27
M11	ADGRE5	0.2334	M11_28
M11	ITPK1	0.233015	M11_29
M11	UBE3A	0.22381	M11_30
M11	TARS	0.222647	M11_31
M11	ARFGAP3	0.218072	M11_32
M11	COPB1	0.217405	M11_33
M11	PLSCR3	0.212211	M11_34
M11	WDR1	0.211652	M11_35
M11	SLC41A2	0.202587	M11_36
M11	NPC1	0.19284	M11_37
M11	STXBP3	0.187828	M11_38
M11	OPA1	0.179387	M11_39
M11	PIGS	0.13458	M11_40
M11	RAB12	0.134439	M11_41
M11	EFHC1	0.130012	M11_42
M11	CEP57L1	0.126254	M11_43
M11	DHTKD1	0.122036	M11_44
M11	AC037459.2	0.12019	M11_45
M11	SRSF10	0.104707	M11_46
M11	MSMO1	0.0987168	M11_47
M11	EZH2	0.0553051	M11_48
M11	PARP6	0.0447206	M11_49
M11	STK10	0.0398572	M11_50
M12	KLF6	0.502642	M12_1
M12	KLF4	0.496799	M12_2
M12	RHOB	0.450644	M12_3
M12	JUND	0.41491	M12_4
M12	TOB1	0.378545	M12_5
M12	MAFF	0.361696	M12_6
M12	TAX1BP1	0.361365	M12_7
M12	CELF2	0.345067	M12_8
M12	C11orf96	0.345017	M12_9
M12	GNB1	0.341802	M12_10
M12	PAPSS2	0.340252	M12_11
M12	KIF5B	0.338208	M12_12
M12	DUSP1	0.337032	M12_13
M12	SMAD2	0.335036	M12_14
M12	AMD1	0.333544	M12_15
M12	PPP2CB	0.323687	M12_16
M12	RO60	0.323503	M12_17
M12	SPTY2D1	0.30887	M12_18
M12	ERRFI1	0.307223	M12_19
M12	MORF4L2	0.30305	M12_20
M12	RAB27A	0.299753	M12_21
M12	IL1RL1	0.299499	M12_22
M12	ARF6	0.294485	M12_23
M12	GNAI2	0.292413	M12_24
M12	KPNA4	0.286302	M12_25
M12	RALGAPA1	0.282542	M12_26
M12	UBE2K	0.282525	M12_27
M12	MAP1LC3B	0.282095	M12_28
M12	VMP1	0.281666	M12_29
M12	PCMTD1	0.280016	M12_30
M12	DNAJB6	0.279047	M12_31
M12	CD164	0.277628	M12_32
M12	NCEH1	0.268394	M12_33
M12	MECOM	0.267808	M12_34
M12	PGRMC2	0.258947	M12_35
M12	RAB22A	0.258711	M12_36
M12	NET1	0.256634	M12_37
M12	RAPGEF2	0.251302	M12_38
M12	RSPRY1	0.250469	M12_39
M12	TRPS1	0.247959	M12_40
M12	CAPZA2	0.244605	M12_41
M12	ATP1A1	0.243218	M12_42
M12	RAB5A	0.24304	M12_43
M12	HERPUD1	0.241756	M12_44
M12	SLC9B2	0.241015	M12_45
M12	TNKS2	0.240977	M12_46
M12	CSNK1A1	0.240608	M12_47
M12	PPP2CA	0.237685	M12_48
M12	FGD5-AS1	0.234776	M12_49
M12	KLHL42	0.233733	M12_50
M12	DIS3	0.227069	M12_51
M12	ZMPSTE24	0.224825	M12_52
M12	YIPF6	0.223362	M12_53
M12	PKD2	0.223222	M12_54
M12	CERS2	0.223012	M12_55
M12	COQ10B	0.221516	M12_56
M12	GULP1	0.22044	M12_57
M12	HERC3	0.21888	M12_58
M12	UGDH	0.217949	M12_59
M12	HBP1	0.213989	M12_60
M12	MXRA7	0.21359	M12_61
M12	MOSMO	0.213456	M12_62
M12	FGFR1OP2	0.213144	M12_63
M12	MAGT1	0.212487	M12_64
M12	RAB5B	0.212093	M12_65
M12	SAMD9	0.211354	M12_66
M12	FAM133B	0.208436	M12_67
M12	PPTC7	0.204472	M12_68
M12	MIR222HG	0.202592	M12_69
M12	BCAR3	0.201425	M12_70
M12	SLC35F5	0.200553	M12_71
M12	PPM1A	0.199663	M12_72
M12	USP33	0.199058	M12_73
M12	WDR45B	0.198039	M12_74
M12	PHF10	0.197097	M12_75
M12	RASA2	0.190719	M12_76
M12	MAP2K1	0.190447	M12_77
M12	WDR44	0.19023	M12_78
M12	EDEM1	0.187956	M12_79
M12	OAT	0.187321	M12_80
M12	C8orf33	0.186655	M12_81
M12	PYROXD1	0.185103	M12_82
M12	CEBPB	0.183756	M12_83
M12	OTUD4	0.183061	M12_84
M12	DSTN	0.182081	M12_85
M12	HRH1	0.178972	M12_86
M12	PXDC1	0.178452	M12_87
M12	KPNA3	0.177371	M12_88
M12	VTA1	0.177193	M12_89
M12	ERO1A	0.176357	M12_90
M12	KIAA1109	0.173941	M12_91
M12	KPNA2	0.173046	M12_92
M12	RAB8A	0.172745	M12_93
M12	TRAPPC8	0.172494	M12_94
M12	EIF5A	0.171963	M12_95
M12	MGAT2	0.170974	M12_96
M12	BCL9L	0.169124	M12_97
M12	TGIF1	0.166217	M12_98
M12	KMT5B	0.166181	M12_99
M12	ABCA1	0.164161	M12_100
M12	SLC25A33	0.159239	M12_101
M12	CDK8	0.155169	M12_102
M12	C1GALT1	0.155168	M12_103
M12	KPNA1	0.150823	M12_104
M12	SPOCK1	0.150359	M12_105
M12	LIN7C	0.149805	M12_106
M12	FAM199X	0.149487	M12_107
M12	TMEM165	0.14857	M12_108
M12	UBE2A	0.147066	M12_109
M12	WTAP	0.146892	M12_110
M12	TBC1D23	0.145879	M12_111
M12	AREL1	0.14268	M12_112
M12	DCTN4	0.141397	M12_113
M12	PLA2G12A	0.139164	M12_114
M12	AC027031.2	0.138053	M12_115
M12	UBE3C	0.136898	M12_116
M12	FRMD5	0.136229	M12_117
M12	ADNP2	0.135102	M12_118
M12	CMAS	0.134909	M12_119
M12	BICD1	0.13449	M12_120
M12	CLN5	0.132761	M12_121
M12	KRR1	0.131578	M12_122
M12	TRMT61B	0.131354	M12_123
M12	CHIC2	0.13106	M12_124
M12	CDH23	0.129631	M12_125
M12	MEX3D	0.128901	M12_126
M12	CPE	0.128276	M12_127
M12	SEC22C	0.127872	M12_128
M12	FLCN	0.127262	M12_129
M12	C11orf54	0.127236	M12_130
M12	ZFP36L2	0.127039	M12_131
M12	SNIP1	0.126612	M12_132
M12	APOOL	0.125817	M12_133
M12	SP2	0.119963	M12_134
M12	STRAP	0.118772	M12_135
M12	NIPA1	0.118187	M12_136
M12	SRSF9	0.114161	M12_137
M12	NOL11	0.114089	M12_138
M12	ELOVL4	0.113847	M12_139
M12	RBM7	0.108651	M12_140
M12	PAK4	0.107975	M12_141
M12	CDKL3	0.102709	M12_142
M12	C15orf65	0.101392	M12_143
M12	MOSPD1	0.1013	M12_144
M12	PGGT1B	0.101277	M12_145
M12	ADK	0.0979596	M12_146
M12	OSTF1	0.0965446	M12_147
M12	FAM76A	0.0951887	M12_148
M12	SLC37A1	0.0941334	M12_149
M12	CNEP1R1	0.0940207	M12_150
M12	CRCP	0.093453	M12_151
M12	GNPDA2	0.0914749	M12_152
M12	ATP6V1G1	0.090853	M12_153
M12	HMCES	0.0895848	M12_154
M12	POLR2D	0.0893204	M12_155
M12	ABHD3	0.0892109	M12_156
M12	HOXA5	0.0888568	M12_157
M12	ERH	0.0876947	M12_158
M12	FBRSL1	0.0874307	M12_159
M12	HACE1	0.086849	M12_160
M12	ACTR6	0.0866837	M12_161
M12	LEPROT	0.0864356	M12_162
M12	DIPK1A	0.0850044	M12_163
M12	DLD	0.0838726	M12_164
M12	AC016831.1	0.083215	M12_165
M12	PCDHB13	0.0820831	M12_166
M12	AC138649.1	0.0813154	M12_167
M12	ITGB1BP1	0.0764557	M12_168
M12	DDHD1	0.0753812	M12_169
M12	ZNF140	0.0742276	M12_170
M12	CHPT1	0.0722811	M12_171
M12	TINAGL1	0.0721616	M12_172
M12	C6orf132	0.0715603	M12_173
M12	YRDC	0.068859	M12_174
M12	AL354740.1	0.0655541	M12_175
M12	RORA	0.0642807	M12_176
M12	PER3	0.0624464	M12_177
M12	C11orf80	0.0620304	M12_178
M12	RP1	0.0620268	M12_179
M12	DCTN6	0.0611666	M12_180
M12	COL17A1	0.0552291	M12_181
M12	CTH	0.0549002	M12_182
M12	TMEM267	0.0543049	M12_183
M12	SIAH1	0.0511131	M12_184
M12	ICA1L	0.0486518	M12_185
M12	PEX7	0.0429268	M12_186
M12	PINLYP	0.0417387	M12_187
M12	PRPF3	0.0342057	M12_188
M12	AC005921.2	0.0340999	M12_189
M12	PTTG1	0.0261119	M12_190
M12	ZNF821	0.0257222	M12_191
M12	C17orf75	0.024484	M12_192
M12	H1FX-AS1	0.0172388	M12_193
M12	AC024560.5	0.00743276	M12_194
M12	MCTP1	-0.0466821	M12_195
M13	NEAT1	0.568399	M13_1
M13	DST	0.565924	M13_2
M13	MACF1	0.516685	M13_3
M13	MALAT1	0.506854	M13_4
M13	DOCK5	0.448889	M13_5
M13	MT-ND5	0.447557	M13_6
M13	IQGAP1	0.438444	M13_7
M13	GJA1	0.421532	M13_8
M13	MT-ND4L	0.419065	M13_9
M13	FBXO34	0.410585	M13_10
M13	KLF3	0.405736	M13_11
M13	GLUD1	0.404916	M13_12
M13	MT-ND2	0.40145	M13_13
M13	IGFBP5	0.399006	M13_14
M13	NCKAP1	0.397031	M13_15
M13	CD109	0.396805	M13_16
M13	SGMS2	0.387747	M13_17
M13	KMT2E	0.387178	M13_18
M13	ESYT2	0.386872	M13_19
M13	PDE4D	0.384025	M13_20
M13	CDH13	0.381215	M13_21
M13	MT-ND3	0.379346	M13_22
M13	MT-ATP8	0.37394	M13_23
M13	MIA3	0.368199	M13_24
M13	ADAM10	0.362299	M13_25
M13	KIF1B	0.357623	M13_26
M13	ATL3	0.35735	M13_27
M13	NTN4	0.355702	M13_28
M13	RIOK3	0.351188	M13_29
M13	TIMP2	0.348575	M13_30
M13	DNAJC10	0.348244	M13_31
M13	SPAG9	0.347991	M13_32
M13	KTN1	0.347472	M13_33
M13	RDH10	0.346094	M13_34
M13	TANC1	0.34575	M13_35
M13	ACKR3	0.344558	M13_36
M13	HOOK3	0.342896	M13_37
M13	VCAN	0.338303	M13_38
M13	TPM4	0.337762	M13_39
M13	HNRNPAB	0.33239	M13_40
M13	ADAMTS1	0.330555	M13_41
M13	AFF4	0.323173	M13_42
M13	BZW1	0.322996	M13_43
M13	DNAJC3	0.322983	M13_44
M13	EIF4G1	0.321219	M13_45
M13	TPST2	0.32084	M13_46
M13	IFNAR1	0.320616	M13_47
M13	ACTN4	0.318575	M13_48
M13	TES	0.313617	M13_49
M13	PJA2	0.313472	M13_50
M13	ITGA5	0.312734	M13_51
M13	AUTS2	0.311813	M13_52
M13	TM9SF3	0.311774	M13_53
M13	HAND2	0.31129	M13_54
M13	C5orf24	0.309376	M13_55
M13	DOCK9	0.307967	M13_56
M13	ANTXR2	0.305497	M13_57
M13	MT-ND6	0.304002	M13_58
M13	CTSB	0.301197	M13_59
M13	CD24	0.30024	M13_60
M13	EEA1	0.299463	M13_61
M13	MTSS1	0.298931	M13_62
M13	TCF7L2	0.298449	M13_63
M13	NEDD9	0.296734	M13_64
M13	EVI5	0.295665	M13_65
M13	KRAS	0.295216	M13_66
M13	RRBP1	0.294483	M13_67
M13	FAM3C	0.29227	M13_68
M13	TEK	0.291141	M13_69
M13	N4BP2L2	0.290701	M13_70
M13	PHF20L1	0.290143	M13_71
M13	PDCD6IP	0.288367	M13_72
M13	MT-ND1	0.288056	M13_73
M13	ARGLU1	0.287457	M13_74
M13	WLS	0.287346	M13_75
M13	SGK1	0.287081	M13_76
M13	ANO6	0.28685	M13_77
M13	TNS1	0.285808	M13_78
M13	KANK2	0.285589	M13_79
M13	RAB6A	0.284689	M13_80
M13	CALCOCO1	0.284627	M13_81
M13	GLG1	0.283889	M13_82
M13	DLGAP4	0.282166	M13_83
M13	PPP2R2A	0.282103	M13_84
M13	QPCT	0.281286	M13_85
M13	MORF4L1	0.280694	M13_86
M13	IGF2R	0.279257	M13_87
M13	SON	0.279216	M13_88
M13	GLUL	0.276737	M13_89
M13	MSN	0.275934	M13_90
M13	HYAL2	0.275785	M13_91
M13	FYN	0.273624	M13_92
M13	MPZL2	0.272731	M13_93
M13	KAZN	0.272612	M13_94
M13	YIPF4	0.272565	M13_95
M13	TJP1	0.269798	M13_96
M13	TCEA1	0.264684	M13_97
M13	MIR100HG	0.263278	M13_98
M13	SFXN3	0.262755	M13_99
M13	HUWE1	0.260181	M13_100
M13	IRS2	0.260157	M13_101
M13	ANKLE2	0.259511	M13_102
M13	CDC42	0.25878	M13_103
M13	NR1D2	0.258632	M13_104
M13	SHOC2	0.258339	M13_105
M13	CYFIP1	0.256756	M13_106
M13	RB1	0.25651	M13_107
M13	POLR2B	0.255448	M13_108
M13	PRKDC	0.255412	M13_109
M13	NFATC2IP	0.255005	M13_110
M13	MTRNR2L12	0.253704	M13_111
M13	FST	0.252605	M13_112
M13	SNX9	0.251784	M13_113
M13	ZNF708	0.251749	M13_114
M13	SLAIN2	0.251455	M13_115
M13	UBR2	0.251264	M13_116
M13	STX7	0.251115	M13_117
M13	ASCC3	0.250713	M13_118
M13	NRP2	0.250694	M13_119
M13	CERT1	0.249426	M13_120
M13	SRPK1	0.249181	M13_121
M13	MAGI2-AS3	0.248612	M13_122
M13	NARS	0.24739	M13_123
M13	FAR1	0.247371	M13_124
M13	ABI1	0.246942	M13_125
M13	GPRC5A	0.246831	M13_126
M13	DUOX2	0.246023	M13_127
M13	G3BP2	0.24517	M13_128
M13	MTMR11	0.245139	M13_129
M13	MINDY2	0.244737	M13_130
M13	PKN2	0.244403	M13_131
M13	THBD	0.242814	M13_132
M13	DUSP4	0.242369	M13_133
M13	SORD	0.241755	M13_134
M13	PPP4R2	0.241676	M13_135
M13	PNPLA8	0.241607	M13_136
M13	MT-ATP6	0.239999	M13_137
M13	SLC35E4	0.238779	M13_138
M13	UBE2H	0.237588	M13_139
M13	RIPOR2	0.237435	M13_140
M13	CERS6	0.236296	M13_141
M13	UBN1	0.235345	M13_142
M13	FRYL	0.235222	M13_143
M13	MT-ND4	0.234181	M13_144
M13	PPP1R3C	0.233966	M13_145
M13	SOS2	0.233477	M13_146
M13	SRP54	0.232442	M13_147
M13	GRB2	0.232363	M13_148
M13	SPPL2A	0.231967	M13_149
M13	PPP4R1	0.231344	M13_150
M13	TMEM184B	0.23013	M13_151
M13	TPBG	0.230025	M13_152
M13	DDX24	0.229964	M13_153
M13	GLRX	0.227745	M13_154
M13	INPP1	0.227706	M13_155
M13	CHMP4B	0.22764	M13_156
M13	TASOR2	0.227615	M13_157
M13	AKAP12	0.226786	M13_158
M13	AOPEP	0.226708	M13_159
M13	SH3D19	0.226304	M13_160
M13	UBR4	0.225848	M13_161
M13	RAP1B	0.225559	M13_162
M13	FAM214B	0.224521	M13_163
M13	CEBPZ	0.22393	M13_164
M13	LRRC8C	0.223587	M13_165
M13	COPG1	0.222723	M13_166
M13	FSTL1	0.222164	M13_167
M13	TCF12	0.221269	M13_168
M13	KIAA2026	0.22119	M13_169
M13	UBE2Q2	0.221046	M13_170
M13	CDC42SE1	0.220773	M13_171
M13	SRRM2	0.220396	M13_172
M13	NRDC	0.220251	M13_173
M13	XPO1	0.220237	M13_174
M13	JOSD1	0.219913	M13_175
M13	OSBPL8	0.219352	M13_176
M13	FBXW11	0.218527	M13_177
M13	RFTN1	0.217937	M13_178
M13	ARL8B	0.217225	M13_179
M13	RAB23	0.216679	M13_180
M13	EIF1AX	0.216311	M13_181
M13	DNM1L	0.214765	M13_182
M13	SLC33A1	0.214094	M13_183
M13	EXOC5	0.213841	M13_184
M13	PPIP5K2	0.213502	M13_185
M13	ATP6V1E1	0.212434	M13_186
M13	MOSPD2	0.212389	M13_187
M13	RBM23	0.212262	M13_188
M13	NDFIP2	0.212151	M13_189
M13	PDGFA	0.212133	M13_190
M13	UBE2Z	0.211445	M13_191
M13	BROX	0.211178	M13_192
M13	RBM39	0.210389	M13_193
M13	STT3B	0.210307	M13_194
M13	MPHOSPH8	0.209724	M13_195
M13	SUPT16H	0.209347	M13_196
M13	GNPTAB	0.209159	M13_197
M13	LINC00520	0.208743	M13_198
M13	SH3GLB1	0.208415	M13_199
M13	NAPG	0.207404	M13_200
M13	MT-CO3	0.207245	M13_201
M13	CTTNBP2NL	0.2071	M13_202
M13	SACS	0.206834	M13_203
M13	MAPKAP1	0.206809	M13_204
M13	BAG5	0.205643	M13_205
M13	ATXN2	0.205218	M13_206
M13	PPP2R3A	0.203694	M13_207
M13	CFAP97	0.203584	M13_208
M13	LARP1B	0.20196	M13_209
M13	CARMIL1	0.201216	M13_210
M13	ZBTB1	0.200795	M13_211
M13	TIAM1	0.200441	M13_212
M13	SF3B1	0.200334	M13_213
M13	ZFC3H1	0.200321	M13_214
M13	R3HDM2	0.200003	M13_215
M13	DNAJC1	0.199247	M13_216
M13	DNAJC21	0.198371	M13_217
M13	TCHP	0.198155	M13_218
M13	DDX46	0.197626	M13_219
M13	BRD7	0.197613	M13_220
M13	KLF2	0.197577	M13_221
M13	B3GNT2	0.197084	M13_222
M13	SUN2	0.196272	M13_223
M13	ABI3BP	0.195667	M13_224
M13	DYRK2	0.195544	M13_225
M13	NAP1L4	0.19422	M13_226
M13	AP3B1	0.193803	M13_227
M13	ACBD5	0.192117	M13_228
M13	VPS36	0.192055	M13_229
M13	ANTXR1	0.19194	M13_230
M13	FAM160B1	0.19184	M13_231
M13	EPHA4	0.191775	M13_232
M13	ANKRD13C	0.191762	M13_233
M13	MIGA1	0.191055	M13_234
M13	SALL1	0.190725	M13_235
M13	DZIP1	0.19021	M13_236
M13	DENND2A	0.190148	M13_237
M13	THRAP3	0.190029	M13_238
M13	CD2AP	0.189084	M13_239
M13	AP2A1	0.188447	M13_240
M13	PWWP3A	0.188004	M13_241
M13	GOSR2	0.187517	M13_242
M13	GBE1	0.187405	M13_243
M13	PLLP	0.186998	M13_244
M13	VPS4B	0.186847	M13_245
M13	FERMT3	0.186836	M13_246
M13	PRPF4B	0.186562	M13_247
M13	DR1	0.185935	M13_248
M13	SUGT1	0.18542	M13_249
M13	SMARCC2	0.185177	M13_250
M13	PLEKHB2	0.184866	M13_251
M13	TAOK3	0.184459	M13_252
M13	KALRN	0.183674	M13_253
M13	GPATCH8	0.183661	M13_254
M13	HBS1L	0.182612	M13_255
M13	RHOJ	0.182293	M13_256
M13	SEPTIN10	0.181785	M13_257
M13	MIS18BP1	0.181395	M13_258
M13	PCDHGC3	0.181351	M13_259
M13	ADAM15	0.181081	M13_260
M13	BRD9	0.180572	M13_261
M13	ATP6V0A1	0.180206	M13_262
M13	TTN-AS1	0.179645	M13_263
M13	SERPINB8	0.179411	M13_264
M13	HSD17B12	0.179212	M13_265
M13	VPS41	0.178849	M13_266
M13	CSNK1E	0.178713	M13_267
M13	ABCG1	0.178682	M13_268
M13	SMC6	0.178494	M13_269
M13	VPS26A	0.178432	M13_270
M13	NUB1	0.177909	M13_271
M13	TWSG1	0.177388	M13_272
M13	MIAT	0.177073	M13_273
M13	RBM28	0.176988	M13_274
M13	GSK3B	0.176235	M13_275
M13	MT-CYB	0.176137	M13_276
M13	C9orf78	0.175953	M13_277
M13	DIP2A	0.175912	M13_278
M13	CSGALNACT2	0.174786	M13_279
M13	SEMA3F	0.174743	M13_280
M13	SPRY1	0.17466	M13_281
M13	PRSS3	0.174344	M13_282
M13	SLC44A2	0.173541	M13_283
M13	RTF1	0.173537	M13_284
M13	BMP6	0.173364	M13_285
M13	SEC14L1	0.172868	M13_286
M13	FBXO21	0.17263	M13_287
M13	MSH3	0.171823	M13_288
M13	FOSL2	0.171582	M13_289
M13	RSRC2	0.170954	M13_290
M13	RNF115	0.170881	M13_291
M13	PNP	0.169004	M13_292
M13	JPX	0.16849	M13_293
M13	NPR3	0.168429	M13_294
M13	LYRM2	0.167913	M13_295
M13	VTI1B	0.167769	M13_296
M13	TRPM7	0.167719	M13_297
M13	DNAJA2	0.167674	M13_298
M13	CPNE3	0.16754	M13_299
M13	H1F0	0.167538	M13_300
M13	MT-CO1	0.167068	M13_301
M13	RNGTT	0.166763	M13_302
M13	EXOC1	0.166655	M13_303
M13	CLDND1	0.166455	M13_304
M13	MARCH7	0.165841	M13_305
M13	DHX8	0.1645	M13_306
M13	VEPH1	0.163747	M13_307
M13	RRP15	0.163515	M13_308
M13	TBC1D32	0.163346	M13_309
M13	NR1D1	0.163339	M13_310
M13	IQCG	0.162908	M13_311
M13	DUOXA1	0.162437	M13_312
M13	DENND1A	0.161222	M13_313
M13	AC012063.1	0.161221	M13_314
M13	RANBP6	0.160414	M13_315
M13	SQLE	0.160378	M13_316
M13	UTP25	0.16024	M13_317
M13	PER2	0.160058	M13_318
M13	ABCB10	0.159945	M13_319
M13	OSBPL11	0.159621	M13_320
M13	TSC22D3	0.158841	M13_321
M13	WAC-AS1	0.158713	M13_322
M13	CRIM1	0.158481	M13_323
M13	CUL4A	0.158328	M13_324
M13	TACC2	0.158208	M13_325
M13	AKAP10	0.1574	M13_326
M13	RALBP1	0.156927	M13_327
M13	SYTL4	0.156385	M13_328
M13	RUFY1	0.156349	M13_329
M13	WASL	0.15604	M13_330
M13	CAPN7	0.155673	M13_331
M13	PHAX	0.155638	M13_332
M13	MED4	0.155563	M13_333
M13	RAB2B	0.15494	M13_334
M13	ZNF720	0.154781	M13_335
M13	KMT5A	0.154299	M13_336
M13	RAB8B	0.154241	M13_337
M13	ATP6V0A2	0.153623	M13_338
M13	B3GALNT2	0.153406	M13_339
M13	PCNT	0.15262	M13_340
M13	ICE1	0.152246	M13_341
M13	PHF6	0.151446	M13_342
M13	SNX14	0.15052	M13_343
M13	TSKU	0.150422	M13_344
M13	GPATCH2	0.149972	M13_345
M13	TSPYL4	0.149653	M13_346
M13	FBXO9	0.148936	M13_347
M13	AL355512.1	0.148921	M13_348
M13	TUT4	0.148781	M13_349
M13	CREBZF	0.148773	M13_350
M13	ZNF439	0.148654	M13_351
M13	TLE4	0.148535	M13_352
M13	KRCC1	0.147752	M13_353
M13	CENPC	0.147477	M13_354
M13	CAPZA1	0.147366	M13_355
M13	OTUD6B-AS1	0.146915	M13_356
M13	ERCC6	0.146915	M13_357
M13	PARG	0.14684	M13_358
M13	GON4L	0.146825	M13_359
M13	DNTTIP2	0.146808	M13_360
M13	BAG1	0.146536	M13_361
M13	LINC01004	0.14641	M13_362
M13	LRRFIP2	0.145791	M13_363
M13	PCDHGA12	0.145501	M13_364
M13	ATP10D	0.145376	M13_365
M13	RARS	0.145198	M13_366
M13	NMT1	0.144813	M13_367
M13	NRBP1	0.144747	M13_368
M13	FCF1	0.144499	M13_369
M13	TCEAL4	0.144495	M13_370
M13	ZMYM5	0.144346	M13_371
M13	XKR8	0.144293	M13_372
M13	OTUD3	0.144221	M13_373
M13	SPAST	0.144118	M13_374
M13	ZNF44	0.144022	M13_375
M13	ZNF770	0.143855	M13_376
M13	C5orf51	0.143697	M13_377
M13	HERC2	0.143592	M13_378
M13	XRRA1	0.143549	M13_379
M13	DUOXA2	0.14318	M13_380
M13	IMPA1	0.142782	M13_381
M13	KIAA1671	0.142782	M13_382
M13	SRSF11	0.142546	M13_383
M13	CXCR4	0.142532	M13_384
M13	KNOP1	0.142401	M13_385
M13	ABCF1	0.142323	M13_386
M13	SLC7A6	0.142266	M13_387
M13	LYPLA1	0.142079	M13_388
M13	CCDC82	0.141926	M13_389
M13	KCMF1	0.141843	M13_390
M13	ZNF430	0.141612	M13_391
M13	RUFY2	0.141458	M13_392
M13	OTULIN	0.141395	M13_393
M13	R3HDM1	0.14087	M13_394
M13	IFT80	0.140312	M13_395
M13	ZBTB8A	0.140214	M13_396
M13	ATXN3	0.140005	M13_397
M13	STN1	0.139962	M13_398
M13	TFPI	0.139601	M13_399
M13	ZNF141	0.1396	M13_400
M13	TICAM2	0.139375	M13_401
M13	MFN1	0.138632	M13_402
M13	VOPP1	0.13862	M13_403
M13	RETREG1	0.138599	M13_404
M13	MRPS5	0.138573	M13_405
M13	FOXN2	0.138319	M13_406
M13	FAM172A	0.137771	M13_407
M13	PER1	0.137466	M13_408
M13	CREM	0.137079	M13_409
M13	TMEM159	0.137036	M13_410
M13	SDE2	0.136947	M13_411
M13	DOP1B	0.136715	M13_412
M13	ULBP2	0.136257	M13_413
M13	SLC9A8	0.136046	M13_414
M13	TRIM73	0.13589	M13_415
M13	MIA2	0.135725	M13_416
M13	RNMT	0.135234	M13_417
M13	LZTS3	0.135101	M13_418
M13	LYSMD3	0.134681	M13_419
M13	ICA1	0.134609	M13_420
M13	ZNF532	0.134606	M13_421
M13	MPHOSPH10	0.134359	M13_422
M13	ZNF605	0.134275	M13_423
M13	TRAPPC10	0.134158	M13_424
M13	CCDC84	0.133858	M13_425
M13	ORMDL1	0.133833	M13_426
M13	ERICH1	0.133315	M13_427
M13	TRAF3IP1	0.13331	M13_428
M13	SLC36A4	0.133186	M13_429
M13	AC090204.1	0.133059	M13_430
M13	IDI1	0.132967	M13_431
M13	MANEA	0.132665	M13_432
M13	RAD17	0.132609	M13_433
M13	HOTAIRM1	0.132335	M13_434
M13	UPF2	0.132262	M13_435
M13	SCRN3	0.132146	M13_436
M13	ATG14	0.131772	M13_437
M13	DGKA	0.13172	M13_438
M13	IFNGR1	0.131402	M13_439
M13	GPALPP1	0.131299	M13_440
M13	CCDC43	0.131048	M13_441
M13	DHX16	0.130834	M13_442
M13	THAP5	0.13059	M13_443
M13	ZNF589	0.130208	M13_444
M13	CSPP1	0.129798	M13_445
M13	CGRRF1	0.129524	M13_446
M13	TMEM41B	0.129514	M13_447
M13	DDX27	0.129241	M13_448
M13	GTF2H3	0.12924	M13_449
M13	SNRNP27	0.129194	M13_450
M13	PRR12	0.128646	M13_451
M13	BCKDHB	0.127941	M13_452
M13	MAN2A1	0.127637	M13_453
M13	COX20	0.127175	M13_454
M13	TOR4A	0.127141	M13_455
M13	TFCP2	0.127017	M13_456
M13	SAP30	0.126438	M13_457
M13	ZFAND6	0.125891	M13_458
M13	WBP11	0.125727	M13_459
M13	TDG	0.12553	M13_460
M13	CD9	0.125277	M13_461
M13	BORCS5	0.124889	M13_462
M13	DGLUCY	0.12486	M13_463
M13	ERCC5	0.124487	M13_464
M13	TRAPPC6B	0.124307	M13_465
M13	NRBF2	0.124137	M13_466
M13	DDX10	0.123881	M13_467
M13	FBXO7	0.123548	M13_468
M13	UBE2V1	0.12341	M13_469
M13	CAAP1	0.12225	M13_470
M13	ETFDH	0.121712	M13_471
M13	METTL4	0.121694	M13_472
M13	CDK11A	0.121617	M13_473
M13	SLC25A13	0.121615	M13_474
M13	TRPV2	0.12147	M13_475
M13	AGA	0.120879	M13_476
M13	CDK11B	0.120453	M13_477
M13	KIAA1211	0.119945	M13_478
M13	BCLAF3	0.119854	M13_479
M13	CEBPZOS	0.119466	M13_480
M13	TSTD2	0.119435	M13_481
M13	SMC2	0.119373	M13_482
M13	STK24	0.119198	M13_483
M13	RAC1	0.119017	M13_484
M13	TADA2A	0.118538	M13_485
M13	ACAP3	0.118182	M13_486
M13	HIST2H2BE	0.118104	M13_487
M13	PHF11	0.117683	M13_488
M13	BTBD10	0.117325	M13_489
M13	VLDLR	0.117056	M13_490
M13	KDM4B	0.116789	M13_491
M13	ULK4	0.116256	M13_492
M13	NBEAL1	0.116064	M13_493
M13	ST3GAL6	0.115864	M13_494
M13	TOX4	0.115346	M13_495
M13	MAGI2	0.114973	M13_496
M13	VPS37A	0.114835	M13_497
M13	LINC00513	0.114552	M13_498
M13	INVS	0.114338	M13_499
M13	TNFRSF25	0.114143	M13_500
M13	METAP1	0.113911	M13_501
M13	RAP1GDS1	0.113723	M13_502
M13	CDC37L1	0.113264	M13_503
M13	ALCAM	0.112717	M13_504
M13	ILKAP	0.112318	M13_505
M13	HMGXB3	0.111818	M13_506
M13	HEATR5B	0.111755	M13_507
M13	DNAJC24	0.111702	M13_508
M13	TM9SF4	0.111375	M13_509
M13	NPAT	0.111142	M13_510
M13	COG2	0.1109	M13_511
M13	ZADH2	0.11089	M13_512
M13	NSMCE3	0.110745	M13_513
M13	TCTA	0.110605	M13_514
M13	SNX4	0.110155	M13_515
M13	RELA	0.110098	M13_516
M13	CU638689.4	0.110078	M13_517
M13	DPH6-DT	0.11	M13_518
M13	MICU2	0.109746	M13_519
M13	TCN2	0.109563	M13_520
M13	RNF6	0.109511	M13_521
M13	ZNF808	0.109478	M13_522
M13	C8orf49	0.10928	M13_523
M13	PNKP	0.108875	M13_524
M13	MNAT1	0.108539	M13_525
M13	C3orf52	0.108027	M13_526
M13	COL5A1	0.107992	M13_527
M13	CEP295	0.107638	M13_528
M13	ZDHHC17	0.107489	M13_529
M13	TRIB2	0.107408	M13_530
M13	G2E3	0.107225	M13_531
M13	COP1	0.106738	M13_532
M13	EXOG	0.106216	M13_533
M13	SLC35E2B	0.105656	M13_534
M13	PRPF18	0.105344	M13_535
M13	VPS50	0.105066	M13_536
M13	ZDHHC6	0.104824	M13_537
M13	PIGN	0.104778	M13_538
M13	HMGN3-AS1	0.104514	M13_539
M13	LACTB	0.104043	M13_540
M13	PLEKHG5	0.103757	M13_541
M13	FAM122C	0.103654	M13_542
M13	EPG5	0.1035	M13_543
M13	ETAA1	0.103321	M13_544
M13	NME6	0.102628	M13_545
M13	ZNF441	0.102572	M13_546
M13	GTF2H2C	0.102322	M13_547
M13	DGKE	0.10223	M13_548
M13	CEP135	0.101778	M13_549
M13	SLC25A12	0.10172	M13_550
M13	MFSD11	0.101566	M13_551
M13	IVD	0.10131	M13_552
M13	PLPP6	0.10071	M13_553
M13	TIMM21	0.100613	M13_554
M13	ACYP2	0.0987403	M13_555
M13	WDR11	0.0981327	M13_556
M13	C1orf35	0.0980646	M13_557
M13	LLPH	0.0972996	M13_558
M13	SREK1IP1	0.0972363	M13_559
M13	TEF	0.097048	M13_560
M13	PSORS1C1	0.0965231	M13_561
M13	TUBGCP2	0.0964303	M13_562
M13	AC079781.5	0.0954485	M13_563
M13	CBLB	0.0949459	M13_564
M13	NOMO1	0.0948799	M13_565
M13	BMT2	0.0945932	M13_566
M13	DTWD1	0.0943773	M13_567
M13	BDNF-AS	0.0937496	M13_568
M13	CLDN12	0.0929063	M13_569
M13	CCDC18-AS1	0.0924645	M13_570
M13	RHOBTB1	0.0920993	M13_571
M13	CA2	0.0916807	M13_572
M13	UBXN8	0.0915661	M13_573
M13	RIT1	0.0915568	M13_574
M13	NOL10	0.0913105	M13_575
M13	AGTPBP1	0.0904837	M13_576
M13	TMEM168	0.0898171	M13_577
M13	ZNF33A	0.0891526	M13_578
M13	MEAF6	0.0885434	M13_579
M13	C1orf131	0.0879849	M13_580
M13	DCTD	0.0877911	M13_581
M13	KLF3-AS1	0.0873297	M13_582
M13	EPS8L1	0.0869407	M13_583
M13	KIAA1549L	0.0869025	M13_584
M13	SNHG9	0.0862936	M13_585
M13	TMEM117	0.0861742	M13_586
M13	GABPB1-IT1	0.0855506	M13_587
M13	NPHP1	0.085405	M13_588
M13	AL357873.1	0.0846426	M13_589
M13	ACVR2A	0.0844922	M13_590
M13	GPATCH11	0.0842389	M13_591
M13	RMC1	0.083838	M13_592
M13	DFFB	0.0831172	M13_593
M13	TRMT2B	0.0830766	M13_594
M13	HDAC6	0.0829207	M13_595
M13	GNPAT	0.082761	M13_596
M13	TEPSIN	0.0821726	M13_597
M13	GTF2IRD2	0.0820687	M13_598
M13	RNF214	0.0820055	M13_599
M13	ESF1	0.0818122	M13_600
M13	CARD11	0.0815948	M13_601
M13	RNPC3	0.0810789	M13_602
M13	UPF3A	0.0809919	M13_603
M13	WASHC2A	0.0808947	M13_604
M13	NDUFV3	0.0803165	M13_605
M13	BCL10	0.0802855	M13_606
M13	SMIM29	0.080279	M13_607
M13	ZNF737	0.0802548	M13_608
M13	SMNDC1	0.0798874	M13_609
M13	TBC1D19	0.0798444	M13_610
M13	PPP1R21	0.0798358	M13_611
M13	TRMT10C	0.0797301	M13_612
M13	KIN	0.0793535	M13_613
M13	AC106791.1	0.0790813	M13_614
M13	LSM1	0.079044	M13_615
M13	AL022323.4	0.0780759	M13_616
M13	RNF43	0.0779523	M13_617
M13	TARS2	0.0778555	M13_618
M13	CCZ1B	0.077605	M13_619
M13	PACC1	0.077097	M13_620
M13	SLC25A29	0.0768073	M13_621
M13	ZFP30	0.0767298	M13_622
M13	ERMAP	0.0764058	M13_623
M13	ELP4	0.0763569	M13_624
M13	APTX	0.0762747	M13_625
M13	LINC02256	0.0761604	M13_626
M13	AL365203.2	0.0757949	M13_627
M13	SNW1	0.0755634	M13_628
M13	NKIRAS1	0.0754271	M13_629
M13	ZDHHC13	0.0751086	M13_630
M13	PLCG2	0.0748585	M13_631
M13	DRC3	0.0745861	M13_632
M13	ALPK1	0.0745551	M13_633
M13	AGFG2	0.0745202	M13_634
M13	PMM2	0.074167	M13_635
M13	C11orf98	0.0738385	M13_636
M13	NBR2	0.0736597	M13_637
M13	COX16	0.0736474	M13_638
M13	LCA5	0.0735907	M13_639
M13	FBXO5	0.0731479	M13_640
M13	FLG-AS1	0.0731219	M13_641
M13	TOR1B	0.0726266	M13_642
M13	GABBR1	0.0723541	M13_643
M13	DDX18	0.0716385	M13_644
M13	ZNF433-AS1	0.0711453	M13_645
M13	AC002467.1	0.070922	M13_646
M13	N6AMT1	0.0708859	M13_647
M13	CEP44	0.070863	M13_648
M13	ZNF622	0.0707327	M13_649
M13	TYW3	0.0705702	M13_650
M13	PCBD2	0.0696096	M13_651
M13	CHST14	0.0694761	M13_652
M13	LINC00863	0.0691432	M13_653
M13	FRG1	0.0690194	M13_654
M13	PCDH1	0.0689305	M13_655
M13	FBXO25	0.0689177	M13_656
M13	TRABD2A	0.0687915	M13_657
M13	DCLRE1C	0.068676	M13_658
M13	TBCCD1	0.0685653	M13_659
M13	CWF19L2	0.0682578	M13_660
M13	TRABD2B	0.0681141	M13_661
M13	KRBA2	0.0679814	M13_662
M13	MRI1	0.0675069	M13_663
M13	ZKSCAN8	0.0674792	M13_664
M13	SDAD1	0.067214	M13_665
M13	AP4M1	0.0668356	M13_666
M13	PPIL4	0.0667608	M13_667
M13	SH3TC1	0.0666984	M13_668
M13	L3MBTL1	0.0666389	M13_669
M13	PPID	0.066405	M13_670
M13	ZNF23	0.0661287	M13_671
M13	AP000873.2	0.0660969	M13_672
M13	BEND7	0.065931	M13_673
M13	BTBD8	0.0659039	M13_674
M13	HABP4	0.064897	M13_675
M13	LRRC40	0.0644441	M13_676
M13	RCBTB1	0.0644039	M13_677
M13	TYRO3	0.0641164	M13_678
M13	TIMM8A	0.0638896	M13_679
M13	PLS1	0.0629779	M13_680
M13	HOXA3	0.0626787	M13_681
M13	DUSP10	0.0625806	M13_682
M13	ZBTB8OS	0.0621996	M13_683
M13	CDC42EP2	0.0617574	M13_684
M13	NBPF11	0.0617524	M13_685
M13	GRN	0.0616545	M13_686
M13	RMND1	0.0615629	M13_687
M13	USP18	0.0615436	M13_688
M13	NSA2	0.0610751	M13_689
M13	ZBTB6	0.0608468	M13_690
M13	ANGPTL4	0.0605452	M13_691
M13	TAX1BP3	0.0604376	M13_692
M13	CCDC174	0.0600705	M13_693
M13	IRF2	0.0599548	M13_694
M13	KCTD21	0.0598575	M13_695
M13	TAF11	0.0593922	M13_696
M13	C12orf4	0.0593569	M13_697
M13	EID2B	0.0591101	M13_698
M13	VAMP2	0.0590941	M13_699
M13	TBPL1	0.0587661	M13_700
M13	U2AF1	0.0587388	M13_701
M13	MTERF1	0.0586411	M13_702
M13	AL138828.1	0.0585962	M13_703
M13	PLEKHF2	0.058383	M13_704
M13	HSD3B7	0.0581139	M13_705
M13	NDUFAF7	0.0578404	M13_706
M13	BX284668.5	0.0576769	M13_707
M13	ZNF154	0.0576134	M13_708
M13	CBWD5	0.0561751	M13_709
M13	INIP	0.0547008	M13_710
M13	CENPT	0.0546749	M13_711
M13	OSMR-AS1	0.0546532	M13_712
M13	TPGS2	0.0545087	M13_713
M13	CHML	0.0543328	M13_714
M13	AC097382.3	0.0535427	M13_715
M13	HOXA4	0.0534301	M13_716
M13	RAB30-DT	0.0532097	M13_717
M13	PDP1	0.0530823	M13_718
M13	ACTL6A	0.0529758	M13_719
M13	LTBR	0.052565	M13_720
M13	MAP3K13	0.0519074	M13_721
M13	ABT1	0.0518629	M13_722
M13	KCTD5	0.0512678	M13_723
M13	FDPS	0.0511081	M13_724
M13	SRP14	0.0508348	M13_725
M13	NAPB	0.0508123	M13_726
M13	PPIL3	0.0503653	M13_727
M13	ESRRA	0.0502652	M13_728
M13	EDEM2	0.0501672	M13_729
M13	PROSER3	0.0500506	M13_730
M13	PUS10	0.0493751	M13_731
M13	CBWD1	0.0493633	M13_732
M13	CAPN10	0.0493147	M13_733
M13	CKAP2	0.048941	M13_734
M13	TAZ	0.0487681	M13_735
M13	ZNF667-AS1	0.0483422	M13_736
M13	CA13	0.0479813	M13_737
M13	ZNF449	0.0471257	M13_738
M13	ZNF345	0.0466014	M13_739
M13	ZCCHC10	0.0461498	M13_740
M13	SEC61A2	0.0460866	M13_741
M13	GJC2	0.0460559	M13_742
M13	DERA	0.0455228	M13_743
M13	URB1-AS1	0.0454311	M13_744
M13	LINC01278	0.0450495	M13_745
M13	LRR1	0.0450401	M13_746
M13	EIF2S2	0.0444339	M13_747
M13	OGG1	0.0443495	M13_748
M13	GSTO2	0.0441966	M13_749
M13	GPCPD1	0.0441482	M13_750
M13	TAF9B	0.0439992	M13_751
M13	MAOA	0.0437863	M13_752
M13	AP000695.2	0.0427275	M13_753
M13	C3orf38	0.0426133	M13_754
M13	CAPN1	0.0421785	M13_755
M13	AUH	0.0420195	M13_756
M13	GPN1	0.0418058	M13_757
M13	STON1	0.0417785	M13_758
M13	GLIDR	0.0416869	M13_759
M13	TRIM66	0.0413441	M13_760
M13	ZNF443	0.0413322	M13_761
M13	TRAF3IP2-AS1	0.0411665	M13_762
M13	SLC35D2	0.0410943	M13_763
M13	TBP	0.0401776	M13_764
M13	AC097534.2	0.0397087	M13_765
M13	ZSCAN21	0.0395228	M13_766
M13	GOLGA8A	0.0394458	M13_767
M13	MED18	0.038954	M13_768
M13	PAAF1	0.0387854	M13_769
M13	AC009061.2	0.0383237	M13_770
M13	GTPBP2	0.0380111	M13_771
M13	POT1-AS1	0.0378979	M13_772
M13	TCFL5	0.0376902	M13_773
M13	VPS33B	0.0374754	M13_774
M13	THAP10	0.0371962	M13_775
M13	WDR20	0.0364864	M13_776
M13	SLC25A51	0.0355416	M13_777
M13	TEFM	0.0348321	M13_778
M13	MARCKS	0.0347213	M13_779
M13	CDKN2AIPNL	0.0344041	M13_780
M13	APBB3	0.0341496	M13_781
M13	TCTEX1D2	0.0339712	M13_782
M13	LENG9	0.0331889	M13_783
M13	AP002360.1	0.0331127	M13_784
M13	PHOSPHO2	0.0330569	M13_785
M13	WBP4	0.0324688	M13_786
M13	MRPL1	0.0320196	M13_787
M13	SPATA6	0.031325	M13_788
M13	AC008443.1	0.0308621	M13_789
M13	ROBO1	0.0305215	M13_790
M13	ZCCHC9	0.0304756	M13_791
M13	AL049840.2	0.0303666	M13_792
M13	ACSS2	0.0303354	M13_793
M13	MANF	0.030319	M13_794
M13	GSC	0.0303055	M13_795
M13	TTC28-AS1	0.030297	M13_796
M13	ATG5	0.0296149	M13_797
M13	KIAA0895L	0.0293247	M13_798
M13	SSBP2	0.0290836	M13_799
M13	TTC32	0.0288837	M13_800
M13	BEX1	0.0283804	M13_801
M13	COX10-AS1	0.0276803	M13_802
M13	TMEM17	0.0276769	M13_803
M13	RBM48	0.0265377	M13_804
M13	TPK1	0.0263651	M13_805
M13	SNRPD3	0.0257487	M13_806
M13	MRPS31	0.0255567	M13_807
M13	LARP6	0.0254925	M13_808
M13	DDX31	0.0242024	M13_809
M13	CISD3	0.0241894	M13_810
M13	FPGT	0.0236643	M13_811
M13	DDX39B	0.0232292	M13_812
M13	ZNF586	0.0214518	M13_813
M13	THOC6	0.0197433	M13_814
M13	TMEM18	0.0197233	M13_815
M13	GOLGA8B	0.0196554	M13_816
M13	SDSL	0.0187348	M13_817
M13	CCDC191	0.0173845	M13_818
M13	DXO	0.0173215	M13_819
M13	FAM124B	0.0164932	M13_820
M13	FILIP1L	0.015782	M13_821
M13	ARL16	0.0155983	M13_822
M13	MTERF4	0.0154473	M13_823
M13	UBE2D1	0.0151759	M13_824
M13	LINC01128	0.0150099	M13_825
M13	NME5	0.0146721	M13_826
M13	DRAM2	0.014247	M13_827
M13	TACO1	0.0140616	M13_828
M13	MRPL20-AS1	0.014031	M13_829
M13	C9orf40	0.0139373	M13_830
M13	PPP4C	0.0123617	M13_831
M13	SMIM8	0.0118232	M13_832
M13	IGHG3	0.0112085	M13_833
M13	RGCC	0.0111614	M13_834
M13	TSTA3	0.0110531	M13_835
M13	PHYKPL	0.0101501	M13_836
M13	AL355001.2	0.00866483	M13_837
M13	WDR53	0.00743327	M13_838
M13	NTAN1	0.00638709	M13_839
M13	LSM8	0.00626962	M13_840
M13	RAB4B	0.00537055	M13_841
M13	AC010642.2	0.00520264	M13_842
M13	VMAC	0.00457922	M13_843
M13	SPSB3	0.0036056	M13_844
M13	ZNF823	0.00321597	M13_845
M13	MHENCR	0.0030645	M13_846
M13	MOB2	0.0026682	M13_847
M13	CRELD1	0.0023056	M13_848
M13	FGF14-AS2	0.00083296	M13_849
M13	GAS8	-0.00250429	M13_850
M13	HIST1H4C	-0.0035655	M13_851
M13	IL6R	-0.00422188	M13_852
M13	HIP1R	-0.00450443	M13_853
M13	MCCC1	-0.00479894	M13_854
M13	CCN2	-0.0115801	M13_855
M13	SNHG25	-0.013334	M13_856
M13	ZNF436	-0.016523	M13_857
M13	MIR4458HG	-0.0172651	M13_858
M13	KTI12	-0.01845	M13_859
M13	APBB2	-0.019384	M13_860
M13	C6orf226	-0.0227087	M13_861
M13	NOSIP	-0.0241772	M13_862
M13	ARRDC1	-0.0270189	M13_863
M13	FAHD2A	-0.0322995	M13_864
M13	SDR39U1	-0.036182	M13_865
M13	COA5	-0.0387892	M13_866
M13	IGHG2	-0.0394826	M13_867
M13	FLRT2	-0.0397395	M13_868
M13	YIF1B	-0.0397424	M13_869
M13	RPP30	-0.0402346	M13_870
M13	NUDT2	-0.0431745	M13_871
M13	SNRNP40	-0.0442412	M13_872
M13	SLC16A3	-0.0451312	M13_873
M13	ANAPC16	-0.053267	M13_874
M13	SERTAD3	-0.0541432	M13_875
M13	SVBP	-0.0588132	M13_876
M13	GPSM3	-0.0731427	M13_877
M13	RPS26	-0.0765858	M13_878
M13	BMP4	-0.0825537	M13_879
M13	H3F3A	-0.0849849	M13_880
M13	IGFBP2	-0.114049	M13_881
M13	GNG5	-0.115161	M13_882
M13	CLDN5	-0.116731	M13_883
M13	DUSP23	-0.164394	M13_884
M14	SPTBN1	0.606273	M14_1
M14	XIST	0.47929	M14_2
M14	PRKD3	0.452491	M14_3
M14	DIAPH1	0.433873	M14_4
M14	PTPN14	0.42994	M14_5
M14	MEIS2	0.423142	M14_6
M14	FNDC3B	0.419687	M14_7
M14	PODXL	0.40041	M14_8
M14	CDH11	0.396167	M14_9
M14	KLF9	0.395408	M14_10
M14	PANK3	0.392688	M14_11
M14	SLK	0.391531	M14_12
M14	FTX	0.382198	M14_13
M14	SLC12A2	0.378533	M14_14
M14	HEG1	0.378311	M14_15
M14	ARID1B	0.373718	M14_16
M14	DDX17	0.372652	M14_17
M14	ABHD2	0.371092	M14_18
M14	MEF2A	0.367175	M14_19
M14	PELI2	0.364207	M14_20
M14	OPTN	0.36289	M14_21
M14	RB1CC1	0.361184	M14_22
M14	PTPRG	0.36045	M14_23
M14	NPEPPS	0.357703	M14_24
M14	HNRNPA2B1	0.355886	M14_25
M14	NUMB	0.35585	M14_26
M14	ADD1	0.352571	M14_27
M14	TPM3	0.351813	M14_28
M14	CTNNA1	0.34562	M14_29
M14	NORAD	0.341148	M14_30
M14	ANO1	0.339294	M14_31
M14	SLC26A2	0.339293	M14_32
M14	ATP8B1	0.337861	M14_33
M14	HSPG2	0.33101	M14_34
M14	SFPQ	0.330781	M14_35
M14	SMG1	0.329722	M14_36
M14	SMAD5	0.320145	M14_37
M14	HECTD1	0.318957	M14_38
M14	WNT2	0.315569	M14_39
M14	APCDD1	0.313423	M14_40
M14	PCM1	0.310085	M14_41
M14	NCOA3	0.307922	M14_42
M14	WNT9B	0.307849	M14_43
M14	LNPEP	0.306807	M14_44
M14	RBMS1	0.303257	M14_45
M14	AGO2	0.302934	M14_46
M14	RSRP1	0.3019	M14_47
M14	SLC12A6	0.2998	M14_48
M14	TNXB	0.298666	M14_49
M14	ZBTB7A	0.298129	M14_50
M14	AFDN	0.297866	M14_51
M14	CPEB4	0.295354	M14_52
M14	DPY19L1	0.295211	M14_53
M14	ZDHHC20	0.290125	M14_54
M14	POLR2J3	0.289839	M14_55
M14	PAK2	0.287786	M14_56
M14	DDX5	0.285615	M14_57
M14	TUT7	0.284194	M14_58
M14	BMERB1	0.281002	M14_59
M14	ITPRIP	0.279577	M14_60
M14	ARFGEF2	0.278863	M14_61
M14	PI16	0.274949	M14_62
M14	STK38	0.272374	M14_63
M14	ATP8B2	0.271634	M14_64
M14	AFF1	0.268611	M14_65
M14	RAD23B	0.266773	M14_66
M14	RAB21	0.265516	M14_67
M14	CNST	0.264485	M14_68
M14	SEL1L	0.26324	M14_69
M14	ZNF451	0.262515	M14_70
M14	PPP1R12B	0.260984	M14_71
M14	NSD1	0.260766	M14_72
M14	DENND5A	0.260416	M14_73
M14	SP6	0.259147	M14_74
M14	CDK13	0.258403	M14_75
M14	STK38L	0.256263	M14_76
M14	DUSP16	0.255778	M14_77
M14	MALL	0.253931	M14_78
M14	CALM1	0.25336	M14_79
M14	TNFAIP1	0.252109	M14_80
M14	PABPN1	0.25174	M14_81
M14	MOB1B	0.249347	M14_82
M14	KIAA0232	0.248977	M14_83
M14	BOD1L1	0.248108	M14_84
M14	SPATA5	0.247482	M14_85
M14	USP12	0.247475	M14_86
M14	SMOC1	0.246371	M14_87
M14	FMNL3	0.246207	M14_88
M14	SKAP2	0.24498	M14_89
M14	PITPNB	0.244468	M14_90
M14	KIAA0355	0.24396	M14_91
M14	MSRB3	0.243234	M14_92
M14	SAMD8	0.243113	M14_93
M14	RALGAPB	0.242442	M14_94
M14	PTPN5	0.242086	M14_95
M14	USP8	0.242024	M14_96
M14	PPP3R1	0.241676	M14_97
M14	RASSF3	0.240486	M14_98
M14	DIXDC1	0.239591	M14_99
M14	MICAL3	0.237323	M14_100
M14	PALMD	0.236735	M14_101
M14	OGDH	0.236445	M14_102
M14	BSDC1	0.235725	M14_103
M14	SECISBP2L	0.234681	M14_104
M14	LINC00472	0.234405	M14_105
M14	FYTTD1	0.234372	M14_106
M14	PHLDB2	0.233686	M14_107
M14	MTMR6	0.233457	M14_108
M14	PNISR	0.232735	M14_109
M14	CMIP	0.232364	M14_110
M14	OGT	0.232065	M14_111
M14	PIEZO1	0.230977	M14_112
M14	KDM5B	0.230294	M14_113
M14	ALDH3A2	0.229285	M14_114
M14	USP15	0.228411	M14_115
M14	KLHL9	0.223891	M14_116
M14	C1orf21	0.22384	M14_117
M14	VEZT	0.221789	M14_118
M14	DGKH	0.221777	M14_119
M14	MOB1A	0.221495	M14_120
M14	VPS13A	0.221145	M14_121
M14	LARP4	0.220649	M14_122
M14	LRRC8A	0.220378	M14_123
M14	SWAP70	0.220109	M14_124
M14	AFAP1L2	0.219262	M14_125
M14	MECP2	0.218923	M14_126
M14	KLHL24	0.217779	M14_127
M14	ITCH	0.215546	M14_128
M14	POF1B	0.214775	M14_129
M14	MFSD14B	0.214525	M14_130
M14	MIR29B2CHG	0.214522	M14_131
M14	RIPOR1	0.214511	M14_132
M14	RAB31	0.21408	M14_133
M14	SPCS3	0.213076	M14_134
M14	RBFOX2	0.211121	M14_135
M14	PNN	0.209649	M14_136
M14	CYB5B	0.206757	M14_137
M14	NUTM2B-AS1	0.206589	M14_138
M14	TRIOBP	0.206091	M14_139
M14	NOSTRIN	0.205085	M14_140
M14	KDSR	0.204647	M14_141
M14	ARFGEF1	0.204343	M14_142
M14	NNT	0.204241	M14_143
M14	CUL2	0.204033	M14_144
M14	KDM3A	0.201795	M14_145
M14	FXR1	0.2009	M14_146
M14	TRIM4	0.199896	M14_147
M14	ZC3H18	0.199883	M14_148
M14	LATS2	0.199832	M14_149
M14	ZNF518A	0.19845	M14_150
M14	Z83843.1	0.197	M14_151
M14	KLF7	0.196852	M14_152
M14	ARID2	0.196455	M14_153
M14	PCDH12	0.195827	M14_154
M14	HECTD4	0.19575	M14_155
M14	STRN3	0.19574	M14_156
M14	TLK1	0.195696	M14_157
M14	PRKAA1	0.195183	M14_158
M14	MTMR2	0.195028	M14_159
M14	ADSS	0.193969	M14_160
M14	SREK1	0.193513	M14_161
M14	NUTM2A-AS1	0.192962	M14_162
M14	FCHO2	0.192892	M14_163
M14	PCDHGA10	0.192305	M14_164
M14	HECA	0.190304	M14_165
M14	WNT9A	0.189323	M14_166
M14	IST1	0.188844	M14_167
M14	PHF14	0.18793	M14_168
M14	SUN1	0.186828	M14_169
M14	TTC14	0.186684	M14_170
M14	DAB2IP	0.186587	M14_171
M14	CCDC14	0.185046	M14_172
M14	PDE5A	0.184502	M14_173
M14	YTHDC1	0.182277	M14_174
M14	GRK5	0.18215	M14_175
M14	GTF3C1	0.181673	M14_176
M14	ZFYVE16	0.181665	M14_177
M14	RREB1	0.181283	M14_178
M14	AC139887.2	0.181225	M14_179
M14	RNF125	0.180216	M14_180
M14	TMEM106B	0.179346	M14_181
M14	NUP160	0.179249	M14_182
M14	ATP11B	0.178807	M14_183
M14	DDX21	0.178635	M14_184
M14	SLFN11	0.178121	M14_185
M14	DMTF1	0.177775	M14_186
M14	C5AR2	0.177624	M14_187
M14	CLASP2	0.177215	M14_188
M14	RAB11A	0.177122	M14_189
M14	POLK	0.175968	M14_190
M14	MAP4K2	0.175401	M14_191
M14	AC007563.2	0.175304	M14_192
M14	ZBTB43	0.173532	M14_193
M14	MTMR9	0.173332	M14_194
M14	WWC2	0.172954	M14_195
M14	DENND3	0.17151	M14_196
M14	ZDHHC7	0.171128	M14_197
M14	LRRC49	0.170689	M14_198
M14	ZNHIT6	0.169954	M14_199
M14	HSPB1	0.169668	M14_200
M14	COPS8	0.169276	M14_201
M14	CHFR	0.168577	M14_202
M14	MSL1	0.168138	M14_203
M14	VPS53	0.167927	M14_204
M14	GLTP	0.167847	M14_205
M14	BRD1	0.167671	M14_206
M14	AL049840.4	0.167345	M14_207
M14	ZNF621	0.166937	M14_208
M14	SOCS6	0.166105	M14_209
M14	PLAGL1	0.165099	M14_210
M14	MFSD1	0.164451	M14_211
M14	RDH11	0.16435	M14_212
M14	EIF3J	0.163335	M14_213
M14	KIAA1143	0.163262	M14_214
M14	PCBP1-AS1	0.160776	M14_215
M14	ZNF302	0.159084	M14_216
M14	AF117829.1	0.15895	M14_217
M14	MAPK7	0.158649	M14_218
M14	EML6	0.156149	M14_219
M14	KIAA1841	0.156057	M14_220
M14	GALNT7	0.155171	M14_221
M14	APOLD1	0.1551	M14_222
M14	CCDC144A	0.153583	M14_223
M14	KLF8	0.153507	M14_224
M14	ZNF431	0.153072	M14_225
M14	ZNF562	0.152806	M14_226
M14	CDR2L	0.150777	M14_227
M14	THSD4	0.149458	M14_228
M14	FURIN	0.148659	M14_229
M14	LCLAT1	0.148476	M14_230
M14	AC092279.1	0.147438	M14_231
M14	SLC25A32	0.147437	M14_232
M14	ALMS1	0.147414	M14_233
M14	PIK3C3	0.147262	M14_234
M14	PIGG	0.146966	M14_235
M14	COL4A2	0.146774	M14_236
M14	SLC8B1	0.144093	M14_237
M14	WDR60	0.144006	M14_238
M14	ME1	0.143957	M14_239
M14	WASHC4	0.143435	M14_240
M14	TEC	0.14329	M14_241
M14	TBRG1	0.142733	M14_242
M14	ADAMTS7	0.14252	M14_243
M14	LINC00894	0.14234	M14_244
M14	TP53BP2	0.142178	M14_245
M14	ELOA	0.142058	M14_246
M14	MTM1	0.141958	M14_247
M14	PCMTD2	0.140731	M14_248
M14	DDHD2	0.140538	M14_249
M14	SCP2	0.139076	M14_250
M14	DDX52	0.138343	M14_251
M14	RIMKLB	0.138322	M14_252
M14	LIG4	0.136313	M14_253
M14	GOLGA7	0.135773	M14_254
M14	COG3	0.135606	M14_255
M14	OSBP	0.134739	M14_256
M14	RTL8C	0.13468	M14_257
M14	ZBTB49	0.134679	M14_258
M14	AQP3	0.133957	M14_259
M14	MMP16	0.13354	M14_260
M14	HMGCR	0.133427	M14_261
M14	CDC25B	0.133254	M14_262
M14	GK5	0.133156	M14_263
M14	AC004889.1	0.132889	M14_264
M14	EXPH5	0.132678	M14_265
M14	SLC4A1AP	0.132076	M14_266
M14	TYW1B	0.131783	M14_267
M14	DCAF16	0.131021	M14_268
M14	ANKAR	0.130041	M14_269
M14	SIN3B	0.128518	M14_270
M14	ATXN1L	0.127164	M14_271
M14	KBTBD2	0.126601	M14_272
M14	CFL2	0.125628	M14_273
M14	CEP164	0.125475	M14_274
M14	AL390728.6	0.125453	M14_275
M14	SOX13	0.125	M14_276
M14	PLEKHA8	0.124857	M14_277
M14	SPACA6	0.124381	M14_278
M14	KMT2E-AS1	0.123841	M14_279
M14	TRIM52	0.123438	M14_280
M14	PI4K2B	0.121612	M14_281
M14	EFCAB13	0.12115	M14_282
M14	CARS	0.119711	M14_283
M14	SNED1	0.119664	M14_284
M14	AL158206.1	0.118517	M14_285
M14	RBM18	0.118341	M14_286
M14	MAFK	0.118176	M14_287
M14	SMG6	0.117804	M14_288
M14	TCP11L2	0.117696	M14_289
M14	NBEAL2	0.115469	M14_290
M14	TARSL2	0.114493	M14_291
M14	CCDC77	0.114154	M14_292
M14	DPM1	0.11362	M14_293
M14	CDYL2	0.113401	M14_294
M14	CASP7	0.113334	M14_295
M14	TGFB2	0.11296	M14_296
M14	AC112220.2	0.11132	M14_297
M14	TRIM41	0.110253	M14_298
M14	SGK3	0.109784	M14_299
M14	AC087741.1	0.107915	M14_300
M14	MTMR4	0.107776	M14_301
M14	VAMP4	0.105222	M14_302
M14	ALS2CL	0.104945	M14_303
M14	ALPK3	0.104319	M14_304
M14	SEMA6A	0.103744	M14_305
M14	NAXD	0.103702	M14_306
M14	SSTR1	0.102036	M14_307
M14	PPP2R2D	0.101494	M14_308
M14	SPRTN	0.100083	M14_309
M14	HMGB2	0.0997491	M14_310
M14	NR2C1	0.0996985	M14_311
M14	ARL4D	0.0982614	M14_312
M14	NID1	0.0977626	M14_313
M14	PSPC1	0.0961153	M14_314
M14	ARL17A	0.0958573	M14_315
M14	UBE3D	0.0955126	M14_316
M14	CRLF3	0.095397	M14_317
M14	HES6	0.0944719	M14_318
M14	AMACR	0.0937772	M14_319
M14	TTC5	0.0935204	M14_320
M14	CCDC28A	0.0914109	M14_321
M14	MAP3K4	0.0894776	M14_322
M14	NBPF15	0.0865109	M14_323
M14	ARF1	0.0859166	M14_324
M14	DEFB1	0.0849759	M14_325
M14	LRRC41	0.0845284	M14_326
M14	ZNF420	0.0841575	M14_327
M14	KANSL2	0.0840576	M14_328
M14	PTMA	0.0837954	M14_329
M14	ANO10	0.0828564	M14_330
M14	CNOT11	0.0824896	M14_331
M14	NPIPA1	0.0820397	M14_332
M14	HDAC1	0.0811698	M14_333
M14	ZNF555	0.0806612	M14_334
M14	DPF2	0.0794539	M14_335
M14	RHOBTB2	0.0790171	M14_336
M14	ABCB7	0.0782627	M14_337
M14	SLC2A6	0.0747169	M14_338
M14	AC009275.1	0.0725596	M14_339
M14	CDC45	0.0664409	M14_340
M14	AL136038.5	0.0651292	M14_341
M14	THOC3	0.0649987	M14_342
M14	COX7A1	0.0632554	M14_343
M14	PAIP2	0.0612495	M14_344
M14	APLF	0.0599396	M14_345
M14	SEPSECS	0.0581849	M14_346
M14	NAPRT	0.0581549	M14_347
M14	CXorf56	0.0541818	M14_348
M14	MTMR14	0.0512488	M14_349
M14	ZNF341-AS1	0.0464321	M14_350
M14	MIATNB	0.045354	M14_351
M14	CYB5R4	0.0434717	M14_352
M14	ELF4	0.0413817	M14_353
M14	IGHG4	0.0411249	M14_354
M14	THAP9-AS1	0.0399024	M14_355
M14	FAM110B	0.0392233	M14_356
M14	SDR42E2	0.0385487	M14_357
M14	SLC25A45	0.0368933	M14_358
M14	TFB1M	0.0354872	M14_359
M14	ZNF880	0.0297299	M14_360
M14	AL645568.1	0.0272933	M14_361
M14	IER3IP1	0.022325	M14_362
M14	SRPX	0.0218627	M14_363
M14	CTHRC1	0.00678997	M14_364
M14	WDR54	-0.00982873	M14_365
M14	SMIM4	-0.0200134	M14_366
M14	MGST2	-0.0223317	M14_367
M2	MIA	0.609666	M2_1
M2	LY6E	0.581006	M2_2
M2	PLA2G2A	0.556377	M2_3
M2	NTRK2	0.545708	M2_4
M2	IFI6	0.505929	M2_5
M2	PHGDH	0.495535	M2_6
M2	CALB2	0.481804	M2_7
M2	MXRA5	0.473501	M2_8
M2	CLU	0.473306	M2_9
M2	ATP1B1	0.471709	M2_10
M2	C1R	0.461342	M2_11
M2	SLPI	0.455193	M2_12
M2	IGF1	0.451597	M2_13
M2	AK1	0.440186	M2_14
M2	AQP5	0.436653	M2_15
M2	CTSK	0.434766	M2_16
M2	C1S	0.432644	M2_17
M2	CCL2	0.431308	M2_18
M2	VTN	0.427837	M2_19
M2	IFI27	0.422372	M2_20
M2	COPRS	0.421378	M2_21
M2	SOX9	0.421271	M2_22
M2	EPHX1	0.420918	M2_23
M2	LTC4S	0.420242	M2_24
M2	MRC2	0.416462	M2_25
M2	SELENOM	0.415823	M2_26
M2	AKR1C2	0.415812	M2_27
M2	PRELP	0.413703	M2_28
M2	NIBAN1	0.413539	M2_29
M2	SERPINA3	0.412182	M2_30
M2	LGALS3BP	0.411711	M2_31
M2	TSTD1	0.411282	M2_32
M2	CTSF	0.40585	M2_33
M2	PLAC9	0.404236	M2_34
M2	CTSD	0.404121	M2_35
M2	CYBA	0.403101	M2_36
M2	SPTSSA	0.402438	M2_37
M2	DNPH1	0.391391	M2_38
M2	GPX4	0.384942	M2_39
M2	CMPK2	0.383753	M2_40
M2	PSME2	0.382664	M2_41
M2	ISG15	0.382029	M2_42
M2	FTL	0.381836	M2_43
M2	EMILIN1	0.377754	M2_44
M2	NFIX	0.377365	M2_45
M2	PLEKHB1	0.376533	M2_46
M2	ADIRF	0.374624	M2_47
M2	COL6A1	0.373211	M2_48
M2	SH3KBP1	0.372607	M2_49
M2	KDELR3	0.372263	M2_50
M2	METRN	0.369281	M2_51
M2	SDC3	0.369109	M2_52
M2	KCNK15	0.366232	M2_53
M2	VEGFB	0.365977	M2_54
M2	SERPING1	0.361848	M2_55
M2	BLVRB	0.360734	M2_56
M2	MSX1	0.360422	M2_57
M2	NBL1	0.358475	M2_58
M2	COL6A2	0.357746	M2_59
M2	UBC	0.35753	M2_60
M2	PLAAT4	0.356677	M2_61
M2	MAGED2	0.355926	M2_62
M2	PDE1A	0.354281	M2_63
M2	FKBP8	0.347525	M2_64
M2	SNRPN	0.343625	M2_65
M2	PRTFDC1	0.337292	M2_66
M2	DIRAS3	0.337023	M2_67
M2	EDIL3	0.336818	M2_68
M2	HLA-C	0.336775	M2_69
M2	NINJ1	0.336461	M2_70
M2	LTBP3	0.335014	M2_71
M2	PRDX4	0.334482	M2_72
M2	C3	0.329752	M2_73
M2	PSME1	0.32853	M2_74
M2	AC005699.1	0.327049	M2_75
M2	CDK2AP1	0.326748	M2_76
M2	COL9A3	0.326399	M2_77
M2	MMP28	0.324693	M2_78
M2	COPZ2	0.322058	M2_79
M2	C1QTNF1	0.318934	M2_80
M2	MFGE8	0.318121	M2_81
M2	MAOB	0.31605	M2_82
M2	CD82	0.315094	M2_83
M2	TMX4	0.314836	M2_84
M2	P4HB	0.314805	M2_85
M2	GBP3	0.313814	M2_86
M2	NUCB2	0.312808	M2_87
M2	NEGR1	0.311791	M2_88
M2	SQSTM1	0.310837	M2_89
M2	SCARA3	0.310386	M2_90
M2	ACOT7	0.310087	M2_91
M2	NNMT	0.309848	M2_92
M2	ANTKMT	0.309426	M2_93
M2	LSAMP	0.306205	M2_94
M2	PHPT1	0.30564	M2_95
M2	KIAA1755	0.303201	M2_96
M2	REX1BD	0.302488	M2_97
M2	RHOU	0.299704	M2_98
M2	OSGIN2	0.296639	M2_99
M2	MPZL1	0.296119	M2_100
M2	PARK7	0.293389	M2_101
M2	CFB	0.292644	M2_102
M2	PSAP	0.292366	M2_103
M2	SFRP4	0.292238	M2_104
M2	PLAAT3	0.29105	M2_105
M2	NDRG2	0.288409	M2_106
M2	TNFRSF19	0.288393	M2_107
M2	GMDS	0.28803	M2_108
M2	NME4	0.286643	M2_109
M2	RPN2	0.285958	M2_110
M2	UCHL1	0.285359	M2_111
M2	CSNK2B	0.285086	M2_112
M2	IL17D	0.284165	M2_113
M2	P4HTM	0.283244	M2_114
M2	UBB	0.283098	M2_115
M2	PYCARD	0.28136	M2_116
M2	FAM229B	0.281251	M2_117
M2	APOBEC3C	0.281168	M2_118
M2	CTNNAL1	0.281035	M2_119
M2	HMCN1	0.279837	M2_120
M2	ADAMTS19	0.27979	M2_121
M2	PCYOX1	0.278689	M2_122
M2	PIR	0.278476	M2_123
M2	CRABP2	0.27748	M2_124
M2	SERPINA5	0.276501	M2_125
M2	CFH	0.275822	M2_126
M2	DMKN	0.275309	M2_127
M2	SLC9A7	0.27527	M2_128
M2	CCN5	0.272996	M2_129
M2	QSOX1	0.272722	M2_130
M2	HLA-A	0.272355	M2_131
M2	LINC00623	0.271823	M2_132
M2	STAT1	0.271202	M2_133
M2	DDR1	0.270886	M2_134
M2	JTB	0.270388	M2_135
M2	TKT	0.269391	M2_136
M2	KIF13B	0.268744	M2_137
M2	PRR7	0.268043	M2_138
M2	TAPBP	0.268012	M2_139
M2	NME1	0.267859	M2_140
M2	CD47	0.267597	M2_141
M2	TNFSF10	0.267593	M2_142
M2	GAS7	0.267525	M2_143
M2	ENG	0.267136	M2_144
M2	SULT1A1	0.267046	M2_145
M2	GPX3	0.266769	M2_146
M2	CHDH	0.266109	M2_147
M2	CD320	0.265806	M2_148
M2	MX1	0.265077	M2_149
M2	PSMB9	0.26507	M2_150
M2	IPO5	0.263997	M2_151
M2	DCPS	0.263961	M2_152
M2	FAM20C	0.263253	M2_153
M2	PBX3	0.262923	M2_154
M2	MAGED1	0.262209	M2_155
M2	AL161772.1	0.261689	M2_156
M2	KRT17	0.260719	M2_157
M2	ISLR	0.260719	M2_158
M2	FAM174C	0.260464	M2_159
M2	ASAH1	0.260423	M2_160
M2	TTC3	0.260068	M2_161
M2	CCN3	0.259913	M2_162
M2	CBR3	0.257796	M2_163
M2	MLEC	0.25773	M2_164
M2	ANKH	0.257726	M2_165
M2	GXYLT2	0.25733	M2_166
M2	PLTP	0.257042	M2_167
M2	AKR1C3	0.256989	M2_168
M2	ZBTB7C	0.255006	M2_169
M2	EFEMP1	0.254724	M2_170
M2	PDXK	0.253732	M2_171
M2	ETFB	0.253377	M2_172
M2	GOLM1	0.253168	M2_173
M2	TAPBPL	0.253019	M2_174
M2	SSX2IP	0.252314	M2_175
M2	BGN	0.252016	M2_176
M2	GNG2	0.25162	M2_177
M2	YIPF3	0.25029	M2_178
M2	IFITM3	0.250215	M2_179
M2	METTL26	0.248236	M2_180
M2	UROD	0.246736	M2_181
M2	CDKN2B	0.245179	M2_182
M2	TUBB4B	0.245176	M2_183
M2	TNFSF13	0.245078	M2_184
M2	PHLDA1	0.244975	M2_185
M2	SPINT1	0.244915	M2_186
M2	ATP5MC1	0.244887	M2_187
M2	SRM	0.244662	M2_188
M2	SELENBP1	0.244551	M2_189
M2	ST6GALNAC6	0.243569	M2_190
M2	AKR7A2	0.243486	M2_191
M2	MRPL14	0.242681	M2_192
M2	SCD	0.242015	M2_193
M2	C7orf50	0.241468	M2_194
M2	RNF187	0.241416	M2_195
M2	RILP	0.241357	M2_196
M2	IRX3	0.240573	M2_197
M2	PRKCA	0.240332	M2_198
M2	AR	0.240282	M2_199
M2	AGTRAP	0.240142	M2_200
M2	ENC1	0.239708	M2_201
M2	TMEM219	0.239671	M2_202
M2	PLA1A	0.239411	M2_203
M2	TNFRSF11B	0.239164	M2_204
[truncated: 2,787 more rows]
