# Supplementary material for: Resolving the heterogeneous tumour microenvironment in cardiac myxoma through single‐cell and spatial transcriptomics
Source: Clin Transl Med. 2024 Feb 6;14(2):e1581. doi: 10.1002/ctm2.1581 (PMC10844892; doi:10.1002/ctm2.1581)
Supplement: Supplementary file 2 — Supporting information [file CTM2-14-e1581-s002.zip › Table S11.xlsx]

## Sheet: geneSelectWithhdWGNCA
Table S11. Genes whose expression dynamically changed over latent time in the EC-like tumor cells. The genes were ranked by likelihood in the dynamic model of RNA velocity.
GeneSymbol	keyGenes	HeatmapOrder	geneCluster	fit_likelihood	potential driver	scVelo_Rank	hdWGCNA_Module	kME	rankInModule	hubGenes
MIA	TRUE	164	II	0.394453	TRUE	3	M2	0.609666	1	TRUE
TIMP1	TRUE	42	I	0.380559	TRUE	5	M4	0.653609	2	TRUE
SPON1	TRUE	754	IV	0.379738	TRUE	6	M7	0.517892	8	TRUE
PLA2G2A	TRUE	349	III	0.371567	TRUE	9	M2	0.556377	3	TRUE
TCF4	TRUE	759	IV	0.370889	TRUE	10	M7	0.580438	1	TRUE
CCDC80	TRUE	541	III	0.312521	TRUE	36	M8	0.405301	4	TRUE
DNASE1L3	FALSE	397	III	0.424305	TRUE	1	grey			FALSE
LEPR	FALSE	757	IV	0.398012	TRUE	2	M1	0.312244	74	FALSE
BMPER	FALSE	756	IV	0.393302	TRUE	4	grey			FALSE
CGNL1	FALSE	752	IV	0.375097	TRUE	7	M7	0.442124	23	FALSE
COL13A1	FALSE	210	II	0.371998	TRUE	8	grey			FALSE
SORBS1	FALSE	441	III	0.365045	TRUE	11	M7	0.284916	122	FALSE
IFI27	FALSE	112	I	0.364131	TRUE	12	M2	0.422372	20	FALSE
ITGA9	FALSE	686	IV	0.353048	TRUE	13	M7	0.350521	71	FALSE
FGF7	FALSE	49	I	0.344883	TRUE	14	M6	0.143293	152	FALSE
RASSF8	FALSE	225	II	0.344561	TRUE	15	M3	0.410827	35	FALSE
SLIT3	FALSE	219	II	0.343177	TRUE	16	M3	0.491158	19	FALSE
B4GALT4	FALSE	38	I	0.34101	TRUE	17	M5	0.441142	29	FALSE
LDB2	FALSE	747	IV	0.334364	TRUE	18	M7	0.417755	38	FALSE
C7	FALSE	746	IV	0.334283	TRUE	19	M1	0.394986	67	FALSE
EDN1	FALSE	550	III	0.333697	TRUE	20	M1	0.27089	85	FALSE
PCDH7	FALSE	61	I	0.3329	TRUE	21	grey			FALSE
PLCXD3	FALSE	476	III	0.332583	TRUE	22	M2	0.18867	360	FALSE
PGM5	FALSE	762	IV	0.331313	TRUE	23	M1	0.221656	97	FALSE
HMCN1	FALSE	774	IV	0.330835	TRUE	24	M2	0.279837	120	FALSE
CD55	FALSE	143	I	0.329136	TRUE	25	grey			FALSE
PTHLH	FALSE	141	I	0.328825	TRUE	26	grey			FALSE
PLPP3	FALSE	773	IV	0.328199	TRUE	27	M7	0.420331	35	FALSE
COL1A2	FALSE	243	II	0.327162	TRUE	28	M4	0.34044	124	FALSE
PLAT	FALSE	230	II	0.326581	TRUE	29	grey			FALSE
LRIG1	FALSE	779	IV	0.322377	TRUE	30	M1	0.111883	153	FALSE
SAMD12	FALSE	534	III	0.317436	TRUE	31	grey			FALSE
PRRX1	FALSE	77	I	0.31735	TRUE	32	grey			FALSE
NAV1	FALSE	59	I	0.316318	TRUE	33	M5	0.369767	50	FALSE
PECAM1	FALSE	769	IV	0.31549	TRUE	34	M7	0.43673	25	FALSE
CCDC3	FALSE	767	IV	0.313529	TRUE	35	M1	0.315559	73	FALSE
GSN	FALSE	292	III	0.311788	TRUE	38	grey			FALSE
VWF	FALSE	605	IV	0.309103	TRUE	39	M7	0.376995	52	FALSE
PTGIS	FALSE	497	III	0.309088	TRUE	40	M1	0.182448	115	FALSE
FGD5	FALSE	587	III	0.308422	TRUE	41	M7	0.419929	36	FALSE
MYRIP	FALSE	744	IV	0.306513	TRUE	42	M1	0.200108	106	FALSE
COLEC12	FALSE	469	III	0.306229	TRUE	43	M2	0.218056	252	FALSE
TSC22D2	FALSE	477	III	0.305985	TRUE	44	M6	0.39486	41	FALSE
CSRP1	FALSE	157	II	0.305863	TRUE	45	M4	0.472537	25	FALSE
MAP1B	FALSE	315	III	0.305794	FALSE	46	M11	0.612041	2	TRUE
ITGA6	FALSE	329	III	0.305278	FALSE	47	M11	0.671855	1	TRUE
NPAS2	FALSE	700	IV	0.305067	FALSE	48	M1	0.106196	154	FALSE
RIPOR2	FALSE	320	III	0.302639	FALSE	49	M13	0.237435	140	FALSE
PDE1A	FALSE	347	III	0.302115	FALSE	50	M2	0.354281	63	FALSE
BMX	FALSE	464	III	0.301646	FALSE	51	M1	0.319753	72	FALSE
LGALS1	FALSE	156	II	0.301512	FALSE	52	M4	0.662004	1	TRUE
MAPK4	FALSE	259	II	0.301505	FALSE	53	grey			FALSE
KRT18	FALSE	117	I	0.301403	FALSE	54	M4	0.469704	28	FALSE
COL8A1	FALSE	12	I	0.30126	FALSE	55	M3	0.525918	12	FALSE
FOS	FALSE	392	III	0.300226	FALSE	56	M6	0.744097	2	TRUE
HAPLN1	FALSE	247	II	0.299305	FALSE	57	M4	0.419709	52	FALSE
SHROOM4	FALSE	640	IV	0.299272	FALSE	58	M7	0.363086	59	FALSE
KRT19	FALSE	119	I	0.299083	FALSE	59	M4	0.36887	92	FALSE
FAM111B	FALSE	213	II	0.298361	FALSE	60	grey			FALSE
KCNN3	FALSE	635	IV	0.298107	FALSE	61	M7	0.417817	37	FALSE
BMPR2	FALSE	765	IV	0.297175	FALSE	62	M7	0.505866	10	FALSE
SEMA3A	FALSE	753	IV	0.295764	FALSE	63	M8	0.446914	2	TRUE
SH3BGRL3	FALSE	89	I	0.295749	FALSE	64	M4	0.652157	3	TRUE
LIMS2	FALSE	727	IV	0.294662	FALSE	65	M7	0.45521	20	FALSE
ADCY4	FALSE	761	IV	0.294115	FALSE	66	M7	0.538142	7	TRUE
EZR	FALSE	71	I	0.293394	FALSE	67	M3	0.581732	3	TRUE
TMTC1	FALSE	200	II	0.293245	FALSE	68	grey			FALSE
CD44	FALSE	205	II	0.293146	FALSE	69	M5	0.496962	19	FALSE
ITPR1	FALSE	764	IV	0.292911	FALSE	70	M7	0.353485	67	FALSE
ST3GAL1	FALSE	724	IV	0.292372	FALSE	71	M7	0.306647	110	FALSE
KCNT2	FALSE	489	III	0.292327	FALSE	72	grey			FALSE
CLU	FALSE	351	III	0.292142	FALSE	73	M2	0.473306	9	TRUE
IL1RL1	FALSE	152	II	0.289897	FALSE	74	M12	0.299499	22	FALSE
TNR	FALSE	694	IV	0.289066	FALSE	75	grey			FALSE
CADPS2	FALSE	751	IV	0.288942	FALSE	76	M1	0.0855945	162	FALSE
BOC	FALSE	739	IV	0.288253	FALSE	77	M1	0.175763	120	FALSE
ATF3	FALSE	400	III	0.287821	FALSE	78	M6	0.602262	11	FALSE
PITPNC1	FALSE	781	IV	0.287617	FALSE	79	M7	0.228244	194	FALSE
IGFBP6	FALSE	5	I	0.287166	FALSE	80	M5	0.755092	1	TRUE
IL1R1	FALSE	859	IV	0.286997	FALSE	81	M2	0.220652	245	FALSE
FRAS1	FALSE	93	I	0.286591	FALSE	82	grey			FALSE
LMO7	FALSE	109	I	0.285589	FALSE	83	M3	0.503127	15	FALSE
CDH23	FALSE	294	III	0.284967	FALSE	84	M12	0.129631	125	FALSE
BHLHE40	FALSE	151	II	0.284584	FALSE	85	grey			FALSE
RERG	FALSE	139	I	0.284195	FALSE	86	M6	0.189775	126	FALSE
SLC8A1	FALSE	858	IV	0.283724	FALSE	87	M7	0.314465	104	FALSE
LRRC32	FALSE	705	IV	0.283406	FALSE	88	M7	0.425617	33	FALSE
FBLN2	FALSE	8	I	0.283061	FALSE	89	M5	0.46882	23	FALSE
CFH	FALSE	471	III	0.281892	FALSE	90	M2	0.275822	126	FALSE
SULF2	FALSE	857	IV	0.281156	FALSE	91	M7	0.245305	171	FALSE
EPAS1	FALSE	602	IV	0.280879	FALSE	92	M9	0.324408	26	FALSE
PSD3	FALSE	217	II	0.280655	FALSE	93	grey			FALSE
CRIM1	FALSE	490	III	0.280184	FALSE	94	M13	0.158481	323	FALSE
ITGB8	FALSE	221	II	0.279408	FALSE	95	grey			FALSE
NOSTRIN	FALSE	855	IV	0.279285	FALSE	96	M14	0.205085	140	FALSE
ITGA10	FALSE	853	IV	0.27881	FALSE	97	M7	0.27088	141	FALSE
KLHL13	FALSE	852	IV	0.278442	FALSE	98	M1	0.159179	126	FALSE
FAM107B	FALSE	308	III	0.278386	FALSE	99	M10	0.615313	1	TRUE
CDH11	FALSE	369	III	0.277609	FALSE	100	M14	0.396167	9	TRUE
CRIP1	FALSE	118	I	0.277302	FALSE	101	grey			FALSE
DSP	FALSE	222	II	0.277218	FALSE	102	grey			FALSE
EMCN	FALSE	668	IV	0.276892	FALSE	103	grey			FALSE
WWTR1	FALSE	851	IV	0.27641	FALSE	104	M1	0.226955	94	FALSE
FN1	FALSE	241	II	0.276275	FALSE	105	M4	0.353939	111	FALSE
FBN1	FALSE	68	I	0.274404	FALSE	106	M3	0.500802	16	FALSE
SETBP1	FALSE	566	III	0.274	FALSE	107	grey			FALSE
MTUS1	FALSE	578	III	0.273957	FALSE	108	M7	0.468322	17	FALSE
AAK1	FALSE	725	IV	0.273853	FALSE	109	M7	0.272188	140	FALSE
EXOC6	FALSE	544	III	0.273832	FALSE	110	grey			FALSE
ECM1	FALSE	160	II	0.273564	FALSE	111	M11	0.561745	4	TRUE
RDH10	FALSE	70	I	0.273513	FALSE	112	M13	0.346094	34	FALSE
HS3ST1	FALSE	849	IV	0.273215	FALSE	113	M9	0.213154	92	FALSE
SNCAIP	FALSE	848	IV	0.273207	FALSE	114	grey			FALSE
SSH1	FALSE	671	IV	0.273157	FALSE	115	M7	0.347793	73	FALSE
ARHGAP31	FALSE	730	IV	0.272916	FALSE	116	M7	0.327612	91	FALSE
RAB11FIP1	FALSE	530	III	0.272124	FALSE	117	M1	0.126343	146	FALSE
ACTB	FALSE	114	I	0.272065	FALSE	118	M4	0.294149	199	FALSE
NSG1	FALSE	343	III	0.271948	FALSE	119	grey			FALSE
NEGR1	FALSE	363	III	0.271266	FALSE	120	M2	0.311791	88	FALSE
RASIP1	FALSE	845	IV	0.271182	FALSE	121	M7	0.432774	28	FALSE
CST3	FALSE	30	I	0.270952	FALSE	122	M4	0.640016	4	TRUE
SLC44A1	FALSE	29	I	0.270502	FALSE	123	M10	0.476691	3	TRUE
THSD7A	FALSE	628	IV	0.270009	FALSE	124	grey			FALSE
EMP3	FALSE	28	I	0.269989	FALSE	125	M3	0.693643	1	TRUE
POSTN	FALSE	843	IV	0.26913	FALSE	126	grey			FALSE
MEIS2	FALSE	438	III	0.268877	FALSE	127	M14	0.423142	6	TRUE
ENTPD1	FALSE	687	IV	0.268756	FALSE	128	M7	0.498584	12	FALSE
PON2	FALSE	268	II	0.26824	FALSE	129	grey			FALSE
SNCA	FALSE	166	II	0.267819	FALSE	130	grey			FALSE
MAP3K1	FALSE	696	IV	0.267446	FALSE	131	M8	0.276393	27	FALSE
GMDS	FALSE	554	III	0.267427	FALSE	132	M2	0.28803	108	FALSE
PRAG1	FALSE	525	III	0.267408	FALSE	133	M8	0.0886807	213	FALSE
TIPARP	FALSE	379	III	0.267138	FALSE	134	grey			FALSE
IGFBP7	FALSE	473	III	0.266516	FALSE	135	M4	0.205576	349	FALSE
MCC	FALSE	842	IV	0.266466	FALSE	136	M1	0.0155045	188	FALSE
DCBLD2	FALSE	75	I	0.266464	FALSE	137	M3	0.511105	13	FALSE
EFNB2	FALSE	533	III	0.264812	FALSE	138	grey			FALSE
TNRC6C	FALSE	322	III	0.264509	FALSE	139	M6	0.315843	62	FALSE
LHFPL6	FALSE	841	IV	0.264089	FALSE	140	grey			FALSE
SERTAD4-AS1	FALSE	23	I	0.263221	FALSE	141	M5	0.54408	14	FALSE
GLIS3	FALSE	242	II	0.263161	FALSE	142	M2	0.186577	366	FALSE
CDH13	FALSE	372	III	0.262763	FALSE	143	M13	0.381215	21	FALSE
PTPRE	FALSE	595	IV	0.262429	FALSE	144	M7	0.229632	191	FALSE
TSPAN7	FALSE	601	IV	0.26236	FALSE	145	M1	0.286877	80	FALSE
PLXNA4	FALSE	840	IV	0.260669	FALSE	146	M9	0.201375	98	FALSE
SLC7A1	FALSE	231	II	0.260553	FALSE	147	M11	0.571199	3	TRUE
APCDD1	FALSE	334	III	0.260472	FALSE	148	M14	0.313423	40	FALSE
PLXNA2	FALSE	81	I	0.260193	FALSE	149	M3	0.424028	32	FALSE
PLSCR4	FALSE	21	I	0.26005	FALSE	150	grey			FALSE
DKK2	FALSE	551	III	0.259913	FALSE	151	M9	0.172077	113	FALSE
BMERB1	FALSE	839	IV	0.259815	FALSE	152	M14	0.281002	59	FALSE
NRP1	FALSE	536	III	0.259072	FALSE	153	M7	0.436128	27	FALSE
DIAPH2	FALSE	636	IV	0.258793	FALSE	154	grey			FALSE
THBS1	FALSE	131	I	0.258677	FALSE	155	grey			FALSE
AFAP1L1	FALSE	838	IV	0.258573	FALSE	156	M7	0.33331	84	FALSE
ST6GAL1	FALSE	837	IV	0.257717	FALSE	157	M1	0.13207	139	FALSE
CCN1	FALSE	194	II	0.257592	FALSE	158	M10	0.259945	36	FALSE
SYNE1	FALSE	641	IV	0.257186	FALSE	159	grey			FALSE
BASP1	FALSE	25	I	0.25709	FALSE	160	grey			FALSE
GATA4	FALSE	311	III	0.256702	FALSE	161	grey			FALSE
CASK	FALSE	236	II	0.256683	FALSE	162	M4	0.157148	439	FALSE
ST8SIA6	FALSE	863	IV	0.256542	FALSE	163	M7	0.202692	236	FALSE
MSI2	FALSE	313	III	0.256511	FALSE	164	M10	0.456704	4	TRUE
SAT1	FALSE	26	I	0.256478	FALSE	165	M3	0.370186	50	FALSE
CEMIP2	FALSE	887	IV	0.256352	FALSE	166	M7	0.349034	72	FALSE
TSC22D1	FALSE	27	I	0.256268	FALSE	167	M3	0.628689	2	TRUE
ARHGAP29	FALSE	63	I	0.255619	FALSE	168	M3	0.318893	65	FALSE
PRKD3	FALSE	886	IV	0.255589	FALSE	169	M14	0.452491	3	TRUE
SCD5	FALSE	456	III	0.255192	FALSE	170	M8	0.326254	9	TRUE
C1orf21	FALSE	634	IV	0.25473	FALSE	171	M14	0.22384	117	FALSE
ADIRF	FALSE	111	I	0.254708	FALSE	172	M2	0.374624	47	FALSE
SLCO2A1	FALSE	689	IV	0.254613	FALSE	173	M7	0.512962	9	TRUE
NNMT	FALSE	451	III	0.254498	FALSE	174	M2	0.309848	92	FALSE
SMURF2	FALSE	580	III	0.254487	FALSE	175	grey			FALSE
RPGR	FALSE	882	IV	0.254307	FALSE	176	M7	0.253021	165	FALSE
LTBP1	FALSE	65	I	0.253876	FALSE	177	grey			FALSE
LSAMP	FALSE	179	II	0.253481	FALSE	178	M2	0.306205	94	FALSE
PKHD1L1	FALSE	879	IV	0.253267	FALSE	179	M7	0.403369	43	FALSE
LIMCH1	FALSE	564	III	0.252677	FALSE	180	M2	0.143765	548	FALSE
ATP8B1	FALSE	877	IV	0.252558	FALSE	181	M14	0.337861	33	FALSE
IGSF9B	FALSE	218	II	0.251977	FALSE	182	M3	0.275824	76	FALSE
CTNNAL1	FALSE	276	III	0.251945	FALSE	183	M2	0.281035	119	FALSE
NR4A1	FALSE	388	III	0.251851	FALSE	184	M6	0.654576	8	TRUE
PLXDC2	FALSE	567	III	0.251674	FALSE	185	grey			FALSE
CAPG	FALSE	32	I	0.251512	FALSE	186	M5	0.618645	6	TRUE
CDH5	FALSE	623	IV	0.251256	FALSE	187	M7	0.455383	19	FALSE
LEF1	FALSE	888	IV	0.251184	FALSE	188	M8	0.22181	59	FALSE
MME	FALSE	492	III	0.250527	FALSE	189	grey			FALSE
SESTD1	FALSE	324	III	0.250476	FALSE	190	grey			FALSE
ID2	FALSE	453	III	0.250377	FALSE	191	M6	0.434942	29	FALSE
COL9A3	FALSE	163	II	0.250325	FALSE	192	M2	0.326399	77	FALSE
FGF2	FALSE	496	III	0.250238	FALSE	193	grey			FALSE
ASAP2	FALSE	177	II	0.250175	FALSE	194	M3	0.453991	24	FALSE
CTSB	FALSE	328	III	0.250004	FALSE	195	M13	0.301197	59	FALSE
MRC2	FALSE	256	II	0.249582	FALSE	196	M2	0.416462	25	FALSE
SH3KBP1	FALSE	202	II	0.249231	FALSE	197	M2	0.372607	49	FALSE
FSTL4	FALSE	327	III	0.248815	FALSE	198	grey			FALSE
CD200	FALSE	199	II	0.248732	FALSE	199	grey			FALSE
CLMP	FALSE	237	II	0.248676	FALSE	200	M4	0.179896	395	FALSE
VCAN	FALSE	284	III	0.248407	FALSE	201	M13	0.338303	38	FALSE
ST6GALNAC3	FALSE	876	IV	0.248269	FALSE	202	M7	0.245038	172	FALSE
CD9	FALSE	874	IV	0.248092	FALSE	203	M13	0.125277	461	FALSE
NABP1	FALSE	323	III	0.248051	FALSE	204	grey			FALSE
NFIB	FALSE	873	IV	0.247853	FALSE	205	grey			FALSE
CALCRL	FALSE	871	IV	0.247429	FALSE	206	M7	0.546445	5	TRUE
LMO4	FALSE	264	II	0.247295	FALSE	207	M10	0.413775	7	TRUE
HP	FALSE	377	III	0.247186	FALSE	208	grey			FALSE
HEG1	FALSE	695	IV	0.247149	FALSE	209	M14	0.378311	15	FALSE
NAV2	FALSE	516	III	0.246958	FALSE	210	grey			FALSE
SMOC1	FALSE	367	III	0.24678	FALSE	211	M14	0.246371	87	FALSE
LRP6	FALSE	869	IV	0.246687	FALSE	212	M7	0.382928	50	FALSE
KIRREL3	FALSE	257	II	0.246686	FALSE	213	M2	0.223712	238	FALSE
BCAT1	FALSE	737	IV	0.24652	FALSE	214	M8	0.210066	69	FALSE
ADGRF5	FALSE	868	IV	0.246321	FALSE	215	M1	0.183871	113	FALSE
TGFBR3	FALSE	672	IV	0.245945	FALSE	216	grey			FALSE
COL3A1	FALSE	866	IV	0.245928	FALSE	217	grey			FALSE
ADGRL4	FALSE	865	IV	0.245906	FALSE	218	M7	0.498255	13	FALSE
ADAMTS19	FALSE	345	III	0.245464	FALSE	219	M2	0.27979	121	FALSE
FOXO1	FALSE	690	IV	0.244868	FALSE	220	M7	0.415163	40	FALSE
CLCF1	FALSE	85	I	0.244763	FALSE	221	grey			FALSE
VAT1L	FALSE	522	III	0.244219	FALSE	222	grey			FALSE
SQSTM1	FALSE	427	III	0.244152	FALSE	223	M2	0.310837	89	FALSE
CDK6	FALSE	223	II	0.244123	FALSE	224	grey			FALSE
SDC2	FALSE	261	II	0.243903	FALSE	225	M2	0.220174	247	FALSE
DOCK6	FALSE	864	IV	0.242998	FALSE	226	M7	0.331033	88	FALSE
ANXA1	FALSE	120	I	0.242591	FALSE	227	M5	0.563107	10	FALSE
CYTOR	FALSE	187	II	0.242042	FALSE	228	M3	0.145558	137	FALSE
COL18A1	FALSE	836	IV	0.241883	FALSE	229	M7	0.431554	29	FALSE
RASGRP3	FALSE	875	IV	0.241406	FALSE	230	M7	0.384666	49	FALSE
TNXB	FALSE	735	IV	0.241341	FALSE	231	M14	0.298666	49	FALSE
EFEMP1	FALSE	470	III	0.241048	FALSE	232	M2	0.254724	170	FALSE
SEMA3G	FALSE	383	III	0.24104	FALSE	233	grey			FALSE
OAS1	FALSE	18	I	0.240714	FALSE	234	M3	0.409021	36	FALSE
STK38L	FALSE	435	III	0.240433	FALSE	235	M14	0.256263	76	FALSE
MYOF	FALSE	129	I	0.240314	FALSE	236	grey			FALSE
RPS6KA2	FALSE	699	IV	0.240253	FALSE	237	M1	0.155955	128	FALSE
VEPH1	FALSE	207	II	0.240153	FALSE	238	M13	0.163747	307	FALSE
ALDH2	FALSE	835	IV	0.240056	FALSE	239	M1	0.255837	86	FALSE
CKB	FALSE	17	I	0.239987	FALSE	240	grey			FALSE
GAS7	FALSE	289	III	0.239911	FALSE	241	M2	0.267525	143	FALSE
VCL	FALSE	196	II	0.239847	FALSE	242	M3	0.399865	40	FALSE
PRELP	FALSE	297	III	0.239782	FALSE	243	M2	0.413703	28	FALSE
TBC1D4	FALSE	341	III	0.239603	FALSE	244	M7	0.263734	153	FALSE
COL5A2	FALSE	215	II	0.23954	FALSE	245	grey			FALSE
MYH10	FALSE	486	III	0.23946	FALSE	246	M2	0.203952	297	FALSE
BST2	FALSE	432	III	0.239195	FALSE	247	grey			FALSE
FLT1	FALSE	804	IV	0.238863	FALSE	248	M7	0.382417	51	FALSE
NEK7	FALSE	504	III	0.238754	FALSE	249	grey			FALSE
ADAM15	FALSE	643	IV	0.238732	FALSE	250	M13	0.181081	260	FALSE
FAT4	FALSE	802	IV	0.238602	FALSE	251	grey			FALSE
MATN2	FALSE	582	III	0.2386	FALSE	252	M2	0.0953114	815	FALSE
HGF	FALSE	326	III	0.238589	FALSE	253	M6	0.2202	114	FALSE
SYNE2	FALSE	723	IV	0.238332	FALSE	254	grey			FALSE
PRKCI	FALSE	238	II	0.237926	FALSE	255	M4	0.146873	454	FALSE
LAMB1	FALSE	799	IV	0.237844	FALSE	256	M8	0.425494	3	TRUE
NRXN3	FALSE	360	III	0.237199	FALSE	257	M6	0.247616	98	FALSE
XRCC4	FALSE	64	I	0.236834	FALSE	258	grey			FALSE
PLCB1	FALSE	211	II	0.236806	FALSE	259	grey			FALSE
EGFL7	FALSE	798	IV	0.236349	FALSE	260	M7	0.547318	4	TRUE
SRPX2	FALSE	214	II	0.235848	FALSE	261	grey			FALSE
LTC4S	FALSE	352	III	0.235823	FALSE	262	M2	0.420242	24	FALSE
ENAH	FALSE	220	II	0.235552	FALSE	263	M4	0.147978	451	FALSE
NXPH2	FALSE	337	III	0.235387	FALSE	264	grey			FALSE
TIMP3	FALSE	7	I	0.235372	FALSE	265	M3	0.308513	71	FALSE
LINC02269	FALSE	355	III	0.235333	FALSE	266	grey			FALSE
NT5E	FALSE	198	II	0.235205	FALSE	267	M3	0.544194	7	TRUE
CCL2	FALSE	248	II	0.235203	FALSE	268	M2	0.431308	18	FALSE
TANC1	FALSE	283	III	0.234936	FALSE	269	M13	0.34575	35	FALSE
GPRIN3	FALSE	226	II	0.234914	FALSE	270	M4	0.0589696	548	FALSE
ANTXR1	FALSE	181	II	0.234763	FALSE	271	M13	0.19194	230	FALSE
DST	FALSE	204	II	0.234389	FALSE	272	M13	0.565924	2	TRUE
PI3	FALSE	161	II	0.234378	FALSE	273	M10	0.257155	39	FALSE
DLL4	FALSE	509	III	0.233977	FALSE	274	grey			FALSE
TMX4	FALSE	227	II	0.233746	FALSE	275	M2	0.314836	84	FALSE
ADAM9	FALSE	208	II	0.233583	FALSE	276	M3	0.390137	42	FALSE
MTHFD1L	FALSE	124	I	0.23344	FALSE	277	grey			FALSE
SKIL	FALSE	678	IV	0.233322	FALSE	278	M9	0.41222	7	TRUE
PPM1H	FALSE	795	IV	0.232845	FALSE	279	grey			FALSE
F5	FALSE	709	IV	0.232636	FALSE	280	M1	0.0834174	164	FALSE
EMP1	FALSE	189	II	0.232629	FALSE	281	grey			FALSE
MEF2C	FALSE	647	IV	0.232628	FALSE	282	grey			FALSE
CELF2	FALSE	502	III	0.232488	FALSE	283	M12	0.345067	8	TRUE
RHOU	FALSE	300	III	0.232322	FALSE	284	M2	0.299704	98	FALSE
PXDC1	FALSE	485	III	0.232316	FALSE	285	M12	0.178452	87	FALSE
ERG	FALSE	677	IV	0.23205	FALSE	286	M1	0.286912	79	FALSE
CAMK2D	FALSE	573	III	0.231996	FALSE	287	grey			FALSE
SRGN	FALSE	450	III	0.231915	FALSE	288	grey			FALSE
ANOS1	FALSE	101	I	0.231898	FALSE	289	M4	0.159931	434	FALSE
ITGB4	FALSE	374	III	0.231314	FALSE	290	M4	0.244665	286	FALSE
SH2D3C	FALSE	622	IV	0.231042	FALSE	291	grey			FALSE
EPS8	FALSE	454	III	0.231001	FALSE	292	grey			FALSE
HHIP	FALSE	56	I	0.230972	FALSE	293	grey			FALSE
HSPG2	FALSE	788	IV	0.230915	FALSE	294	M14	0.33101	34	FALSE
TNFRSF21	FALSE	528	III	0.230908	FALSE	295	grey			FALSE
FGFR1	FALSE	280	III	0.230631	FALSE	296	M4	0.155216	440	FALSE
TNIK	FALSE	252	II	0.230472	FALSE	297	M2	0.179982	389	FALSE
AFAP1	FALSE	134	I	0.230457	FALSE	298	M3	0.348235	57	FALSE
C1S	FALSE	448	III	0.23034	FALSE	299	M2	0.432644	17	FALSE
RND3	FALSE	188	II	0.230282	FALSE	300	M10	0.373326	12	FALSE
NCEH1	FALSE	191	II	0.230278	FALSE	301	M12	0.268394	33	FALSE
RALGAPA2	FALSE	610	IV	0.230171	FALSE	302	M8	0.0156457	284	FALSE
ARFGEF3	FALSE	787	IV	0.229802	FALSE	303	M9	0.266947	59	FALSE
TUBA1C	FALSE	11	I	0.229347	FALSE	304	M10	0.258863	38	FALSE
PMP22	FALSE	108	I	0.22914	FALSE	305	M3	0.579373	4	TRUE
SERPINB1	FALSE	785	IV	0.228919	FALSE	306	grey			FALSE
BMP6	FALSE	499	III	0.228546	FALSE	307	M13	0.173364	285	FALSE
PTPRM	FALSE	784	IV	0.228398	FALSE	308	M7	0.356848	66	FALSE
FHL1	FALSE	483	III	0.228161	FALSE	309	M8	0.243636	42	FALSE
GPX3	FALSE	258	II	0.228081	FALSE	310	M2	0.266769	146	FALSE
AQP1	FALSE	609	IV	0.226958	FALSE	311	M7	0.500511	11	FALSE
BDNF	FALSE	115	I	0.226925	FALSE	312	M4	0.224273	316	FALSE
CD58	FALSE	14	I	0.226732	FALSE	313	M3	0.506525	14	FALSE
CA12	FALSE	571	III	0.226724	FALSE	314	M2	0.107104	759	FALSE
LTBP2	FALSE	35	I	0.226696	FALSE	315	M4	0.214322	331	FALSE
ATP8A1	FALSE	721	IV	0.226696	FALSE	316	M2	0.100056	798	FALSE
C3	FALSE	447	III	0.226525	FALSE	317	M2	0.329752	73	FALSE
SULF1	FALSE	806	IV	0.226466	FALSE	318	M1	0.0631115	173	FALSE
ALDH1A1	FALSE	132	I	0.226137	FALSE	319	M2	-0.147234	1150	FALSE
PCDH17	FALSE	807	IV	0.226106	FALSE	320	M7	0.47978	15	FALSE
PLXND1	FALSE	808	IV	0.225985	FALSE	321	M7	0.436238	26	FALSE
SSX2IP	FALSE	269	II	0.225755	FALSE	322	M2	0.252314	175	FALSE
PDE3A	FALSE	361	III	0.22568	FALSE	323	grey			FALSE
DKK3	FALSE	344	III	0.22565	FALSE	324	grey			FALSE
LYN	FALSE	683	IV	0.22561	FALSE	325	M7	0.291146	119	FALSE
AK1	FALSE	36	I	0.225421	FALSE	326	M2	0.440186	14	FALSE
ALDH1A2	FALSE	314	III	0.225375	FALSE	327	M2	0.190994	351	FALSE
UTRN	FALSE	729	IV	0.225251	FALSE	328	M7	0.360369	64	FALSE
TMEM132C	FALSE	832	IV	0.225008	FALSE	329	M2	0.11081	743	FALSE
DDAH1	FALSE	501	III	0.224819	FALSE	330	M6	0.0655812	188	FALSE
PRKCA	FALSE	317	III	0.224513	FALSE	331	M2	0.240332	198	FALSE
ASPN	FALSE	565	III	0.224175	FALSE	332	M7	0.22815	195	FALSE
MT2A	FALSE	72	I	0.224097	FALSE	333	M4	0.455743	31	FALSE
SPINT2	FALSE	358	III	0.223924	FALSE	334	M2	0.0673776	962	FALSE
ZFP36L1	FALSE	458	III	0.223581	FALSE	335	M6	0.441747	27	FALSE
PARD6G	FALSE	830	IV	0.223492	FALSE	336	M1	0.175301	121	FALSE
TNS3	FALSE	506	III	0.223477	FALSE	337	M2	0.0578805	1005	FALSE
PRKCB	FALSE	692	IV	0.223431	FALSE	338	M8	0.323406	11	FALSE
EGR2	FALSE	390	III	0.223406	FALSE	339	M6	0.226133	109	FALSE
DOK5	FALSE	619	IV	0.223228	FALSE	340	grey			FALSE
KCTD16	FALSE	524	III	0.222987	FALSE	341	grey			FALSE
FLNA	FALSE	192	II	0.222636	FALSE	342	M4	0.209043	343	FALSE
KLHL3	FALSE	829	IV	0.222324	FALSE	343	M7	0.31108	106	FALSE
GASK1B	FALSE	561	III	0.222296	FALSE	344	grey			FALSE
AKR1C1	FALSE	60	I	0.222034	FALSE	345	grey			FALSE
CALD1	FALSE	467	III	0.221988	FALSE	346	M2	0.11698	704	FALSE
GADD45B	FALSE	430	III	0.221985	FALSE	347	M6	0.633674	9	TRUE
ATP11C	FALSE	717	IV	0.221763	FALSE	348	M1	0.0850877	163	FALSE
PLK2	FALSE	58	I	0.221495	FALSE	349	grey			FALSE
KCNK15	FALSE	278	III	0.221402	FALSE	350	M2	0.366232	53	FALSE
GALNT1	FALSE	574	III	0.221162	FALSE	351	M9	0.261254	63	FALSE
ADAMTS1	FALSE	142	I	0.22114	FALSE	352	M13	0.330555	41	FALSE
MLPH	FALSE	295	III	0.220917	FALSE	353	grey			FALSE
JAM2	FALSE	828	IV	0.220908	FALSE	354	M1	0.163419	125	FALSE
EVL	FALSE	827	IV	0.220765	FALSE	355	M7	0.426278	32	FALSE
NTN4	FALSE	340	III	0.220627	FALSE	356	M13	0.355702	28	FALSE
MID1	FALSE	824	IV	0.220427	FALSE	357	grey			FALSE
PELI2	FALSE	718	IV	0.220286	FALSE	358	M14	0.364207	20	FALSE
ANGPT2	FALSE	150	II	0.219715	FALSE	359	grey			FALSE
QPCT	FALSE	290	III	0.2197	FALSE	360	M13	0.281286	85	FALSE
FBLIM1	FALSE	474	III	0.219637	FALSE	361	grey			FALSE
HSPH1	FALSE	461	III	0.219591	FALSE	362	M6	0.394923	40	FALSE
PRCP	FALSE	703	IV	0.219539	FALSE	363	M1	0.280009	82	FALSE
EMB	FALSE	250	II	0.219507	FALSE	364	M2	0.152406	508	FALSE
PRICKLE1	FALSE	267	II	0.219386	FALSE	365	M4	0.0809752	529	FALSE
PKP2	FALSE	95	I	0.21935	FALSE	366	M4	0.125161	488	FALSE
CERS6	FALSE	309	III	0.219244	FALSE	367	M13	0.236296	141	FALSE
NFKBIA	FALSE	391	III	0.219165	FALSE	368	M6	0.597258	13	FALSE
PHIP	FALSE	821	IV	0.218721	FALSE	369	M7	0.183887	268	FALSE
ETS1	FALSE	819	IV	0.218715	FALSE	370	M7	0.331813	86	FALSE
SHANK3	FALSE	818	IV	0.218697	FALSE	371	M7	0.39578	45	FALSE
JUND	FALSE	413	III	0.218581	FALSE	372	M12	0.41491	4	TRUE
NDRG1	FALSE	701	IV	0.218256	FALSE	373	M7	0.281151	126	FALSE
RAB3C	FALSE	816	IV	0.218252	FALSE	374	M7	0.33901	79	FALSE
RNASE1	FALSE	688	IV	0.218021	FALSE	375	grey			FALSE
FGFR3	FALSE	815	IV	0.217935	FALSE	376	grey			FALSE
ATP13A3	FALSE	463	III	0.217908	FALSE	377	grey			FALSE
CDC42EP3	FALSE	350	III	0.217853	FALSE	378	grey			FALSE
MECOM	FALSE	384	III	0.217823	FALSE	379	M12	0.267808	34	FALSE
TGFBR2	FALSE	617	IV	0.217756	FALSE	380	M8	0.0434333	268	FALSE
C19orf33	FALSE	46	I	0.217544	FALSE	381	M3	0.237902	96	FALSE
ENG	FALSE	549	III	0.217538	FALSE	382	M2	0.267136	144	FALSE
PRKAR2B	FALSE	455	III	0.217363	FALSE	383	M2	0.176013	406	FALSE
SEMA6A	FALSE	813	IV	0.217246	FALSE	384	M14	0.103744	305	FALSE
IRS2	FALSE	338	III	0.217036	FALSE	385	M13	0.260157	101	FALSE
DOCK4	FALSE	652	IV	0.216773	FALSE	386	M7	0.32079	97	FALSE
PDGFB	FALSE	531	III	0.216606	FALSE	387	M7	0.343493	76	FALSE
SOX7	FALSE	711	IV	0.216541	FALSE	388	M1	0.212922	103	FALSE
SPARCL1	FALSE	607	IV	0.216414	FALSE	389	M8	-0.133855	294	FALSE
MYO5A	FALSE	658	IV	0.216345	FALSE	390	grey			FALSE
ATP2B1	FALSE	203	II	0.216307	FALSE	391	M10	0.300229	26	FALSE
TFPI	FALSE	810	IV	0.216276	FALSE	392	M13	0.139601	399	FALSE
EDIL3	FALSE	107	I	0.216268	FALSE	393	M2	0.336818	68	FALSE
SOD2	FALSE	479	III	0.216113	FALSE	394	M6	0.439729	28	FALSE
MAOB	FALSE	716	IV	0.215725	FALSE	395	M2	0.31605	82	FALSE
KIF22	FALSE	1	I	0.215575	FALSE	396	M4	0.313114	163	FALSE
ACTN4	FALSE	440	III	0.215228	FALSE	397	M13	0.318575	48	FALSE
ALPL	FALSE	780	IV	0.214819	FALSE	398	M1	0.203233	104	FALSE
MMRN2	FALSE	809	IV	0.214153	FALSE	399	M7	0.574189	2	TRUE
PPP1R14C	FALSE	125	I	0.214017	FALSE	400	M4	0.15211	446	FALSE
TSPYL2	FALSE	482	III	0.213978	FALSE	401	M9	0.326964	25	FALSE
EGR1	FALSE	417	III	0.213859	FALSE	402	M6	0.695493	4	TRUE
GFOD1	FALSE	659	IV	0.213812	FALSE	403	M3	0.0628558	149	FALSE
NPR3	FALSE	336	III	0.213769	FALSE	404	M13	0.168429	294	FALSE
ZCCHC24	FALSE	312	III	0.213534	FALSE	405	grey			FALSE
CDKN1C	FALSE	395	III	0.213374	FALSE	406	M6	0.278284	76	FALSE
TMEM154	FALSE	43	I	0.21319	FALSE	407	M3	0.420996	33	FALSE
CBX4	FALSE	419	III	0.212947	FALSE	408	M6	0.335793	56	FALSE
TMEM173	FALSE	708	IV	0.212501	FALSE	409	M7	0.304252	112	FALSE
ICAM1	FALSE	613	IV	0.21239	FALSE	410	M8	0.127239	146	FALSE
PAPPA	FALSE	460	III	0.212347	FALSE	411	grey			FALSE
MMP23B	FALSE	47	I	0.212108	FALSE	412	grey			FALSE
DYSF	FALSE	811	IV	0.212024	FALSE	413	grey			FALSE
SMAD7	FALSE	812	IV	0.211975	FALSE	414	grey			FALSE
UCHL1	FALSE	97	I	0.211598	FALSE	415	M2	0.285359	111	FALSE
MAOA	FALSE	452	III	0.21139	FALSE	416	M13	0.0437863	752	FALSE
FLNB	FALSE	669	IV	0.211241	FALSE	417	grey			FALSE
OCIAD2	FALSE	48	I	0.21122	FALSE	418	M5	0.562355	11	FALSE
TXNDC5	FALSE	535	III	0.211158	FALSE	419	M7	0.269564	143	FALSE
ID4	FALSE	394	III	0.21113	FALSE	420	M6	0.334298	59	FALSE
ECSCR	FALSE	681	IV	0.211099	FALSE	421	M7	0.421326	34	FALSE
CDKN2B	FALSE	178	II	0.21109	FALSE	422	M2	0.245179	182	FALSE
SPTAN1	FALSE	514	III	0.210875	FALSE	423	grey			FALSE
LRIG3	FALSE	814	IV	0.210829	FALSE	424	M9	0.177916	110	FALSE
MMP28	FALSE	41	I	0.210783	FALSE	425	M2	0.324693	78	FALSE
TMEM150C	FALSE	457	III	0.210735	FALSE	426	M2	0.0922657	834	FALSE
CSGALNACT1	FALSE	712	IV	0.210625	FALSE	427	grey			FALSE
SDC4	FALSE	249	II	0.210544	FALSE	428	grey			FALSE
AL357873.1	FALSE	104	I	0.209931	FALSE	429	M13	0.0846426	589	FALSE
SOCS3	FALSE	710	IV	0.209876	FALSE	430	M9	0.341376	20	FALSE
TCF7L2	FALSE	44	I	0.209781	FALSE	431	M13	0.298449	63	FALSE
AKR1C2	FALSE	357	III	0.209746	FALSE	432	M2	0.415812	27	FALSE
PBX3	FALSE	310	III	0.209728	FALSE	433	M2	0.262923	154	FALSE
SPOCK1	FALSE	245	II	0.209679	FALSE	434	M12	0.150359	105	FALSE
CELF4	FALSE	434	III	0.209459	FALSE	435	grey			FALSE
LIFR	FALSE	817	IV	0.209361	FALSE	436	grey			FALSE
MMRN1	FALSE	133	I	0.209247	FALSE	437	M8	-0.0755233	293	FALSE
COL6A3	FALSE	346	III	0.209007	FALSE	438	M2	0.197716	324	FALSE
CYSTM1	FALSE	298	III	0.208892	FALSE	439	grey			FALSE
TSHZ2	FALSE	321	III	0.208856	FALSE	440	M10	0.3951	10	FALSE
AHR	FALSE	674	IV	0.208691	FALSE	441	M2	0.0689886	958	FALSE
TNFAIP6	FALSE	67	I	0.208669	FALSE	442	M3	0.378938	48	FALSE
FAP	FALSE	537	III	0.208565	FALSE	443	M7	0.14173	338	FALSE
ZNF827	FALSE	275	II	0.208502	FALSE	444	grey			FALSE
HMGA1	FALSE	148	II	0.208397	FALSE	445	grey			FALSE
MMP19	FALSE	167	II	0.208262	FALSE	446	M4	0.160358	432	FALSE
ETS2	FALSE	822	IV	0.208057	FALSE	447	grey			FALSE
LMO2	FALSE	600	IV	0.207737	FALSE	448	grey			FALSE
ZEB1	FALSE	644	IV	0.207682	FALSE	449	M7	0.268852	144	FALSE
GAPDH	FALSE	90	I	0.207526	FALSE	450	M4	0.483214	18	FALSE
ADGRA2	FALSE	823	IV	0.207398	FALSE	451	M1	0.132107	138	FALSE
ITGB5	FALSE	158	II	0.207324	FALSE	452	grey			FALSE
GBP4	FALSE	825	IV	0.206791	FALSE	453	M7	0.365742	57	FALSE
NRG1	FALSE	498	III	0.206741	FALSE	454	M1	0.233445	92	FALSE
PDCD4	FALSE	826	IV	0.206699	FALSE	455	M9	0.27792	51	FALSE
CDH2	FALSE	251	II	0.206596	FALSE	456	grey			FALSE
PLEKHB1	FALSE	246	II	0.206363	FALSE	457	M2	0.376533	46	FALSE
RSPO2	FALSE	239	II	0.206044	FALSE	458	grey			FALSE
GPR176	FALSE	271	II	0.205606	FALSE	459	grey			FALSE
CAV1	FALSE	137	I	0.205387	FALSE	460	grey			FALSE
TNFRSF10D	FALSE	399	III	0.205207	FALSE	461	grey			FALSE
KAZALD1	FALSE	45	I	0.204876	FALSE	462	M4	0.353425	113	FALSE
PDE7B	FALSE	307	III	0.204796	FALSE	463	M2	0.142874	552	FALSE
DNAJB1	FALSE	393	III	0.204755	FALSE	464	M6	0.569995	15	FALSE
ADGRL2	FALSE	570	III	0.204061	FALSE	465	M7	0.28386	124	FALSE
COL23A1	FALSE	676	IV	0.203982	FALSE	466	grey			FALSE
CRISPLD1	FALSE	472	III	0.203707	FALSE	467	M2	0.146126	538	FALSE
DUSP5	FALSE	409	III	0.203637	FALSE	468	M6	0.208974	119	FALSE
LMNA	FALSE	650	IV	0.203604	FALSE	469	grey			FALSE
MAST4	FALSE	382	III	0.203572	FALSE	470	M6	0.261084	88	FALSE
CCDC170	FALSE	136	I	0.203211	FALSE	471	M2	0.17407	414	FALSE
CADM3	FALSE	40	I	0.203134	FALSE	472	grey			FALSE
MMP2	FALSE	581	III	0.202846	FALSE	473	grey			FALSE
ANXA3	FALSE	98	I	0.202728	FALSE	474	grey			FALSE
SLC25A25	FALSE	385	III	0.202624	FALSE	475	grey			FALSE
EEA1	FALSE	627	IV	0.202561	FALSE	476	M13	0.299463	61	FALSE
SIPA1L2	FALSE	543	III	0.202477	FALSE	477	grey			FALSE
SEMA3C	FALSE	224	II	0.202382	FALSE	478	grey			FALSE
PDE4B	FALSE	299	III	0.202344	FALSE	479	grey			FALSE
PDK4	FALSE	319	III	0.202144	FALSE	480	M6	0.168194	134	FALSE
RELL1	FALSE	831	IV	0.201976	FALSE	481	grey			FALSE
PDLIM3	FALSE	707	IV	0.201881	FALSE	482	grey			FALSE
NAMPT	FALSE	518	III	0.201603	FALSE	483	grey			FALSE
PLOD2	FALSE	135	I	0.201593	FALSE	484	grey			FALSE
CPEB4	FALSE	197	II	0.201457	FALSE	485	M14	0.295354	52	FALSE
ABI3BP	FALSE	126	I	0.201197	FALSE	486	M13	0.195667	224	FALSE
SEMA5A	FALSE	240	II	0.201184	FALSE	487	grey			FALSE
PLAC9	FALSE	302	III	0.200841	FALSE	488	M2	0.404236	34	FALSE
SFT2D2	FALSE	330	III	0.200788	FALSE	489	M11	0.527758	5	TRUE
PCOLCE2	FALSE	122	I	0.200757	FALSE	490	M5	0.440414	30	FALSE
ITGA2	FALSE	229	II	0.200635	FALSE	491	M4	0.0959019	512	FALSE
NOS3	FALSE	653	IV	0.199463	FALSE	492	M7	0.386071	48	FALSE
COL6A2	FALSE	128	I	0.199343	FALSE	493	M2	0.357746	59	FALSE
IQSEC1	FALSE	265	II	0.199199	FALSE	494	M10	0.216303	52	FALSE
TSPAN18	FALSE	667	IV	0.199078	FALSE	495	M2	0.0246893	1084	FALSE
LINC01564	FALSE	714	IV	0.198897	FALSE	496	grey			FALSE
LMCD1	FALSE	660	IV	0.198637	FALSE	497	M2	-0.0441259	1134	FALSE
PDE2A	FALSE	685	IV	0.198349	FALSE	498	M7	0.314929	103	FALSE
AC110611.2	FALSE	805	IV	0.198089	FALSE	499	M7	0.323094	94	FALSE
C6	FALSE	782	IV	0.198087	FALSE	500	M2	0.0806211	891	FALSE
DDX60	FALSE	783	IV	0.196938	FALSE	501	M2	0.213503	269	FALSE
ETV4	FALSE	209	II	0.196575	FALSE	502	M10	0.340297	18	FALSE
RGS4	FALSE	13	I	0.196388	FALSE	503	grey			FALSE
DMKN	FALSE	305	III	0.19626	FALSE	504	M2	0.275309	127	FALSE
CERCAM	FALSE	83	I	0.196072	FALSE	505	M4	0.306878	173	FALSE
ITPRID2	FALSE	786	IV	0.19606	FALSE	506	M7	0.343665	75	FALSE
SERPING1	FALSE	423	III	0.196018	FALSE	507	M2	0.361848	55	FALSE
IER2	FALSE	426	III	0.196017	FALSE	508	M6	0.658176	7	TRUE
SPRY1	FALSE	368	III	0.195913	FALSE	509	M13	0.17466	281	FALSE
PTGS2	FALSE	586	III	0.195798	FALSE	510	M6	0.388787	43	FALSE
TSPAN15	FALSE	402	III	0.195789	FALSE	511	grey			FALSE
SEMA3B	FALSE	162	II	0.195661	FALSE	512	grey			FALSE
BAMBI	FALSE	468	III	0.194761	FALSE	513	M2	0.230848	225	FALSE
MEST	FALSE	542	III	0.194702	FALSE	514	M9	0.112957	128	FALSE
AHNAK2	FALSE	73	I	0.194681	FALSE	515	M4	0.145254	455	FALSE
ZNF385D	FALSE	616	IV	0.194192	FALSE	516	grey			FALSE
SORBS2	FALSE	153	II	0.194134	FALSE	517	M3	0.0716975	147	FALSE
SELL	FALSE	704	IV	0.193975	FALSE	518	grey			FALSE
PI16	FALSE	387	III	0.193717	FALSE	519	M14	0.274949	62	FALSE
HAPLN3	FALSE	608	IV	0.193189	FALSE	520	M2	-0.16516	1152	FALSE
AC007998.3	FALSE	538	III	0.193053	FALSE	521	grey			FALSE
DIPK1B	FALSE	789	IV	0.192942	FALSE	522	M7	0.427185	31	FALSE
MYO10	FALSE	790	IV	0.192789	FALSE	523	grey			FALSE
LRATD2	FALSE	791	IV	0.192673	FALSE	524	M7	0.264881	151	FALSE
ADAMTS6	FALSE	206	II	0.192465	FALSE	525	grey			FALSE
PIK3R1	FALSE	54	I	0.192435	FALSE	526	grey			FALSE
PLVAP	FALSE	673	IV	0.192177	FALSE	527	grey			FALSE
RAI14	FALSE	792	IV	0.192107	FALSE	528	M7	0.325813	92	FALSE
FXYD5	FALSE	87	I	0.192024	FALSE	529	grey			FALSE
KCNN4	FALSE	16	I	0.191902	FALSE	530	M3	0.453211	25	FALSE
MFGE8	FALSE	130	I	0.190486	FALSE	531	M2	0.318121	81	FALSE
SELP	FALSE	793	IV	0.190469	FALSE	532	M1	0.305328	75	FALSE
NETO2	FALSE	180	II	0.190056	FALSE	533	M2	0.121351	678	FALSE
CNN3	FALSE	414	III	0.189888	FALSE	534	grey			FALSE
ADAMTS15	FALSE	159	II	0.189556	FALSE	535	grey			FALSE
MYCT1	FALSE	618	IV	0.189482	FALSE	536	grey			FALSE
FLRT2	FALSE	675	IV	0.189473	FALSE	537	M13	-0.0397395	868	FALSE
PIEZO2	FALSE	362	III	0.189414	FALSE	538	grey			FALSE
AK5	FALSE	553	III	0.188889	FALSE	539	grey			FALSE
GAS6	FALSE	719	IV	0.187663	FALSE	540	M1	0.220692	98	FALSE
AQP5	FALSE	173	II	0.187042	FALSE	541	M2	0.436653	15	FALSE
FAM241A	FALSE	411	III	0.186985	FALSE	542	grey			FALSE
PTPRF	FALSE	488	III	0.186959	FALSE	543	M2	0.181475	385	FALSE
RAB7B	FALSE	437	III	0.186568	FALSE	544	grey			FALSE
CCM2L	FALSE	684	IV	0.186269	FALSE	545	grey			FALSE
SYNE3	FALSE	439	III	0.186258	FALSE	546	grey			FALSE
LAMA4	FALSE	625	IV	0.186152	FALSE	547	grey			FALSE
SNTB1	FALSE	794	IV	0.185888	FALSE	548	M7	0.166456	303	FALSE
TNFAIP3	FALSE	325	III	0.185851	FALSE	549	M6	0.225157	112	FALSE
CXCL2	FALSE	475	III	0.18514	FALSE	550	M6	0.337119	55	FALSE
SDF2L1	FALSE	731	IV	0.184447	FALSE	551	M2	0.162302	460	FALSE
METRNL	FALSE	266	II	0.184384	FALSE	552	M5	0.142674	78	FALSE
FAM20A	FALSE	37	I	0.184295	FALSE	553	grey			FALSE
JCAD	FALSE	796	IV	0.184237	FALSE	554	M1	0.0957418	159	FALSE
SLC40A1	FALSE	797	IV	0.184185	FALSE	555	M1	0.223829	96	FALSE
INSIG1	FALSE	664	IV	0.184132	FALSE	556	grey			FALSE
LRRFIP1	FALSE	6	I	0.183465	FALSE	557	M3	0.531528	10	FALSE
RAB32	FALSE	100	I	0.182812	FALSE	558	M5	0.299429	65	FALSE
CITED2	FALSE	425	III	0.182793	FALSE	559	grey			FALSE
STMN3	FALSE	443	III	0.182647	FALSE	560	M2	0.163398	454	FALSE
GCLM	FALSE	4	I	0.182578	FALSE	561	grey			FALSE
LINC01133	FALSE	3	I	0.182545	FALSE	562	M3	0.5768	5	TRUE
APP	FALSE	800	IV	0.182481	FALSE	563	M7	0.351301	70	FALSE
STAB1	FALSE	801	IV	0.182375	FALSE	564	M1	0.326158	71	FALSE
MT1E	FALSE	169	II	0.181162	FALSE	565	M4	0.250505	278	FALSE
DUSP23	FALSE	803	IV	0.180834	FALSE	566	M13	-0.164394	884	FALSE
ETV1	FALSE	186	II	0.180668	FALSE	567	M4	0.158866	436	FALSE
NOVA2	FALSE	679	IV	0.180562	FALSE	568	M7	0.374113	54	FALSE
SCN2A	FALSE	645	IV	0.180528	FALSE	569	grey			FALSE
CCDC69	FALSE	436	III	0.180523	FALSE	570	M7	0.176364	285	FALSE
ARL15	FALSE	646	IV	0.180367	FALSE	571	M8	0.0698433	233	FALSE
SPARC	FALSE	244	II	0.180232	FALSE	572	grey			FALSE
F2R	FALSE	732	IV	0.180031	FALSE	573	M8	0.517988	1	TRUE
ACE	FALSE	546	III	0.179842	FALSE	574	M2	-0.058469	1140	FALSE
TAGLN2	FALSE	2	I	0.179737	FALSE	575	M5	0.4952	20	FALSE
JUP	FALSE	576	III	0.179728	FALSE	576	M7	0.263441	154	FALSE
EFNA1	FALSE	577	III	0.179712	FALSE	577	grey			FALSE
IRX3	FALSE	431	III	0.179643	FALSE	578	M2	0.240573	197	FALSE
CD82	FALSE	165	II	0.179567	FALSE	579	M2	0.315094	83	FALSE
SH3BP5	FALSE	596	IV	0.179484	FALSE	580	M7	0.290289	120	FALSE
PDE10A	FALSE	228	II	0.179477	FALSE	581	M11	0.318775	14	FALSE
MTMR11	FALSE	442	III	0.179278	FALSE	582	M13	0.245139	129	FALSE
AFAP1L2	FALSE	734	IV	0.178907	FALSE	583	M14	0.219262	125	FALSE
SESN3	FALSE	820	IV	0.178616	FALSE	584	M2	0.0791524	901	FALSE
LAMC2	FALSE	91	I	0.177858	FALSE	585	M6	0.0827508	181	FALSE
HLA-DPB1	FALSE	604	IV	0.177424	FALSE	586	M8	-0.0320114	291	FALSE
S100A4	FALSE	147	II	0.177315	FALSE	587	M4	0.311267	167	FALSE
LSR	FALSE	296	III	0.177233	FALSE	588	grey			FALSE
CXCL12	FALSE	572	III	0.177216	FALSE	589	grey			FALSE
ME1	FALSE	651	IV	0.176921	FALSE	590	M14	0.143957	239	FALSE
TXNRD2	FALSE	94	I	0.176816	FALSE	591	M5	0.26194	71	FALSE
KIT	FALSE	539	III	0.176775	FALSE	592	grey			FALSE
GJA4	FALSE	466	III	0.176664	FALSE	593	grey			FALSE
RELB	FALSE	722	IV	0.176539	FALSE	594	grey			FALSE
ALDH1A3	FALSE	670	IV	0.176336	FALSE	595	grey			FALSE
BCAM	FALSE	599	IV	0.176053	FALSE	596	M2	-0.0179996	1127	FALSE
HCFC1R1	FALSE	106	I	0.175989	FALSE	597	M4	0.332116	140	FALSE
LTBP4	FALSE	273	II	0.175842	FALSE	598	M4	0.205845	348	FALSE
TPM1	FALSE	416	III	0.175836	FALSE	599	M3	0.192719	121	FALSE
SCX	FALSE	277	III	0.175798	FALSE	600	grey			FALSE
RBP1	FALSE	306	III	0.175731	FALSE	601	grey			FALSE
PLEKHO1	FALSE	594	IV	0.175609	FALSE	602	M7	0.260742	158	FALSE
GLUL	FALSE	335	III	0.175535	FALSE	603	M13	0.276737	89	FALSE
CRYBG1	FALSE	52	I	0.174737	FALSE	604	grey			FALSE
GGT5	FALSE	19	I	0.174373	FALSE	605	M2	0.192904	343	FALSE
H2AFZ	FALSE	517	III	0.174331	FALSE	606	M6	0.206271	121	FALSE
UNC5B	FALSE	50	I	0.174216	FALSE	607	grey			FALSE
PMAIP1	FALSE	523	III	0.173915	FALSE	608	grey			FALSE
PODXL	FALSE	736	IV	0.172999	FALSE	609	M14	0.40041	8	TRUE
GPR155	FALSE	282	III	0.172804	FALSE	610	grey			FALSE
ARHGAP18	FALSE	84	I	0.171968	FALSE	611	M2	0.0597155	999	FALSE
HLA-DRB5	FALSE	433	III	0.171825	FALSE	612	grey			FALSE
INMT	FALSE	867	IV	0.171752	FALSE	613	grey			FALSE
PHLDA3	FALSE	96	I	0.171731	FALSE	614	M4	0.444319	36	FALSE
IGF1	FALSE	253	II	0.171693	FALSE	615	M2	0.451597	13	FALSE
EPHX1	FALSE	303	III	0.171577	FALSE	616	M2	0.420918	23	FALSE
KIF26A	FALSE	370	III	0.171226	FALSE	617	grey			FALSE
ITGA8	FALSE	870	IV	0.171155	FALSE	618	M7	0.270068	142	FALSE
APLN	FALSE	626	IV	0.171022	FALSE	619	grey			FALSE
ADAMTS5	FALSE	706	IV	0.170734	FALSE	620	grey			FALSE
TSPAN2	FALSE	680	IV	0.17062	FALSE	621	grey			FALSE
SLC5A3	FALSE	318	III	0.170405	FALSE	622	M10	0.320256	22	FALSE
ADAMTSL4	FALSE	174	II	0.169869	FALSE	623	M4	0.225573	314	FALSE
FMOD	FALSE	872	IV	0.16981	FALSE	624	M1	0.138606	132	FALSE
ZNF385A	FALSE	185	II	0.169721	FALSE	625	M10	0.241965	44	FALSE
AADAC	FALSE	285	III	0.169449	FALSE	626	M6	0.13843	154	FALSE
GALNT5	FALSE	234	II	0.169275	FALSE	627	grey			FALSE
IL6	FALSE	487	III	0.168713	FALSE	628	M6	0.21162	118	FALSE
ISG15	FALSE	288	III	0.168508	FALSE	629	M2	0.382029	42	FALSE
NPPC	FALSE	662	IV	0.16848	FALSE	630	grey			FALSE
MKNK2	FALSE	740	IV	0.168052	FALSE	631	M9	0.268134	57	FALSE
SNHG7	FALSE	575	III	0.16757	FALSE	632	M7	0.361413	62	FALSE
CLEC2B	FALSE	545	III	0.167364	FALSE	633	M2	-0.241945	1154	FALSE
MIDN	FALSE	614	IV	0.167209	FALSE	634	M6	0.335421	57	FALSE
MCTP1	FALSE	449	III	0.167149	FALSE	635	M12	-0.0466821	195	FALSE
PTGS1	FALSE	698	IV	0.167041	FALSE	636	M7	0.375191	53	FALSE
FAT1	FALSE	201	II	0.167022	FALSE	637	M10	0.408096	8	TRUE
DIRAS3	FALSE	235	II	0.166394	FALSE	638	M2	0.337023	67	FALSE
TNFRSF4	FALSE	510	III	0.166381	FALSE	639	grey			FALSE
PDGFA	FALSE	386	III	0.166336	FALSE	640	M13	0.212133	190	FALSE
MFAP4	FALSE	356	III	0.165717	FALSE	641	grey			FALSE
TOB1	FALSE	304	III	0.165705	FALSE	642	M12	0.378545	5	TRUE
SEMA6B	FALSE	889	IV	0.164813	FALSE	643	M7	0.35252	69	FALSE
ART4	FALSE	532	III	0.163821	FALSE	644	M7	0.272605	139	FALSE
HAS2	FALSE	176	II	0.163501	FALSE	645	grey			FALSE
CHST15	FALSE	878	IV	0.163254	FALSE	646	grey			FALSE
CD109	FALSE	339	III	0.162751	FALSE	647	M13	0.396805	16	FALSE
PLA1A	FALSE	301	III	0.162592	FALSE	648	M2	0.239411	203	FALSE
LCN6	FALSE	880	IV	0.162215	FALSE	649	M7	0.203603	233	FALSE
ROBO1	FALSE	881	IV	0.162169	FALSE	650	M13	0.0305215	790	FALSE
ENPP2	FALSE	82	I	0.162149	FALSE	651	grey			FALSE
CTSC	FALSE	713	IV	0.161858	FALSE	652	M4	-0.0199038	568	FALSE
TIE1	FALSE	682	IV	0.16168	FALSE	653	M7	0.48891	14	FALSE
MPZL2	FALSE	69	I	0.160622	FALSE	654	M13	0.272731	93	FALSE
MAMDC2	FALSE	495	III	0.160527	FALSE	655	M8	0.218085	63	FALSE
CD70	FALSE	66	I	0.159954	FALSE	656	grey			FALSE
CHPF	FALSE	86	I	0.159611	FALSE	657	M4	0.383319	75	FALSE
RGS16	FALSE	741	IV	0.159606	FALSE	658	M8	0.161503	114	FALSE
KDM6B	FALSE	398	III	0.158499	FALSE	659	M6	0.408336	34	FALSE
UGCG	FALSE	883	IV	0.158405	FALSE	660	M1	0.124708	147	FALSE
ROBO4	FALSE	884	IV	0.158222	FALSE	661	M7	0.459826	18	FALSE
ITGA3	FALSE	78	I	0.157676	FALSE	662	grey			FALSE
FAM110D	FALSE	591	IV	0.157183	FALSE	663	M7	0.367855	55	FALSE
TTN	FALSE	885	IV	0.156177	FALSE	664	grey			FALSE
ADAMTSL2	FALSE	364	III	0.155331	FALSE	665	grey			FALSE
NCALD	FALSE	611	IV	0.155305	FALSE	666	M8	0.306615	18	FALSE
PIK3CG	FALSE	481	III	0.155264	FALSE	667	grey			FALSE
RANBP17	FALSE	401	III	0.154689	FALSE	668	grey			FALSE
SBSPON	FALSE	57	I	0.154104	FALSE	669	grey			FALSE
FILIP1	FALSE	508	III	0.15368	FALSE	670	grey			FALSE
SLK	FALSE	639	IV	0.153412	FALSE	671	M14	0.391531	12	FALSE
GAP43	FALSE	154	II	0.153384	FALSE	672	M4	0.244264	287	FALSE
TRIM47	FALSE	145	II	0.15328	FALSE	673	grey			FALSE
LAYN	FALSE	862	IV	0.152718	FALSE	674	grey			FALSE
SHISA3	FALSE	459	III	0.152617	FALSE	675	grey			FALSE
MARCKSL1	FALSE	861	IV	0.152589	FALSE	676	M7	0.405645	42	FALSE
ARMCX2	FALSE	666	IV	0.152556	FALSE	677	M2	0.0881175	858	FALSE
FABP4	FALSE	396	III	0.152148	FALSE	678	grey			FALSE
ARL4D	FALSE	860	IV	0.151975	FALSE	679	M14	0.0982614	312	FALSE
CNKSR3	FALSE	621	IV	0.151287	FALSE	680	grey			FALSE
MID1IP1	FALSE	138	I	0.151074	FALSE	681	grey			FALSE
SLC7A2	FALSE	527	III	0.150598	FALSE	682	grey			FALSE
ADAM23	FALSE	175	II	0.150327	FALSE	683	M2	-0.0498892	1137	FALSE
SYNPO	FALSE	620	IV	0.150211	FALSE	684	M2	0.146304	533	FALSE
COL12A1	FALSE	195	II	0.150208	FALSE	685	grey			FALSE
DHCR24	FALSE	331	III	0.149922	FALSE	686	grey			FALSE
FERMT1	FALSE	22	I	0.149752	FALSE	687	grey			FALSE
PSMB9	FALSE	287	III	0.149375	FALSE	688	M2	0.26507	150	FALSE
DNASE1L1	FALSE	743	IV	0.148728	FALSE	689	M8	0.243199	43	FALSE
TYMS	FALSE	493	III	0.148535	FALSE	690	M2	0.13549	593	FALSE
LPCAT4	FALSE	51	I	0.147973	FALSE	691	grey			FALSE
NME1	FALSE	113	I	0.14776	FALSE	692	M2	0.267859	140	FALSE
CLDN10	FALSE	20	I	0.147406	FALSE	693	M3	0.26076	85	FALSE
PEG10	FALSE	172	II	0.14726	FALSE	694	M2	0.185396	369	FALSE
MANF	FALSE	24	I	0.146487	FALSE	695	M13	0.030319	794	FALSE
RALA	FALSE	559	III	0.145919	FALSE	696	grey			FALSE
PALM	FALSE	691	IV	0.145742	FALSE	697	M1	0.133586	137	FALSE
MSX1	FALSE	422	III	0.145166	FALSE	698	M2	0.360422	57	FALSE
MRO	FALSE	232	II	0.144984	FALSE	699	grey			FALSE
NTM	FALSE	233	II	0.144834	FALSE	700	M2	0.0935022	825	FALSE
TSPAN8	FALSE	465	III	0.144758	FALSE	701	grey			FALSE
GPR158	FALSE	697	IV	0.144578	FALSE	702	grey			FALSE
HYI	FALSE	116	I	0.144442	FALSE	703	M4	0.28857	210	FALSE
CPA4	FALSE	79	I	0.144363	FALSE	704	grey			FALSE
ABCA9	FALSE	445	III	0.144176	FALSE	705	grey			FALSE
GPHA2	FALSE	584	III	0.14378	FALSE	706	grey			FALSE
PLAAT4	FALSE	92	I	0.143745	FALSE	707	M2	0.356677	61	FALSE
GRASP	FALSE	592	IV	0.143543	FALSE	708	M1	0.214887	99	FALSE
NR2F2	FALSE	693	IV	0.143033	FALSE	709	M1	0.128256	144	FALSE
PDE5A	FALSE	462	III	0.142678	FALSE	710	M14	0.184502	173	FALSE
PCNA	FALSE	494	III	0.141217	FALSE	711	M2	0.168754	437	FALSE
TIFA	FALSE	389	III	0.141204	FALSE	712	grey			FALSE
CCND2	FALSE	121	I	0.140477	FALSE	713	grey			FALSE
FADS1	FALSE	182	II	0.140445	FALSE	714	grey			FALSE
SRPX	FALSE	844	IV	0.13999	FALSE	715	M14	0.0218627	363	FALSE
CAVIN2	FALSE	702	IV	0.139631	FALSE	716	grey			FALSE
WFS1	FALSE	415	III	0.139443	FALSE	717	grey			FALSE
ADAMTSL1	FALSE	633	IV	0.139437	FALSE	718	M8	0.155212	121	FALSE
SERPINA5	FALSE	212	II	0.139246	FALSE	719	M2	0.276501	125	FALSE
CDKN2A	FALSE	105	I	0.138752	FALSE	720	grey			FALSE
A2M	FALSE	597	IV	0.138624	FALSE	721	M2	-0.262162	1155	FALSE
ARL4A	FALSE	846	IV	0.137822	FALSE	722	M7	0.268727	145	FALSE
BTG2	FALSE	348	III	0.137204	FALSE	723	grey			FALSE
BGN	FALSE	480	III	0.136663	FALSE	724	M2	0.252016	176	FALSE
CRTAC1	FALSE	642	IV	0.136333	FALSE	725	grey			FALSE
RARRES2	FALSE	31	I	0.13619	FALSE	726	M5	0.25086	73	FALSE
ARHGDIB	FALSE	563	III	0.135742	FALSE	727	M7	0.332515	85	FALSE
MGLL	FALSE	406	III	0.135466	FALSE	728	M3	0.0966629	144	FALSE
MAN1C1	FALSE	847	IV	0.134952	FALSE	729	M2	-0.0563443	1138	FALSE
VMP1	FALSE	380	III	0.133993	FALSE	730	M12	0.281666	29	FALSE
RILP	FALSE	146	II	0.133951	FALSE	731	M2	0.241357	196	FALSE
DUOX2	FALSE	332	III	0.133829	FALSE	732	M13	0.246023	127	FALSE
HBB	FALSE	378	III	0.13364	FALSE	733	grey			FALSE
PLP2	FALSE	88	I	0.133479	FALSE	734	M5	0.551365	13	FALSE
COLEC11	FALSE	850	IV	0.132891	FALSE	735	grey			FALSE
NUAK1	FALSE	491	III	0.132795	FALSE	736	M7	0.32845	90	FALSE
ID3	FALSE	590	IV	0.131509	FALSE	737	M2	0.169066	436	FALSE
C1QTNF1	FALSE	529	III	0.130942	FALSE	738	M2	0.318934	80	FALSE
ITIH4	FALSE	428	III	0.130874	FALSE	739	grey			FALSE
HLA-DRA	FALSE	589	IV	0.130539	FALSE	740	M2	-0.113497	1147	FALSE
IL33	FALSE	715	IV	0.13046	FALSE	741	M8	0.266288	32	FALSE
CARD16	FALSE	33	I	0.130232	FALSE	742	M4	0.36496	97	FALSE
GIMAP6	FALSE	630	IV	0.129427	FALSE	743	M7	0.340205	78	FALSE
MGAT3	FALSE	274	II	0.128118	FALSE	744	grey			FALSE
TMEM246	FALSE	34	I	0.127429	FALSE	745	grey			FALSE
CLEC11A	FALSE	359	III	0.125356	FALSE	746	M2	0.209534	277	FALSE
APOE	FALSE	421	III	0.124475	FALSE	747	M2	0.0710933	946	FALSE
IFITM10	FALSE	171	II	0.124044	FALSE	748	M2	0.146	540	FALSE
LYL1	FALSE	579	III	0.123975	FALSE	749	grey			FALSE
APOL1	FALSE	373	III	0.123636	FALSE	750	M2	0.2099	274	FALSE
BRD2	FALSE	408	III	0.122422	FALSE	751	M6	0.470636	22	FALSE
KDR	FALSE	854	IV	0.121243	FALSE	752	M7	0.246081	169	FALSE
NID1	FALSE	526	III	0.121174	FALSE	753	M14	0.0977626	313	FALSE
TGM2	FALSE	663	IV	0.121042	FALSE	754	grey			FALSE
PSAT1	FALSE	270	II	0.120813	FALSE	755	M2	0.147263	525	FALSE
ASRGL1	FALSE	856	IV	0.120403	FALSE	756	M7	0.217344	206	FALSE
FAM214B	FALSE	127	I	0.12034	FALSE	757	M13	0.224521	163	FALSE
MXRA5	FALSE	263	II	0.120057	FALSE	758	M2	0.473501	8	TRUE
PHGDH	FALSE	260	II	0.119508	FALSE	759	M2	0.495535	6	TRUE
NRN1	FALSE	558	III	0.119211	FALSE	760	grey			FALSE
MZT2A	FALSE	583	III	0.119202	FALSE	761	grey			FALSE
RGCC	FALSE	519	III	0.118604	FALSE	762	M13	0.0111614	834	FALSE
CYTL1	FALSE	420	III	0.117909	FALSE	763	grey			FALSE
RCAN3	FALSE	170	II	0.117456	FALSE	764	M4	0.108989	499	FALSE
DCHS1	FALSE	648	IV	0.117262	FALSE	765	grey			FALSE
NOTCH4	FALSE	353	III	0.117164	FALSE	766	M4	-0.0357109	572	FALSE
SMC2	FALSE	103	I	0.116678	FALSE	767	M13	0.119373	482	FALSE
TSPAN4	FALSE	552	III	0.116149	FALSE	768	grey			FALSE
PXDN	FALSE	560	III	0.115828	FALSE	769	M8	0.208493	70	FALSE
CCND1	FALSE	80	I	0.115501	FALSE	770	grey			FALSE
VSIR	FALSE	110	I	0.115208	FALSE	771	M5	0.337265	56	FALSE
SEMA3D	FALSE	649	IV	0.114801	FALSE	772	M2	0.0861599	863	FALSE
TTYH2	FALSE	407	III	0.113646	FALSE	773	grey			FALSE
GPRC5B	FALSE	190	II	0.113496	FALSE	774	grey			FALSE
FAM89A	FALSE	512	III	0.113412	FALSE	775	M9	0.108265	130	FALSE
AC008875.3	FALSE	424	III	0.113282	FALSE	776	M6	0.179993	130	FALSE
INHBB	FALSE	598	IV	0.113176	FALSE	777	grey			FALSE
GADD45A	FALSE	547	III	0.112934	FALSE	778	M6	0.272721	82	FALSE
PTGDS	FALSE	272	II	0.112335	FALSE	779	grey			FALSE
COL4A2	FALSE	834	IV	0.110735	FALSE	780	M14	0.146774	236	FALSE
H2AFX	FALSE	429	III	0.110115	FALSE	781	M6	0.4036	36	FALSE
DDIT3	FALSE	375	III	0.109727	FALSE	782	M6	0.167438	137	FALSE
SFRP1	FALSE	748	IV	0.108771	FALSE	783	M7	0.228539	193	FALSE
MFNG	FALSE	515	III	0.108353	FALSE	784	M7	0.279833	128	FALSE
CD74	FALSE	603	IV	0.107675	FALSE	785	M2	-0.0355833	1132	FALSE
TAGLN	FALSE	484	III	0.107238	FALSE	786	M2	0.201847	308	FALSE
KDELR3	FALSE	255	II	0.106174	FALSE	787	M2	0.372263	50	FALSE
DUSP6	FALSE	768	IV	0.103951	FALSE	788	M6	0.270159	83	FALSE
PDLIM4	FALSE	149	II	0.100204	FALSE	789	M4	0.583609	10	FALSE
ID1	FALSE	9	I	0.100052	FALSE	790	grey			FALSE
CRABP2	FALSE	155	II	0.0991195	FALSE	791	M2	0.27748	124	FALSE
INKA1	FALSE	562	III	0.0977195	FALSE	792	grey			FALSE
FABP5	FALSE	770	IV	0.0974438	FALSE	793	grey			FALSE
CCDC68	FALSE	53	I	0.0970304	FALSE	794	grey			FALSE
CLEC3B	FALSE	503	III	0.0955118	FALSE	795	grey			FALSE
BMP4	FALSE	55	I	0.0953248	FALSE	796	M13	-0.0825537	879	FALSE
FJX1	FALSE	548	III	0.0944465	FALSE	797	M2	0.0249763	1082	FALSE
PDE1C	FALSE	216	II	0.094184	FALSE	798	grey			FALSE
ST6GALNAC1	FALSE	771	IV	0.0935326	FALSE	799	M7	0.276629	131	FALSE
KIF5C	FALSE	371	III	0.0925058	FALSE	800	grey			FALSE
COL15A1	FALSE	513	III	0.0925004	FALSE	801	M2	-0.0795693	1143	FALSE
LYVE1	FALSE	637	IV	0.0913152	FALSE	802	grey			FALSE
RSPO3	FALSE	585	III	0.0910839	FALSE	803	M7	0.238187	180	FALSE
UCP2	FALSE	568	III	0.0903468	FALSE	804	M7	0.388152	46	FALSE
TINAGL1	FALSE	412	III	0.0887576	FALSE	805	M12	0.0721616	172	FALSE
PART1	FALSE	742	IV	0.087146	FALSE	806	grey			FALSE
GIMAP8	FALSE	720	IV	0.0869186	FALSE	807	grey			FALSE
TNFRSF11B	FALSE	99	I	0.0861905	FALSE	808	M2	0.239164	204	FALSE
SLC9A3R2	FALSE	638	IV	0.0837008	FALSE	809	M7	0.260493	159	FALSE
YWHAH	FALSE	10	I	0.0770175	FALSE	810	M3	0.449274	26	FALSE
CTSK	FALSE	281	III	0.0740544	FALSE	811	M2	0.434766	16	FALSE
COL4A1	FALSE	511	III	0.0708792	FALSE	812	M7	0.362272	61	FALSE
MXRA8	FALSE	15	I	0.0708701	FALSE	813	M3	0.255305	88	FALSE
CP	FALSE	478	III	0.070337	FALSE	814	grey			FALSE
NTRK3	FALSE	405	III	0.0688547	FALSE	815	grey			FALSE
AKR1B1	FALSE	557	III	0.0672817	FALSE	816	M1	0.168531	123	FALSE
BEX1	FALSE	291	III	0.0665846	FALSE	817	M13	0.0283804	801	FALSE
C1orf54	FALSE	629	IV	0.0661885	FALSE	818	M2	-0.0481718	1136	FALSE
IFI44L	FALSE	593	IV	0.0661217	FALSE	819	M2	0.0524311	1021	FALSE
SULT1B1	FALSE	657	IV	0.0643381	FALSE	820	grey			FALSE
SEMA6D	FALSE	366	III	0.064103	FALSE	821	grey			FALSE
INSR	FALSE	777	IV	0.0607353	FALSE	822	grey			FALSE
AC110611.1	FALSE	738	IV	0.0597513	FALSE	823	M7	0.258402	160	FALSE
TNFRSF6B	FALSE	74	I	0.0579205	FALSE	824	grey			FALSE
AEBP1	FALSE	418	III	0.0576895	FALSE	825	M2	0.0979827	803	FALSE
NR1D1	FALSE	763	IV	0.055819	FALSE	826	M13	0.163339	310	FALSE
ADM	FALSE	555	III	0.0557273	FALSE	827	M9	0.147847	118	FALSE
PROX1	FALSE	665	IV	0.0556184	FALSE	828	grey			FALSE
NOX4	FALSE	631	IV	0.0544155	FALSE	829	grey			FALSE
SERPINE2	FALSE	403	III	0.0532995	FALSE	830	grey			FALSE
TM4SF18	FALSE	521	III	0.0531	FALSE	831	M7	0.329322	89	FALSE
CHDH	FALSE	316	III	0.0492898	FALSE	832	M2	0.266109	147	FALSE
CALB2	FALSE	262	II	0.0475084	FALSE	833	M2	0.481804	7	TRUE
MYO1B	FALSE	404	III	0.046804	FALSE	834	grey			FALSE
VCAM1	FALSE	444	III	0.0455527	FALSE	835	grey			FALSE
ICAM4	FALSE	500	III	0.0399649	FALSE	836	grey			FALSE
RASSF9	FALSE	733	IV	0.037736	FALSE	837	grey			FALSE
PCSK1N	FALSE	184	II	0.034871	FALSE	838	grey			FALSE
IMPDH2	FALSE	569	III	0.0344987	FALSE	839	M1	0.240246	91	FALSE
PLEKHG4	FALSE	144	II	0.0331079	FALSE	840	grey			FALSE
SELENBP1	FALSE	293	III	0.0326959	FALSE	841	M2	0.244551	189	FALSE
MCAM	FALSE	507	III	0.0304487	FALSE	842	M7	0.451506	21	FALSE
CXCL8	FALSE	254	II	0.0294499	FALSE	843	M6	0.27465	79	FALSE
CCN5	FALSE	354	III	0.0272423	FALSE	844	M2	0.272996	129	FALSE
HTRA3	FALSE	102	I	0.0247984	FALSE	845	grey			FALSE
SMAD1	FALSE	540	III	0.0246695	FALSE	846	grey			FALSE
TFAP2A	FALSE	588	III	0.0244777	FALSE	847	grey			FALSE
IRF1	FALSE	410	III	0.0198672	FALSE	848	M6	0.412061	33	FALSE
MGAT4A	FALSE	615	IV	0.0198252	FALSE	849	grey			FALSE
CCN3	FALSE	183	II	0.0190049	FALSE	850	M2	0.259913	162	FALSE
TFPI2	FALSE	632	IV	0.0185903	FALSE	851	grey			FALSE
LINC01116	FALSE	520	III	0.0181678	FALSE	852	grey			FALSE
SERPINF1	FALSE	446	III	0.016559	FALSE	853	M2	0.130512	625	FALSE
STC1	FALSE	654	IV	0.0165398	FALSE	854	grey			FALSE
MMD	FALSE	772	IV	0.0158875	FALSE	855	M8	0.187527	90	FALSE
PHLDB2	FALSE	655	IV	0.0149199	FALSE	856	M14	0.233686	107	FALSE
DAW1	FALSE	123	I	0.0137684	FALSE	857	grey			FALSE
CMPK2	FALSE	286	III	0.0137522	FALSE	858	M2	0.383753	40	FALSE
TMEM37	FALSE	775	IV	0.0118577	FALSE	859	M7	0.299858	114	FALSE
COL17A1	FALSE	656	IV	0.0115515	FALSE	860	M12	0.0552291	181	FALSE
NDRG4	FALSE	505	III	0.0113358	FALSE	861	M7	0.179913	278	FALSE
MSC	FALSE	776	IV	0.00982394	FALSE	862	M2	0.135387	594	FALSE
YARS2	FALSE	556	III	0.00901753	FALSE	863	grey			FALSE
GJA5	FALSE	381	III	0.00826479	FALSE	864	grey			FALSE
TSPAN12	FALSE	778	IV	0.00767864	FALSE	865	grey			FALSE
ESAM	FALSE	624	IV	0.00467939	FALSE	866	M7	0.472037	16	FALSE
IGFBP3	FALSE	661	IV	0.00444999	FALSE	867	M2	0.0306066	1069	FALSE
OLFML2A	FALSE	612	IV	0.0043259	FALSE	868	grey			FALSE
MDK	FALSE	760	IV	0.00364784	FALSE	869	M2	0.103201	782	FALSE
TMEM273	FALSE	606	IV	0.00341968	FALSE	870	grey			FALSE
BCL3	FALSE	728	IV	0.0033251	FALSE	871	grey			FALSE
HTR2B	FALSE	745	IV	0.00188474	FALSE	872	grey			FALSE
CRYAB	FALSE	342	III	0.0018579	FALSE	873	M2	0.212213	271	FALSE
LIF	FALSE	333	III	0.0018374	FALSE	874	grey			FALSE
DKK1	FALSE	193	II	0.00179895	FALSE	875	grey			FALSE
CDA	FALSE	140	I	0.00162533	FALSE	876	M4	0.037616	559	FALSE
SAMHD1	FALSE	749	IV	0.00155812	FALSE	877	M2	0.0557268	1010	FALSE
LRP1	FALSE	279	III	0.00151083	FALSE	878	M4	0.278871	225	FALSE
GPBAR1	FALSE	750	IV	0.00142509	FALSE	879	grey			FALSE
DEFB1	FALSE	168	II	0.00126981	FALSE	880	M14	0.0849759	325	FALSE
HLA-DMB	FALSE	365	III	0.000986729	FALSE	881	grey			FALSE
KRT15	FALSE	76	I	0.000689866	FALSE	882	grey			FALSE
NDP	FALSE	376	III	0.000270868	FALSE	883	M2	0.0992611	801	FALSE
KCNK6	FALSE	755	IV	0.000249598	FALSE	884	M7	0.175938	286	FALSE
LOX	FALSE	62	I	0.000206596	FALSE	885	grey			FALSE
SCRG1	FALSE	39	I	0.00017606	FALSE	886	M2	0.156157	487	FALSE
EDNRB	FALSE	758	IV	0.000139332	FALSE	887	M7	0.266056	148	FALSE
KANK3	FALSE	833	IV	5.84232e-05	FALSE	888	M7	0.367071	56	FALSE
N4BP2	FALSE	726	IV	1.25141e-07	FALSE	889	grey			FALSE
