# Supplementary material for: Resolving the heterogeneous tumour microenvironment in cardiac myxoma through single‐cell and spatial transcriptomics
Source: Clin Transl Med. 2024 Feb 6;14(2):e1581. doi: 10.1002/ctm2.1581 (PMC10844892; doi:10.1002/ctm2.1581)
Supplement: Supplementary file 2 — Supporting information [file CTM2-14-e1581-s002.zip › Table S12.xlsx]

## Sheet: markers.all
Table S12. Gene expression signature for each subcluster of the lymphoid cells.
p_val	avg_log2FC	pct.1	pct.2	p_val_adj	cluster	gene
0	0.758495	0.506	0.097	0	Lym0	CD8B
0	0.716329	0.549	0.145	0	Lym0	CD8A
0	0.713401	0.875	0.49	0	Lym0	GZMK
0	0.556007	0.963	0.699	0	Lym0	CCL5
0	0.554364	0.851	0.495	0	Lym0	CCL4
0	0.538495	0.922	0.539	0	Lym0	NKG7
0	0.495816	0.908	0.622	0	Lym0	CST7
1.0436e-302	0.513568	0.76	0.458	2.77014e-298	Lym0	HLA-DPB1
7.64705e-291	0.285769	0.964	0.863	2.02983e-286	Lym0	CXCR4
1.92394e-267	0.357059	0.94	0.797	5.10691e-263	Lym0	DUSP2
2.98494e-255	0.51214	0.698	0.423	7.92321e-251	Lym0	HLA-DRB1
1.2438e-240	0.349354	0.937	0.725	3.30153e-236	Lym0	GZMA
2.06693e-235	0.544378	0.527	0.226	5.48645e-231	Lym0	CCL4L2
2.23443e-227	0.530263	0.625	0.311	5.93108e-223	Lym0	GZMH
6.74688e-211	0.432899	0.514	0.265	1.79089e-206	Lym0	SH2D1A
2.83291e-205	0.380134	0.726	0.553	7.51968e-201	Lym0	TUBA4A
8.80026e-203	0.43981	0.315	0.083	2.33594e-198	Lym0	CRTAM
6.36298e-187	0.418548	0.639	0.407	1.68899e-182	Lym0	HLA-DPA1
1.92879e-186	0.423419	0.333	0.108	5.11979e-182	Lym0	TNFSF9
6.87768e-186	0.34059	0.799	0.614	1.82561e-181	Lym0	GZMM
2.05959e-178	0.37307	0.761	0.571	5.46697e-174	Lym0	CD74
1.02772e-177	0.317026	0.891	0.684	2.72797e-173	Lym0	CD3D
7.35052e-177	0.413497	0.617	0.383	1.95112e-172	Lym0	HLA-DRA
1.27209e-176	0.363153	0.67	0.5	3.37663e-172	Lym0	ITM2A
4.97989e-175	0.406233	0.572	0.339	1.32186e-170	Lym0	ITM2C
1.61022e-174	0.444596	0.398	0.158	4.27418e-170	Lym0	DUSP4
5.02139e-164	0.350906	0.727	0.538	1.33288e-159	Lym0	APOBEC3G
2.97398e-163	0.400592	0.574	0.349	7.89413e-159	Lym0	CEMIP2
1.49117e-148	0.316702	0.649	0.499	3.95816e-144	Lym0	COTL1
8.66532e-142	0.381442	0.446	0.221	2.30012e-137	Lym0	HLA-DRB5
1.01996e-139	0.398239	0.671	0.464	2.70738e-135	Lym0	RGS1
2.20979e-135	0.341625	0.338	0.145	5.86568e-131	Lym0	CCL3L1
1.6759e-130	0.31526	0.523	0.376	4.4485e-126	Lym0	RNF19A
4.77526e-130	0.332483	0.566	0.383	1.26755e-125	Lym0	JMJD6
2.42593e-126	0.328295	0.415	0.238	6.43938e-122	Lym0	HLA-DQB1
7.85142e-126	0.321275	0.357	0.18	2.08408e-121	Lym0	LYST
9.75076e-126	0.287647	0.783	0.611	2.58824e-121	Lym0	CD3G
1.17761e-124	0.300409	0.443	0.293	3.12585e-120	Lym0	CD27
1.61477e-124	0.326547	0.302	0.117	4.28625e-120	Lym0	TIGIT
2.59389e-121	0.33473	0.544	0.373	6.88521e-117	Lym0	SLA
5.56621e-121	0.319316	0.395	0.235	1.4775e-116	Lym0	FABP5
6.76583e-120	0.348925	0.557	0.372	1.79592e-115	Lym0	CMC1
6.80372e-114	0.30982	0.355	0.163	1.80598e-109	Lym0	KLRK1
3.624e-109	0.299956	0.728	0.595	9.61955e-105	Lym0	RGCC
3.43937e-107	0.299986	0.567	0.426	9.12946e-103	Lym0	PIK3R1
1.74259e-106	0.329003	0.542	0.356	4.62554e-102	Lym0	METRNL
1.79023e-100	0.251124	0.346	0.224	4.75198e-96	Lym0	HLA-DMA
3.16736e-100	0.262905	0.68	0.537	8.40745e-96	Lym0	BCL11B
6.87367e-99	0.254911	0.678	0.55	1.82455e-94	Lym0	RUNX3
1.17943e-90	0.257722	0.595	0.477	3.13069e-86	Lym0	ATP1B3
1.1068e-82	0.284001	0.303	0.155	2.93789e-78	Lym0	TRGC2
1.42625e-76	0.264278	0.388	0.242	3.78585e-72	Lym0	KLRG1
1.07414e-75	0.266829	0.633	0.488	2.85119e-71	Lym0	ZNF331
3.1285e-72	0.258371	0.321	0.171	8.30428e-68	Lym0	ZEB2
0	1.33751	0.838	0.053	0	Lym9	MS4A1
0	1.32268	0.924	0.431	0	Lym9	HLA-DRA
0	1.24011	0.755	0.011	0	Lym9	BANK1
0	1.02817	0.986	0.611	0	Lym9	CD74
6.4242e-271	1.13878	0.745	0.08	1.70524e-266	Lym9	MEF2C
2.52148e-266	1.37498	0.888	0.085	6.69301e-262	Lym9	CD79A
1.45425e-258	1.01467	0.691	0.071	3.86015e-254	Lym9	RALGPS2
2.76734e-233	0.911213	0.54	0.014	7.34563e-229	Lym9	VPREB3
8.25712e-213	0.704139	0.964	0.71	2.19177e-208	Lym9	CD37
2.71987e-210	1.06199	0.734	0.195	7.21962e-206	Lym9	CD83
2.50405e-209	0.898732	0.583	0.037	6.64675e-205	Lym9	TNFRSF13C
2.67109e-202	0.808909	0.5	0.006	7.09014e-198	Lym9	LINC00926
1.39133e-194	0.993898	0.694	0.081	3.69314e-190	Lym9	BASP1
5.08738e-190	0.754637	0.45	0.008	1.35039e-185	Lym9	SPIB
2.02222e-189	0.988907	0.752	0.149	5.36778e-185	Lym9	CD79B
3.45202e-183	0.79884	0.478	0.007	9.16303e-179	Lym9	AFF3
7.33918e-177	0.849175	0.385	0.002	1.94811e-172	Lym9	IGHD
1.45821e-175	0.908177	0.892	0.457	3.87066e-171	Lym9	HLA-DPA1
1.07379e-166	1.01613	0.853	0.27	2.85026e-162	Lym9	HLA-DQB1
2.37308e-161	0.798586	0.867	0.527	6.29911e-157	Lym9	HLA-DPB1
2.93506e-160	1.35682	0.604	0.067	7.79083e-156	Lym9	IGHM
1.073e-157	0.602077	0.378	0.004	2.84817e-153	Lym9	ARHGAP24
1.40367e-157	0.59084	0.345	0.001	3.7259e-153	Lym9	FCRL1
2.79599e-156	0.6614	0.46	0.042	7.42168e-152	Lym9	CD40
5.45022e-155	1.01151	0.716	0.131	1.44671e-150	Lym9	HLA-DQA1
7.11405e-154	0.639181	0.385	0.008	1.88835e-149	Lym9	BCL11A
1.20707e-152	0.620038	0.41	0.006	3.20404e-148	Lym9	LY86
2.83911e-152	0.562559	0.338	0.003	7.53614e-148	Lym9	LINC02397
1.67826e-151	0.785194	0.522	0.068	4.45478e-147	Lym9	TCF4
7.41415e-151	0.632731	0.432	0.052	1.96801e-146	Lym9	GNG7
3.92336e-140	0.538878	0.327	0.002	1.04142e-135	Lym9	PAX5
1.19756e-136	0.853461	0.863	0.484	3.17881e-132	Lym9	HLA-DRB1
3.05418e-124	0.873685	0.734	0.267	8.10701e-120	Lym9	HLA-DRB5
4.46499e-123	0.658124	0.86	0.551	1.18519e-118	Lym9	HERPUD1
1.72589e-120	0.730998	0.496	0.038	4.5812e-116	Lym9	HVCN1
1.17298e-119	0.692586	0.446	0.055	3.11355e-115	Lym9	PHACTR1
5.22513e-119	0.540856	0.356	0.019	1.38696e-114	Lym9	PKIG
7.04181e-117	0.39935	0.27	0.032	1.86918e-112	Lym9	BLNK
2.53901e-115	0.430971	0.273	0.001	6.73954e-111	Lym9	CD22
3.69846e-113	0.656644	0.439	0.043	9.8172e-109	Lym9	ADAM28
4.80755e-111	0.524669	0.36	0.05	1.27612e-106	Lym9	COBLL1
3.81308e-107	0.470037	0.302	0.011	1.01214e-102	Lym9	EBF1
1.9278e-106	0.786942	0.604	0.133	5.11715e-102	Lym9	POU2F2
1.69042e-104	0.629606	0.417	0.025	4.48706e-100	Lym9	SWAP70
2.12155e-103	0.449202	0.281	0.003	5.63144e-99	Lym9	GAPT
8.62801e-103	0.608199	0.399	0.026	2.29022e-98	Lym9	BLK
1.83382e-102	0.606749	0.439	0.035	4.86768e-98	Lym9	LYL1
9.90523e-101	0.449414	0.27	0.028	2.62924e-96	Lym9	LINC01781
3.6215e-99	0.523039	0.335	0.01	9.6129e-95	Lym9	2022-03-01
2.0172e-91	0.684828	0.496	0.09	5.35445e-87	Lym9	MIR29B2CHG
8.60129e-91	0.447064	0.266	0.018	2.28313e-86	Lym9	TNFRSF13B
8.77067e-90	0.675278	0.504	0.109	2.32809e-85	Lym9	MARCKS
6.78642e-85	0.407774	0.281	0.025	1.80139e-80	Lym9	BTK
1.62161e-82	0.554158	0.388	0.04	4.30441e-78	Lym9	CYBB
9.58867e-79	0.421404	0.266	0.014	2.54522e-74	Lym9	OSBPL10
7.65598e-78	0.67725	0.55	0.143	2.0322e-73	Lym9	IFI30
4.48261e-76	0.365561	0.255	0.055	1.18986e-71	Lym9	POU2AF1
1.10049e-74	0.647965	0.522	0.153	2.92113e-70	Lym9	CTSH
1.91647e-73	0.584165	0.73	0.409	5.08708e-69	Lym9	SMAP2
6.50705e-70	0.591676	0.482	0.099	1.72723e-65	Lym9	CXXC5
7.81305e-70	0.460022	0.284	0.015	2.0739e-65	Lym9	CXCR5
1.65443e-67	0.629182	0.432	0.064	4.39151e-63	Lym9	CD24
6.32051e-67	0.587233	0.309	0.04	1.67772e-62	Lym9	HLA-DQA2
2.99409e-62	0.492633	0.288	0.03	7.94751e-58	Lym9	FAM30A
1.12731e-60	0.635822	0.64	0.246	2.99234e-56	Lym9	HLA-DMA
1.33822e-60	0.516111	0.345	0.037	3.55218e-56	Lym9	MTSS1
3.74082e-60	0.543426	0.435	0.105	9.92962e-56	Lym9	CCDC50
5.27308e-59	0.524112	0.396	0.063	1.39969e-54	Lym9	LYN
2.39125e-58	0.38833	0.288	0.068	6.34733e-54	Lym9	FCGR2B
1.22266e-56	0.601036	0.457	0.11	3.24544e-52	Lym9	NFKBID
2.62782e-54	0.495379	0.791	0.492	6.97529e-50	Lym9	RNASET2
5.83151e-52	0.57664	0.709	0.365	1.54792e-47	Lym9	CD55
3.64454e-51	0.565002	0.579	0.223	9.67406e-47	Lym9	SNX2
4.71276e-50	0.513227	0.338	0.094	1.25095e-45	Lym9	YBX3
6.6546e-50	0.528373	0.493	0.159	1.7664e-45	Lym9	SMARCB1
2.55977e-49	0.628296	0.514	0.172	6.79464e-45	Lym9	ID3
3.67888e-48	0.357669	0.259	0.039	9.76521e-44	Lym9	AIM2
6.92832e-48	0.465673	0.363	0.075	1.83905e-43	Lym9	HLA-DMB
8.09743e-48	0.38685	0.288	0.061	2.14938e-43	Lym9	IFNGR2
3.29202e-47	0.482503	0.345	0.084	8.73832e-43	Lym9	SMIM14
9.38677e-46	0.525404	0.504	0.162	2.49162e-41	Lym9	FCMR
8.66693e-45	0.460162	0.306	0.042	2.30055e-40	Lym9	IRF8
1.61295e-43	0.40671	0.331	0.099	4.28141e-39	Lym9	EAF2
4.14839e-42	0.399229	0.324	0.082	1.10115e-37	Lym9	PALM2-AKAP2
4.33429e-42	0.389316	0.284	0.062	1.15049e-37	Lym9	DAPP1
6.95923e-42	0.450037	0.342	0.08	1.84726e-37	Lym9	STX7
2.7121e-41	0.497058	0.392	0.097	7.19901e-37	Lym9	GRASP
6.24683e-41	0.353593	0.266	0.045	1.65816e-36	Lym9	SYK
1.16278e-40	0.686294	0.827	0.672	3.08649e-36	Lym9	IGKC
3.34882e-40	0.5029	0.568	0.252	8.88912e-36	Lym9	CTSZ
1.20852e-39	0.404677	0.277	0.047	3.20789e-35	Lym9	CALHM6
1.74251e-39	0.486101	0.514	0.234	4.62531e-35	Lym9	PRDM2
1.57872e-38	0.474094	0.637	0.338	4.19055e-34	Lym9	CTSS
2.02278e-38	0.387617	0.86	0.629	5.36927e-34	Lym9	LAPTM5
2.05116e-36	0.438024	0.388	0.125	5.44459e-32	Lym9	SYNGR2
3.98466e-36	0.402399	0.324	0.08	1.05769e-31	Lym9	CHPT1
6.87358e-36	0.49816	0.748	0.453	1.82452e-31	Lym9	BIRC3
7.72552e-36	0.481437	0.536	0.237	2.05066e-31	Lym9	MKNK2
4.0701e-35	0.406473	0.399	0.136	1.08037e-30	Lym9	DRAM2
6.00585e-35	0.479797	0.64	0.325	1.59419e-30	Lym9	SNHG7
6.21319e-34	0.396453	0.32	0.09	1.64923e-29	Lym9	FCHSD2
7.03054e-34	0.392741	0.867	0.642	1.86619e-29	Lym9	SAT1
1.3672e-33	0.397422	0.331	0.086	3.6291e-29	Lym9	TMEM154
8.51798e-33	0.336206	0.299	0.113	2.26101e-28	Lym9	SPINT2
1.48366e-32	0.446358	0.5	0.207	3.93823e-28	Lym9	SYPL1
2.88853e-32	0.405998	0.468	0.24	7.6673e-28	Lym9	RCSD1
5.67405e-32	0.398718	0.342	0.136	1.50612e-27	Lym9	LY9
3.13082e-31	0.4333	0.878	0.637	8.31045e-27	Lym9	TXNIP
4.10274e-31	0.382546	0.853	0.65	1.08903e-26	Lym9	EZR
1.92515e-30	0.389507	0.356	0.131	5.11011e-26	Lym9	ORAI2
2.04907e-29	0.335554	0.91	0.744	5.43905e-25	Lym9	ZFAS1
6.19804e-29	0.365229	0.349	0.123	1.64521e-24	Lym9	RASGRP2
8.89712e-29	0.402726	0.335	0.087	2.36165e-24	Lym9	SELL
1.05806e-28	0.383696	0.335	0.108	2.80851e-24	Lym9	PDLIM1
4.12196e-28	0.382098	0.388	0.151	1.09413e-23	Lym9	JCHAIN
8.46878e-28	0.34303	0.281	0.062	2.24795e-23	Lym9	BCAS4
1.13297e-27	0.46425	0.795	0.544	3.00736e-23	Lym9	LTB
2.08349e-26	0.441939	0.396	0.148	5.53042e-22	Lym9	CCR7
6.32516e-26	0.365922	0.349	0.14	1.67895e-21	Lym9	IFT57
6.59152e-25	0.380933	0.396	0.144	1.74965e-20	Lym9	MEF2A
1.34817e-24	0.346522	0.273	0.064	3.57858e-20	Lym9	CD70
2.3787e-24	0.346927	0.324	0.115	6.31403e-20	Lym9	BACH1
7.48344e-24	0.262979	0.914	0.826	1.9864e-19	Lym9	IER2
8.66583e-24	0.330098	0.665	0.522	2.30026e-19	Lym9	CD69
1.02143e-23	0.31328	0.263	0.085	2.71128e-19	Lym9	SCPEP1
2.13651e-23	0.329485	0.306	0.118	5.67116e-19	Lym9	ARRDC2
1.8722e-21	0.271977	0.266	0.115	4.96956e-17	Lym9	NCF4
2.80543e-21	0.329579	0.378	0.18	7.44673e-17	Lym9	TPD52
3.27406e-21	0.315443	0.295	0.105	8.69065e-17	Lym9	CD82
3.39243e-21	0.310667	0.32	0.1	9.00486e-17	Lym9	UVRAG
3.57285e-21	0.407595	0.565	0.319	9.48378e-17	Lym9	NR4A1
8.64328e-21	0.347524	0.507	0.299	2.29427e-16	Lym9	RIPOR2
1.43171e-20	0.313868	0.259	0.075	3.80033e-16	Lym9	TLE1
1.5188e-20	0.316305	0.306	0.117	4.03151e-16	Lym9	NFKB2
3.1623e-20	0.361096	0.417	0.19	8.394e-16	Lym9	NCOA3
7.69694e-20	0.355489	0.392	0.173	2.04308e-15	Lym9	MARCKSL1
2.90962e-19	0.356097	0.399	0.174	7.72329e-15	Lym9	PRKCB
4.09188e-19	0.379478	0.698	0.461	1.08615e-14	Lym9	REL
4.59085e-19	0.284299	0.284	0.118	1.2186e-14	Lym9	DNAJC10
5.77517e-19	0.330301	0.619	0.413	1.53296e-14	Lym9	GRB2
2.85579e-18	0.377712	0.529	0.308	7.58042e-14	Lym9	KDM6B
4.01063e-18	0.298758	0.291	0.106	1.06458e-13	Lym9	RHOQ
5.24097e-18	0.259159	0.252	0.101	1.39116e-13	Lym9	ITPR1
8.98681e-18	0.289671	0.273	0.106	2.38546e-13	Lym9	LTA4H
1.31947e-17	0.297126	0.522	0.363	3.50241e-13	Lym9	POLD4
4.14552e-17	0.334152	0.676	0.464	1.10039e-12	Lym9	SMCHD1
4.82159e-17	0.454348	0.658	0.452	1.27984e-12	Lym9	IGLC2
1.33666e-16	0.282596	0.277	0.11	3.54802e-12	Lym9	TMEM156
1.80607e-16	0.290876	0.309	0.117	4.79403e-12	Lym9	MAP3K1
2.93844e-16	0.281925	0.288	0.124	7.79981e-12	Lym9	WASHC4
4.80715e-16	0.251436	0.263	0.085	1.27601e-11	Lym9	RASSF2
6.27074e-16	0.311323	0.5	0.3	1.66451e-11	Lym9	ODC1
1.02517e-15	0.331431	0.464	0.246	2.72122e-11	Lym9	SP110
1.26293e-15	0.314298	0.583	0.37	3.35232e-11	Lym9	CHCHD10
1.93138e-15	0.315684	0.273	0.126	5.12665e-11	Lym9	RGS16
3.26033e-15	0.31984	0.406	0.204	8.65421e-11	Lym9	MIS18BP1
3.77355e-15	0.280024	0.45	0.317	1.00165e-10	Lym9	CKS2
1.2073e-14	0.31753	0.424	0.223	3.20466e-10	Lym9	PARP14
2.81982e-14	0.304677	0.335	0.152	7.48493e-10	Lym9	BCL2A1
3.4291e-14	0.268234	0.295	0.126	9.1022e-10	Lym9	STRBP
4.0843e-14	0.320775	0.586	0.373	1.08414e-09	Lym9	BOD1L1
7.28415e-14	0.303479	0.392	0.209	1.9335e-09	Lym9	APPL1
7.54795e-14	0.291471	0.363	0.171	2.00353e-09	Lym9	RB1
9.29398e-14	0.303463	0.561	0.396	2.46699e-09	Lym9	RHOH
1.28129e-13	0.273269	0.353	0.16	3.40106e-09	Lym9	BCL10
1.37306e-13	0.284299	0.604	0.39	3.64466e-09	Lym9	ST13
2.4362e-13	0.300864	0.414	0.214	6.46664e-09	Lym9	PTPN6
3.5996e-13	0.316394	0.54	0.346	9.55479e-09	Lym9	PPP1R15A
4.58918e-13	0.264233	0.36	0.173	1.21815e-08	Lym9	INPP5D
5.3107e-13	0.277245	0.338	0.174	1.40967e-08	Lym9	SP140
5.57426e-13	0.2869	0.54	0.373	1.47963e-08	Lym9	TMEM243
6.41185e-13	0.288879	0.511	0.316	1.70196e-08	Lym9	EIF2S3
1.37093e-12	0.261973	0.306	0.133	3.639e-08	Lym9	SKAP2
1.41757e-12	0.257964	0.388	0.248	3.7628e-08	Lym9	IGLC3
2.09703e-12	0.289043	0.388	0.219	5.56637e-08	Lym9	TRIM38
2.12909e-12	0.2956	0.428	0.244	5.65144e-08	Lym9	ATP2B1
5.35878e-12	0.275613	0.385	0.204	1.42243e-07	Lym9	AFF4
6.32131e-12	0.279534	0.309	0.171	1.67793e-07	Lym9	PMAIP1
9.10329e-12	0.276996	0.36	0.186	2.41638e-07	Lym9	MDM4
1.53388e-11	0.273737	0.651	0.481	4.07154e-07	Lym9	PNISR
2.43465e-11	0.268503	0.417	0.266	6.46253e-07	Lym9	CDKN1A
4.64269e-11	0.279807	0.626	0.462	1.23236e-06	Lym9	SKIL
3.15538e-10	0.252739	0.349	0.18	8.37564e-06	Lym9	SH3BP5
5.57706e-10	0.265054	0.475	0.301	1.48038e-05	Lym9	CMTM6
1.48961e-09	0.267129	0.612	0.501	3.95402e-05	Lym9	FOS
1.50286e-09	0.260151	0.558	0.398	3.98919e-05	Lym9	NCF1
1.53625e-09	0.273378	0.586	0.448	4.07782e-05	Lym9	FOSB
3.77364e-09	0.26353	0.486	0.309	0.000100167	Lym9	ARID5B
0	1.35213	0.757	0.144	0	Lym5	GNLY
0	1.34147	0.729	0.025	0	Lym5	FGFBP2
0	1.28661	0.801	0.135	0	Lym5	GZMB
0	1.0234	0.754	0.154	0	Lym5	KLRD1
0	0.989406	0.613	0.062	0	Lym5	FCGR3A
0	0.84161	0.997	0.608	0	Lym5	NKG7
1.45255299877326e-321	0.765442	0.708	0.287	3.85565667994375e-317	Lym5	PRF1
1.90842e-301	0.723807	0.799	0.395	5.0657e-297	Lym5	EFHD2
2.58285e-228	0.528092	0.293	0.011	6.85591e-224	Lym5	CX3CR1
4.96413e-218	0.835415	0.593	0.122	1.31768e-213	Lym5	TRDC
1.78726e-214	0.803989	0.815	0.357	4.74409e-210	Lym5	GZMH
3.14328e-211	0.521172	0.305	0.016	8.34352e-207	Lym5	ADGRG1
2.27907e-205	0.565141	0.728	0.417	6.04956e-201	Lym5	CD247
3.57108e-187	0.547373	0.298	0.031	9.47907e-183	Lym5	SPON2
8.04855e-169	0.651747	0.418	0.069	2.13641e-164	Lym5	KLRF1
7.73651e-167	0.616432	0.554	0.206	2.05358e-162	Lym5	PLEK
2.12696e-165	0.454022	0.981	0.749	5.64581e-161	Lym5	CCL5
3.65028e-163	0.494661	0.942	0.675	9.68932e-159	Lym5	CST7
1.95274e-156	0.583542	0.804	0.46	5.18336e-152	Lym5	CTSW
3.13764e-153	0.650626	0.929	0.559	8.32856e-149	Lym5	CCL4
9.42243e-145	0.544734	0.444	0.144	2.50109e-140	Lym5	PLAC8
1.09584e-140	0.709841	0.573	0.2	2.90881e-136	Lym5	TYROBP
2.01343e-139	0.591724	0.729	0.375	5.34445e-135	Lym5	HOPX
2.9352e-123	0.563249	0.509	0.186	7.7912e-119	Lym5	ZEB2
3.24599e-112	0.441294	0.667	0.42	8.61617e-108	Lym5	FLNA
8.51918e-107	0.470597	0.36	0.087	2.26133e-102	Lym5	C1orf21
9.61158e-98	0.382302	0.696	0.505	2.5513e-93	Lym5	ABHD17A
1.01059e-92	0.406066	0.76	0.535	2.68251e-88	Lym5	ARL4C
3.21004e-88	0.489439	0.435	0.218	8.52074e-84	Lym5	CCL3
3.40752e-82	0.305036	0.76	0.634	9.04493e-78	Lym5	RAP1B
1.77898e-78	0.367723	0.725	0.524	4.72214e-74	Lym5	ITGB2
2.00452e-72	0.386007	0.267	0.071	5.3208e-68	Lym5	TRGC1
6.56657e-69	0.457959	0.468	0.235	1.74303e-64	Lym5	CLIC3
1.49603e-67	0.373579	0.634	0.415	3.97106e-63	Lym5	C12orf75
1.30408e-66	0.281996	0.512	0.394	3.46155e-62	Lym5	DSTN
3.61192e-64	0.31666	0.631	0.47	9.58748e-60	Lym5	MBP
7.12587e-64	0.332866	0.579	0.4	1.89149e-59	Lym5	BIN2
2.98131e-61	0.281827	0.945	0.766	7.91359e-57	Lym5	GZMA
2.97389e-59	0.362128	0.477	0.268	7.89389e-55	Lym5	PYHIN1
3.56954e-58	0.299818	0.679	0.558	9.475e-54	Lym5	ITGB1
9.33335e-57	0.394147	0.44	0.194	2.47744e-52	Lym5	KLRK1
2.26674e-56	0.343108	0.493	0.302	6.01683e-52	Lym5	SYNE1
1.99618e-55	0.322944	0.528	0.35	5.29866e-51	Lym5	GNG2
6.64809e-55	0.311327	0.632	0.474	1.76467e-50	Lym5	LITAF
1.00673e-54	0.28923	0.369	0.23	2.67226e-50	Lym5	RASSF1
1.26704e-54	0.289238	0.606	0.459	3.36323e-50	Lym5	FAM49B
3.39993e-53	0.287566	0.558	0.41	9.02479e-49	Lym5	CDC42SE1
9.22789e-53	0.296445	0.356	0.211	2.44945e-48	Lym5	GNPTAB
1.34741e-50	0.291181	0.824	0.648	3.57658e-46	Lym5	GZMM
5.85703e-50	0.316689	0.358	0.198	1.55469e-45	Lym5	TRG-AS1
5.31198e-48	0.33835	0.449	0.252	1.41001e-43	Lym5	SYTL3
8.53665e-48	0.291318	0.729	0.519	2.26597e-43	Lym5	HLA-DPB1
7.70044e-46	0.264434	0.821	0.699	2.04401e-41	Lym5	IFITM2
9.75042e-46	0.280948	0.426	0.285	2.58815e-41	Lym5	UPP1
1.32391e-45	0.29316	0.382	0.226	3.51419e-41	Lym5	RAP2B
1.36514e-43	0.308908	0.493	0.314	3.62363e-39	Lym5	DOK2
1.58967e-43	0.314181	0.554	0.408	4.21963e-39	Lym5	CMC1
1.71855e-42	0.255752	0.709	0.577	4.56171e-38	Lym5	APOBEC3G
4.39898e-42	0.290053	0.407	0.241	1.16766e-37	Lym5	SPN
3.30748e-41	0.347873	0.571	0.391	8.77939e-37	Lym5	METRNL
8.81437e-41	0.269596	0.352	0.216	2.33969e-36	Lym5	PTPRE
1.40661e-40	0.253505	0.593	0.475	3.73372e-36	Lym5	SYNE2
3.08477e-39	0.291619	0.585	0.407	8.18821e-35	Lym5	KLF2
6.63355e-39	0.285232	0.665	0.459	1.76081e-34	Lym5	TRBC1
1.12118e-38	0.260006	0.429	0.294	2.97606e-34	Lym5	RIPOR2
4.03315e-36	0.251987	0.477	0.351	1.07056e-31	Lym5	ADGRE5
8.3934e-36	0.253015	0.635	0.546	2.22795e-31	Lym5	LGALS1
1.48561e-33	0.300286	0.518	0.326	3.94341e-29	Lym5	MATK
4.69713e-31	0.257355	0.503	0.357	1.24681e-26	Lym5	SAMD3
3.07063e-30	0.268722	0.292	0.136	8.15068e-26	Lym5	AOAH
1.99375e-29	0.359807	0.476	0.289	5.29222e-25	Lym5	CCL4L2
2.91457e-27	0.252793	0.59	0.467	7.73644e-23	Lym5	ID2
3.41186e-24	0.258165	0.55	0.406	9.05644e-20	Lym5	SLA
5.38035e-24	0.268753	0.355	0.2	1.42816e-19	Lym5	XCL2
1.28938e-213	0.837874	0.883	0.486	3.42253e-209	Lym8	FOS
1.80296e-132	0.696188	0.837	0.434	4.78578e-128	Lym8	FOSB
3.91788e-116	0.496214	0.887	0.693	1.03996e-111	Lym8	JUN
8.89434e-106	0.658451	0.89	0.44	2.36091e-101	Lym8	IL7R
5.58171e-104	0.563768	0.711	0.47	1.48161e-99	Lym8	GADD45B
1.1634e-95	0.622521	0.642	0.277	3.08813e-91	Lym8	AC020916.1
1.74986e-87	0.599442	0.527	0.189	4.64482e-83	Lym8	TNF
1.77469e-75	0.497418	0.669	0.375	4.71075e-71	Lym8	MTRNR2L8
5.40904e-75	0.299656	0.973	0.862	1.43577e-70	Lym8	S100A4
1.73662e-63	0.507952	0.857	0.536	4.60969e-59	Lym8	LTB
1.01882e-59	0.47384	0.779	0.485	2.70436e-55	Lym8	KLF6
1.97981e-58	0.465592	0.62	0.338	5.25521e-54	Lym8	PPP1R15A
1.1945e-54	0.275901	0.909	0.825	3.17067e-50	Lym8	IER2
2.619e-48	0.416809	0.559	0.341	6.95187e-44	Lym8	IER3
7.48745e-43	0.36146	0.389	0.145	1.98747e-38	Lym8	TNFRSF25
6.79936e-42	0.312244	0.737	0.596	1.80482e-37	Lym8	TUBB4B
1.53444e-41	0.41347	0.495	0.24	4.07302e-37	Lym8	HSPA1B
8.69998e-39	0.373009	0.484	0.278	2.30932e-34	Lym8	CITED2
4.93436e-38	0.354515	0.404	0.183	1.30978e-33	Lym8	MTRNR2L1
2.86816e-36	0.362318	0.578	0.371	7.61325e-32	Lym8	INTS6
3.05596e-36	0.36894	0.671	0.467	8.11174e-32	Lym8	ID2
2.33846e-35	0.35241	0.784	0.558	6.2072e-31	Lym8	ZFP36L1
3.16723e-35	0.264471	0.87	0.742	8.4071e-31	Lym8	ZFAS1
3.87242e-35	0.345867	0.435	0.211	1.02789e-30	Lym8	AQP3
6.12123e-35	0.347719	0.841	0.633	1.62482e-30	Lym8	TXNIP
6.26597e-35	0.302161	0.289	0.093	1.66324e-30	Lym8	CD40LG
3.06525e-32	0.279653	0.761	0.593	8.13639e-28	Lym8	LDHB
2.39446e-31	0.277048	0.83	0.686	6.35586e-27	Lym8	RSRP1
3.12149e-31	0.341882	0.406	0.185	8.28569e-27	Lym8	MYADM
3.9639e-29	0.281779	0.729	0.593	1.05218e-24	Lym8	BRD2
1.11106e-28	0.310414	0.501	0.328	2.94919e-24	Lym8	VMP1
2.05975e-28	0.277988	0.298	0.158	5.46741e-24	Lym8	NEU1
6.94335e-27	0.325153	0.4	0.209	1.84304e-22	Lym8	EGR1
1.29885e-25	0.299977	0.404	0.23	3.44766e-21	Lym8	HEXIM1
7.76412e-25	0.257051	0.453	0.304	2.06091e-20	Lym8	TRADD
2.14916e-24	0.294857	0.426	0.247	5.70472e-20	Lym8	H2AFX
1.8234e-22	0.266585	0.377	0.187	4.84002e-18	Lym8	PRKCQ-AS1
3.96501e-21	0.253916	0.59	0.455	1.05247e-16	Lym8	SNHG5
4.10108e-21	0.276878	0.686	0.478	1.08859e-16	Lym8	KLRB1
1.47972e-19	0.26419	0.448	0.274	3.92778e-15	Lym8	SNHG1
2.07468e-19	0.256465	0.395	0.237	5.50704e-15	Lym8	SNHG12
2.30868e-19	0.287828	0.481	0.311	6.12816e-15	Lym8	AL499604.1
6.21764e-19	0.272425	0.587	0.399	1.65041e-14	Lym8	TUBA1A
6.31313e-19	0.270005	0.4	0.232	1.67576e-14	Lym8	TOB1
3.48251e-18	0.2989	0.547	0.358	9.24398e-14	Lym8	HSPA1A
1.68428e-16	0.264033	0.673	0.519	4.47077e-12	Lym8	CD69
5.57323e-14	0.273211	0.516	0.361	1.47936e-09	Lym8	RPS4Y1
1.29864e-277	0.934414	0.941	0.563	3.44712e-273	Lym7	CCL4
2.0698e-268	1.09698	0.709	0.277	5.49408e-264	Lym7	CCL4L2
5.91448e-240	0.763424	0.809	0.429	1.56994e-235	Lym7	FOSB
1.64821e-170	0.491959	0.992	0.751	4.37501e-166	Lym7	CCL5
4.72006e-127	0.708323	0.408	0.086	1.25289e-122	Lym7	IFNG
2.10263e-112	0.548309	0.888	0.569	5.58122e-108	Lym7	GZMK
1.29737e-102	0.513887	0.509	0.279	3.44374e-98	Lym7	AC020916.1
1.6955e-94	0.463928	0.519	0.296	4.50055e-90	Lym7	TAGAP
1.80353e-94	0.492117	0.418	0.19	4.7873e-90	Lym7	TNF
1.04479e-90	0.505749	0.698	0.491	2.77329e-86	Lym7	FOS
4.2765e-90	0.573998	0.581	0.227	1.13515e-85	Lym7	CD8A
5.72525e-84	0.403546	0.915	0.619	1.51971e-79	Lym7	NKG7
5.45354e-82	0.381192	0.313	0.155	1.44759e-77	Lym7	NEU1
1.1532e-81	0.319599	0.725	0.628	3.06105e-77	Lym7	UBE2S
1.27157e-76	0.595048	0.488	0.194	3.37525e-72	Lym7	XCL2
4.42714e-75	0.297275	0.819	0.738	1.17514e-70	Lym7	DDX3X
1.7921e-74	0.4346	0.383	0.182	4.75696e-70	Lym7	CCL3L1
3.9113e-74	0.355353	0.519	0.379	1.03821e-69	Lym7	MTRNR2L8
2.25456e-73	0.517707	0.379	0.127	5.98451e-69	Lym7	CRTAM
5.64246e-68	0.356352	0.9	0.682	1.49773e-63	Lym7	CST7
2.74716e-67	0.406612	0.383	0.183	7.29205e-63	Lym7	MYADM
4.48128e-67	0.365051	0.611	0.467	1.18951e-62	Lym7	ID2
3.40835e-66	0.502096	0.686	0.372	9.04712e-62	Lym7	GZMH
5.59578e-65	0.259498	0.66	0.599	1.48534e-60	Lym7	TUBB4B
6.18172e-62	0.339781	0.488	0.342	1.64088e-57	Lym7	PPP1R15A
7.09572e-60	0.396517	0.686	0.486	1.88349e-55	Lym7	KLF6
1.4993e-59	0.47583	0.454	0.185	3.97974e-55	Lym7	CD8B
5.16386e-59	0.301434	0.954	0.768	1.3707e-54	Lym7	GZMA
1.23099e-58	0.426801	0.353	0.153	3.26754e-54	Lym7	TNFSF9
3.67593e-58	0.359874	0.594	0.473	9.75739e-54	Lym7	GADD45B
1.04582e-55	0.289182	0.695	0.593	2.77602e-51	Lym7	BRD2
5.7066e-55	0.412762	0.725	0.478	1.51476e-50	Lym7	HLA-DRB1
1.81522e-54	0.377078	0.761	0.52	4.81833e-50	Lym7	HLA-DPB1
1.18504e-53	0.270842	0.752	0.665	3.14557e-49	Lym7	DUSP1
5.37811e-50	0.403689	0.38	0.225	1.42757e-45	Lym7	CCL3
1.05118e-44	0.281966	0.667	0.562	2.79025e-40	Lym7	ZFP36L1
2.06609e-44	0.297482	0.818	0.651	5.48424e-40	Lym7	GZMM
1.31155e-43	0.262831	0.512	0.4	3.48139e-39	Lym7	TUBA1A
1.47837e-43	0.272401	0.385	0.281	3.92417e-39	Lym7	CITED2
7.9534e-43	0.253673	0.439	0.351	2.11115e-38	Lym7	SERTAD1
1.66102e-42	0.325426	0.376	0.216	4.40902e-38	Lym7	LYST
6.09501e-42	0.312601	0.619	0.457	1.61786e-37	Lym7	HLA-DPA1
1.32751e-40	0.306041	0.739	0.608	3.52374e-36	Lym7	NR4A2
2.20267e-38	0.255378	0.686	0.625	5.84677e-34	Lym7	RGCC
5.44951e-38	0.25583	0.31	0.212	1.44652e-33	Lym7	EGR1
1.85395e-36	0.31097	0.354	0.212	4.92114e-32	Lym7	IER5L
3.32114e-36	0.292579	0.528	0.39	8.81563e-32	Lym7	ITM2C
9.59096e-36	0.351684	0.399	0.2	2.54583e-31	Lym7	KLRK1
4.24759e-35	0.271704	0.389	0.268	1.12748e-30	Lym7	FABP5
8.63984e-33	0.285311	0.536	0.411	2.29336e-28	Lym7	CMC1
1.63103e-31	0.298537	0.481	0.319	4.3294e-27	Lym7	SH2D1A
5.56013e-31	0.290104	0.598	0.433	1.47588e-26	Lym7	HLA-DRA
1.94168e-30	0.261896	0.658	0.529	5.15399e-26	Lym7	COTL1
2.95936e-26	0.25755	0.402	0.271	7.85532e-22	Lym7	KLRG1
2.1887e-25	0.286574	0.423	0.269	5.8097e-21	Lym7	HLA-DRB5
1.86922e-22	0.261908	0.294	0.156	4.96165e-18	Lym7	TIGIT
4.01263e-20	0.264329	0.344	0.245	1.06511e-15	Lym7	HSPA1B
1.15475e-251	0.317826	0.96	0.847	3.06517e-247	Lym1	S100A4
4.91303e-242	0.366812	0.945	0.772	1.30412e-237	Lym1	S100A11
1.82942e-229	0.32225	0.982	0.82	4.85601e-225	Lym1	CD52
3.08463e-201	0.431782	0.377	0.105	8.18783e-197	Lym1	CD4
4.13653e-196	0.418355	0.824	0.593	1.098e-191	Lym1	SAMSN1
7.27053e-193	0.482644	0.625	0.337	1.92989e-188	Lym1	MAF
1.07964e-188	0.286592	0.988	0.809	2.86581e-184	Lym1	IL32
4.5495e-188	0.508279	0.734	0.471	1.20762e-183	Lym1	RGS1
4.32697e-177	0.340102	0.938	0.712	1.14855e-172	Lym1	CD2
1.55721e-173	0.477421	0.47	0.178	4.13346e-169	Lym1	ICOS
1.65318e-173	0.293055	0.948	0.692	4.38819e-169	Lym1	CD3D
1.01358e-170	0.374176	0.273	0.056	2.69044e-166	Lym1	LINC00892
1.10675e-167	0.457908	0.725	0.404	2.93777e-163	Lym1	IL7R
2.30135e-157	0.27893	0.947	0.815	6.10871e-153	Lym1	S100A10
1.05524e-144	0.408441	0.637	0.419	2.80102e-140	Lym1	GPR183
1.0799e-134	0.395489	0.672	0.415	2.8665e-130	Lym1	GIMAP7
9.98686e-115	0.357797	0.473	0.28	2.65091e-110	Lym1	ARID5B
2.91089e-111	0.254531	0.737	0.51	7.72667e-107	Lym1	LTB
2.20029e-107	0.318478	0.492	0.321	5.84046e-103	Lym1	CORO1B
7.51215e-102	0.300353	0.855	0.674	1.99403e-97	Lym1	ANXA1
3.01689e-94	0.271976	0.742	0.594	8.00803e-90	Lym1	CKLF
1.52016e-89	0.294801	0.769	0.609	4.0351e-85	Lym1	CREM
1.18281e-88	0.289564	0.265	0.094	3.13966e-84	Lym1	PDCD1
1.43363e-85	0.277998	0.409	0.268	3.80543e-81	Lym1	PRDM1
6.54958e-82	0.26115	0.81	0.602	1.73852e-77	Lym1	TRAC
1.21769e-79	0.260322	0.737	0.59	3.23222e-75	Lym1	LINC-PINT
3.43754e-77	0.263899	0.34	0.195	9.1246e-73	Lym1	TNFSF10
2.08446e-76	0.312629	0.479	0.285	5.533e-72	Lym1	AL499604.1
4.5383e-69	0.288749	0.511	0.324	1.20465e-64	Lym1	GIMAP4
1.00195e-64	0.250755	0.656	0.49	2.65958e-60	Lym1	EMB
1.96678e-62	0.266568	0.366	0.198	5.22062e-58	Lym1	GIMAP5
2.07041e-58	0.261905	0.489	0.326	5.4957e-54	Lym1	PLIN2
1.89589e-54	0.251242	0.444	0.275	5.03246e-50	Lym1	CD6
3.7265e-49	0.254807	0.356	0.202	9.89163e-45	Lym1	CXCR6
9.43423e-279	0.83752	0.961	0.422	2.50422e-274	Lym6	IL7R
2.6292e-204	0.738043	0.804	0.391	6.97896e-200	Lym6	KLF2
4.21929e-204	0.560384	0.414	0.052	1.11997e-199	Lym6	MAL
6.13296e-182	0.65338	0.941	0.52	1.62793e-177	Lym6	LTB
1.18927e-148	0.328361	0.992	0.857	3.15681e-144	Lym6	S100A4
5.73298e-107	0.421019	0.84	0.582	1.52176e-102	Lym6	LDHB
1.32403e-105	0.521068	0.763	0.433	3.51452e-101	Lym6	GPR183
4.44523e-105	0.250239	0.993	0.903	1.17994e-100	Lym6	RPLP0
3.93244e-102	0.482958	0.445	0.132	1.04383e-97	Lym6	CCR7
2.1207e-96	0.337614	0.965	0.79	5.6292e-92	Lym6	S100A11
1.81472e-81	0.250468	0.969	0.865	4.81699e-77	Lym6	RPL7
2.41914e-80	0.398984	0.615	0.308	6.42135e-76	Lym6	TMEM123
9.06926e-79	0.369972	0.842	0.608	2.40735e-74	Lym6	FXYD5
7.15376e-69	0.389752	0.743	0.438	1.89889e-64	Lym6	GIMAP7
7.81933e-64	0.270856	0.929	0.774	2.07556e-59	Lym6	NOP53
1.31235e-63	0.308041	0.375	0.139	3.4835e-59	Lym6	TNFRSF25
2.01417e-62	0.291181	0.9	0.715	5.34642e-58	Lym6	SNHG29
1.91559e-61	0.273063	0.351	0.138	5.08473e-57	Lym6	CD4
1.24331e-60	0.347523	0.512	0.239	3.30025e-56	Lym6	FLT3LG
1.38042e-59	0.322133	0.428	0.206	3.6642e-55	Lym6	AQP3
8.47328e-58	0.310474	0.271	0.079	2.24915e-53	Lym6	SELL
1.148e-55	0.319752	0.611	0.338	3.04725e-51	Lym6	RCAN3
9.27984e-55	0.305087	0.826	0.6	2.46324e-50	Lym6	GAS5
4.43268e-54	0.309174	0.507	0.296	1.17661e-49	Lym6	TRADD
1.47347e-52	0.324828	0.486	0.238	3.91118e-48	Lym6	KLF3
1.63208e-50	0.287943	0.784	0.589	4.33218e-46	Lym6	EIF3E
1.88506e-50	0.269462	0.317	0.118	5.00369e-46	Lym6	S1PR1
4.96594e-49	0.284012	0.438	0.211	1.31816e-44	Lym6	GIMAP5
2.18582e-48	0.267091	0.862	0.67	5.80204e-44	Lym6	SNHG6
2.4695e-48	0.303772	0.584	0.357	6.55504e-44	Lym6	CD55
1.68891e-46	0.263982	0.682	0.436	4.48303e-42	Lym6	SPOCK2
2.53025e-46	0.296982	0.364	0.153	6.71631e-42	Lym6	PTGER2
1.6902e-44	0.254251	0.899	0.691	4.48646e-40	Lym6	ANXA1
2.54615e-41	0.289854	0.447	0.25	6.75851e-37	Lym6	NOSIP
5.20024e-40	0.270046	0.534	0.318	1.38035e-35	Lym6	ARHGAP15
7.97053e-39	0.292041	0.487	0.266	2.1157e-34	Lym6	PDE4D
1.4246e-37	0.25152	0.696	0.504	3.78146e-33	Lym6	GSTK1
9.53309e-36	0.262124	0.691	0.479	2.53046e-31	Lym6	TIMP1
1.55376e-34	0.273053	0.534	0.318	4.12429e-30	Lym6	S1PR4
8.06664e-31	0.255806	0.436	0.243	2.14121e-26	Lym6	PAG1
0	1.37742	0.954	0.163	0	Lym3	TYROBP
0	1.20868	0.669	0.013	0	Lym3	KRT81
0	1.20205	0.698	0.053	0	Lym3	XCL1
0	1.18993	0.861	0.139	0	Lym3	KLRD1
0	1.18461	0.823	0.097	0	Lym3	TRDC
0	1.17534	0.757	0.064	0	Lym3	FCER1G
0	1.12988	0.804	0.16	0	Lym3	XCL2
0	1.08118	0.772	0.27	0	Lym3	AREG
0	1.07365	0.623	0.013	0	Lym3	KRT86
0	0.963827	0.546	0.028	0	Lym3	IGFBP2
0	0.918556	0.818	0.266	0	Lym3	IL2RB
0	0.89193	0.522	0.046	0	Lym3	KLRC1
0	0.870744	0.553	0.054	0	Lym3	KLRF1
0	0.862106	0.671	0.215	0	Lym3	CLIC3
0	0.849489	0.854	0.38	0	Lym3	CD7
0	0.772877	0.791	0.301	0	Lym3	MATK
0	0.756022	0.877	0.451	0	Lym3	CTSW
0	0.722333	0.986	0.605	0	Lym3	NKG7
0	0.537424	0.94	0.693	0	Lym3	CD63
2.92967780897023e-316	0.631451	0.367	0.012	7.77653677613059e-312	Lym3	B3GNT7
8.0956900094986e-316	0.816403	0.611	0.143	2.14891995612131e-311	Lym3	MAFF
1.59464e-290	0.56746	0.937	0.688	4.23282e-286	Lym3	IFITM2
5.46078e-270	0.60429	0.357	0.018	1.44951e-265	Lym3	SPRY2
5.58248e-261	0.713539	0.501	0.072	1.48181e-256	Lym3	TMIGD2
2.90498e-256	0.731562	0.946	0.447	7.71098e-252	Lym3	KLRB1
7.1593e-244	0.617876	0.421	0.049	1.90036e-239	Lym3	TXK
8.20235e-241	0.510376	0.317	0.015	2.17723e-236	Lym3	SH2D1B
8.22831e-239	0.650215	0.377	0.037	2.18412e-234	Lym3	CD160
1.63209e-235	0.498869	0.295	0.014	4.33221e-231	Lym3	NCAM1
1.53232e-232	0.728225	0.761	0.389	4.06739e-228	Lym3	CMC1
7.10943e-226	0.717299	0.773	0.371	1.88713e-221	Lym3	METRNL
2.4017e-196	0.514073	0.345	0.052	6.37507e-192	Lym3	LAT2
2.03974e-195	0.55709	0.399	0.14	5.41427e-191	Lym3	TNFRSF18
3.37457e-193	1.00348	0.559	0.156	8.95747e-189	Lym3	GNLY
1.63456e-191	0.56104	0.362	0.042	4.33878e-187	Lym3	KLRC3
3.56222e-189	0.574033	0.756	0.441	9.45555e-185	Lym3	REL
2.77479e-181	0.438695	0.264	0.018	7.36541e-177	Lym3	SRGAP3
2.31508e-179	0.544304	0.841	0.597	6.14515e-175	Lym3	NR4A2
4.24938e-171	0.459829	0.335	0.088	1.12795e-166	Lym3	CXXC5
5.86952e-165	0.459215	0.284	0.027	1.558e-160	Lym3	IRF8
1.88741e-154	0.555471	0.66	0.337	5.00993e-150	Lym3	FOSL2
4.57547e-152	0.270594	0.985	0.935	1.21451e-147	Lym3	SRGN
2.20412e-151	0.59042	0.567	0.18	5.85061e-147	Lym3	KLRK1
5.97425e-150	0.503771	0.313	0.044	1.5858e-145	Lym3	SPRY1
1.18324e-139	0.472467	0.287	0.036	3.14078e-135	Lym3	KLRC2
2.94848e-135	0.365004	0.959	0.822	7.82644e-131	Lym3	DUSP2
3.44238e-131	0.600304	0.889	0.559	9.13746e-127	Lym3	CCL4
2.54346e-125	0.369327	0.875	0.751	6.75135e-121	Lym3	ZFP36
1.57353e-124	0.437561	0.609	0.363	4.17677e-120	Lym3	IFITM1
4.76789e-124	0.44355	0.323	0.072	1.26559e-119	Lym3	MCTP2
5.63419e-123	0.504671	0.511	0.218	1.49554e-118	Lym3	MAP3K8
1.30895e-122	0.428498	0.299	0.063	3.47448e-118	Lym3	FAM43A
1.12373e-120	0.418748	0.83	0.626	2.98283e-116	Lym3	DDIT4
2.47637e-120	0.389478	0.282	0.074	6.57326e-116	Lym3	CAPN12
3.83588e-120	0.480014	0.544	0.305	1.0182e-115	Lym3	NR4A1
1.55885e-118	0.401437	0.798	0.572	4.13782e-114	Lym3	GSTP1
1.85306e-116	0.484919	0.429	0.122	4.91876e-112	Lym3	AOAH
2.56162e-113	0.551043	0.506	0.191	6.79955e-109	Lym3	CEBPD
4.14506e-111	0.415452	0.296	0.087	1.10027e-106	Lym3	GRASP
1.16189e-110	0.445713	0.682	0.418	3.08412e-106	Lym3	CD247
7.2397e-108	0.568958	0.503	0.21	1.92171e-103	Lym3	CCL3
1.52158e-104	0.501783	0.681	0.376	4.03887e-100	Lym3	HOPX
2.41304e-102	0.460959	0.745	0.506	6.40519e-98	Lym3	ZNF331
3.00966e-101	0.434604	0.519	0.305	7.98884e-97	Lym3	IFRD1
6.36983e-98	0.360876	0.307	0.099	1.69081e-93	Lym3	BEX4
8.5831e-98	0.368589	0.772	0.591	2.2783e-93	Lym3	TGFB1
3.76187e-95	0.429495	0.49	0.231	9.98551e-91	Lym3	MAPK1
6.64754e-94	0.401301	0.51	0.305	1.76452e-89	Lym3	CNOT2
4.0381e-92	0.377951	0.294	0.077	1.07187e-87	Lym3	CD300A
2.02877e-90	0.400068	0.532	0.33	5.38516e-86	Lym3	CLDND1
2.6739e-90	0.414074	0.335	0.095	7.0976e-86	Lym3	C1orf162
4.0762e-89	0.383009	0.712	0.527	1.08199e-84	Lym3	FAM177A1
3.27474e-87	0.368586	0.561	0.377	8.69246e-83	Lym3	MRPS6
2.92179e-86	0.419715	0.508	0.296	7.75559e-82	Lym3	KDM6B
4.17507e-84	0.437804	0.691	0.441	1.10823e-79	Lym3	PIK3R1
5.12177e-84	0.382383	0.33	0.105	1.35952e-79	Lym3	ABCB1
7.29147e-84	0.418865	0.495	0.245	1.93545e-79	Lym3	ARHGAP9
1.18134e-82	0.275352	0.963	0.826	3.13574e-78	Lym3	HCST
1.99539e-82	0.390372	0.536	0.311	5.29657e-78	Lym3	PREX1
1.93813e-81	0.255822	0.895	0.822	5.14456e-77	Lym3	IER2
4.03943e-81	0.359287	0.613	0.427	1.07223e-76	Lym3	CTSD
9.94253e-79	0.390687	0.295	0.115	2.63914e-74	Lym3	RGS16
8.84562e-78	0.331992	0.748	0.558	2.34798e-73	Lym3	EVL
4.98106e-75	0.327804	0.537	0.37	1.32217e-70	Lym3	HMGN3
5.00471e-74	0.354138	0.774	0.57	1.32845e-69	Lym3	APOBEC3G
6.88342e-74	0.360977	0.469	0.295	1.82714e-69	Lym3	TIPARP
7.06482e-73	0.25782	0.808	0.705	1.87529e-68	Lym3	JAK1
2.3141e-72	0.334417	0.718	0.549	6.14254e-68	Lym3	CCND2
2.99255e-72	0.383678	0.476	0.263	7.94343e-68	Lym3	VPS37B
2.59755e-71	0.312624	0.765	0.605	6.89495e-67	Lym3	STK17A
1.39185e-70	0.364022	0.55	0.385	3.69452e-66	Lym3	ITM2C
6.70976e-70	0.300889	0.907	0.676	1.78104e-65	Lym3	CST7
8.33653e-70	0.423538	0.701	0.486	2.21285e-65	Lym3	FOS
1.91446e-68	0.29579	0.261	0.108	5.08174e-64	Lym3	BEX2
2.8403e-68	0.383543	0.544	0.304	7.53929e-64	Lym3	RBM38
1.41668e-67	0.286691	0.261	0.106	3.76043e-63	Lym3	SLC16A3
2.97099e-65	0.362408	0.399	0.195	7.88618e-61	Lym3	PRMT9
6.04247e-65	0.268322	0.261	0.126	1.60391e-60	Lym3	ERGIC1
9.28459e-65	0.303088	0.584	0.446	2.4645e-60	Lym3	CLK1
2.19975e-63	0.327708	0.325	0.146	5.83901e-59	Lym3	TNFSF14
1.1238e-62	0.34415	0.345	0.151	2.98302e-58	Lym3	SLC39A10
1.5166e-62	0.316583	0.604	0.454	4.02566e-58	Lym3	SKIL
4.93226e-62	0.321877	0.289	0.098	1.30922e-57	Lym3	PTGDR
1.00141e-61	0.290234	0.279	0.132	2.65815e-57	Lym3	AHI1
2.91112e-61	0.308865	0.411	0.25	7.72728e-57	Lym3	CHST12
5.78022e-61	0.323032	0.349	0.175	1.5343e-56	Lym3	SLC5A3
7.3219e-61	0.345087	0.577	0.37	1.94353e-56	Lym3	RAB8B
1.4993e-60	0.261913	0.763	0.637	3.97973e-56	Lym3	BZW1
1.51105e-60	0.315457	0.306	0.132	4.01092e-56	Lym3	KDM5B
4.22793e-60	0.267813	0.522	0.398	1.12226e-55	Lym3	BST2
3.23017e-59	0.359666	0.409	0.218	8.57415e-55	Lym3	NR4A3
6.16014e-59	0.271534	0.771	0.661	1.63515e-54	Lym3	DUSP1
6.32331e-59	0.32151	0.547	0.367	1.67846e-54	Lym3	ACTN4
3.81884e-58	0.369591	0.552	0.297	1.01367e-53	Lym3	PRF1
5.6202e-58	0.302848	0.531	0.381	1.49183e-53	Lym3	JOSD1
8.70696e-58	0.31289	0.282	0.091	2.31118e-53	Lym3	C1orf21
2.19912e-57	0.345386	0.611	0.469	5.83735e-53	Lym3	GADD45B
5.09314e-57	0.331644	0.44	0.245	1.35192e-52	Lym3	APMAP
1.3864e-56	0.25137	0.285	0.159	3.68006e-52	Lym3	PHYKPL
5.79194e-56	0.337146	0.514	0.326	1.53741e-51	Lym3	BHLHE40
9.94039e-55	0.299273	0.574	0.408	2.63858e-50	Lym3	CDC42SE1
3.84554e-54	0.285559	0.252	0.089	1.02076e-49	Lym3	DHRS3
1.03152e-53	0.297883	0.503	0.362	2.73808e-49	Lym3	CD55
1.33237e-53	0.334887	0.483	0.281	3.53663e-49	Lym3	GABARAPL1
1.88875e-53	0.260097	0.456	0.342	5.01351e-49	Lym3	NXT1
2.32075e-53	0.283035	0.554	0.405	6.16021e-49	Lym3	LY6E
3.5527e-53	0.329681	0.508	0.311	9.43029e-49	Lym3	DOK2
6.67248e-53	0.298921	0.31	0.142	1.77114e-48	Lym3	IFITM3
1.87266e-52	0.284796	0.623	0.456	4.9708e-48	Lym3	FAM49B
1.89134e-51	0.322899	0.407	0.208	5.02038e-47	Lym3	PLEKHA2
2.76419e-51	0.313957	0.319	0.152	7.33726e-47	Lym3	PLAC8
4.41836e-51	0.331614	0.531	0.358	1.17281e-46	Lym3	CHMP1B
4.7746e-50	0.286289	0.429	0.294	1.26737e-45	Lym3	RANBP2
1.53214e-49	0.316314	0.597	0.414	4.06691e-45	Lym3	ALOX5AP
2.82222e-48	0.33526	0.572	0.391	7.4913e-44	Lym3	CEMIP2
3.75651e-48	0.286713	0.64	0.484	9.97127e-44	Lym3	PTPN7
1.25549e-47	0.268416	0.575	0.446	3.33258e-43	Lym3	MIDN
1.64744e-47	0.305941	0.458	0.279	4.37296e-43	Lym3	PDE7A
8.67309e-47	0.281168	0.58	0.411	2.30219e-42	Lym3	EFHD2
2.57918e-46	0.25239	0.263	0.126	6.84617e-42	Lym3	SKAP2
2.62496e-46	0.313706	0.553	0.351	6.9677e-42	Lym3	SAMD3
2.32419e-45	0.260854	0.346	0.227	6.16934e-41	Lym3	ARL4A
7.75416e-44	0.259961	0.341	0.216	2.05826e-39	Lym3	PMEPA1
8.20109e-44	0.271505	0.392	0.26	2.1769e-39	Lym3	HCG18
4.93166e-43	0.280285	0.568	0.415	1.30906e-38	Lym3	ZBTB1
5.73082e-43	0.250897	0.357	0.23	1.52119e-38	Lym3	RASSF1
7.66708e-43	0.286385	0.438	0.282	2.03515e-38	Lym3	RALGAPA1
1.42579e-42	0.269302	0.719	0.621	3.7846e-38	Lym3	RGCC
6.83068e-42	0.280446	0.351	0.193	1.81313e-37	Lym3	OTULIN
1.24546e-41	0.283066	0.357	0.189	3.30594e-37	Lym3	FBXO34
5.92202e-40	0.253419	0.352	0.22	1.57194e-35	Lym3	HELZ
2.60203e-39	0.25145	0.456	0.347	6.90683e-35	Lym3	SERTAD1
6.53763e-38	0.255611	0.318	0.171	1.73535e-33	Lym3	GZMB
6.73981e-38	0.273388	0.513	0.358	1.78902e-33	Lym3	GPR65
2.47346e-37	0.254031	0.539	0.42	6.56556e-33	Lym3	JMJD6
1.34363e-36	0.275746	0.572	0.399	3.56652e-32	Lym3	PTPN22
1.34259e-35	0.268967	0.702	0.546	3.56378e-31	Lym3	CLEC2B
2.60102e-35	0.266053	0.67	0.525	6.90415e-31	Lym3	COTL1
1.51724e-34	0.279234	0.518	0.34	4.02735e-30	Lym3	RNF125
2.7894e-34	0.263338	0.447	0.285	7.40418e-30	Lym3	GLIPR2
3.46713e-34	0.260314	0.64	0.468	9.20315e-30	Lym3	MBP
1.60596e-33	0.285134	0.582	0.402	4.26286e-29	Lym3	SLA
9.15483e-33	0.252536	0.328	0.185	2.43006e-28	Lym3	SATB1
4.25721e-30	0.250802	0.607	0.464	1.13003e-25	Lym3	ID2
2.03429e-28	0.262893	0.322	0.197	5.39981e-24	Lym3	CD83
3.993e-28	0.252074	0.374	0.225	1.0599e-23	Lym3	AUTS2
4.42019e-27	0.278607	0.464	0.357	1.17329e-22	Lym3	HSPA1A
0	2.03666	0.909	0.092	0	Lym4	JCHAIN
0	1.7561	0.939	0.06	0	Lym4	MZB1
0	1.7196	0.798	0.154	0	Lym4	IGHG1
0	1.48024	0.816	0.188	0	Lym4	IGHG4
0	1.45568	0.825	0.202	0	Lym4	IGLC3
0	1.45451	0.925	0.023	0	Lym4	DERL3
0	1.44057	0.906	0.195	0	Lym4	IGLC1
0	1.41028	0.773	0.166	0	Lym4	IGHG3
0	1.30697	0.929	0.654	0	Lym4	IGKC
0	1.30357	0.894	0.42	0	Lym4	IGLC2
0	1.23312	0.874	0.331	0	Lym4	IGHA1
0	1.18181	0.654	0.074	0	Lym4	IGHG2
0	1.15869	0.897	0.067	0	Lym4	TXNDC5
0	1.14822	0.929	0.141	0	Lym4	PRDX4
0	1.06215	0.866	0.039	0	Lym4	CD79A
0	1.01362	0.636	0.068	0	Lym4	IGHA2
0	0.921438	0.627	0.013	0	Lym4	IGLV6-57
0	0.853352	0.944	0.422	0	Lym4	SEC11C
0	0.84108	0.937	0.399	0	Lym4	FKBP11
0	0.822884	0.948	0.449	0	Lym4	XBP1
0	0.790363	0.846	0.017	0	Lym4	FCRL5
0	0.775655	0.968	0.523	0	Lym4	HERPUD1
0	0.768425	0.984	0.812	0	Lym4	SSR4
0	0.732664	0.615	0.02	0	Lym4	JSRP1
0	0.690966	0.767	0.024	0	Lym4	SPAG4
0	0.685049	0.939	0.365	0	Lym4	SSR3
0	0.671932	0.783	0.033	0	Lym4	GAS6
0	0.664416	0.545	0.011	0	Lym4	IGLV3-1
0	0.660224	0.743	0.013	0	Lym4	TNFRSF17
0	0.619646	0.883	0.257	0	Lym4	SELENOM
0	0.618755	0.605	0.017	0	Lym4	CTHRC1
0	0.601799	0.823	0.101	0	Lym4	PLPP5
0	0.597017	0.912	0.335	0	Lym4	SDF2L1
0	0.592485	0.79	0.069	0	Lym4	LY96
0	0.585675	0.958	0.588	0	Lym4	HSP90B1
0	0.583589	0.844	0.19	0	Lym4	CRELD2
0	0.566909	0.567	0.089	0	Lym4	ID1
0	0.554379	0.759	0.111	0	Lym4	CTSH
0	0.53992	0.816	0.14	0	Lym4	PIM2
0	0.533963	0.846	0.207	0	Lym4	ERLEC1
0	0.52652	0.802	0.17	0	Lym4	RRBP1
0	0.518701	0.72	0.042	0	Lym4	MEF2C
0	0.517006	0.902	0.331	0	Lym4	MANF
0	0.510813	0.522	0.025	0	Lym4	PTP4A3
0	0.47783	0.638	0.024	0	Lym4	PAIP2B
0	0.476836	0.777	0.111	0	Lym4	FKBP2
0	0.476698	0.893	0.33	0	Lym4	MYDGF
0	0.475487	0.708	0.053	0	Lym4	EAF2
0	0.473524	0.564	0.012	0	Lym4	RASSF6
0	0.464855	0.706	0.068	0	Lym4	MARCKS
0	0.463514	0.813	0.155	0	Lym4	TXNDC15
0	0.455926	0.75	0.067	0	Lym4	SIL1
0	0.441545	0.712	0.055	0	Lym4	CD38
0	0.419971	0.856	0.279	0	Lym4	LMAN1
0	0.417606	0.712	0.122	0	Lym4	AC007952.4
0	0.407383	0.758	0.138	0	Lym4	SEL1L
0	0.400886	0.637	0.038	0	Lym4	RALGPS2
0	0.40065	0.819	0.184	0	Lym4	CD59
0	0.397515	0.702	0.085	0	Lym4	TOR3A
0	0.393192	0.736	0.098	0	Lym4	CHID1
0	0.389362	0.847	0.241	0	Lym4	KDELR2
0	0.388943	0.771	0.154	0	Lym4	UBE2J1
0	0.387448	0.505	0.033	0	Lym4	IGLC7
0	0.383579	0.909	0.409	0	Lym4	PDIA6
0	0.381314	0.688	0.118	0	Lym4	ANKRD28
0	0.380495	0.868	0.307	0	Lym4	RPN2
0	0.373444	0.403	0.011	0	Lym4	LINC01480
0	0.371282	0.607	0.027	0	Lym4	MEF2B
0	0.370491	0.582	0.015	0	Lym4	POU2AF1
0	0.363632	0.644	0.054	0	Lym4	BSCL2
0	0.360158	0.837	0.226	0	Lym4	HM13
0	0.356886	0.771	0.135	0	Lym4	TPD52
0	0.351835	0.612	0.018	0	Lym4	QPRT
0	0.351637	0.487	0.013	0	Lym4	LINC02362
0	0.350769	0.628	0.077	0	Lym4	TXNDC11
0	0.349657	0.578	0.036	0	Lym4	TCF4
0	0.344017	0.823	0.235	0	Lym4	KDELR1
0	0.34336	0.804	0.22	0	Lym4	NPC2
0	0.342455	0.523	0.01	0	Lym4	AC012236.1
0	0.342432	0.532	0.016	0	Lym4	COBLL1
0	0.338509	0.594	0.063	0	Lym4	TP53INP1
0	0.336626	0.773	0.268	0	Lym4	SOCS3
0	0.331213	0.754	0.139	0	Lym4	NANS
0	0.330231	0.711	0.131	0	Lym4	ST6GAL1
0	0.325877	0.605	0.044	0	Lym4	CHPF
0	0.325736	0.562	0.031	0	Lym4	CKAP4
0	0.32571	0.804	0.182	0	Lym4	AKR1A1
0	0.324471	0.828	0.244	0	Lym4	TMEM208
0	0.322679	0.521	0.067	0	Lym4	GLA
0	0.320569	0.496	0.008	0	Lym4	SDC1
0	0.318905	0.759	0.154	0	Lym4	VOPP1
0	0.317827	0.544	0.016	0	Lym4	HLA-DOB
0	0.316382	0.876	0.314	0	Lym4	TMED9
0	0.315006	0.539	0.062	0	Lym4	MIR29B2CHG
0	0.313629	0.777	0.179	0	Lym4	ATOX1
0	0.312573	0.873	0.313	0	Lym4	TMED10
0	0.31199	0.535	0.011	0	Lym4	PNOC
0	0.311875	0.506	0.018	0	Lym4	BHLHE41
0	0.309786	0.81	0.271	0	Lym4	NUCB2
0	0.307072	0.47	0.011	0	Lym4	U62317.4
0	0.306392	0.888	0.417	0	Lym4	LMAN2
0	0.304508	0.783	0.286	0	Lym4	NR4A1
0	0.30369	0.629	0.182	0	Lym4	ANKRD37
0	0.302681	0.63	0.074	0	Lym4	SPINT2
0	0.301074	0.589	0.096	0	Lym4	CPEB4
0	0.30071	0.736	0.145	0	Lym4	CLPTM1L
0	0.300645	0.839	0.314	0	Lym4	CNPY2
0	0.297852	0.564	0.031	0	Lym4	FCGR2B
0	0.297526	0.693	0.134	0	Lym4	HDLBP
0	0.295295	0.709	0.12	0	Lym4	SRPRB
0	0.292609	0.678	0.137	0	Lym4	ELL2
0	0.286936	0.648	0.2	0	Lym4	DUSP5
0	0.286757	0.776	0.293	0	Lym4	CD27
0	0.285459	0.424	0.016	0	Lym4	CADM1
0	0.285357	0.676	0.124	0	Lym4	PDIA4
0	0.283326	0.601	0.055	0	Lym4	ARSA
0	0.281395	0.759	0.185	0	Lym4	ALG5
0	0.280944	0.715	0.144	0	Lym4	SEC14L1
0	0.280529	0.498	0.021	0	Lym4	CPNE5
0	0.278203	0.469	0.027	0	Lym4	IGF1
0	0.275833	0.585	0.057	0	Lym4	FUCA2
0	0.271556	0.571	0.042	0	Lym4	SPATS2
0	0.270342	0.63	0.1	0	Lym4	SEL1L3
0	0.270067	0.709	0.138	0	Lym4	PDXK
0	0.266129	0.757	0.214	0	Lym4	TYMP
0	0.261957	0.551	0.063	0	Lym4	FNDC3B
0	0.260979	0.647	0.107	0	Lym4	TMEM205
0	0.260855	0.656	0.14	0	Lym4	FBXW7
0	0.257978	0.682	0.123	0	Lym4	FNDC3A
0	0.25744	0.39	0.012	0	Lym4	FCRLA
0	0.257288	0.44	0.008	0	Lym4	KCNN3
0	0.256943	0.764	0.242	0	Lym4	SRM
0	0.256893	0.431	0.012	0	Lym4	CDK14
0	0.256274	0.724	0.183	0	Lym4	CCPG1
0	0.255946	0.559	0.052	0	Lym4	AIG1
0	0.254945	0.782	0.236	0	Lym4	NENF
0	0.254064	0.623	0.099	0	Lym4	MEI1
0	0.253149	0.859	0.347	0	Lym4	DANCR
0	0.250875	0.745	0.168	0	Lym4	COMMD3
3.94659637897988e-320	0.47439	0.893	0.353	1.04758454283642e-315	Lym4	SELENOS
4.0536e-302	0.625468	0.6	0.144	1.07599e-297	Lym4	ID3
1.16068e-277	0.373288	0.462	0.061	3.08092e-273	Lym4	ATF5
3.84829e-275	0.251349	0.331	0.011	1.02149e-270	Lym4	DHRS9
2.79493e-262	0.553968	0.955	0.56	7.41886e-258	Lym4	GSTP1
4.19283e-261	0.333215	0.874	0.472	1.11294e-256	Lym4	SQSTM1
6.28338e-253	0.508252	0.301	0.009	1.66786e-248	Lym4	IGKV4-1
4.93564e-237	0.50507	0.298	0.035	1.31012e-232	Lym4	IGHGP
4.91219e-219	0.325301	0.291	0.014	1.30389e-214	Lym4	FAM30A
1.93603e-193	0.512733	0.33	0.058	5.13901e-189	Lym4	IGHM
3.39274e-193	0.256555	0.935	0.565	9.00569e-189	Lym4	RABAC1
1.89966e-191	0.459831	0.924	0.494	5.04245e-187	Lym4	SPCS3
4.16894e-182	0.363345	0.889	0.47	1.1066e-177	Lym4	FOS
6.87192e-177	0.398809	0.953	0.563	1.82408e-172	Lym4	SPCS1
2.94841e-175	0.443441	0.949	0.617	7.82626e-171	Lym4	TMEM59
1.19979e-165	0.447167	0.951	0.601	3.18473e-161	Lym4	SPCS2
1.83901e-129	0.349029	0.929	0.578	4.88146e-125	Lym4	TMEM258
6.64474e-114	0.292317	0.937	0.645	1.76378e-109	Lym4	KRTCAP2
0	0.917015	0.916	0.419	0	Lym2	KLRB1
0	0.858573	0.931	0.384	0	Lym2	IL7R
0	0.729156	0.906	0.492	0	Lym2	LTB
0	0.425681	0.997	0.846	0	Lym2	S100A4
2.18758036872116e-313	0.430384	0.264	0.009	0	Lym2	SLC4A10
6.80971e-302	0.621939	0.365	0.093	1.80757e-297	Lym2	CCL20
2.53491e-292	0.550726	0.414	0.063	6.72867e-288	Lym2	CCR6
5.94107e-253	0.331142	0.991	0.9	1.577e-248	Lym2	S100A6
5.21005e-241	0.61407	0.544	0.164	1.38296e-236	Lym2	CEBPD
1.64408e-239	0.520676	0.514	0.174	4.36406e-235	Lym2	AQP3
8.88959e-224	0.521445	0.376	0.08	2.35965e-219	Lym2	NCR3
3.11606e-217	0.506831	0.772	0.402	8.27127e-213	Lym2	SPOCK2
5.44982e-200	0.418873	0.307	0.052	1.4466e-195	Lym2	TNFSF13B
1.63278e-192	0.251056	0.979	0.898	4.33404e-188	Lym2	RPLP0
1.03924e-183	0.427364	0.337	0.07	2.75857e-179	Lym2	TMIGD2
1.53926e-163	0.39827	0.358	0.089	4.08582e-159	Lym2	DPP4
5.98134e-159	0.335044	0.255	0.053	1.58769e-154	Lym2	HPGD
1.64113e-157	0.406627	0.397	0.116	4.3562e-153	Lym2	TNFRSF25
1.66984e-155	0.452454	0.702	0.384	4.43243e-151	Lym2	RORA
1.10566e-147	0.389741	0.388	0.117	2.93486e-143	Lym2	JAML
9.69675e-133	0.342376	0.325	0.091	2.57391e-128	Lym2	ABCB1
2.95872e-125	0.42146	0.523	0.243	7.85361e-121	Lym2	PDE4D
3.52808e-116	0.384599	0.525	0.298	9.36494e-112	Lym2	LGALS3
1.66469e-113	0.369624	0.467	0.229	4.41876e-109	Lym2	ERN1
2.94461e-112	0.264346	0.926	0.782	7.81616e-108	Lym2	S100A11
2.43267e-100	0.290071	0.667	0.405	6.45728e-96	Lym2	FKBP11
2.72024e-100	0.353407	0.478	0.223	7.22059e-96	Lym2	FLT3LG
2.77183e-97	0.311053	0.7	0.488	7.35753e-93	Lym2	CCDC107
3.60122e-96	0.339423	0.571	0.338	9.55908e-92	Lym2	GPR65
3.73753e-93	0.354792	0.519	0.267	9.9209e-89	Lym2	LINC01871
7.36208e-93	0.3389	0.507	0.258	1.95419e-88	Lym2	MGAT4A
1.54855e-90	0.297485	0.378	0.177	4.11048e-86	Lym2	CERK
7.49916e-90	0.250475	0.321	0.165	1.99058e-85	Lym2	ELK3
3.37963e-82	0.30796	0.381	0.167	8.97089e-78	Lym2	SATB1
2.80548e-73	0.294129	0.366	0.171	7.44686e-69	Lym2	ATF7IP2
2.10772e-72	0.261319	0.397	0.202	5.59473e-68	Lym2	CXCR6
1.12282e-71	0.287569	0.419	0.239	2.98043e-67	Lym2	NOSIP
5.00739e-71	0.2664	0.326	0.161	1.32916e-66	Lym2	KDSR
2.96938e-70	0.283014	0.377	0.187	7.88191e-66	Lym2	PHACTR2
6.22777e-66	0.263004	0.703	0.536	1.6531e-61	Lym2	G3BP2
9.23743e-64	0.272268	0.809	0.663	2.45198e-59	Lym2	TNFAIP3
1.29629e-62	0.259621	0.391	0.219	3.44087e-58	Lym2	ODF2L
5.00909e-60	0.25929	0.479	0.305	1.32961e-55	Lym2	BCL2
1.77236e-47	0.252236	0.501	0.319	4.70455e-43	Lym2	IFNGR1
6.10937e-109	1.07007	0.671	0.003	1.62167e-104	Lym10	FOXP3
2.93049e-102	1.1711	0.829	0.183	7.7787e-98	Lym10	BATF
6.13308e-87	1.21009	0.841	0.051	1.62797e-82	Lym10	CTLA4
1.94535e-69	0.896463	0.549	0.019	5.16373e-65	Lym10	IL2RA
2.67297e-67	1.00731	0.829	0.264	7.09514e-63	Lym10	UGP2
1.60102e-66	1.05025	0.659	0.081	4.24975e-62	Lym10	TNFRSF4
2.93279e-63	0.936619	0.561	0.015	7.78481e-59	Lym10	RTKN2
1.39145e-61	1.07927	0.829	0.16	3.69347e-57	Lym10	TIGIT
6.40096e-50	0.899642	0.646	0.059	1.69907e-45	Lym10	TBC1D4
1.09847e-49	0.524246	1	0.839	2.91579e-45	Lym10	IL32
2.37865e-48	0.577172	0.354	0.003	6.31388e-44	Lym10	LAYN
3.25023e-48	0.631493	0.427	0.008	8.6274e-44	Lym10	ICA1
1.46532e-46	0.549623	0.354	0.004	3.88955e-42	Lym10	LINC02195
1.96875e-45	0.967059	0.78	0.157	5.22584e-41	Lym10	TNFRSF18
4.41522e-44	0.859387	0.732	0.289	1.17198e-39	Lym10	PRDM1
6.13449e-40	0.802317	0.573	0.06	1.62834e-35	Lym10	IKZF2
1.06123e-39	0.886687	0.61	0.064	2.81692e-35	Lym10	TNFRSF9
3.41865e-37	0.900665	0.878	0.31	9.07447e-33	Lym10	ARID5B
2.82838e-35	0.798273	0.793	0.288	7.50765e-31	Lym10	CARD16
4.08067e-34	0.681802	0.768	0.411	1.08317e-29	Lym10	GLRX
7.48954e-34	0.784012	0.598	0.092	1.98802e-29	Lym10	STAM
1.82493e-32	0.802976	0.61	0.172	4.84411e-28	Lym10	PMAIP1
3.84628e-28	0.69938	0.5	0.078	1.02096e-23	Lym10	PHLDA1
1.1817e-26	0.661157	0.476	0.06	3.13671e-22	Lym10	LINC01943
9.90713e-26	0.69617	0.524	0.088	2.62975e-21	Lym10	CCNG2
2.71437e-25	0.823503	0.756	0.216	7.20503e-21	Lym10	DUSP4
1.03784e-24	0.68027	0.707	0.305	2.75484e-20	Lym10	NAMPT
1.9508e-24	0.785592	0.744	0.226	5.1782e-20	Lym10	ICOS
4.39693e-23	0.737284	0.89	0.514	1.16712e-18	Lym10	RGS1
1.16672e-22	0.636921	0.768	0.457	3.09694e-18	Lym10	BIRC3
3.8006e-21	0.474677	0.854	0.646	1.00883e-16	Lym10	SAT1
6.37581e-21	0.660245	0.756	0.333	1.69239e-16	Lym10	VMP1
4.20274e-20	0.562162	0.366	0.039	1.11557e-15	Lym10	LAIR2
1.80982e-19	0.621686	0.476	0.109	4.804e-15	Lym10	CCR6
2.02151e-19	0.638436	0.768	0.393	5.3659e-15	Lym10	CYTOR
1.38532e-18	0.563068	0.451	0.146	3.67718e-14	Lym10	AC016831.5
1.99918e-18	0.544335	0.415	0.104	5.30663e-14	Lym10	TRPS1
7.77847e-18	0.671077	0.659	0.226	2.06472e-13	Lym10	CXCR6
1.95848e-17	0.506513	0.378	0.082	5.19858e-13	Lym10	PELI1
3.27775e-17	0.633652	0.939	0.547	8.70046e-13	Lym10	LTB
4.12169e-17	0.618942	0.72	0.348	1.09406e-12	Lym10	CORO1B
4.32964e-17	0.628227	0.634	0.227	1.14926e-12	Lym10	GBP5
1.35972e-16	0.38878	0.256	0.019	3.60923e-12	Lym10	CLEC7A
3.7967e-16	0.530045	0.488	0.13	1.0078e-11	Lym10	DUSP16
4.89047e-16	0.598097	0.707	0.328	1.29813e-11	Lym10	CD27
5.63335e-16	0.564841	0.5	0.143	1.49532e-11	Lym10	PHTF2
1.15449e-15	0.451124	0.293	0.085	3.06447e-11	Lym10	MAGEH1
1.20861e-15	0.420839	0.28	0.031	3.20812e-11	Lym10	GK
2.14069e-15	0.440243	0.305	0.034	5.68226e-11	Lym10	CSF1
2.9182e-15	0.523771	0.537	0.201	7.74606e-11	Lym10	DNPH1
5.12603e-15	0.407678	0.866	0.667	1.36065e-10	Lym10	SOD1
6.47261e-15	0.548914	0.585	0.174	1.71809e-10	Lym10	PFKFB3
6.51272e-15	0.517096	0.659	0.276	1.72874e-10	Lym10	TLK1
1.04121e-14	0.481055	0.951	0.636	2.76378e-10	Lym10	TRAC
3.60853e-14	0.493446	0.707	0.424	9.57848e-10	Lym10	CALM3
3.95949e-14	0.535932	0.72	0.367	1.05101e-09	Lym10	TNFRSF1B
5.82623e-14	0.527662	0.634	0.305	1.54652e-09	Lym10	SOCS3
2.65389e-13	0.398589	0.293	0.047	7.04449e-09	Lym10	MAST4
3.77416e-13	0.436944	0.939	0.697	1.00181e-08	Lym10	TRBC2
4.59907e-13	0.509429	0.829	0.483	1.22078e-08	Lym10	CDKN1B
4.85646e-13	0.43849	0.341	0.061	1.2891e-08	Lym10	TTN
5.90077e-13	0.51599	0.463	0.168	1.5663e-08	Lym10	ZNRF1
6.13679e-13	0.447931	0.378	0.144	1.62895e-08	Lym10	GATA3
1.01698e-12	0.288019	0.939	0.881	2.69948e-08	Lym10	RPL23
1.48209e-12	0.476324	0.366	0.089	3.93406e-08	Lym10	MIR4435-2HG
1.65328e-12	0.511683	0.707	0.398	4.38848e-08	Lym10	RHOH
1.84327e-12	0.34694	0.317	0.118	4.89279e-08	Lym10	NCF4
2.08368e-12	0.459076	0.866	0.632	5.53093e-08	Lym10	SAMSN1
2.36612e-12	0.512866	0.683	0.312	6.28064e-08	Lym10	IL10RA
3.04465e-12	0.501997	0.805	0.451	8.08172e-08	Lym10	SPOCK2
5.27323e-12	0.44963	0.488	0.15	1.39973e-07	Lym10	CD4
6.13937e-12	0.317565	0.988	0.866	1.62963e-07	Lym10	S100A4
1.74063e-11	0.425269	0.841	0.614	4.62032e-07	Lym10	LINC-PINT
1.94758e-11	0.485851	0.524	0.218	5.16966e-07	Lym10	GLCCI1
2.92641e-11	0.362143	0.256	0.045	7.76786e-07	Lym10	BEX3
3.24696e-11	0.50531	0.585	0.228	8.61873e-07	Lym10	GBP2
3.9479e-11	0.404079	0.317	0.065	1.04793e-06	Lym10	SIRPG
5.5658e-11	0.479733	0.488	0.211	1.47738e-06	Lym10	PHACTR2
7.32771e-11	0.354333	0.317	0.062	1.94507e-06	Lym10	TRAF1
7.67373e-11	0.430902	0.841	0.592	2.03692e-06	Lym10	CTSC
2.3616e-10	0.425464	0.439	0.161	6.26864e-06	Lym10	IL6ST
2.41319e-10	0.572063	0.72	0.364	6.40557e-06	Lym10	HSPA1A
3.41113e-10	0.4693	0.573	0.301	9.05451e-06	Lym10	AC058791.1
4.01093e-10	0.409215	0.854	0.63	1.06466e-05	Lym10	DNAJB1
5.29005e-10	0.389617	0.305	0.082	1.40419e-05	Lym10	ACP5
8.50645e-10	0.491289	0.585	0.254	2.25795e-05	Lym10	NFKBIZ
9.56546e-10	0.453983	0.512	0.201	2.53906e-05	Lym10	NIBAN1
1.02702e-09	0.322177	0.28	0.093	2.72613e-05	Lym10	CLN5
1.07994e-09	0.343019	0.378	0.161	2.86658e-05	Lym10	CD79B
1.35643e-09	0.415592	0.402	0.168	3.60052e-05	Lym10	FCMR
1.61489e-09	0.44201	0.756	0.442	4.28657e-05	Lym10	STAT3
1.82604e-09	0.428806	0.402	0.134	4.84704e-05	Lym10	AHR
1.82883e-09	0.378296	0.415	0.146	4.85445e-05	Lym10	PTTG1
2.00255e-09	0.447629	0.463	0.2	5.31558e-05	Lym10	P2RY10
2.03351e-09	0.335082	0.293	0.08	5.39775e-05	Lym10	MT1E
2.9399e-09	0.409548	0.634	0.334	7.80367e-05	Lym10	FKBP1A
2.99031e-09	0.448256	0.524	0.262	7.93749e-05	Lym10	UCP2
3.1808e-09	0.262017	0.939	0.837	8.44313e-05	Lym10	UQCRB
3.71461e-09	0.445395	0.524	0.26	9.86005e-05	Lym10	BTG3
3.75214e-09	0.42806	0.598	0.355	9.95967e-05	Lym10	NR3C1
4.1869e-09	0.38276	0.817	0.56	0.000111137	Lym10	ETS1
5.75919e-09	0.313886	0.293	0.111	0.000152872	Lym10	CCDC50
8.56655e-09	0.40727	0.39	0.13	0.00022739	Lym10	UGCG
1.13112e-08	0.428538	0.512	0.259	0.000300245	Lym10	PBXIP1
1.26293e-08	0.434736	0.683	0.37	0.000335232	Lym10	USP15
1.30114e-08	0.334266	0.402	0.156	0.000345374	Lym10	FOXO1
1.37857e-08	0.445099	0.768	0.496	0.000365927	Lym10	KLF6
1.84025e-08	0.340941	0.268	0.066	0.000488476	Lym10	VAV3
2.14138e-08	0.468413	0.72	0.416	0.000568408	Lym10	CD7
2.14348e-08	0.288001	0.866	0.762	0.000568964	Lym10	NEAT1
2.31308e-08	0.393879	0.817	0.547	0.000613985	Lym10	LINC01578
3.07309e-08	0.266036	0.268	0.09	0.000815722	Lym10	TMEM154
3.90925e-08	0.412956	0.622	0.328	0.00103767	Lym10	HBP1
4.02975e-08	0.325165	0.878	0.695	0.00106966	Lym10	PARK7
5.01892e-08	0.442587	0.707	0.385	0.00133222	Lym10	MAF
5.79973e-08	0.417552	0.598	0.303	0.00153948	Lym10	CMTM6
5.94554e-08	0.393048	0.39	0.143	0.00157818	Lym10	CD28
6.50598e-08	0.349073	0.28	0.09	0.00172695	Lym10	ACSL4
6.9147e-08	0.385797	0.5	0.253	0.00183544	Lym10	NOP58
7.16726e-08	0.282045	0.293	0.118	0.00190248	Lym10	BACH1
8.38582e-08	0.361369	0.39	0.14	0.00222593	Lym10	R3HDM4
8.39677e-08	0.299941	0.305	0.125	0.00222884	Lym10	MTHFD2
8.47407e-08	0.385983	0.366	0.156	0.00224936	Lym10	JMY
9.59055e-08	0.401461	0.537	0.281	0.00254572	Lym10	RAPGEF6
1.25164e-07	0.3404	0.293	0.076	0.00332235	Lym10	SNX9
1.46249e-07	0.329697	0.39	0.207	0.00388203	Lym10	MSL3
1.4701e-07	0.371482	0.415	0.201	0.00390223	Lym10	BCL3
1.83453e-07	0.32679	0.634	0.361	0.00486958	Lym10	FOSL2
1.90409e-07	0.323749	0.268	0.066	0.00505423	Lym10	HIST1H2BN
2.47808e-07	0.281855	0.439	0.302	0.00657782	Lym10	GADD45A
2.65696e-07	0.343401	0.305	0.094	0.00705263	Lym10	IL18R1
2.68499e-07	0.346033	0.305	0.115	0.00712702	Lym10	ATP13A3
2.90465e-07	0.313453	0.28	0.072	0.0077101	Lym10	DLGAP1-AS1
2.91075e-07	0.400644	0.646	0.383	0.0077263	Lym10	PPP1CB
2.91495e-07	0.37339	0.463	0.197	0.00773744	Lym10	NCK2
3.08737e-07	0.284	0.28	0.075	0.00819512	Lym10	SESN3
3.35486e-07	0.29025	0.866	0.727	0.00890515	Lym10	CCNI
3.43938e-07	0.372725	0.451	0.226	0.0091295	Lym10	LRP10
4.6647e-07	0.439265	0.622	0.374	0.012382	Lym10	MT2A
4.73442e-07	0.346916	0.378	0.148	0.012567	Lym10	PCED1B
5.739e-07	0.339703	0.305	0.12	0.0152336	Lym10	MAP3K1
6.09002e-07	0.388472	0.659	0.355	0.0161653	Lym10	RCAN3
6.48281e-07	0.379688	0.451	0.196	0.017208	Lym10	PRNP
6.89821e-07	0.385447	0.634	0.396	0.0183106	Lym10	CACYBP
7.26335e-07	0.483843	0.5	0.25	0.0192798	Lym10	HSPA1B
7.47956e-07	0.342389	0.329	0.132	0.0198538	Lym10	TIFA
7.69615e-07	0.353262	0.598	0.337	0.0204287	Lym10	PPM1G
1.05474e-06	0.253931	0.329	0.146	0.0279971	Lym10	MRPL1
1.11486e-06	0.336705	0.341	0.111	0.0295929	Lym10	IRS2
1.21768e-06	0.361998	0.61	0.395	0.032322	Lym10	UBALD2
1.29246e-06	0.40504	0.549	0.312	0.034307	Lym10	HSPH1
1.29483e-06	0.287002	0.476	0.28	0.03437	Lym10	RAB21
1.30883e-06	0.31203	0.817	0.552	0.0347416	Lym10	ACTR2
1.36516e-06	0.317256	0.256	0.072	0.0362369	Lym10	APOLD1
1.48827e-06	0.410724	0.561	0.276	0.0395046	Lym10	HLA-DRB5
1.5214e-06	0.341558	0.378	0.192	0.040384	Lym10	PIM2
1.66045e-06	0.336493	0.439	0.219	0.0440749	Lym10	CASP1
1.6775e-06	0.306584	0.329	0.121	0.0445276	Lym10	PVT1
1.8748e-06	0.302103	0.866	0.715	0.0497648	Lym10	STK17B
2.0984e-06	0.299125	0.78	0.647	0.0557	Lym10	CYTIP
2.30285e-06	0.349948	0.634	0.427	0.0611269	Lym10	NSD3
2.32806e-06	0.264477	0.378	0.198	0.0617961	Lym10	NUDT5
2.36308e-06	0.376963	0.5	0.254	0.0627257	Lym10	HLA-DMA
2.38224e-06	0.274582	0.317	0.14	0.0632343	Lym10	THEM4
2.91676e-06	0.30586	0.549	0.422	0.0774225	Lym10	SOD2
2.99237e-06	0.268026	0.341	0.161	0.0794295	Lym10	SLAMF1
3.10453e-06	0.314379	0.317	0.138	0.0824067	Lym10	BCL2L11
3.38623e-06	0.276165	0.305	0.136	0.0898842	Lym10	HTATIP2
3.39857e-06	0.316762	0.293	0.107	0.0902117	Lym10	FAS
3.4771e-06	0.266213	0.293	0.117	0.0922962	Lym10	TULP4
4.04893e-06	0.337119	0.549	0.309	0.107475	Lym10	VAMP5
4.63874e-06	0.429235	0.354	0.129	0.123131	Lym10	CCL20
4.85764e-06	0.377236	0.732	0.455	0.128941	Lym10	GPR183
4.88517e-06	0.360605	0.537	0.282	0.129672	Lym10	HLA-DQB1
5.04477e-06	0.349658	0.732	0.449	0.133908	Lym10	ZC3HAV1
5.07911e-06	0.291095	0.89	0.707	0.13482	Lym10	HNRNPK
5.56369e-06	0.318042	0.293	0.092	0.147683	Lym10	SELL
5.90651e-06	0.25413	0.268	0.098	0.156782	Lym10	SBNO2
6.05392e-06	0.320659	0.524	0.287	0.160695	Lym10	TNFRSF14
6.07573e-06	0.306237	0.268	0.089	0.161274	Lym10	KAT2B
6.16979e-06	0.262797	0.5	0.283	0.163771	Lym10	RSBN1
7.02148e-06	0.300601	0.622	0.427	0.186378	Lym10	NOP10
7.05128e-06	0.292916	0.378	0.191	0.187169	Lym10	CCDC66
7.13168e-06	0.268275	0.293	0.132	0.189303	Lym10	CNIH1
7.53616e-06	0.313592	0.671	0.437	0.20004	Lym10	PAK2
7.80958e-06	0.270497	0.28	0.099	0.207297	Lym10	UXS1
8.10341e-06	0.265799	0.634	0.509	0.215097	Lym10	NDUFV2
8.87407e-06	0.337425	0.585	0.38	0.235553	Lym10	PKM
9.31709e-06	0.300109	0.39	0.175	0.247313	Lym10	ABI1
1.03258e-05	0.331272	0.573	0.377	0.274087	Lym10	RAP1A
1.14956e-05	0.309198	0.829	0.682	0.30514	Lym10	TNFAIP3
1.25612e-05	0.25622	0.402	0.222	0.333424	Lym10	IFNAR2
1.38667e-05	0.285448	0.817	0.618	0.368077	Lym10	CD74
1.39808e-05	0.301141	0.354	0.143	0.371107	Lym10	HLA-DQA1
1.574e-05	0.350931	0.451	0.226	0.417803	Lym10	RAB11FIP1
1.59032e-05	0.292475	0.817	0.615	0.422135	Lym10	UBE2B
1.62684e-05	0.270832	0.72	0.498	0.431829	Lym10	SELENOW
1.75289e-05	0.339456	0.671	0.404	0.465286	Lym10	RGS10
1.8714e-05	0.328824	0.61	0.433	0.496744	Lym10	TENT5C
1.94753e-05	0.293085	0.366	0.15	0.516952	Lym10	DDX3Y
2.13012e-05	0.2656	0.329	0.158	0.56542	Lym10	CCDC69
2.17164e-05	0.323352	0.341	0.165	0.57644	Lym10	STX11
2.22654e-05	0.27445	0.476	0.262	0.591012	Lym10	PNPLA8
2.22977e-05	0.264264	0.415	0.228	0.591869	Lym10	YWHAH
2.43714e-05	0.284418	0.537	0.372	0.646915	Lym10	GTF3C6
2.4452e-05	0.388202	0.634	0.366	0.649054	Lym10	RPS4Y1
2.61603e-05	0.254606	0.268	0.093	0.6944	Lym10	MIIP
2.69611e-05	0.334399	0.524	0.308	0.715654	Lym10	RHOG
2.71189e-05	0.293745	0.378	0.157	0.719844	Lym10	TMEM173
2.84876e-05	0.302782	0.72	0.544	0.756174	Lym10	NAP1L1
3.00011e-05	0.281873	0.659	0.502	0.79635	Lym10	SQSTM1
3.28885e-05	0.303077	0.293	0.129	0.872993	Lym10	LIMA1
3.76789e-05	0.345784	0.61	0.37	1	Lym10	WNK1
3.96769e-05	0.288763	0.695	0.539	1	Lym10	ISG20
4.19678e-05	0.319947	0.854	0.635	1	Lym10	CREM
4.21536e-05	0.340869	0.5	0.304	1	Lym10	RANBP2
4.2261e-05	0.258333	0.927	0.735	1	Lym10	CD3D
5.11454e-05	0.259438	0.341	0.163	1	Lym10	CSGALNACT2
5.34529e-05	0.257792	0.293	0.13	1	Lym10	TBC1D15
5.36463e-05	0.320634	0.756	0.552	1	Lym10	PDE4B
5.8624e-05	0.284568	0.451	0.281	1	Lym10	ZBTB38
6.96657e-05	0.270899	0.427	0.256	1	Lym10	TYMP
7.06133e-05	0.291399	0.768	0.585	1	Lym10	C12orf57
7.09091e-05	0.304143	0.451	0.26	1	Lym10	ZNF292
7.42211e-05	0.30128	0.768	0.539	1	Lym10	LCK
7.50266e-05	0.328723	0.439	0.243	1	Lym10	SERPINB9
7.98242e-05	0.268126	0.305	0.129	1	Lym10	JAK3
8.28416e-05	0.285075	0.463	0.265	1	Lym10	SIT1
9.46238e-05	0.27339	0.28	0.142	1	Lym10	POU2F2
9.95811e-05	0.272391	0.561	0.391	1	Lym10	BUB3
0.000100002	0.261294	0.427	0.254	1	Lym10	LIMS1
0.000112537	0.313327	0.317	0.143	1	Lym10	FRMD4B
0.000118102	0.293815	0.549	0.306	1	Lym10	STK10
0.000119541	0.305613	0.622	0.435	1	Lym10	BCAS2
0.000130747	0.313249	0.451	0.239	1	Lym10	PRDM2
0.000137372	0.290414	0.366	0.204	1	Lym10	WDR74
0.000140956	0.255133	0.5	0.315	1	Lym10	COMMD7
0.000143891	0.324044	0.378	0.173	1	Lym10	AC026979.2
0.000144069	0.292156	0.512	0.357	1	Lym10	ZFAND5
0.000151179	0.310681	0.537	0.298	1	Lym10	PIK3IP1
0.000193672	0.273451	0.829	0.64	1	Lym10	HNRNPA3
0.000198208	0.304191	0.573	0.358	1	Lym10	SH3KBP1
0.000199183	0.312164	0.537	0.356	1	Lym10	PIM3
0.000205258	0.302346	0.488	0.267	1	Lym10	H2AFY
0.000211742	0.282757	0.622	0.427	1	Lym10	SCAND1
0.000218612	0.264596	0.671	0.465	1	Lym10	HLA-DPA1
0.000220477	0.255268	0.793	0.612	1	Lym10	SFPQ
0.000267516	0.285538	0.366	0.189	1	Lym10	MALT1
0.000270376	0.274048	0.707	0.558	1	Lym10	IDI1
0.000280981	0.302521	0.39	0.219	1	Lym10	NABP1
0.000293802	0.254834	0.341	0.218	1	Lym10	RAB9A
0.000298986	0.291662	0.427	0.222	1	Lym10	NT5C
0.000306824	0.257647	0.293	0.122	1	Lym10	IPCEF1
0.000308002	0.267927	0.341	0.164	1	Lym10	PICALM
0.000311457	0.291828	0.72	0.567	1	Lym10	ZFP36L1
0.000313997	0.30509	0.512	0.286	1	Lym10	LCP2
0.000404077	0.293095	0.634	0.456	1	Lym10	CLK1
0.000432731	0.284668	0.415	0.21	1	Lym10	PRMT9
0.000485364	0.263359	0.659	0.513	1	Lym10	FYB1
0.000508857	0.287918	0.671	0.504	1	Lym10	NFE2L2
0.000563216	0.265681	0.671	0.484	1	Lym10	CBX3
0.000635768	0.260933	0.829	0.654	1	Lym10	EZR
0.000685694	0.272506	0.354	0.179	1	Lym10	LINC00513
0.000712428	0.291428	0.573	0.379	1	Lym10	ANKRD11
0.000807592	0.250696	0.622	0.478	1	Lym10	SH3BGRL
0.000884306	0.255774	0.622	0.447	1	Lym10	CHD2
0.000982459	0.289353	0.524	0.309	1	Lym10	IL2RB
0.00116636	0.258736	0.5	0.298	1	Lym10	CSK
0.00119222	0.259398	0.354	0.173	1	Lym10	SUSD3
0.00122086	0.28126	0.439	0.245	1	Lym10	TSPYL2
0.00128507	0.274426	0.537	0.386	1	Lym10	NSMCE3
0.00137446	0.269282	0.537	0.325	1	Lym10	DOK2
0.00147501	0.257899	0.402	0.233	1	Lym10	RAB11A
0.00149942	0.252235	0.439	0.272	1	Lym10	CSRNP1
0.00149999	0.254975	0.488	0.356	1	Lym10	FOXP1
0.00159567	0.271498	0.598	0.415	1	Lym10	SMAP2
0.00161911	0.262098	0.488	0.288	1	Lym10	TTC39C
0.00162166	0.266586	0.5	0.297	1	Lym10	ARPC4
0.00197782	0.251158	0.549	0.364	1	Lym10	FMNL1
0.00214451	0.261992	0.378	0.203	1	Lym10	ARIH1
0.0030252	0.258798	0.561	0.41	1	Lym10	TPR
0.003344	0.262106	0.659	0.524	1	Lym10	ZNF331
0.0034344	0.253479	0.634	0.468	1	Lym10	SMCHD1
0.00356503	0.255024	0.671	0.474	1	Lym10	FYN
0.00397948	0.274689	0.683	0.491	1	Lym10	HLA-DRB1
0.00405636	0.250134	0.402	0.225	1	Lym10	GPRIN3
0.00523503	0.255418	0.561	0.374	1	Lym10	CHD1
0.00609785	0.259704	0.561	0.385	1	Lym10	ISG15
0.00655883	0.260083	0.476	0.296	1	Lym10	GABARAPL1
