# Supplementary material for: Resolving the heterogeneous tumour microenvironment in cardiac myxoma through single‐cell and spatial transcriptomics
Source: Clin Transl Med. 2024 Feb 6;14(2):e1581. doi: 10.1002/ctm2.1581 (PMC10844892; doi:10.1002/ctm2.1581)
Supplement: Supplementary file 2 — Supporting information [file CTM2-14-e1581-s002.zip › Table S13.xlsx]

## Sheet: markers.all
Table S13. Gene expression signature for each subcluster of the myeloid cells.
p_val	avg_log2FC	pct.1	pct.2	p_val_adj	Myeluster	gene
3.93175e-238	1.25334	0.951	0.718	1.04364e-233	Mye5	C1QA
9.11632e-225	1.33824	0.944	0.69	2.41984e-220	Mye5	C1QB
5.26621e-211	1.38379	0.935	0.627	1.39786e-206	Mye5	C1QC
6.41245e-156	0.875464	0.971	0.969	1.70212e-151	Mye5	FCGRT
4.38703e-154	1.24457	1	1	1.16449e-149	Mye5	FTL
1.89498e-145	0.51217	0.468	0.393	5.03004e-141	Mye5	DNPH1
3.92469e-143	1.14725	0.858	0.602	1.04177e-138	Mye5	FOLR2
2.03664e-139	1.24904	0.86	0.815	5.40607e-135	Mye5	CFD
2.07069e-134	0.485188	0.454	0.393	5.49644e-130	Mye5	HEBP1
1.95578e-132	0.612666	0.756	0.696	5.19143e-128	Mye5	AKR1A1
9.14852e-129	0.764927	0.761	0.669	2.42838e-124	Mye5	PEBP1
4.50091e-127	0.782133	0.911	0.874	1.19472e-122	Mye5	CD81
8.25889e-125	0.562421	0.852	0.854	2.19224e-120	Mye5	COX6C
2.36922e-121	0.501611	0.624	0.572	6.28885e-117	Mye5	TMED9
9.44973e-121	0.589194	0.617	0.564	2.50834e-116	Mye5	PEPD
8.58795e-120	0.733497	0.973	0.985	2.27959e-115	Mye5	CD63
1.40187e-119	0.996259	0.887	0.611	3.72112e-115	Mye5	PLTP
2.49549e-118	0.546676	0.69	0.654	6.62402e-114	Mye5	CHCHD10
4.59564e-117	1.2747	0.86	0.663	1.21987e-112	Mye5	RNASE1
6.70894e-116	0.368826	0.391	0.361	1.78082e-111	Mye5	PSMB5
9.64514e-116	0.782029	0.918	0.913	2.56021e-111	Mye5	PRDX1
2.01406e-115	0.55304	0.725	0.695	5.34612e-111	Mye5	SOD1
6.80347e-115	0.346179	0.486	0.499	1.80591e-110	Mye5	CHCHD1
7.37152e-115	0.306457	0.53	0.6	1.9567e-110	Mye5	PRDX3
1.66848e-114	0.603659	0.698	0.637	4.42881e-110	Mye5	MGST3
4.73022e-113	0.809062	0.901	0.872	1.25559e-108	Mye5	BLVRB
2.27342e-111	0.433476	0.481	0.408	6.03456e-107	Mye5	MRPL34
1.09681e-110	0.517128	0.827	0.849	2.91138e-106	Mye5	SNX3
4.71979e-108	0.484568	0.484	0.376	1.25282e-103	Mye5	ARL2
1.00645e-107	0.493772	0.754	0.785	2.67152e-103	Mye5	UQCRQ
1.24753e-107	0.559349	0.9	0.918	3.31146e-103	Mye5	NDUFA4
8.64658e-107	0.432535	0.51	0.485	2.29515e-102	Mye5	FUOM
1.03461e-106	0.480308	0.816	0.864	2.74628e-102	Mye5	UQCR10
1.61305e-106	0.327544	0.296	0.449	4.28167e-102	Mye5	IGLC2
1.93959e-105	0.827176	0.879	0.619	5.14845e-101	Mye5	SELENOP
2.93316e-105	0.488103	0.669	0.666	7.78577e-101	Mye5	NDUFA3
4.9684e-105	0.3672	0.998	1	1.31881e-100	Mye5	B2M
2.90046e-104	1.2853	0.568	0.29	7.69898e-100	Mye5	NUPR1
4.75015e-104	1.22984	0.803	0.721	1.26088e-99	Mye5	PLA2G2A
6.19656e-103	0.568493	0.692	0.638	1.64482e-98	Mye5	SELENOW
7.0464e-103	0.607087	0.961	0.97	1.8704e-98	Mye5	BRI3
1.03428e-102	0.348466	0.422	0.4	2.74538e-98	Mye5	PCBD1
1.93321e-102	0.398899	0.685	0.728	5.13152e-98	Mye5	NDUFB7
1.75797e-101	0.341982	0.408	0.398	4.66635e-97	Mye5	UQCC2
9.47356e-100	0.691103	0.941	0.933	2.51466e-95	Mye5	CD68
4.14493e-99	0.488771	0.832	0.857	1.10023e-94	Mye5	BLOC1S1
6.66363e-99	0.445635	0.497	0.446	1.76879e-94	Mye5	MPC2
7.60781e-99	0.846089	0.746	0.568	2.01942e-94	Mye5	CD59
2.58456e-98	0.564423	0.761	0.765	6.86044e-94	Mye5	RPS27L
4.43708e-98	0.907304	0.955	0.967	1.17778e-93	Mye5	CTSZ
2.09782e-97	0.35823	0.544	0.554	5.56846e-93	Mye5	MRPL57
3.73423e-96	0.363964	0.717	0.797	9.91214e-92	Mye5	MICOS10
7.50402e-96	0.903065	0.718	0.506	1.99187e-91	Mye5	GYPC
9.5864e-96	0.358222	0.296	0.223	2.54461e-91	Mye5	CYB5A
3.9698e-95	0.282866	0.53	0.597	1.05374e-90	Mye5	NDUFAB1
2.65767e-94	0.321589	0.468	0.465	7.05452e-90	Mye5	SNRPC
8.60666e-94	0.368468	0.738	0.811	2.28455e-89	Mye5	TMEM59
1.53402e-93	0.478482	0.694	0.705	4.0719e-89	Mye5	ATOX1
1.68285e-93	0.316103	0.562	0.608	4.46696e-89	Mye5	MRPL51
1.90538e-93	0.543057	0.892	0.891	5.05764e-89	Mye5	CLTA
2.60377e-93	0.441731	0.746	0.768	6.91144e-89	Mye5	COMT
4.23903e-93	0.33965	0.578	0.616	1.12521e-88	Mye5	DYNLRB1
2.30528e-92	0.389134	0.717	0.756	6.11913e-88	Mye5	NDUFC2
3.54334e-92	0.298886	0.391	0.383	9.40545e-88	Mye5	NDUFS3
2.03569e-91	0.401889	0.678	0.703	5.40354e-87	Mye5	LAMTOR2
3.27541e-91	0.356371	0.55	0.585	8.69426e-87	Mye5	TIMM8B
9.81117e-91	0.288082	0.522	0.583	2.60428e-86	Mye5	COX14
2.4285e-90	0.38037	0.664	0.695	6.44622e-86	Mye5	NDUFB4
3.99981e-90	0.328351	0.656	0.725	1.06171e-85	Mye5	TRMT112
5.7106e-90	0.497688	0.999	1	1.51582e-85	Mye5	TMSB4X
5.97855e-90	0.371215	0.669	0.711	1.58695e-85	Mye5	ATP5PO
1.06784e-89	0.407771	0.77	0.818	2.83448e-85	Mye5	NDUFA1
2.00345e-89	0.340677	0.494	0.498	5.31795e-85	Mye5	NDUFAF3
2.73471e-89	0.461281	0.893	0.936	7.25902e-85	Mye5	UQCR11
2.99769e-89	0.728513	0.843	0.753	7.95707e-85	Mye5	CREG1
7.43004e-89	0.382675	0.713	0.753	1.97223e-84	Mye5	TMEM219
4.23662e-88	0.404812	0.625	0.627	1.12457e-83	Mye5	ISCU
4.47983e-88	0.300502	0.471	0.47	1.18913e-83	Mye5	SDHD
1.48956e-86	0.35384	0.719	0.784	3.95389e-82	Mye5	PSMB1
2.17024e-86	0.338666	0.652	0.706	5.76067e-82	Mye5	NDUFB10
3.50931e-86	0.354056	0.676	0.744	9.31512e-82	Mye5	ATP5IF1
3.63234e-86	0.352543	0.673	0.71	9.64168e-82	Mye5	FIS1
4.28993e-86	0.333344	0.449	0.44	1.13872e-81	Mye5	DBNDD2
5.38139e-86	0.369451	0.801	0.872	1.42844e-81	Mye5	COX8A
8.67025e-86	0.319644	0.612	0.655	2.30143e-81	Mye5	ANAPC11
1.19685e-85	0.377763	0.49	0.46	3.17693e-81	Mye5	TECR
1.38266e-85	0.402938	0.328	0.264	3.67013e-81	Mye5	C1orf54
2.42635e-85	0.896807	0.915	0.915	6.44052e-81	Mye5	CTSD
3.35005e-85	0.355772	0.779	0.848	8.89236e-81	Mye5	NEDD8
5.15022e-85	0.437707	0.83	0.872	1.36707e-80	Mye5	NDUFB2
8.27538e-85	0.388001	0.504	0.502	2.19662e-80	Mye5	PCED1B-AS1
9.22471e-85	0.465998	0.764	0.827	2.44861e-80	Mye5	POLR2L
1.11216e-84	0.404093	0.8	0.852	2.95211e-80	Mye5	ATP5MF
1.27463e-84	1.66504	0.571	0.315	3.38337e-80	Mye5	CCL18
2.30756e-84	0.579788	0.868	0.861	6.12518e-80	Mye5	GNG10
6.50822e-84	0.460531	0.951	0.972	1.72754e-79	Mye5	SRP14
8.49306e-84	0.286621	0.342	0.313	2.2544e-79	Mye5	TMEM126B
1.52863e-83	0.301978	0.568	0.611	4.05758e-79	Mye5	ETFB
1.918e-83	0.326599	0.476	0.484	5.09113e-79	Mye5	TOMM5
2.02755e-83	0.383437	0.562	0.574	5.38192e-79	Mye5	IFI27L2
3.32184e-83	0.263637	0.622	0.728	8.81749e-79	Mye5	NDUFA2
4.46251e-83	0.329581	0.619	0.662	1.18453e-78	Mye5	REX1BD
6.21112e-83	0.487418	0.737	0.732	1.64868e-78	Mye5	CD99
1.94703e-82	0.727425	0.96	0.972	5.1682e-78	Mye5	CTSB
6.04036e-82	0.283826	0.495	0.535	1.60335e-77	Mye5	LSM4
1.22728e-81	0.297577	0.432	0.438	3.25768e-77	Mye5	GTF2H5
6.96997e-81	0.823149	0.711	0.516	1.85011e-76	Mye5	FUCA1
9.159e-81	0.625126	0.886	0.82	2.43117e-76	Mye5	TMEM176B
1.45632e-80	0.373833	0.776	0.833	3.86566e-76	Mye5	RAB5C
3.65498e-80	0.336133	0.624	0.656	9.70177e-76	Mye5	PSMB6
5.58701e-80	0.334992	0.403	0.361	1.48302e-75	Mye5	PRDX4
6.45712e-80	0.345555	0.682	0.732	1.71398e-75	Mye5	PRDX5
2.01304e-79	0.324838	0.542	0.551	5.3434e-75	Mye5	TMEM147
2.24107e-79	0.417193	0.669	0.68	5.94869e-75	Mye5	C4orf48
3.51292e-79	0.47656	0.777	0.808	9.3247e-75	Mye5	TALDO1
1.00697e-78	0.372878	0.745	0.808	2.67291e-74	Mye5	ATP5MD
1.17411e-78	0.61366	0.588	0.474	3.11656e-74	Mye5	TSPAN4
1.9138e-78	0.592151	0.906	0.923	5.07999e-74	Mye5	MIF
2.15204e-78	0.32361	0.498	0.491	5.71238e-74	Mye5	PPCS
2.66723e-78	0.355958	0.816	0.88	7.07988e-74	Mye5	NDUFA13
3.91185e-78	0.876584	0.855	0.693	1.03836e-73	Mye5	DAB2
4.14561e-78	0.315526	0.89	0.975	1.10041e-73	Mye5	GRN
4.30676e-78	0.290304	0.653	0.74	1.14319e-73	Mye5	CHMP2A
4.78556e-78	0.367781	0.684	0.717	1.27028e-73	Mye5	MZT2B
5.51155e-78	0.48992	0.94	0.952	1.46299e-73	Mye5	NME2
6.03299e-78	0.295373	0.535	0.565	1.6014e-73	Mye5	MRPS21
6.82568e-78	0.298548	0.51	0.542	1.81181e-73	Mye5	DUSP23
9.82071e-78	0.262137	0.394	0.432	2.60681e-73	Mye5	PSMC4
1.0029e-77	0.298994	0.552	0.583	2.6621e-73	Mye5	GTF3C6
1.15911e-77	0.303973	0.28	0.223	3.07673e-73	Mye5	MRPL17
4.20014e-77	0.279913	0.381	0.369	1.11488e-72	Mye5	TMEM141
7.06475e-77	0.272967	0.482	0.532	1.87527e-72	Mye5	SLIRP
8.47701e-77	0.358364	0.808	0.869	2.25014e-72	Mye5	COX5B
1.20282e-76	0.278013	0.516	0.577	3.19276e-72	Mye5	LRPAP1
1.2863e-76	0.31753	0.499	0.496	3.41435e-72	Mye5	MDH1
2.01529e-76	0.331018	0.499	0.508	5.34939e-72	Mye5	ADI1
5.31835e-76	0.515404	0.523	0.532	1.4117e-71	Mye5	IGFBP7
6.86782e-76	0.324368	0.561	0.554	1.82299e-71	Mye5	ATRAID
6.99927e-76	0.300928	0.76	0.839	1.85789e-71	Mye5	ARL6IP4
1.6586e-75	0.305619	0.696	0.763	4.4026e-71	Mye5	TOMM6
1.67313e-75	0.322301	0.482	0.472	4.44114e-71	Mye5	NECAP2
3.13141e-75	0.29226	0.479	0.481	8.31201e-71	Mye5	TXNDC12
6.19404e-75	0.28782	0.253	0.21	1.64415e-70	Mye5	BOLA3
7.11173e-75	0.301566	0.665	0.74	1.88774e-70	Mye5	DPP7
7.34858e-75	0.694145	0.833	0.761	1.95061e-70	Mye5	VSIG4
7.54155e-75	0.727692	0.781	0.661	2.00183e-70	Mye5	MS4A4A
9.72425e-75	0.257923	0.291	0.273	2.58121e-70	Mye5	MGAT4B
1.42246e-74	0.332583	0.71	0.758	3.77578e-70	Mye5	NDUFB8
1.44834e-74	0.36473	0.51	0.472	3.84447e-70	Mye5	TNFSF12
8.01937e-74	0.362145	0.797	0.861	2.12866e-69	Mye5	ATP5ME
1.26537e-73	0.263265	0.458	0.476	3.35881e-69	Mye5	COPZ1
3.30332e-73	0.256352	0.297	0.285	8.76834e-69	Mye5	ARL3
4.64357e-73	0.316946	0.737	0.802	1.23259e-68	Mye5	ATP5PF
6.45689e-73	0.456443	0.799	0.818	1.71392e-68	Mye5	GSTO1
6.50805e-73	0.333988	0.871	0.935	1.7275e-68	Mye5	ATP6V0E1
9.5886e-73	0.293972	0.561	0.633	2.5452e-68	Mye5	ROMO1
1.00483e-72	0.292237	0.528	0.551	2.66721e-68	Mye5	MRPL41
1.22966e-72	0.278907	0.417	0.449	3.264e-68	Mye5	DUT
1.49841e-72	0.322391	0.609	0.648	3.97737e-68	Mye5	EIF3D
1.50244e-72	0.284845	0.506	0.519	3.98807e-68	Mye5	ECHS1
5.43993e-72	0.373075	0.597	0.627	1.44398e-67	Mye5	PPDPF
6.29097e-72	0.256303	0.396	0.396	1.66988e-67	Mye5	POLR2F
6.60345e-72	0.301578	0.714	0.777	1.75282e-67	Mye5	COX6A1
7.3622e-72	0.421363	0.452	0.351	1.95422e-67	Mye5	CHID1
1.25772e-71	0.297235	0.649	0.709	3.33848e-67	Mye5	DAD1
2.9152e-71	0.295677	0.619	0.674	7.73811e-67	Mye5	COX5A
4.21854e-71	0.286791	0.675	0.748	1.11977e-66	Mye5	KRTCAP2
4.49162e-71	0.393058	0.497	0.456	1.19226e-66	Mye5	CD151
5.09275e-71	0.278112	0.533	0.592	1.35182e-66	Mye5	H2AFJ
6.94246e-71	0.261412	0.595	0.654	1.84281e-66	Mye5	CIAO2B
1.10137e-70	0.252621	0.362	0.351	2.92347e-66	Mye5	MRPL40
1.12683e-70	0.427223	0.712	0.738	2.99105e-66	Mye5	RAB32
1.15102e-70	0.27398	0.341	0.319	3.05526e-66	Mye5	COA6
1.79376e-70	0.297695	0.702	0.769	4.76135e-66	Mye5	ATP5PD
2.7111e-70	0.250074	0.57	0.632	7.19634e-66	Mye5	MRFAP1
5.49571e-70	0.265362	0.479	0.496	1.45878e-65	Mye5	TXN2
8.5459e-70	0.280414	0.438	0.435	2.26842e-65	Mye5	MGST2
8.73408e-70	0.277247	0.405	0.387	2.31837e-65	Mye5	COMMD9
1.5754e-69	0.2693	0.716	0.815	4.18174e-65	Mye5	COX7A2
2.18859e-69	0.483111	0.978	0.98	5.80939e-65	Mye5	NPC2
2.58575e-69	0.308738	0.652	0.698	6.86363e-65	Mye5	SCP2
3.65387e-69	0.280465	0.637	0.69	9.69884e-65	Mye5	ATP5F1C
4.93179e-69	0.778212	0.792	0.622	1.30909e-64	Mye5	LGMN
5.72409e-69	0.541381	0.414	0.255	1.5194e-64	Mye5	SCN1B
6.20302e-69	0.405963	0.638	0.639	1.64653e-64	Mye5	TNFSF13
7.45716e-69	0.262758	0.516	0.555	1.97943e-64	Mye5	NDUFA12
8.64481e-69	0.26225	0.363	0.347	2.29468e-64	Mye5	DDRGK1
1.14344e-68	0.257809	0.424	0.441	3.03514e-64	Mye5	TMEM35B
1.24995e-68	0.432848	0.955	0.97	3.31786e-64	Mye5	VAMP8
1.50327e-68	0.429358	0.27	0.18	3.99028e-64	Mye5	SLC48A1
4.00733e-68	0.316089	0.622	0.65	1.06371e-63	Mye5	BSG
3.34787e-67	0.259913	0.604	0.666	8.88659e-63	Mye5	SSBP1
4.0897e-67	0.278506	0.42	0.427	1.08557e-62	Mye5	LYL1
4.63985e-67	0.359283	0.663	0.696	1.2316e-62	Mye5	TLE5
7.26037e-67	0.288297	0.295	0.265	1.92719e-62	Mye5	NME4
1.05673e-66	0.267686	0.631	0.691	2.80498e-62	Mye5	C19orf53
1.70587e-66	1.10753	0.847	0.76	4.52805e-62	Mye5	HMOX1
2.57048e-66	0.252153	0.563	0.638	6.82309e-62	Mye5	RAB5IF
2.67948e-66	0.534854	0.617	0.52	7.1124e-62	Mye5	AKR1B1
3.58056e-66	0.695788	0.848	0.742	9.50425e-62	Mye5	TXNIP
3.70049e-66	0.282264	0.649	0.694	9.82259e-62	Mye5	NDUFV2
3.9423e-66	0.270185	0.63	0.685	1.04644e-61	Mye5	PSMD8
5.62652e-66	0.305179	0.804	0.88	1.4935e-61	Mye5	GUK1
6.71052e-66	0.323202	0.53	0.508	1.78124e-61	Mye5	MSRB2
6.81833e-66	0.293565	0.878	0.951	1.80986e-61	Mye5	ATP6V0B
8.07789e-66	0.914036	0.602	0.611	2.14419e-61	Mye5	CRIP1
8.21872e-66	0.38171	0.765	0.806	2.18158e-61	Mye5	BST2
1.38993e-65	0.512755	0.363	0.263	3.68942e-61	Mye5	MGP
1.60464e-65	0.279255	0.398	0.374	4.25935e-61	Mye5	HTATIP2
1.72982e-65	0.313738	0.33	0.277	4.59163e-61	Mye5	ACOT13
2.01581e-65	0.271079	0.577	0.611	5.35078e-61	Mye5	RPS19BP1
2.24201e-65	0.471529	0.962	0.993	5.9512e-61	Mye5	ITM2B
2.57771e-65	0.297893	0.565	0.602	6.84226e-61	Mye5	NAA38
2.59412e-65	0.371241	0.623	0.645	6.88583e-61	Mye5	GAA
3.23145e-65	0.351014	0.853	0.91	8.57755e-61	Mye5	AP2S1
3.91823e-65	0.764529	0.649	0.419	1.04005e-60	Mye5	C2
4.13133e-65	0.28125	0.539	0.566	1.09662e-60	Mye5	VTI1B
4.3684e-65	0.258723	0.515	0.549	1.15955e-60	Mye5	NENF
6.96761e-65	0.405977	0.996	0.997	1.84948e-60	Mye5	ATP5F1E
1.06811e-64	0.289684	0.318	0.263	2.8352e-60	Mye5	DMAC1
2.21896e-64	0.273732	0.31	0.288	5.89002e-60	Mye5	MTLN
2.29039e-64	0.302195	0.811	0.878	6.07961e-60	Mye5	EDF1
3.24032e-64	0.324663	0.722	0.786	8.6011e-60	Mye5	RNH1
4.54625e-64	0.534812	0.697	0.621	1.20676e-59	Mye5	PTMS
5.71945e-64	0.3715	0.585	0.561	1.51817e-59	Mye5	UNC93B1
6.90121e-64	0.274022	0.665	0.736	1.83186e-59	Mye5	COPS9
1.67924e-63	0.565555	0.843	0.857	4.45737e-59	Mye5	CSTB
2.78631e-63	0.466954	0.31	0.194	7.39598e-59	Mye5	S100A13
3.04164e-63	0.305829	0.562	0.581	8.07372e-59	Mye5	MYDGF
5.1713e-63	0.313584	0.669	0.7	1.37267e-58	Mye5	SERPINB6
5.24565e-63	0.60352	0.908	0.835	1.39241e-58	Mye5	FCGR3A
5.35225e-63	0.289472	0.542	0.547	1.4207e-58	Mye5	MICOS13
6.54609e-63	0.458157	0.542	0.454	1.73759e-58	Mye5	VEGFB
7.27233e-63	0.255959	0.27	0.221	1.93037e-58	Mye5	DCTPP1
7.89773e-63	0.337447	0.995	0.998	2.09637e-58	Mye5	OAZ1
1.07971e-62	1.02272	0.664	0.437	2.86599e-58	Mye5	SLC40A1
1.39869e-62	0.334893	0.731	0.782	3.71267e-58	Mye5	NOP10
3.46485e-62	0.409227	0.448	0.419	9.19709e-58	Mye5	EPB41L2
4.42207e-62	0.604403	0.722	0.676	1.17379e-57	Mye5	PLD3
7.27072e-62	0.462851	0.67	0.679	1.92994e-57	Mye5	YWHAH
8.64251e-62	0.639297	0.546	0.41	2.29407e-57	Mye5	SERPINF1
9.68703e-62	0.284411	0.416	0.381	2.57133e-57	Mye5	CISD3
1.22148e-61	0.316326	0.705	0.771	3.2423e-57	Mye5	SNX2
1.36663e-61	0.384916	0.638	0.621	3.62759e-57	Mye5	NUCB1
2.94513e-61	0.301149	0.744	0.8	7.81754e-57	Mye5	AP2M1
3.50675e-61	0.26966	0.568	0.602	9.30832e-57	Mye5	GADD45GIP1
3.86333e-61	0.413408	0.999	1	1.02548e-56	Mye5	TMSB10
4.51403e-61	1.53848	0.452	0.224	1.1982e-56	Mye5	IFI27
4.58982e-61	0.629613	0.555	0.417	1.21832e-56	Mye5	TREM2
6.18069e-61	0.347791	0.423	0.379	1.6406e-56	Mye5	CBR1
6.23751e-61	0.284135	0.415	0.415	1.65569e-56	Mye5	PITHD1
6.55113e-61	0.260852	0.45	0.463	1.73893e-56	Mye5	PHB
1.73172e-60	0.578574	0.563	0.433	4.59668e-56	Mye5	LTC4S
3.06081e-60	0.311089	0.718	0.765	8.12462e-56	Mye5	HSBP1
3.54252e-60	0.351733	0.537	0.511	9.40328e-56	Mye5	RAB13
4.82695e-60	0.393639	0.992	0.997	1.28126e-55	Mye5	SERF2
9.88187e-60	0.523843	0.575	0.471	2.62304e-55	Mye5	IDH1
1.2145e-59	0.543603	0.734	0.735	3.22376e-55	Mye5	TXN
1.80107e-59	0.391504	0.357	0.308	4.78077e-55	Mye5	BIN1
2.17188e-59	0.527563	0.814	0.805	5.76503e-55	Mye5	CALM3
2.30412e-59	0.346264	0.843	0.89	6.11605e-55	Mye5	CAPZB
4.77111e-59	0.521792	0.704	0.704	1.26644e-54	Mye5	CAPG
1.03546e-58	0.340376	0.858	0.917	2.74851e-54	Mye5	UBL5
1.11772e-58	0.693321	0.415	0.248	2.96687e-54	Mye5	TMIGD3
1.20329e-58	0.71449	0.639	0.489	3.19401e-54	Mye5	PMP22
1.41656e-58	0.363811	0.98	0.996	3.76011e-54	Mye5	CYBA
1.4902e-58	0.250771	0.441	0.498	3.95559e-54	Mye5	LDHB
1.53179e-58	0.341379	0.573	0.579	4.06599e-54	Mye5	SCPEP1
3.85165e-58	0.585109	0.867	0.896	1.02238e-53	Mye5	LGALS1
1.4267e-57	0.334909	0.533	0.548	3.78704e-53	Mye5	ME2
1.66e-57	0.631086	0.687	0.584	4.40629e-53	Mye5	HSPB1
3.15158e-57	0.332978	0.824	0.869	8.36555e-53	Mye5	TIMP2
4.17149e-57	0.308227	0.737	0.799	1.10728e-52	Mye5	COX7B
1.04162e-56	0.293346	0.752	0.804	2.76488e-52	Mye5	SELENOH
3.23901e-56	0.270798	0.597	0.631	8.59762e-52	Mye5	SCAMP2
7.60767e-56	0.261542	0.759	0.837	2.01938e-51	Mye5	LAMTOR1
2.55295e-55	0.276006	0.805	0.885	6.77654e-51	Mye5	OST4
2.7244e-55	0.311078	0.368	0.303	7.23166e-51	Mye5	REXO2
3.42194e-55	0.307626	0.36	0.307	9.08319e-51	Mye5	AMDHD2
1.17463e-54	0.452024	0.947	0.947	3.11794e-50	Mye5	MS4A6A
2.00367e-54	0.252065	0.731	0.813	5.31854e-50	Mye5	ATP5MPL
3.49089e-54	0.384812	0.986	0.996	9.26622e-50	Mye5	MYL6
3.86588e-54	0.633422	0.649	0.516	1.02616e-49	Mye5	GPR34
3.87624e-54	0.264525	0.85	0.924	1.02891e-49	Mye5	UQCRB
4.01652e-54	1.18226	0.694	0.512	1.06614e-49	Mye5	APOE
9.95247e-54	0.306948	0.622	0.662	2.64178e-49	Mye5	HEXA
1.20067e-53	0.451384	0.861	0.891	3.18705e-49	Mye5	ANXA2
1.27016e-53	0.255787	0.268	0.239	3.37151e-49	Mye5	CARHSP1
1.63712e-53	0.3698	0.469	0.408	4.34556e-49	Mye5	NTAN1
2.32984e-53	0.347841	0.764	0.854	6.18433e-49	Mye5	CSF1R
6.51612e-53	0.302329	0.914	0.968	1.72964e-48	Mye5	CALM2
8.48109e-53	0.253724	0.336	0.303	2.25122e-48	Mye5	COPRS
9.78461e-53	0.355801	0.821	0.858	2.59723e-48	Mye5	HINT1
3.13241e-52	0.252514	0.543	0.624	8.31467e-48	Mye5	FCGR1A
6.57348e-52	0.577659	0.47	0.317	1.74486e-47	Mye5	EPHX1
1.04375e-51	0.290248	0.624	0.657	2.77054e-47	Mye5	TMEM14C
1.07674e-51	0.275044	0.512	0.53	2.85809e-47	Mye5	BLVRA
1.1282e-51	0.292048	0.778	0.838	2.99469e-47	Mye5	SAP18
1.36602e-51	0.305257	0.69	0.723	3.62595e-47	Mye5	HNMT
1.38024e-51	0.267381	0.443	0.422	3.66372e-47	Mye5	C1orf122
2.65038e-51	0.401571	0.927	0.945	7.03517e-47	Mye5	GPX4
4.30026e-51	0.261576	0.524	0.546	1.14146e-46	Mye5	SNX5
5.25954e-51	0.286796	0.871	0.934	1.39609e-46	Mye5	COX7C
6.00422e-51	0.313614	0.841	0.885	1.59376e-46	Mye5	SPI1
9.82355e-51	0.294537	0.758	0.814	2.60756e-46	Mye5	ATP5MC3
1.17279e-50	0.529127	0.685	0.616	3.11305e-46	Mye5	NPL
1.53036e-50	0.289631	0.863	0.92	4.0622e-46	Mye5	COX6B1
1.64064e-50	0.466779	0.752	0.756	4.3549e-46	Mye5	TUBB
1.75785e-50	0.664393	0.88	0.83	4.66605e-46	Mye5	F13A1
2.16852e-50	0.380681	0.676	0.708	5.75612e-46	Mye5	ADAP2
2.58194e-50	0.398607	0.598	0.57	6.85349e-46	Mye5	MPP1
3.5214e-50	0.458482	0.592	0.526	9.3472e-46	Mye5	AP2A2
9.92283e-50	0.495255	0.438	0.333	2.63392e-45	Mye5	TCN2
1.50979e-49	0.427356	0.407	0.28	4.00757e-45	Mye5	GIMAP7
2.57197e-49	0.393459	0.555	0.522	6.82703e-45	Mye5	MCOLN1
4.69008e-49	0.32189	0.396	0.332	1.24494e-44	Mye5	SNX24
6.28253e-49	0.374954	0.719	0.788	1.66764e-44	Mye5	TAGLN2
7.53259e-49	0.372296	0.383	0.294	1.99945e-44	Mye5	PRDX2
1.71939e-48	0.276261	0.837	0.895	4.56395e-44	Mye5	POMP
5.58458e-48	0.517278	0.823	0.815	1.48237e-43	Mye5	STAB1
6.95211e-48	0.594688	0.452	0.275	1.84537e-43	Mye5	IGFBP4
7.16569e-48	0.282015	0.421	0.395	1.90206e-43	Mye5	SMIM30
1.2063e-47	0.487278	0.26	0.155	3.20201e-43	Mye5	NNMT
1.21795e-47	0.358634	0.633	0.637	3.23293e-43	Mye5	AP1B1
1.30594e-47	0.321124	0.596	0.594	3.46648e-43	Mye5	DDAH2
1.72908e-47	0.576522	0.942	0.946	4.58966e-43	Mye5	TUBA1B
2.12173e-47	0.469395	0.86	0.883	5.63192e-43	Mye5	CTSC
2.58577e-47	0.256896	0.324	0.302	6.86366e-43	Mye5	TWF1
3.16968e-47	0.266895	0.588	0.621	8.41359e-43	Mye5	TNFRSF1A
6.76693e-47	0.480878	0.817	0.783	1.79621e-42	Mye5	UCP2
1.02325e-46	0.400338	0.81	0.828	2.71612e-42	Mye5	SNX6
1.58964e-46	0.272139	0.709	0.767	4.21954e-42	Mye5	LAMP2
4.33685e-46	0.277193	0.442	0.413	1.15117e-41	Mye5	ABHD12
1.29859e-45	0.259789	0.838	0.907	3.44699e-41	Mye5	ELOB
1.5092e-45	0.455411	0.475	0.305	4.00603e-41	Mye5	TMEM37
2.36929e-45	0.488866	0.712	0.709	6.28905e-41	Mye5	MSR1
6.49193e-45	0.375223	0.824	0.86	1.72322e-40	Mye5	ASAH1
6.59081e-45	0.307834	0.37	0.309	1.74946e-40	Mye5	GIMAP1
8.04653e-45	0.792243	0.28	0.123	2.13587e-40	Mye5	CCL13
3.34018e-44	0.327408	0.727	0.761	8.86618e-40	Mye5	LAMP1
4.9584e-44	0.659238	0.725	0.527	1.31616e-39	Mye5	A2M
5.7435e-44	0.304021	0.867	0.918	1.52456e-39	Mye5	RNASET2
5.83824e-44	0.372585	0.489	0.432	1.5497e-39	Mye5	DNASE2
1.7328e-43	0.317319	0.548	0.527	4.59956e-39	Mye5	DSTN
2.19352e-43	0.408714	0.582	0.618	5.82249e-39	Mye5	IGSF6
2.25439e-43	0.390232	0.468	0.362	5.98405e-39	Mye5	PLA2G15
3.87799e-43	0.298083	0.576	0.599	1.02937e-38	Mye5	GIMAP4
5.33496e-43	0.398246	0.753	0.762	1.41611e-38	Mye5	NINJ1
7.2025e-43	0.415746	0.752	0.711	1.91183e-38	Mye5	TMEM176A
7.78019e-43	0.255178	0.812	0.876	2.06517e-38	Mye5	PYCARD
2.18741e-42	0.29361	0.351	0.304	5.80627e-38	Mye5	PON2
2.75309e-42	0.319792	0.894	0.949	7.3078e-38	Mye5	GSTP1
5.28847e-42	0.268479	0.448	0.445	1.40377e-37	Mye5	PRKACB
5.43372e-42	0.318558	0.738	0.776	1.44233e-37	Mye5	RGS10
1.73037e-41	0.274132	0.36	0.306	4.59309e-37	Mye5	ACP2
3.0071e-41	0.472074	0.526	0.445	7.98206e-37	Mye5	LHFPL2
3.76235e-40	0.462428	0.401	0.264	9.98679e-36	Mye5	LGALS3BP
8.22072e-40	0.308637	0.551	0.538	2.18211e-35	Mye5	GNPDA1
1.05612e-39	0.282145	0.776	0.833	2.80338e-35	Mye5	LAP3
1.39196e-39	0.328112	0.436	0.381	3.69481e-35	Mye5	GLMP
1.75172e-39	0.309203	0.424	0.379	4.64977e-35	Mye5	RHOC
1.80604e-39	0.313203	0.77	0.793	4.79397e-35	Mye5	LY96
6.0155e-39	0.474699	0.676	0.639	1.59675e-34	Mye5	EMB
1.09346e-38	0.289991	0.589	0.634	2.90247e-34	Mye5	VAMP5
1.18224e-38	0.290429	0.972	0.983	3.13813e-34	Mye5	PPIA
3.96948e-38	0.27799	0.358	0.194	1.05366e-33	Mye5	HPGDS
4.18362e-38	0.535978	0.758	0.626	1.1105e-33	Mye5	SLCO2B1
6.53469e-38	0.26733	0.488	0.484	1.73457e-33	Mye5	GM2A
1.58402e-37	0.379571	0.397	0.378	4.20461e-33	Mye5	STMN1
1.91564e-37	0.391804	0.603	0.558	5.08488e-33	Mye5	GAS6
3.08848e-36	0.405645	0.778	0.823	8.19805e-32	Mye5	LGALS3
3.8476e-36	0.926983	0.579	0.418	1.02131e-31	Mye5	APOC1
4.07671e-36	0.278067	0.818	0.856	1.08212e-31	Mye5	ATP6V1F
1.84985e-35	0.57498	0.37	0.269	4.91024e-31	Mye5	HTRA1
3.18031e-35	0.316944	0.394	0.365	8.44181e-31	Mye5	SPATS2L
3.33707e-35	0.531302	0.624	0.535	8.85791e-31	Mye5	CLU
1.28616e-34	0.350687	0.324	0.224	3.41399e-30	Mye5	ETV5
2.79837e-34	0.336218	0.28	0.185	7.42798e-30	Mye5	SELENOM
2.14191e-33	0.25682	0.618	0.643	5.68548e-29	Mye5	ENG
2.8039e-33	0.330619	0.261	0.167	7.44267e-29	Mye5	AC110995.1
1.87184e-32	0.263553	0.915	0.952	4.96862e-28	Mye5	CLIC1
2.99554e-32	0.377451	0.263	0.18	7.95136e-28	Mye5	OTOA
4.70093e-32	0.5485	0.51	0.388	1.24781e-27	Mye5	ALDH1A1
5.66611e-31	0.395044	0.456	0.355	1.50401e-26	Mye5	VAT1
2.83785e-30	0.580991	0.623	0.702	7.53279e-26	Mye5	IGKC
4.84582e-30	0.550802	0.655	0.506	1.28627e-25	Mye5	GPNMB
5.76215e-30	0.442329	0.932	0.944	1.52951e-25	Mye5	CD14
7.53363e-29	0.359232	0.84	0.903	1.99973e-24	Mye5	S100A10
2.27195e-28	0.269362	0.385	0.362	6.03066e-24	Mye5	LINC01094
2.86056e-28	0.449049	0.478	0.354	7.59306e-24	Mye5	PRXL2A
4.41363e-28	0.708145	0.34	0.324	1.17155e-23	Mye5	C3
6.18825e-28	1.19303	0.403	0.265	1.64261e-23	Mye5	SPP1
9.87683e-28	0.343816	0.291	0.184	2.6217e-23	Mye5	KCNMA1
1.20346e-27	0.370346	0.369	0.267	3.19447e-23	Mye5	GAL3ST4
1.96563e-27	0.302556	0.987	0.976	5.21756e-23	Mye5	AIF1
2.23953e-27	0.265187	0.98	0.988	5.94461e-23	Mye5	ARPC3
2.77555e-27	0.405545	0.31	0.184	7.36742e-23	Mye5	IL2RA
4.63236e-27	0.418532	0.796	0.74	1.22961e-22	Mye5	CTSL
5.83555e-27	0.517958	0.483	0.353	1.54899e-22	Mye5	COLEC12
2.61839e-26	0.481478	0.651	0.499	6.95027e-22	Mye5	CCL2
1.13415e-25	0.481072	0.533	0.357	3.0105e-21	Mye5	IGF1
1.75973e-25	0.281522	0.486	0.463	4.67102e-21	Mye5	BCAT1
2.52093e-25	0.382909	0.301	0.183	6.69157e-21	Mye5	PDLIM1
7.02665e-25	0.352598	0.31	0.227	1.86515e-20	Mye5	IGFBP5
6.50676e-24	0.256635	0.313	0.254	1.72716e-19	Mye5	SESN1
1.07066e-23	0.444509	0.512	0.398	2.84196e-19	Mye5	SERPING1
1.88414e-23	0.322519	0.374	0.273	5.00125e-19	Mye5	ME1
9.78179e-23	0.365635	0.758	0.685	2.59648e-18	Mye5	MAF
1.56254e-22	0.285869	0.973	0.987	4.14761e-18	Mye5	GAPDH
1.97949e-22	0.291236	0.314	0.255	5.25436e-18	Mye5	PDGFC
2.47659e-22	0.44122	0.696	0.612	6.57385e-18	Mye5	MRC1
5.24899e-22	0.353502	0.523	0.463	1.39329e-17	Mye5	SIGLEC1
9.97852e-22	0.274316	0.992	0.998	2.6487e-17	Mye5	CST3
7.54323e-20	0.332265	0.28	0.16	2.00227e-15	Mye5	CD28
3.74636e-19	0.292875	0.427	0.348	9.94433e-15	Mye5	CMKLR1
7.4739e-19	0.379536	0.424	0.307	1.98387e-14	Mye5	LILRB5
7.76491e-19	0.379167	0.982	0.988	2.06112e-14	Mye5	CD74
7.99955e-19	0.255211	0.375	0.34	2.1234e-14	Mye5	NFIA
8.15518e-19	0.270824	0.269	0.201	2.16471e-14	Mye5	EFEMP1
8.34865e-19	0.254467	0.26	0.188	2.21607e-14	Mye5	SCD
1.76969e-18	0.544108	0.401	0.397	4.69746e-14	Mye5	MARCO
2.67493e-18	0.384933	0.523	0.504	7.10034e-14	Mye5	ALOX5AP
1.52878e-17	0.41173	0.405	0.285	4.058e-13	Mye5	CD209
2.02466e-17	0.260237	0.361	0.307	5.37426e-13	Mye5	MGLL
5.3708e-17	0.380669	0.506	0.43	1.42563e-12	Mye5	PDK4
5.62602e-17	0.266854	0.26	0.201	1.49337e-12	Mye5	COL1A2
6.76821e-17	0.263786	0.268	0.267	1.79655e-12	Mye5	BHLHE41
5.1347e-16	0.294762	0.454	0.415	1.36295e-11	Mye5	ACP5
7.48304e-16	0.400027	0.268	0.158	1.9863e-11	Mye5	MAMDC2
2.88634e-15	0.314002	0.575	0.521	7.66149e-11	Mye5	NRP1
8.47188e-15	0.341016	0.555	0.45	2.24878e-10	Mye5	SDC3
4.06608e-13	0.280395	0.254	0.2	1.0793e-08	Mye5	GADD45G
1.55631e-10	0.329915	0.539	0.466	4.13107e-06	Mye5	MTSS1
1.69892e-05	0.363423	0.318	0.351	0.45096	Mye5	MT2A
0	2.42372	0.982	0.536	0	Mye0	SELENOP
0	2.09459	0.967	0.531	0	Mye0	PLTP
0	1.84135	0.953	0.595	0	Mye0	RNASE1
0	1.78591	0.519	0.086	0	Mye0	TTN
0	1.74518	0.985	0.789	0	Mye0	F13A1
0	1.64424	0.988	0.66	0	Mye0	C1QA
0	1.63618	0.93	0.428	0	Mye0	A2M
0	1.61011	0.983	0.626	0	Mye0	C1QB
0	1.60079	0.877	0.329	0	Mye0	SLC40A1
0	1.54241	0.952	0.541	0	Mye0	LGMN
0	1.54069	0.968	0.518	0	Mye0	FOLR2
0	1.5344	0.962	0.629	0	Mye0	DAB2
0	1.50746	0.983	0.55	0	Mye0	C1QC
0	1.47207	0.972	0.609	0	Mye0	MAF
0	1.44445	0.797	0.445	0	Mye0	APOE
0	1.3819	0.983	0.756	0	Mye0	EGR1
0	1.36574	0.832	0.234	0	Mye0	IGF1
0	1.35061	0.955	0.543	0	Mye0	SLCO2B1
0	1.31001	0.851	0.361	0	Mye0	MTSS1
0	1.28527	0.982	0.837	0	Mye0	MS4A7
0	1.25677	0.98	0.814	0	Mye0	JUN
0	1.24751	0.936	0.592	0	Mye0	MS4A4A
0	1.24034	0.82	0.323	0	Mye0	C2
0	1.21807	0.667	0.185	0	Mye0	CD209
0	1.19422	0.881	0.422	0	Mye0	NRP1
0	1.1851	0.866	0.42	0	Mye0	GYPC
0	1.17464	0.911	0.533	0	Mye0	MRC1
0	1.16863	0.979	0.768	0	Mye0	STAB1
0	1.15779	0.969	0.856	0	Mye0	CTSC
0	1.146	0.909	0.485	0	Mye0	CD59
0	1.1451	0.807	0.29	0	Mye0	SERPING1
0	1.14171	0.796	0.344	0	Mye0	LYVE1
0	1.07863	0.85	0.436	0	Mye0	FUCA1
0	1.05769	0.799	0.413	0	Mye0	PMP22
0	1.04991	0.882	0.572	0	Mye0	EMB
0	1.02546	0.87	0.425	0	Mye0	GPR34
0	1.01912	0.768	0.359	0	Mye0	WWP1
0	1.00972	0.993	0.958	0	Mye0	CTSZ
0	1.00524	0.956	0.779	0	Mye0	CFD
0	1.00283	0.812	0.355	0	Mye0	SDC3
0	0.986546	0.996	0.94	0	Mye0	IER2
0	0.973505	0.709	0.262	0	Mye0	PRXL2A
0	0.967205	0.83	0.363	0	Mye0	SIGLEC1
0	0.96718	0.948	0.704	0	Mye0	CREG1
0	0.934155	0.842	0.582	0	Mye0	INTS6
0	0.921179	0.975	0.839	0	Mye0	CD163
0	0.920042	0.664	0.214	0	Mye0	LILRB5
0	0.919551	0.804	0.457	0	Mye0	CR1
0	0.89675	0.677	0.226	0	Mye0	EPHX1
0	0.879632	0.723	0.472	0	Mye0	MAN1A1
0	0.869117	0.95	0.791	0	Mye0	SNX6
0	0.866728	0.701	0.308	0	Mye0	ALDH1A1
0	0.864678	0.955	0.712	0	Mye0	VSIG4
0	0.841273	0.886	0.619	0	Mye0	PLD3
0	0.828371	0.777	0.438	0	Mye0	NEU1
0	0.822784	0.905	0.722	0	Mye0	BRD2
0	0.818493	0.728	0.283	0	Mye0	ITSN1
0	0.807394	0.764	0.387	0	Mye0	TNS3
0	0.798384	0.996	0.961	0	Mye0	FCGRT
0	0.797072	0.875	0.586	0	Mye0	FRMD4B
0	0.780924	0.831	0.483	0	Mye0	GAS6
0	0.763191	0.949	0.819	0	Mye0	CSF1R
0	0.757569	0.926	0.713	0	Mye0	ARHGAP18
0	0.753419	0.572	0.207	0	Mye0	ENPP2
0	0.742696	0.958	0.689	0	Mye0	TXNIP
0	0.741951	0.68	0.308	0	Mye0	FAM20A
0	0.713267	0.64	0.272	0	Mye0	GPR155
0	0.706103	0.966	0.784	0	Mye0	TMEM176B
0	0.704166	0.997	0.989	0	Mye0	ITM2B
0	0.703363	0.943	0.687	0	Mye0	CTSL
0	0.702051	0.474	0.111	0	Mye0	IL2RA
0	0.700914	0.731	0.364	0	Mye0	OLFML2B
0	0.700595	0.376	0.072	0	Mye0	CXCL12
0	0.698019	0.944	0.819	0	Mye0	CLTC
0	0.67705	0.994	0.976	0	Mye0	HLA-E
0	0.667962	1	1	0	Mye0	FTL
0	0.660148	0.596	0.188	0	Mye0	ME1
0	0.657465	0.65	0.267	0	Mye0	CMKLR1
0	0.656661	0.499	0.133	0	Mye0	KCNJ5
0	0.654028	0.304	0.031	0	Mye0	CCDC141
0	0.65309	0.544	0.177	0	Mye0	PDGFC
0	0.646915	0.582	0.222	0	Mye0	SLC18B1
0	0.645841	1	0.984	0	Mye0	CD74
0	0.641177	0.598	0.211	0	Mye0	SLC7A8
0	0.632127	0.375	0.065	0	Mye0	LGI2
0	0.621355	0.956	0.84	0	Mye0	TIMP2
0	0.612445	0.398	0.079	0	Mye0	PCDH12
0	0.593034	0.998	0.963	0	Mye0	CTSB
0	0.57516	0.985	0.919	0	Mye0	CD68
0	0.516084	0.991	0.935	0	Mye0	MS4A6A
0	0.504473	0.998	0.983	0	Mye0	PSAP
0	0.442446	0.997	0.975	0	Mye0	NPC2
1.84547846625435e-318	0.552975	0.804	0.432	4.89863804082555e-314	Mye0	GPNMB
2.92029357549969e-318	0.854294	0.713	0.355	7.75162726680638e-314	Mye0	PDK4
1.30270980530866e-317	0.62399	0.485	0.147	3.4579129072113e-313	Mye0	HRH1
2.73493066877831e-316	0.488984	0.998	0.965	7.25959996720515e-312	Mye0	FOS
3.4119667825608e-315	0.707801	0.798	0.453	9.05672462762938e-311	Mye0	AP2A2
3.30920585534068e-311	0.800738	0.799	0.553	8.78396e-307	Mye0	THUMPD3-AS1
7.03499e-308	0.619105	0.652	0.288	1.86737e-303	Mye0	PLA2G15
3.35723e-304	0.702415	0.76	0.403	8.91143e-300	Mye0	NRP2
4.26353e-301	0.582097	0.969	0.85	1.13171e-296	Mye0	CD81
1.09177e-300	0.66902	0.633	0.29	2.898e-296	Mye0	SPATS2L
1.00358e-298	0.691567	0.768	0.457	2.66389e-294	Mye0	AKR1B1
5.16274e-296	0.68138	0.907	0.648	1.3704e-291	Mye0	ADAP2
7.34327e-296	0.759634	0.949	0.758	1.9492e-291	Mye0	DNAJB1
4.04154e-295	0.540868	0.982	0.859	1.07279e-290	Mye0	MARCKS
5.61245e-294	0.683827	0.917	0.65	1.48977e-289	Mye0	MSR1
3.21842e-292	0.461208	0.987	0.959	8.54298e-288	Mye0	SDCBP
5.71423e-292	0.979234	0.694	0.414	1.51678e-287	Mye0	EGR3
6.28188e-292	0.507289	0.995	0.981	1.66746e-287	Mye0	CD63
3.30567e-290	0.650487	0.587	0.251	8.77458e-286	Mye0	MFHAS1
3.62141e-288	0.606774	0.981	0.799	9.61267e-284	Mye0	FCGR3A
2.83629e-287	0.64985	0.851	0.575	7.52864e-283	Mye0	AP1B1
4.19832e-282	0.668208	0.748	0.404	1.1144e-277	Mye0	TSPAN4
4.01036e-281	0.591877	0.638	0.318	1.06451e-276	Mye0	SLC9A9
4.93713e-281	1.02727	0.75	0.443	1.31051e-276	Mye0	EGR2
1.5147e-278	0.559736	0.595	0.236	4.02063e-274	Mye0	TMEM37
3.06764e-278	0.624894	0.801	0.543	8.14275e-274	Mye0	PLXND1
1.61062e-276	0.900253	0.584	0.303	4.27524e-272	Mye0	DNAJA4
3.97139e-276	0.686023	0.984	0.856	1.05417e-271	Mye0	HSPA1A
5.78022e-276	0.600313	0.936	0.84	1.5343e-271	Mye0	GNG10
7.55312e-273	0.727618	0.576	0.231	2.0049e-268	Mye0	NUPR1
1.4916e-271	0.620751	0.712	0.409	3.95929e-267	Mye0	SNX9
6.023e-266	0.65471	0.925	0.784	1.59875e-261	Mye0	C6orf62
1.33532e-263	0.619703	0.956	0.745	3.54447e-259	Mye0	MAFB
9.59191e-263	0.600579	0.838	0.587	2.54608e-258	Mye0	GAA
2.93033e-261	0.579347	0.779	0.495	7.77827e-257	Mye0	STOM
3.67129e-261	0.673878	0.719	0.398	9.74508e-257	Mye0	SPRED1
2.3808e-260	0.60707	0.924	0.825	6.31959e-256	Mye0	NCOA4
2.6448e-259	0.506205	0.984	0.895	7.02036e-255	Mye0	CTSD
8.61287e-259	0.622682	0.899	0.642	2.2862e-254	Mye0	C3AR1
2.60373e-257	0.542029	0.383	0.1	6.91135e-253	Mye0	CD163L1
5.30884e-257	0.835586	0.623	0.286	1.40918e-252	Mye0	COLEC12
9.00445e-257	0.539582	0.381	0.104	2.39014e-252	Mye0	EGFL7
3.28315e-256	0.609745	0.849	0.555	8.7148e-252	Mye0	NPL
1.814e-253	0.585649	0.913	0.715	4.81507e-249	Mye0	LAMP1
7.25698e-252	0.577228	0.994	0.929	1.92629e-247	Mye0	CD14
2.81988e-248	0.536258	0.487	0.191	7.48509e-244	Mye0	SESN1
1.01483e-246	0.626689	0.851	0.623	2.69376e-242	Mye0	ZFHX3
1.24802e-246	0.602428	0.894	0.716	3.31274e-242	Mye0	RAP2B
2.63661e-246	0.60558	0.649	0.344	6.99862e-242	Mye0	GOLIM4
5.6192e-243	0.735924	0.504	0.198	1.49156e-238	Mye0	BHLHE41
1.16573e-242	0.443475	0.4	0.117	3.09431e-238	Mye0	CD200R1
8.57728e-241	0.614563	0.901	0.689	2.27675e-236	Mye0	CD84
1.78034e-239	0.789544	0.921	0.721	4.72575e-235	Mye0	HMOX1
3.90495e-239	0.619433	0.903	0.747	1.03653e-234	Mye0	BMP2K
4.01583e-238	0.596614	0.888	0.704	1.06596e-233	Mye0	RASSF4
1.92475e-235	0.533934	0.711	0.432	5.10905e-231	Mye0	TBC1D14
1.10599e-234	0.625902	0.685	0.386	2.93574e-230	Mye0	ATP1B1
7.89289e-234	0.593164	0.587	0.271	2.09509e-229	Mye0	NFIA
1.48845e-231	0.578503	0.715	0.439	3.95095e-227	Mye0	FCHO2
4.80082e-231	0.529718	0.503	0.216	1.27433e-226	Mye0	PEAK1
1.65568e-230	0.527827	0.579	0.264	4.39484e-226	Mye0	ITGB5
3.15125e-230	0.63351	0.866	0.704	8.36469e-226	Mye0	NUFIP2
1.05066e-229	0.548593	0.905	0.758	2.78886e-225	Mye0	LY96
2.41363e-228	0.533673	0.89	0.727	6.40673e-224	Mye0	LAMP2
7.02266e-228	0.464211	0.411	0.128	1.8641e-223	Mye0	KCNMA1
1.58653e-227	0.587531	0.798	0.554	4.2113e-223	Mye0	MYO5A
9.46808e-227	0.671751	0.527	0.218	2.51321e-222	Mye0	IGFBP4
1.2845e-226	0.572137	0.653	0.388	3.40957e-222	Mye0	FCHSD2
1.85814e-226	0.448176	0.427	0.143	4.93226e-222	Mye0	PIK3IP1
1.93229e-226	0.615958	0.822	0.517	5.12906e-222	Mye0	ABCA1
7.74923e-226	0.55563	0.895	0.662	2.05696e-221	Mye0	TMEM176A
1.19429e-225	0.529561	0.601	0.3	3.17012e-221	Mye0	ST6GAL1
3.30171e-225	0.656191	0.916	0.804	8.76406e-221	Mye0	TRA2B
7.59023e-225	0.643884	0.701	0.401	2.01475e-220	Mye0	DST
1.65126e-224	0.548149	0.983	0.898	4.38311e-220	Mye0	GADD45B
1.74674e-223	0.580784	0.75	0.459	4.63654e-219	Mye0	MCOLN1
3.78445e-223	0.410494	0.988	0.923	1.00455e-218	Mye0	GLUL
3.9203e-223	0.565526	0.723	0.407	1.0406e-218	Mye0	IDH1
2.57787e-222	0.435134	0.414	0.137	6.84269e-218	Mye0	SHMT1
8.80154e-222	0.516812	0.605	0.295	2.33628e-217	Mye0	ABCC5
1.32104e-219	0.570759	0.644	0.38	3.50656e-215	Mye0	GNG2
8.48406e-218	0.481674	0.509	0.206	2.25201e-213	Mye0	FRMD4A
1.6684e-217	0.619237	0.798	0.545	4.42859e-213	Mye0	IQGAP2
4.47053e-216	1.15824	0.576	0.261	1.18666e-211	Mye0	CCL18
2.40937e-214	0.518657	0.529	0.225	6.39543e-210	Mye0	GATM
3.47302e-214	0.633315	0.803	0.513	9.2188e-210	Mye0	KLF2
8.08692e-214	0.40664	0.313	0.078	2.14659e-209	Mye0	ICAM5
5.12099e-213	0.590533	0.706	0.426	1.35932e-208	Mye0	CEMIP2
1.37679e-212	0.498849	0.54	0.266	3.65455e-208	Mye0	MGAT5
5.28583e-211	0.497533	0.316	0.092	1.40307e-206	Mye0	AC105046.1
1.03569e-210	0.473023	0.498	0.201	2.74913e-206	Mye0	GIMAP5
1.90338e-210	0.389159	0.377	0.114	5.05233e-206	Mye0	AC110995.1
4.49791e-210	0.569228	0.55	0.257	1.19393e-205	Mye0	DNAJB4
8.28762e-210	0.675473	0.918	0.715	2.19987e-205	Mye0	CCL4
5.55712e-209	0.439554	0.989	0.964	1.47508e-204	Mye0	GRN
1.57004e-207	0.514934	0.663	0.381	4.16751e-203	Mye0	SGMS1
2.90954e-206	0.596251	0.807	0.608	7.72308e-202	Mye0	CPEB4
7.01755e-203	0.596225	0.547	0.281	1.86274e-198	Mye0	SNHG12
1.87593e-202	0.392534	0.282	0.064	4.97948e-198	Mye0	AC008393.1
2.59971e-202	0.507978	0.941	0.833	6.90066e-198	Mye0	ASAH1
4.65212e-201	0.372361	0.379	0.122	1.23486e-196	Mye0	MAN1C1
9.04282e-200	0.585266	0.758	0.503	2.40033e-195	Mye0	CPM
3.22673e-199	0.293329	0.259	0.051	8.56503e-195	Mye0	SLC22A23
8.44646e-199	0.577174	0.811	0.586	2.24203e-194	Mye0	GOLGA4
9.75238e-199	0.569542	0.345	0.104	2.58867e-194	Mye0	SCN9A
6.74208e-197	0.494769	0.31	0.084	1.78962e-192	Mye0	NPHS1
3.32344e-196	0.365473	0.336	0.094	8.82175e-192	Mye0	S1PR1
2.11206e-195	0.487652	0.619	0.317	5.60625e-191	Mye0	GLMP
3.39123e-194	0.51296	0.657	0.385	9.00168e-190	Mye0	PRKACB
9.79433e-194	0.515268	0.891	0.751	2.59981e-189	Mye0	EIF4A2
1.18677e-193	0.436151	0.508	0.23	3.15017e-189	Mye0	APPL2
1.42422e-192	0.639842	0.677	0.486	3.78044e-188	Mye0	TMEM70
2.63105e-192	0.522426	0.645	0.357	6.98386e-188	Mye0	EPB41L2
5.53479e-192	0.513167	0.893	0.728	1.46916e-187	Mye0	MFSD1
1.45309e-190	0.635031	0.788	0.534	3.85707e-186	Mye0	HSPB1
3.38389e-190	0.520784	0.493	0.21	8.98221e-186	Mye0	LGALS3BP
9.01505e-189	0.529203	0.804	0.57	2.39296e-184	Mye0	ADAM9
3.74381e-188	0.48457	0.952	0.851	9.93756e-184	Mye0	BLVRB
9.89862e-188	0.537407	0.945	0.867	2.62749e-183	Mye0	CCNL1
1.56182e-187	0.624451	0.356	0.11	4.14569e-183	Mye0	MAMDC2
5.39651e-187	0.603848	0.623	0.378	1.43245e-182	Mye0	ICAM4
7.48536e-187	0.435752	0.47	0.206	1.98691e-182	Mye0	ARHGAP12
5.65824e-186	0.392988	0.338	0.104	1.50192e-181	Mye0	PER3
3.41354e-185	0.845495	0.723	0.447	9.06091e-181	Mye0	CCL2
3.76168e-185	0.501972	0.749	0.508	9.98502e-181	Mye0	NFIC
3.77259e-185	0.493093	0.492	0.211	1.0014e-180	Mye0	GAL3ST4
2.93242e-184	0.512986	0.9	0.722	7.78381e-180	Mye0	NINJ1
3.90018e-184	0.462731	0.481	0.203	1.03526e-179	Mye0	SCN1B
5.10657e-184	0.402219	0.409	0.151	1.35549e-179	Mye0	PROS1
3.33081e-182	0.49984	0.818	0.614	8.84131e-178	Mye0	HEXA
7.70962e-182	0.452766	0.94	0.868	2.04644e-177	Mye0	TPP1
5.56255e-181	0.437212	0.476	0.209	1.47652e-176	Mye0	NFATC2
1.69441e-178	0.408222	0.497	0.221	4.49764e-174	Mye0	MMP14
3.96258e-178	0.502162	0.775	0.509	1.05183e-173	Mye0	TTYH3
1.54946e-177	0.530306	0.543	0.312	4.1129e-173	Mye0	TCOF1
7.90551e-177	0.480764	0.603	0.327	2.09844e-172	Mye0	TRIM14
3.23429e-176	0.448151	0.589	0.296	8.5851e-172	Mye0	VAT1
5.54574e-176	0.501595	0.632	0.35	1.47206e-171	Mye0	UGCG
5.64097e-174	0.576803	0.648	0.365	1.49734e-169	Mye0	APOC1
1.3338e-173	0.452756	0.626	0.385	3.54043e-169	Mye0	APMAP
2.24447e-173	0.505254	0.824	0.647	5.95771e-169	Mye0	MGAT4A
1.48537e-172	0.478338	0.83	0.618	3.94276e-168	Mye0	CYFIP1
1.9592e-170	0.460076	0.669	0.381	5.20051e-166	Mye0	RGL1
1.95943e-170	0.459905	0.914	0.793	5.20111e-166	Mye0	CD4
5.49475e-169	0.505479	0.934	0.862	1.45853e-164	Mye0	EIF5
2.37581e-167	0.46515	0.719	0.486	6.30636e-163	Mye0	EPS15
2.47334e-167	0.510779	0.664	0.407	6.56523e-163	Mye0	BCAT1
1.21965e-166	0.498825	0.85	0.685	3.23745e-162	Mye0	TACC1
2.04775e-163	0.4474	0.347	0.116	5.43553e-159	Mye0	CD28
1.02623e-161	0.50563	0.968	0.895	2.72403e-157	Mye0	KCTD12
1.33479e-161	0.603054	0.817	0.554	3.54307e-157	Mye0	HSPA1B
1.62769e-161	0.402673	0.998	0.993	4.32055e-157	Mye0	HSP90AA1
1.92076e-161	0.459019	0.691	0.444	5.09846e-157	Mye0	MKNK1
1.69856e-160	0.521715	0.433	0.208	4.50865e-156	Mye0	VNN2
7.57589e-159	0.507731	0.897	0.793	2.01095e-154	Mye0	RSRP1
8.93298e-159	0.424276	0.506	0.253	2.37117e-154	Mye0	B3GNT2
9.08606e-159	0.604548	0.85	0.689	2.4118e-154	Mye0	AC020916.1
4.8156e-158	0.46231	0.864	0.675	1.27825e-153	Mye0	LAIR1
7.43415e-158	0.457438	0.818	0.57	1.97332e-153	Mye0	PTMS
2.71317e-157	0.259031	1	1	7.20183e-153	Mye0	B2M
9.51279e-156	0.458647	0.834	0.63	2.52508e-151	Mye0	PEBP1
8.90967e-154	0.465716	0.97	0.897	2.36498e-149	Mye0	FCGR2A
2.92268e-152	0.429529	0.671	0.436	7.75797e-148	Mye0	CREBL2
1.18079e-151	0.444637	0.876	0.735	3.1343e-147	Mye0	SNX2
1.16599e-150	0.432416	0.938	0.807	3.095e-146	Mye0	LRP1
1.26989e-150	0.440738	0.569	0.325	3.37079e-146	Mye0	FAM13A
5.3164e-150	0.492516	0.87	0.73	1.41118e-145	Mye0	PPP1R10
4.15806e-149	0.364012	0.454	0.213	1.10371e-144	Mye0	SLC46A1
8.12607e-149	0.440991	0.777	0.574	2.15698e-144	Mye0	TNFRSF1A
1.59168e-147	0.357801	0.379	0.15	4.22497e-143	Mye0	WLS
1.98529e-147	0.379874	0.94	0.877	5.26976e-143	Mye0	CLTA
5.06461e-147	0.311771	0.345	0.129	1.34435e-142	Mye0	TMEM86A
3.32535e-146	0.327798	0.981	0.959	8.82681e-142	Mye0	GNAS
2.92679e-144	0.465795	0.714	0.502	7.76888e-140	Mye0	NRIP1
6.25724e-144	0.397011	0.543	0.294	1.66092e-139	Mye0	CYBRD1
4.04108e-143	0.366783	0.444	0.23	1.07266e-138	Mye0	ANKS1A
1.49536e-142	0.501237	0.729	0.493	3.96929e-138	Mye0	CITED2
3.82841e-142	0.393052	0.454	0.253	1.01621e-137	Mye0	GSK3A
3.77195e-141	0.363828	0.485	0.24	1.00123e-136	Mye0	SCARB1
6.09742e-141	0.549588	0.308	0.135	1.6185e-136	Mye0	ABCA6
1.56533e-140	0.450108	0.751	0.511	4.155e-136	Mye0	CCR1
3.83361e-140	0.400787	0.28	0.088	1.01759e-135	Mye0	PDE4C
4.60684e-140	0.345154	0.377	0.164	1.22284e-135	Mye0	PLEKHA1
5.11273e-139	0.425782	0.884	0.764	1.35712e-134	Mye0	ARL6IP1
8.28526e-138	0.379075	0.6	0.342	2.19924e-133	Mye0	GPR137B
9.46706e-138	0.329525	0.312	0.108	2.51294e-133	Mye0	EMP2
6.9688e-137	0.45595	0.618	0.403	1.8498e-132	Mye0	HEXIM1
1.48109e-136	0.380382	0.552	0.303	3.93139e-132	Mye0	DHRS3
2.02622e-136	0.370814	0.494	0.248	5.3784e-132	Mye0	FMNL2
1.80905e-135	0.300503	0.313	0.114	4.80194e-131	Mye0	HECTD2
2.33557e-135	0.401493	0.765	0.531	6.19953e-131	Mye0	SCARB2
1.44425e-134	0.380057	0.418	0.187	3.83362e-130	Mye0	RHOBTB3
3.37746e-134	0.288038	0.29	0.101	8.96512e-130	Mye0	FOXRED2
7.16331e-134	0.375307	0.488	0.263	1.90143e-129	Mye0	C20orf194
1.14022e-133	0.327633	0.313	0.112	3.02659e-129	Mye0	PSD3
1.4907e-133	0.373401	0.535	0.297	3.95692e-129	Mye0	PI4K2A
1.98102e-133	0.450877	0.616	0.385	5.25843e-129	Mye0	HLA-DOA
2.72411e-133	0.412773	0.618	0.375	7.23089e-129	Mye0	P4HA1
8.58337e-133	0.419263	0.637	0.403	2.27837e-128	Mye0	EPS8
9.07977e-133	0.408528	0.681	0.49	2.41013e-128	Mye0	RNF145
3.17765e-131	0.423192	0.801	0.595	8.43475e-127	Mye0	ENG
5.11307e-131	0.358534	0.696	0.444	1.35721e-126	Mye0	LMNA
6.62173e-131	0.817696	0.303	0.106	1.75767e-126	Mye0	CCL8
1.05794e-130	0.446174	0.529	0.285	2.80821e-126	Mye0	TCN2
2.01277e-130	0.268372	0.328	0.135	5.34269e-126	Mye0	FSCN1
6.25774e-130	0.38768	0.544	0.311	1.66105e-125	Mye0	SLC11A2
8.98156e-130	0.401143	0.727	0.535	2.38407e-125	Mye0	STX7
1.32729e-129	0.353997	0.319	0.121	3.52316e-125	Mye0	FARP1
1.02909e-128	0.458942	0.821	0.674	2.73161e-124	Mye0	PCF11
1.14105e-128	0.341396	0.496	0.255	3.0288e-124	Mye0	ACP2
2.4592e-128	0.348098	0.424	0.207	6.52771e-124	Mye0	TP53INP1
5.2065e-127	0.454821	0.883	0.757	1.38201e-122	Mye0	UCP2
1.95888e-125	0.57062	0.654	0.448	5.19966e-121	Mye0	TFRC
5.04447e-125	0.358423	0.509	0.29	1.339e-120	Mye0	TM2D2
8.53201e-124	0.28672	0.378	0.164	2.26474e-119	Mye0	CNRIP1
1.45586e-123	0.351562	0.442	0.215	3.86444e-119	Mye0	EPAS1
2.63041e-123	0.263468	0.288	0.101	6.98215e-119	Mye0	CTSF
2.94198e-123	0.311074	0.98	0.961	7.8092e-119	Mye0	TMBIM6
1.05827e-122	0.337543	0.631	0.387	2.80908e-118	Mye0	LTC4S
4.95055e-122	0.394088	0.696	0.489	1.31408e-117	Mye0	ATP6V0A1
2.29149e-121	0.392061	0.913	0.805	6.08254e-117	Mye0	LAP3
1.64836e-120	0.348231	0.646	0.406	4.37541e-116	Mye0	VEGFB
6.94413e-120	0.355573	0.624	0.405	1.84325e-115	Mye0	TPCN1
4.17678e-119	0.303908	0.987	0.975	1.10869e-114	Mye0	UBB
4.58645e-119	0.51675	0.862	0.714	1.21743e-114	Mye0	HSPH1
6.55388e-119	0.321664	0.408	0.207	1.73966e-114	Mye0	TBC1D12
1.13188e-118	0.323547	0.49	0.259	3.00447e-114	Mye0	MGLL
1.42266e-117	0.416575	0.907	0.838	3.77632e-113	Mye0	FUS
1.46053e-117	0.411578	0.494	0.28	3.87684e-113	Mye0	DDIT3
2.03106e-117	0.394227	0.649	0.434	5.39125e-113	Mye0	TLR7
4.92399e-117	0.299901	0.297	0.112	1.30702e-112	Mye0	ADORA3
6.28831e-117	0.276643	0.996	0.991	1.66917e-112	Mye0	UBC
1.53369e-116	0.456965	0.423	0.254	4.07103e-112	Mye0	ERO1B
5.30408e-116	0.370825	0.659	0.447	1.40791e-111	Mye0	FEZ2
6.86333e-116	0.50509	0.785	0.562	1.8218e-111	Mye0	CCL4L2
1.2738e-115	0.280498	0.328	0.133	3.38117e-111	Mye0	RAB3IL1
1.97522e-115	0.455222	0.269	0.095	5.24303e-111	Mye0	CCL13
4.04692e-115	0.337007	0.516	0.285	1.07421e-110	Mye0	SNX24
1.35549e-114	0.366076	0.689	0.492	3.59801e-110	Mye0	EPN1
7.33889e-114	0.31095	0.366	0.169	1.94803e-109	Mye0	DENND11
1.77355e-113	0.413884	0.578	0.384	4.70772e-109	Mye0	SESN3
2.50009e-112	0.421925	0.968	0.93	6.63625e-108	Mye0	DDX3X
9.47088e-112	0.310731	0.485	0.26	2.51395e-107	Mye0	AMDHD2
1.68963e-111	0.340335	0.523	0.317	4.48496e-107	Mye0	CRYL1
2.48528e-111	0.277319	0.365	0.163	6.59693e-107	Mye0	NMRK1
3.17605e-111	0.304826	0.428	0.218	8.4305e-107	Mye0	SLC46A3
8.81215e-111	0.360889	0.514	0.33	2.3391e-106	Mye0	ARHGAP5
9.53943e-111	0.380334	0.548	0.355	2.53215e-106	Mye0	FTX
1.14313e-109	0.338371	0.492	0.282	3.03432e-105	Mye0	OSBPL1A
1.2137e-109	0.397926	0.947	0.867	3.22163e-105	Mye0	SQSTM1
7.66782e-109	0.37554	0.767	0.58	2.03535e-104	Mye0	NUCB1
9.87965e-109	0.344287	0.467	0.263	2.62245e-104	Mye0	ZBTB20
1.95356e-108	0.376329	0.706	0.491	5.18552e-104	Mye0	GNPDA1
1.32427e-107	0.31972	0.37	0.225	3.51515e-103	Mye0	WDR74
2.25554e-107	0.391012	0.679	0.485	5.98712e-103	Mye0	GOLGB1
3.72386e-107	0.364722	0.643	0.445	9.88461e-103	Mye0	FAM91A1
1.72265e-106	0.354386	0.547	0.337	4.5726e-102	Mye0	ZBTB38
1.6019e-105	0.338486	0.515	0.312	4.25207e-101	Mye0	CHID1
1.21576e-104	0.28292	0.348	0.16	3.22712e-100	Mye0	NCK2
2.17842e-104	0.288204	0.982	0.97	5.78239e-100	Mye0	HSPA8
3.31192e-104	0.300248	0.44	0.229	8.79115e-100	Mye0	CLIC2
5.66511e-104	0.263553	0.282	0.109	1.50375e-99	Mye0	MRO
7.27536e-104	0.359508	0.427	0.22	1.93117e-99	Mye0	AC091271.1
1.58038e-103	0.330473	0.461	0.258	4.19497e-99	Mye0	TWF1
3.84656e-103	0.331021	0.586	0.379	1.02103e-98	Mye0	LMBRD1
7.94971e-103	0.298525	0.387	0.193	2.11017e-98	Mye0	PCYOX1
8.17837e-103	0.409241	0.812	0.684	2.17087e-98	Mye0	AMD1
9.2079e-103	0.343808	0.54	0.334	2.44414e-98	Mye0	SLC31A1
1.29039e-102	0.365835	0.688	0.504	3.4252e-98	Mye0	SNX5
1.92379e-102	0.359594	0.83	0.696	5.10652e-98	Mye0	RPN2
4.59773e-102	0.334343	0.511	0.305	1.22042e-97	Mye0	TMEM106A
1.32387e-101	0.272505	0.337	0.15	3.51409e-97	Mye0	SLC45A4
1.82034e-101	0.289139	0.446	0.235	4.83191e-97	Mye0	PXDC1
6.20276e-100	0.306767	0.962	0.917	1.64646e-95	Mye0	APLP2
6.50405e-100	0.405416	0.844	0.707	1.72643e-95	Mye0	RNF213
9.9879e-100	0.490036	0.824	0.665	2.65119e-95	Mye0	IRF1
1.1725e-99	0.310897	0.476	0.273	3.11229e-95	Mye0	NFE2L1
1.21372e-99	0.374357	0.714	0.539	3.2217e-95	Mye0	SCPEP1
1.53891e-99	0.413229	0.978	0.983	4.08488e-95	Mye0	MT-CYB
3.60969e-99	0.252541	0.301	0.126	9.58157e-95	Mye0	SPIRE1
1.57231e-98	0.3076	0.455	0.254	4.17353e-94	Mye0	ABHD3
2.31749e-98	0.344043	0.748	0.557	6.15155e-94	Mye0	COLGALT1
3.11246e-98	0.349374	0.726	0.549	8.26171e-94	Mye0	WASHC4
3.31453e-98	0.380258	0.983	0.973	8.79808e-94	Mye0	HNRNPA2B1
1.71976e-97	0.343224	0.545	0.414	4.56492e-93	Mye0	SUPT5H
1.78152e-97	0.268651	0.31	0.134	4.72886e-93	Mye0	RAB42
5.64841e-97	0.32944	0.549	0.349	1.49931e-92	Mye0	TCF12
2.50781e-96	0.345045	0.84	0.687	6.65672e-92	Mye0	HNMT
7.34912e-96	0.266452	0.287	0.122	1.95075e-91	Mye0	PTGR1
8.48878e-96	0.302456	0.52	0.327	2.25326e-91	Mye0	TBC1D2B
1.34212e-95	0.351688	0.603	0.387	3.56252e-91	Mye0	DNASE2
2.08651e-95	0.36053	0.731	0.567	5.53842e-91	Mye0	NASP
7.88821e-95	0.351132	0.643	0.447	2.09385e-90	Mye0	LPP
8.57838e-95	0.280159	0.955	0.902	2.27704e-90	Mye0	PRDX1
8.8666e-95	0.268753	0.42	0.22	2.35355e-90	Mye0	CLN6
1.13224e-94	0.352336	0.763	0.608	3.00541e-90	Mye0	TGFBR2
1.02814e-93	0.266064	0.697	0.497	2.72909e-89	Mye0	TCF4
1.48798e-93	0.296915	0.378	0.188	3.9497e-89	Mye0	SMPDL3A
1.57536e-93	0.321234	0.557	0.353	4.18164e-89	Mye0	ZNF330
1.86307e-93	0.421103	0.41	0.215	4.94533e-89	Mye0	TMIGD3
2.778e-93	0.320725	0.877	0.711	7.37393e-89	Mye0	TNFAIP2
4.81266e-93	0.316869	0.647	0.437	1.27747e-88	Mye0	GM2A
1.51683e-92	0.350927	0.823	0.695	4.02627e-88	Mye0	SERINC1
1.83469e-92	0.264344	0.354	0.175	4.86999e-88	Mye0	FGD6
2.0125e-92	0.283165	0.353	0.176	5.34198e-88	Mye0	CCNG2
5.23173e-92	0.349159	0.832	0.681	1.38871e-87	Mye0	PRNP
5.89462e-92	0.345391	0.626	0.454	1.56467e-87	Mye0	TSPAN14
1.29327e-91	0.37458	0.883	0.754	3.43286e-87	Mye0	CCL3
2.02079e-91	0.337566	0.894	0.797	5.36399e-87	Mye0	TGOLN2
4.1307e-91	0.343359	0.812	0.668	1.09645e-86	Mye0	RNF13
8.97731e-91	0.276265	0.345	0.177	2.38294e-86	Mye0	OSBPL3
1.46349e-90	0.431165	0.332	0.167	3.88469e-86	Mye0	GADD45G
2.85503e-90	0.312595	0.613	0.406	7.57838e-86	Mye0	ITGAV
4.00547e-90	0.26031	0.259	0.107	1.06321e-85	Mye0	MRNIP
1.14317e-89	0.325476	0.658	0.475	3.03442e-85	Mye0	FKBP15
2.18415e-89	0.29621	0.449	0.262	5.79762e-85	Mye0	ATP8B4
2.49423e-89	0.291962	0.474	0.28	6.62069e-85	Mye0	ALDH9A1
2.599e-89	0.262181	0.373	0.194	6.89878e-85	Mye0	NAGLU
2.723e-89	0.268341	0.362	0.181	7.22793e-85	Mye0	SOCS6
5.89449e-89	0.280877	0.379	0.193	1.56463e-84	Mye0	TBC1D4
6.37977e-89	0.309943	0.602	0.413	1.69345e-84	Mye0	CTBS
1.88994e-88	0.341779	0.919	0.822	5.01666e-84	Mye0	HLA-DMB
1.93557e-88	0.253181	0.345	0.168	5.13778e-84	Mye0	SGPP1
2.64372e-88	0.28634	0.954	0.903	7.01749e-84	Mye0	RNASET2
3.81567e-88	0.317928	0.688	0.491	1.01283e-83	Mye0	GNB4
3.86088e-88	0.332332	0.668	0.475	1.02483e-83	Mye0	EHD4
1.3105e-87	0.258716	0.44	0.244	3.47859e-83	Mye0	GIMAP7
2.47866e-87	0.378066	0.907	0.816	6.57936e-83	Mye0	RBPJ
5.13555e-87	0.321497	0.607	0.402	1.36318e-82	Mye0	APOL6
5.79847e-87	0.289898	0.491	0.309	1.53915e-82	Mye0	ATG7
7.21184e-87	0.331638	0.608	0.425	1.91431e-82	Mye0	ATF7IP
1.23275e-86	0.280445	0.406	0.222	3.27221e-82	Mye0	ZNF280D
1.62948e-86	0.31101	0.721	0.528	4.32528e-82	Mye0	MPP1
1.7168e-86	0.296682	0.954	0.839	4.55708e-82	Mye0	KLF6
2.9045e-86	0.285055	0.461	0.271	7.70972e-82	Mye0	FEM1B
6.86617e-86	0.267383	0.362	0.185	1.82255e-81	Mye0	CDKN2AIP
7.69221e-86	0.361244	0.788	0.64	2.04182e-81	Mye0	AFF4
2.28307e-85	0.310031	0.64	0.437	6.06019e-81	Mye0	PTAFR
4.34875e-85	0.316903	0.614	0.423	1.15433e-80	Mye0	PYGL
7.95015e-85	0.636151	0.533	0.379	2.11029e-80	Mye0	XIST
9.22288e-85	0.32087	0.496	0.313	2.44812e-80	Mye0	H2AFX
9.98204e-85	0.372533	0.842	0.723	2.64963e-80	Mye0	RUNX1
1.08761e-84	0.270824	0.392	0.21	2.88694e-80	Mye0	MMD
2.348e-84	0.277451	0.439	0.249	6.23253e-80	Mye0	GIMAP6
2.91969e-84	0.318007	0.681	0.519	7.75003e-80	Mye0	WDR26
8.13885e-84	0.282821	0.368	0.21	2.16038e-79	Mye0	TRIM69
1.09008e-83	0.313182	0.752	0.593	2.89352e-79	Mye0	SCAMP2
1.12274e-83	0.311174	0.565	0.372	2.9802e-79	Mye0	ABHD12
2.127e-83	0.275371	0.424	0.244	5.64592e-79	Mye0	NHLRC3
5.05018e-83	0.331448	0.844	0.7	1.34052e-78	Mye0	CD99
6.08043e-83	0.303614	0.592	0.419	1.61399e-78	Mye0	MLXIP
6.87597e-83	0.25496	0.991	0.99	1.82516e-78	Mye0	MT-CO1
8.83096e-83	0.324181	0.653	0.47	2.34409e-78	Mye0	PLEKHO2
4.89359e-82	0.265307	0.459	0.269	1.29895e-77	Mye0	BIN1
7.48968e-82	0.352423	0.872	0.767	1.98806e-77	Mye0	ANKRD12
9.18e-82	0.254446	0.394	0.232	2.43674e-77	Mye0	ATRN
1.70686e-81	0.330748	0.674	0.49	4.53069e-77	Mye0	ASPH
4.83896e-81	0.300258	0.626	0.454	1.28445e-76	Mye0	ETNK1
6.03166e-81	0.436396	0.837	0.694	1.60104e-76	Mye0	PLA2G2A
7.75485e-81	0.701147	0.372	0.2	2.05845e-76	Mye0	IFI27
1.85223e-80	0.295562	0.492	0.308	4.91655e-76	Mye0	NCOA7
1.93212e-80	0.251559	0.287	0.133	5.12862e-76	Mye0	UACA
3.92368e-80	0.26806	0.985	0.974	1.0415e-75	Mye0	HSP90AB1
4.19147e-80	0.340285	0.774	0.629	1.11258e-75	Mye0	ITPR2
5.92958e-80	0.318155	0.695	0.525	1.57395e-75	Mye0	UNC93B1
2.25227e-79	0.273177	0.454	0.281	5.97843e-75	Mye0	SPIN1
2.40105e-79	0.329373	0.652	0.472	6.37335e-75	Mye0	LILRB4
2.6778e-79	0.295522	0.892	0.812	7.10797e-75	Mye0	RAB5C
1.47838e-78	0.32782	0.486	0.311	3.92422e-74	Mye0	PLEKHG2
1.94287e-78	0.335719	0.856	0.748	5.15715e-74	Mye0	2022-03-01
1.24937e-77	0.308955	0.507	0.317	3.31632e-73	Mye0	IER5L
2.97914e-77	0.287201	0.675	0.487	7.90784e-73	Mye0	BLVRA
4.72308e-77	0.304359	0.82	0.711	1.25369e-72	Mye0	DPP7
5.21829e-77	0.260654	0.971	0.919	1.38514e-72	Mye0	HLA-DMA
7.3914e-77	0.330148	0.683	0.511	1.96197e-72	Mye0	PARP14
1.13768e-76	0.41915	0.345	0.181	3.01985e-72	Mye0	IFI44L
1.52255e-76	0.260823	0.516	0.337	4.04145e-72	Mye0	RERE
2.68361e-76	0.303017	0.589	0.43	7.12338e-72	Mye0	ST3GAL1
4.69774e-76	0.274234	0.433	0.264	1.24697e-71	Mye0	FMN1
3.55522e-75	0.277883	0.539	0.362	9.43698e-71	Mye0	TMBIM1
9.11314e-75	0.290694	0.599	0.422	2.41899e-70	Mye0	TECR
1.04189e-74	0.310302	0.783	0.625	2.7656e-70	Mye0	EPB41L3
3.31864e-74	0.303526	0.79	0.643	8.80899e-70	Mye0	NCF4
3.82614e-74	0.327976	0.652	0.471	1.01561e-69	Mye0	LPAR6
4.99443e-74	0.282692	0.525	0.341	1.32572e-69	Mye0	CBR1
5.05173e-74	0.287555	0.616	0.451	1.34093e-69	Mye0	EFR3A
9.21331e-74	0.307019	0.601	0.407	2.44558e-69	Mye0	LHFPL2
2.53471e-73	0.486742	0.427	0.279	6.72813e-69	Mye0	KCNQ1OT1
3.09879e-73	0.314948	0.949	0.89	8.22542e-69	Mye0	CPVL
6.0997e-73	0.281474	0.441	0.269	1.6191e-68	Mye0	PON2
1.04181e-72	0.304525	0.581	0.429	2.76537e-68	Mye0	GPATCH2L
1.02921e-71	0.267332	0.344	0.189	2.73194e-67	Mye0	CCDC170
2.94156e-71	0.287193	0.883	0.783	7.80808e-67	Mye0	CALM3
3.25139e-71	0.27605	0.496	0.33	8.63049e-67	Mye0	DNAJC13
3.36175e-71	0.28763	0.634	0.47	8.92343e-67	Mye0	SFT2D2
6.42221e-71	0.305935	0.686	0.537	1.70471e-66	Mye0	CELF1
1.5222e-70	0.268925	0.53	0.369	4.04054e-66	Mye0	AFF1
4.65349e-70	0.26388	0.517	0.342	1.23522e-65	Mye0	TSPAN3
7.61873e-70	0.281539	0.531	0.358	2.02232e-65	Mye0	SMIM30
1.5237e-69	0.273699	0.555	0.374	4.04451e-65	Mye0	PITHD1
1.05966e-68	0.261305	0.487	0.321	2.81276e-64	Mye0	ARHGAP21
1.41346e-68	0.292565	0.824	0.729	3.7519e-64	Mye0	MAN2B1
2.52337e-68	0.292724	0.715	0.573	6.69804e-64	Mye0	ATM
5.92133e-68	0.279119	0.751	0.58	1.57176e-63	Mye0	TLR4
1.25542e-67	0.278785	0.657	0.505	3.33239e-63	Mye0	SEC14L1
2.0706e-67	0.264893	0.291	0.148	5.4962e-63	Mye0	SNHG14
4.54696e-67	0.289246	0.903	0.818	1.20695e-62	Mye0	CD302
6.1408e-67	0.393621	0.926	0.883	1.63001e-62	Mye0	BTG2
1.01251e-66	0.262816	0.36	0.2	2.6876e-62	Mye0	GPX3
1.16553e-66	0.273888	0.468	0.297	3.09378e-62	Mye0	CBX4
8.5124e-66	0.278412	0.728	0.559	2.25953e-61	Mye0	GIMAP4
3.36109e-65	0.277942	0.567	0.419	8.92168e-61	Mye0	PHACTR4
3.50928e-65	0.281057	0.622	0.483	9.31502e-61	Mye0	DRAM2
8.0366e-65	0.260405	0.353	0.269	2.13324e-60	Mye0	SEMA4A
1.92659e-64	0.291894	0.596	0.429	5.11393e-60	Mye0	GCC2
2.42625e-64	0.266659	0.928	0.875	6.44025e-60	Mye0	CAPZB
2.7047e-64	0.273985	0.325	0.189	7.17936e-60	Mye0	SRGAP1
4.46894e-64	0.286084	0.5	0.34	1.18623e-59	Mye0	SECISBP2
1.0424e-63	0.280993	0.96	0.916	2.76694e-59	Mye0	IQGAP1
6.80556e-63	0.266761	0.715	0.563	1.80647e-58	Mye0	SPPL2A
2.51495e-62	0.282028	0.694	0.531	6.67569e-58	Mye0	PEPD
1.25335e-61	0.298739	0.646	0.517	3.32689e-57	Mye0	FOXO3
1.48603e-61	0.264291	0.513	0.349	3.94451e-57	Mye0	TSPAN33
1.76292e-61	0.271362	0.557	0.396	4.67949e-57	Mye0	NXF1
1.02188e-60	0.635465	0.398	0.238	2.71247e-56	Mye0	SPP1
1.93234e-60	0.258338	0.5	0.352	5.12921e-56	Mye0	PKN2
1.39529e-58	0.253461	0.602	0.446	3.70367e-54	Mye0	ARAP1
4.08925e-58	0.276064	0.826	0.717	1.08545e-53	Mye0	GNS
4.7737e-58	0.255164	0.463	0.309	1.26713e-53	Mye0	ZNF217
9.24743e-58	0.29027	0.933	0.948	2.45464e-53	Mye0	MT-ND5
4.68e-57	0.263646	0.625	0.509	1.24226e-52	Mye0	EIF4G3
1.17228e-56	0.254178	0.705	0.559	3.11171e-52	Mye0	CYTH4
1.75788e-56	0.394108	0.65	0.51	4.66613e-52	Mye0	CLU
2.06474e-56	0.261219	0.895	0.822	5.48066e-52	Mye0	IFI16
2.94649e-56	0.263621	0.606	0.46	7.82116e-52	Mye0	WDFY3
5.00405e-56	0.255418	0.765	0.627	1.32828e-51	Mye0	SYNGR2
5.18292e-56	0.373905	0.801	0.698	1.37576e-51	Mye0	LIPA
2.31941e-55	0.253289	0.624	0.485	6.15665e-51	Mye0	ASAP1
2.62421e-55	0.259868	0.792	0.67	6.96569e-51	Mye0	SOD1
3.80291e-55	0.283925	0.704	0.553	1.00944e-50	Mye0	RESF1
1.39837e-54	0.257987	0.486	0.328	3.71184e-50	Mye0	LINC01094
1.884e-54	0.278722	0.766	0.645	5.0009e-50	Mye0	MACF1
7.53902e-54	0.412472	0.716	0.58	2.00116e-49	Mye0	ABL2
1.36326e-53	0.305846	0.97	0.939	3.61864e-49	Mye0	TUBA1B
1.45729e-52	0.25437	0.726	0.599	3.86822e-48	Mye0	ISCU
2.75161e-52	0.267964	0.541	0.382	7.30387e-48	Mye0	ACP5
3.99573e-52	0.265801	0.769	0.646	1.06063e-47	Mye0	RBMS1
2.283e-49	0.316467	0.86	0.775	6.06e-45	Mye0	NABP1
1.63392e-48	0.258972	0.818	0.706	4.33707e-44	Mye0	RBM47
9.28523e-48	0.290577	0.289	0.163	2.46467e-43	Mye0	PDGFB
3.28302e-46	0.258594	0.492	0.346	8.71444e-42	Mye0	ARRDC3
3.69271e-46	0.256001	0.724	0.615	9.80192e-42	Mye0	TNFSF13
5.06776e-46	0.250376	0.851	0.751	1.34519e-41	Mye0	RGS10
5.4625e-46	0.25211	0.653	0.508	1.44997e-41	Mye0	CREBRF
1.23763e-45	0.26627	0.296	0.178	3.28517e-41	Mye0	COL1A2
3.40761e-36	0.334409	0.872	0.799	9.04516e-32	Mye0	PLCG2
1.99677e-33	0.348257	0.997	0.993	5.30023e-29	Mye0	MALAT1
6.33565e-29	0.26306	0.948	0.936	1.68174e-24	Mye0	HNRNPU
2.42504e-28	0.314184	0.351	0.251	6.43703e-24	Mye0	RCAN1
0	3.02802	0.758	0.05	0	Mye4	FCER1A
0	2.05111	0.999	0.967	0	Mye4	HLA-DPB1
0	1.99737	0.847	0.431	0	Mye4	CLEC10A
0	1.9403	0.988	0.809	0	Mye4	HLA-DQA1
0	1.82868	0.567	0.022	0	Mye4	CD1C
0	1.82231	0.999	0.97	0	Mye4	HLA-DPA1
0	1.70557	0.997	0.914	0	Mye4	HLA-DQB1
0	1.59159	0.817	0.331	0	Mye4	PPA1
0	1.51025	1	0.979	0	Mye4	HLA-DRB1
0	1.49863	0.938	0.803	0	Mye4	HLA-DRB5
0	1.46655	1	0.988	0	Mye4	HLA-DRA
0	1.37992	0.605	0.126	0	Mye4	NRARP
0	1.28853	0.887	0.59	0	Mye4	FCGR2B
0	1.19207	0.73	0.26	0	Mye4	GRASP
0	1.12509	0.522	0.039	0	Mye4	CST7
0	1.084	0.504	0.051	0	Mye4	SPIB
0	1.07587	0.603	0.105	0	Mye4	PKIB
0	1.05718	0.999	0.998	0	Mye4	RPS18
0	1.00438	0.999	0.996	0	Mye4	RPL26
0	0.992348	0.997	0.984	0	Mye4	RPL5
0	0.976573	0.999	0.998	0	Mye4	RPS23
0	0.968789	0.38	0.006	0	Mye4	CD1E
0	0.968382	0.999	0.997	0	Mye4	RPS19
0	0.96418	0.997	0.99	0	Mye4	RPS7
0	0.961131	0.995	0.991	0	Mye4	RPS3
0	0.935974	0.996	0.971	0	Mye4	RPL10A
0	0.933352	0.999	0.996	0	Mye4	RPS3A
0	0.928338	0.998	0.997	0	Mye4	RPL11
0	0.915975	0.999	0.993	0	Mye4	RPL3
0	0.900685	0.999	0.996	0	Mye4	RPS4X
0	0.89605	0.997	0.964	0	Mye4	EEF1B2
0	0.895005	0.998	0.995	0	Mye4	RPL18A
0	0.879089	1	0.996	0	Mye4	RPS2
0	0.873734	0.997	0.993	0	Mye4	RPL18
0	0.873455	0.999	0.999	0	Mye4	RPL10
0	0.871745	0.997	0.981	0	Mye4	RPL23A
0	0.862861	0.997	0.995	0	Mye4	RPL7A
0	0.857984	0.999	0.995	0	Mye4	RPS29
0	0.857914	1	0.998	0	Mye4	RPS14
0	0.842467	0.997	0.997	0	Mye4	RPL30
0	0.83618	1	0.997	0	Mye4	RPL19
0	0.835073	0.999	0.995	0	Mye4	RPS15A
0	0.835053	0.999	0.998	0	Mye4	RPS24
0	0.833375	0.998	0.996	0	Mye4	RPL37
0	0.824784	0.998	0.998	0	Mye4	RPL32
0	0.821731	0.997	0.993	0	Mye4	RPS13
0	0.81776	0.997	0.986	0	Mye4	RACK1
0	0.817683	1	0.999	0	Mye4	RPS27
0	0.811222	0.995	0.975	0	Mye4	RPL36A
0	0.806348	0.999	0.995	0	Mye4	RPS6
0	0.802215	0.999	0.999	0	Mye4	RPL13
0	0.798841	0.997	0.99	0	Mye4	RPL6
0	0.795027	0.997	0.994	0	Mye4	RPL8
0	0.792913	0.999	0.997	0	Mye4	RPS9
0	0.792624	0.998	0.992	0	Mye4	RPL29
0	0.789965	0.999	0.993	0	Mye4	RPL17
0	0.78657	0.999	0.998	0	Mye4	RPS8
0	0.778839	0.996	0.986	0	Mye4	NACA
0	0.771505	0.998	0.986	0	Mye4	RPL14
0	0.767422	0.999	0.997	0	Mye4	RPL15
0	0.765788	0.996	0.986	0	Mye4	RPL24
0	0.76239	0.995	0.971	0	Mye4	EEF1G
0	0.757949	0.998	0.996	0	Mye4	RPS15
0	0.752823	0.997	0.997	0	Mye4	RPS27A
0	0.727272	0.999	1	0	Mye4	EEF1A1
0	0.704387	0.994	0.987	0	Mye4	RPS16
0	0.693402	0.999	0.995	0	Mye4	RPL9
0	0.690423	0.997	0.987	0	Mye4	RPS25
0	0.594651	0.461	0.049	0	Mye4	NDRG2
0	0.584982	1	0.986	0	Mye4	CD74
0	0.554184	0.544	0.094	0	Mye4	PLD4
4.94065645841247e-324	1.03334	0.886	0.467	1.311447850321e-319	Mye4	LSP1
3.10273225588303e-321	0.741551	0.997	0.996	8.23589250001591e-317	Mye4	RPL34
8.51028074961547e-320	0.677662	0.996	0.985	2.25896892217793e-315	Mye4	RPL22
5.56775916070938e-318	0.76659	0.995	0.968	1.4779059916187e-313	Mye4	RPS5
8.08694545645594e-312	0.525606	0.342	0.024	2.1466e-307	Mye4	AC092809.2
8.31445e-306	0.771223	0.997	0.987	2.20699e-301	Mye4	RPL35A
1.00908e-305	0.736194	0.997	0.99	2.6785e-301	Mye4	RPS21
1.33806e-305	0.776162	0.528	0.104	3.55174e-301	Mye4	GPAT3
2.0799e-305	0.84935	0.96	0.856	5.52089e-301	Mye4	RPS10
1.78075e-304	0.819003	0.992	0.923	4.72682e-300	Mye4	HLA-DMA
1.05433e-303	0.616877	0.999	0.995	2.79861e-299	Mye4	RPL21
4.70694e-297	0.557537	1	1	1.24941e-292	Mye4	TPT1
5.58139e-290	0.638859	0.998	0.994	1.48152e-285	Mye4	FAU
2.86686e-286	1.09823	0.612	0.173	7.60979e-282	Mye4	LGALS2
8.33304e-285	0.675611	0.991	0.977	2.21192e-280	Mye4	RPL27
1.14483e-282	1.37738	0.827	0.484	3.03885e-278	Mye4	CXCR4
3.02539e-282	1.2705	0.777	0.426	8.03061e-278	Mye4	ARL4C
9.25399e-281	0.92682	0.864	0.515	2.45638e-276	Mye4	JAML
1.52095e-280	0.678613	1	0.992	4.03721e-276	Mye4	RPL27A
2.93713e-280	0.75312	0.986	0.953	7.79632e-276	Mye4	RPSA
3.59825e-279	0.550339	0.999	0.997	9.55119e-275	Mye4	RPL12
3.05182e-277	0.643532	0.999	0.998	8.10076e-273	Mye4	RPL28
3.50211e-277	0.695979	0.984	0.928	9.29601e-273	Mye4	BTF3
7.82474e-276	0.906716	0.797	0.448	2.077e-271	Mye4	SNHG15
1.58983e-268	0.681037	1	0.999	4.22004e-264	Mye4	RPL41
1.81407e-260	0.805525	0.785	0.363	4.81526e-256	Mye4	CYTIP
5.22838e-257	0.840326	0.573	0.155	1.38782e-252	Mye4	CCND2
1.25191e-254	0.41	0.324	0.03	3.32306e-250	Mye4	FLT3
1.31744e-253	0.619087	0.998	0.989	3.49702e-249	Mye4	RPL35
7.12567e-253	0.742419	0.702	0.382	1.89144e-248	Mye4	RALA
1.69637e-247	0.683101	0.981	0.919	4.50286e-243	Mye4	RPL4
6.61781e-241	0.731658	0.753	0.419	1.75663e-236	Mye4	CSF2RA
4.40302e-237	0.827389	0.894	0.654	1.16874e-232	Mye4	CKLF
2.26022e-236	0.795479	0.89	0.761	5.99953e-232	Mye4	METRNL
9.89964e-236	0.975999	0.788	0.357	2.62776e-231	Mye4	RGS1
6.64089e-235	0.625542	0.999	0.996	1.76276e-230	Mye4	RPL39
1.48926e-233	1.0701	0.911	0.578	3.9531e-229	Mye4	GPR183
1.33497e-225	0.568868	0.998	0.999	3.54356e-221	Mye4	RPS12
3.45832e-225	0.624307	0.997	0.989	9.17977e-221	Mye4	RPS11
4.2624e-225	0.36828	0.277	0.027	1.13141e-220	Mye4	SLC38A1
4.00438e-219	0.388824	0.278	0.024	1.06292e-214	Mye4	CD2
3.36249e-218	0.477816	0.999	0.999	8.92539e-214	Mye4	RPLP1
5.28599e-217	0.390946	0.321	0.041	1.40311e-212	Mye4	AFF3
3.40943e-216	1.62449	0.465	0.258	9.04999e-212	Mye4	HLA-DQA2
3.61433e-211	0.485587	0.996	0.992	9.59387e-207	Mye4	UBA52
3.60589e-210	0.661741	0.96	0.842	9.57148e-206	Mye4	HINT1
1.21136e-207	0.820531	0.953	0.84	3.21543e-203	Mye4	IFITM2
5.36792e-207	0.86719	0.926	0.824	1.42486e-202	Mye4	HERPUD1
7.54335e-207	0.457943	0.395	0.09	2.00231e-202	Mye4	IRF4
1.24193e-203	0.530205	0.997	0.992	3.29659e-199	Mye4	RPLP2
2.77596e-202	0.981591	0.855	0.576	7.36852e-198	Mye4	INSIG1
1.45002e-197	0.604889	0.997	0.992	3.84894e-193	Mye4	RPL37A
3.02995e-194	1.27191	0.701	0.356	8.0427e-190	Mye4	C15orf48
2.81761e-193	0.560174	0.998	0.993	7.47906e-189	Mye4	RPL36
9.18447e-189	0.647415	0.956	0.814	2.43793e-184	Mye4	SNHG29
2.11174e-187	0.653359	0.852	0.609	5.6054e-183	Mye4	CD86
1.89187e-186	0.510384	0.503	0.149	5.02178e-182	Mye4	ICAM3
9.49476e-184	0.446521	0.442	0.114	2.52029e-179	Mye4	ADAM8
1.53448e-180	0.605594	0.915	0.725	4.07313e-176	Mye4	EIF3F
2.90533e-177	0.499746	0.997	0.986	7.71192e-173	Mye4	RPL38
5.61825e-175	1.08574	0.819	0.474	1.49131e-170	Mye4	AREG
6.05715e-173	0.603413	0.297	0.049	1.60781e-168	Mye4	IL1R2
1.27038e-168	0.586689	0.995	0.998	3.37211e-164	Mye4	CST3
3.66012e-168	0.585479	0.607	0.297	9.71543e-164	Mye4	PDCL3
4.17e-168	0.582314	0.822	0.566	1.10689e-163	Mye4	SPINT2
1.43541e-167	0.863946	0.917	0.785	3.81014e-163	Mye4	SELENOK
2.35043e-167	0.308845	0.6	0.27	6.23899e-163	Mye4	CX3CR1
3.26612e-151	0.72418	0.702	0.375	8.66959e-147	Mye4	DDIT4
2.44078e-150	0.644278	0.797	0.471	6.47881e-146	Mye4	CD48
2.11494e-148	0.508075	0.459	0.153	5.6139e-144	Mye4	IL2RG
8.39675e-148	0.329636	0.999	0.997	2.22883e-143	Mye4	PTMA
9.42854e-148	0.50801	0.964	0.882	2.50271e-143	Mye4	EIF3K
1.07551e-147	0.547385	0.965	0.878	2.85485e-143	Mye4	SLC25A6
3.762e-147	0.585479	0.773	0.462	9.98586e-143	Mye4	CIITA
8.21878e-146	0.443517	0.477	0.162	2.18159e-141	Mye4	CD1D
1.08029e-144	0.587876	0.938	0.797	2.86751e-140	Mye4	NAP1L1
3.6274e-143	0.576367	0.919	0.756	9.62857e-139	Mye4	FXYD5
1.63082e-142	0.557132	0.627	0.316	4.32886e-138	Mye4	NXT1
2.16765e-142	0.522947	0.97	0.895	5.7538e-138	Mye4	RPL31
2.89094e-141	0.436881	0.995	0.951	7.67372e-137	Mye4	EEF1D
1.59194e-140	0.690056	0.844	0.619	4.22566e-136	Mye4	EZR
2.14126e-140	0.469555	0.99	0.932	5.68376e-136	Mye4	LYZ
2.27582e-140	0.534768	0.696	0.386	6.04093e-136	Mye4	SEPTIN6
1.34017e-139	0.418957	0.99	0.966	3.55733e-135	Mye4	RPLP0
8.56283e-137	0.540803	0.837	0.638	2.27292e-132	Mye4	GABARAPL2
3.24963e-135	0.527668	0.956	0.828	8.62581e-131	Mye4	COMMD6
1.43064e-134	0.542219	0.904	0.728	3.79748e-130	Mye4	HMGN1
2.09138e-134	0.539774	0.668	0.345	5.55135e-130	Mye4	LIMD2
3.27488e-134	0.534711	0.614	0.294	8.69285e-130	Mye4	AC004687.1
4.24871e-134	0.434896	0.988	0.955	1.12778e-129	Mye4	JUND
2.2278e-133	0.422446	0.957	0.823	5.91347e-129	Mye4	MNDA
9.09603e-131	0.487749	0.932	0.767	2.41445e-126	Mye4	EIF3E
1.47613e-130	0.498746	0.668	0.417	3.91824e-126	Mye4	CDK2AP1
1.68671e-129	0.547746	0.93	0.758	4.47721e-125	Mye4	CTSH
1.04446e-127	0.453535	0.498	0.195	2.77242e-123	Mye4	BORCS5
4.80597e-127	0.588387	0.827	0.605	1.2757e-122	Mye4	IL18
7.31845e-126	0.442961	0.97	0.914	1.94261e-121	Mye4	ATP5MC2
1.2716e-125	0.318399	0.296	0.069	3.37534e-121	Mye4	CD226
9.33273e-123	0.543274	0.827	0.543	2.47728e-118	Mye4	NIBAN1
5.24683e-119	0.303234	0.485	0.207	1.39272e-114	Mye4	SULF2
3.06775e-118	0.325272	0.999	0.996	8.14303e-114	Mye4	H3F3A
1.26036e-117	0.664354	0.911	0.777	3.34549e-113	Mye4	CREM
3.49766e-116	0.36053	0.999	0.998	9.28419e-112	Mye4	RPS28
6.34726e-116	0.354134	0.991	0.956	1.68482e-111	Mye4	RPL7
4.33878e-114	0.472955	0.912	0.714	1.15169e-109	Mye4	NOP53
2.38332e-113	0.472587	0.758	0.458	6.32629e-109	Mye4	PRMT9
2.99588e-113	0.447369	0.544	0.249	7.95228e-109	Mye4	HDAC9
3.80406e-113	0.451956	0.958	0.852	1.00975e-108	Mye4	SARAF
3.94718e-113	0.472092	0.93	0.799	1.04774e-108	Mye4	SEC11A
6.12315e-113	0.276781	0.387	0.143	1.62533e-108	Mye4	FYN
1.47675e-112	0.643488	0.927	0.816	3.91987e-108	Mye4	TUBA1A
5.56434e-112	0.633423	0.936	0.833	1.477e-107	Mye4	IFITM3
5.74748e-112	0.439508	0.49	0.209	1.52561e-107	Mye4	CD72
1.10671e-111	0.673258	0.78	0.532	2.93765e-107	Mye4	PIM3
1.24432e-110	0.467188	0.796	0.523	3.30292e-106	Mye4	GAS5
1.78162e-110	0.475195	0.839	0.6	4.72913e-106	Mye4	EIF3L
6.56601e-109	0.47727	0.734	0.467	1.74288e-104	Mye4	PAK1
4.02684e-107	0.6657	0.745	0.464	1.06888e-102	Mye4	VEGFA
6.01754e-107	0.476532	0.987	0.94	1.5973e-102	Mye4	GSTP1
6.4229e-107	0.415237	0.594	0.304	1.70489e-102	Mye4	PTRHD1
6.81376e-107	0.430781	0.666	0.389	1.80864e-102	Mye4	CLNS1A
6.63703e-106	0.28771	0.999	0.995	1.76173e-101	Mye4	H3F3B
5.69687e-105	0.46607	0.85	0.631	1.51218e-100	Mye4	TMEM14C
3.10951e-104	0.316456	1	0.998	8.25388e-100	Mye4	EIF1
5.43999e-104	0.452059	0.687	0.4	1.44399e-99	Mye4	STK38L
6.48735e-104	0.386811	0.985	0.888	1.722e-99	Mye4	S100A10
2.61237e-103	0.374099	0.389	0.142	6.93428e-99	Mye4	AC058791.1
2.66203e-101	0.475503	0.876	0.695	7.0661e-97	Mye4	SMAP2
1.20184e-100	0.4458	0.666	0.421	3.19015e-96	Mye4	RCC2
3.30215e-100	0.45993	0.808	0.54	8.76523e-96	Mye4	STK17B
1.11133e-99	0.629844	0.581	0.433	2.94992e-95	Mye4	RPS4Y1
1.1763e-99	0.348861	0.997	0.983	3.12237e-95	Mye4	RPL13A
1.742e-98	0.406868	0.977	0.905	4.62398e-94	Mye4	NPM1
5.48641e-98	0.539699	0.724	0.458	1.45631e-93	Mye4	ETV3
1.3859e-97	0.369402	0.427	0.172	3.67873e-93	Mye4	BCL2
4.84964e-97	0.389304	0.533	0.255	1.28729e-92	Mye4	ADAM28
5.8957e-97	0.40517	0.975	0.926	1.56495e-92	Mye4	SERP1
2.64509e-95	0.432232	0.941	0.849	7.02111e-91	Mye4	SUB1
1.14098e-94	0.520653	0.823	0.605	3.02863e-90	Mye4	STX11
1.95869e-94	0.47803	0.382	0.16	5.19915e-90	Mye4	AL592295.5
5.66752e-94	0.308717	0.277	0.081	1.50439e-89	Mye4	AC144652.1
3.13284e-93	0.4611	0.941	0.814	8.31581e-89	Mye4	CDKN1A
4.74087e-93	0.512504	0.711	0.444	1.25842e-88	Mye4	GZF1
5.37489e-93	0.316311	0.99	0.967	1.42671e-88	Mye4	COX4I1
5.41611e-90	0.523014	0.928	0.801	1.43765e-85	Mye4	REL
6.16828e-90	0.376232	0.988	0.947	1.63731e-85	Mye4	NME2
3.06204e-89	0.332284	0.395	0.16	8.12788e-85	Mye4	AVPI1
3.23797e-89	0.409434	0.895	0.714	8.59486e-85	Mye4	CIB1
4.00303e-89	0.304718	0.373	0.148	1.06257e-84	Mye4	LMNB1
4.17529e-88	0.376656	0.554	0.294	1.10829e-83	Mye4	UVRAG
6.7697e-88	0.385627	0.625	0.351	1.79695e-83	Mye4	RHOC
8.01314e-88	0.411908	0.892	0.728	2.12701e-83	Mye4	EIF3H
1.01997e-86	0.39129	0.837	0.613	2.7074e-82	Mye4	UXT
4.67682e-86	0.367035	0.567	0.302	1.24142e-81	Mye4	CLEC4A
7.34384e-86	0.360752	0.541	0.28	1.94935e-81	Mye4	MZT2A
8.82391e-86	0.450209	0.918	0.839	2.34222e-81	Mye4	C1orf162
5.84166e-85	0.326972	0.981	0.936	1.55061e-80	Mye4	ATP5MG
1.38823e-84	0.292864	0.552	0.303	3.68493e-80	Mye4	PLP2
1.8319e-84	0.394742	0.843	0.637	4.86258e-80	Mye4	SMDT1
1.22332e-83	0.611126	0.796	0.588	3.24718e-79	Mye4	MXD1
1.5674e-83	0.499078	0.8	0.581	4.16051e-79	Mye4	SLC2A3
1.77805e-83	0.427755	0.836	0.654	4.71964e-79	Mye4	IL13RA1
9.11575e-83	0.313526	0.999	1	2.41969e-78	Mye4	TMSB4X
1.08061e-82	0.253274	0.282	0.089	2.86837e-78	Mye4	CYP2S1
1.2593e-82	0.542865	0.868	0.749	3.34269e-78	Mye4	CYCS
1.31268e-82	0.371953	0.791	0.551	3.48437e-78	Mye4	EIF3M
1.78962e-82	0.359266	0.994	0.976	4.75037e-78	Mye4	RPL23
2.54488e-82	0.435916	0.855	0.683	6.75514e-78	Mye4	ALDH2
7.62038e-82	0.334051	0.597	0.335	2.02275e-77	Mye4	HACD4
4.28207e-81	0.259669	0.672	0.434	1.13663e-76	Mye4	CCDC50
1.1014e-80	0.392455	0.881	0.712	2.92356e-76	Mye4	EIF3G
2.60182e-80	0.301517	0.901	0.743	6.90626e-76	Mye4	FGL2
3.01847e-80	0.273518	0.284	0.093	8.01223e-76	Mye4	MIR181A1HG
3.57685e-80	0.365223	0.73	0.473	9.4944e-76	Mye4	RASSF5
4.93203e-80	0.399229	0.552	0.329	1.30916e-75	Mye4	DAPP1
4.97462e-80	0.266101	0.256	0.083	1.32046e-75	Mye4	HES4
1.24235e-79	0.604842	0.546	0.291	3.29771e-75	Mye4	CD52
4.95388e-79	0.611863	0.379	0.214	1.31496e-74	Mye4	MARCKSL1
2.2886e-78	0.375204	0.87	0.679	6.07486e-74	Mye4	UBXN1
6.78808e-77	0.456021	0.819	0.62	1.80183e-72	Mye4	RILPL2
9.17341e-77	0.374409	0.971	0.918	2.43499e-72	Mye4	MYL12A
4.55753e-76	0.400814	0.782	0.554	1.20975e-71	Mye4	CARD16
6.80653e-76	0.283884	0.661	0.408	1.80672e-71	Mye4	HLA-DOA
7.47807e-76	0.407808	0.722	0.527	1.98498e-71	Mye4	C17orf49
1.36955e-75	0.398153	0.872	0.668	3.63533e-71	Mye4	GSN
1.41664e-75	0.340739	0.524	0.277	3.76032e-71	Mye4	PDE4A
1.64922e-75	0.3366	0.446	0.215	4.37769e-71	Mye4	FBXO34
2.88521e-75	0.269052	0.273	0.091	7.6585e-71	Mye4	ISG20
3.85134e-75	0.400542	0.936	0.814	1.0223e-70	Mye4	ZFAS1
9.0325e-75	0.34052	0.749	0.509	2.39759e-70	Mye4	RSL24D1
2.71959e-74	0.394003	0.974	0.895	7.21888e-70	Mye4	COTL1
5.37464e-74	0.350542	1	0.999	1.42664e-69	Mye4	TMSB10
7.08874e-74	0.437544	0.897	0.732	1.88163e-69	Mye4	NR4A3
1.13711e-73	0.451449	0.546	0.374	3.01834e-69	Mye4	TOB1
2.8142e-73	0.290553	0.337	0.133	7.47002e-69	Mye4	TRMT6
5.10151e-73	0.384797	0.605	0.355	1.35414e-68	Mye4	HIST1H4C
1.88084e-72	0.286869	0.366	0.155	4.99251e-68	Mye4	VDR
2.72243e-72	0.324202	0.887	0.694	7.22642e-68	Mye4	MZT2B
4.1049e-72	0.351554	0.735	0.494	1.08961e-67	Mye4	FMNL1
1.39082e-71	0.52175	0.919	0.821	3.69179e-67	Mye4	CEBPD
2.80456e-71	0.309798	0.346	0.15	7.44443e-67	Mye4	LINC01128
4.34779e-71	0.275084	0.332	0.134	1.15408e-66	Mye4	IL1R1
6.10934e-71	0.433276	0.922	0.822	1.62166e-66	Mye4	LDHA
6.73746e-71	0.373808	0.842	0.645	1.78839e-66	Mye4	SNHG6
1.63878e-70	0.453395	0.597	0.395	4.34998e-66	Mye4	BCAS2
2.31198e-70	0.404616	0.78	0.564	6.13693e-66	Mye4	JOSD1
2.60969e-70	0.37318	0.943	0.818	6.92717e-66	Mye4	DUSP2
2.86025e-70	0.338609	0.646	0.398	7.59224e-66	Mye4	ITGAX
7.62127e-70	0.362756	0.677	0.442	2.02299e-65	Mye4	HMGA1
3.44558e-69	0.341708	0.928	0.804	9.14595e-65	Mye4	UQCRH
4.40248e-69	0.393278	0.966	0.911	1.1686e-64	Mye4	NFE2L2
6.94353e-69	0.390355	0.639	0.406	1.84309e-64	Mye4	MALT1
7.45457e-69	0.259424	0.974	0.939	1.97874e-64	Mye4	S100A4
1.17603e-68	0.557656	0.829	0.733	3.12165e-64	Mye4	ID2
1.35404e-68	0.32242	0.499	0.271	3.59416e-64	Mye4	TMEM109
2.12965e-68	0.311964	0.846	0.648	5.65296e-64	Mye4	RGS2
3.02288e-67	0.350606	0.853	0.671	8.02394e-63	Mye4	ANP32B
1.65249e-66	0.308189	0.339	0.142	4.38638e-62	Mye4	PTPN7
2.09443e-66	0.307684	0.663	0.422	5.55946e-62	Mye4	MPC2
3.66845e-66	0.294855	0.515	0.284	9.73752e-62	Mye4	DNAJC4
4.65548e-66	0.287262	0.975	0.91	1.23575e-61	Mye4	RPL36AL
4.37355e-65	0.296649	0.84	0.63	1.16092e-60	Mye4	FOSL2
9.70239e-65	0.291858	0.504	0.277	2.5754e-60	Mye4	SPECC1
4.48755e-64	0.386297	0.861	0.723	1.19117e-59	Mye4	PLSCR1
5.16321e-64	0.336804	0.956	0.887	1.37052e-59	Mye4	SLC25A3
7.16576e-64	0.341413	0.579	0.347	1.90208e-59	Mye4	SLC25A19
2.15565e-63	0.316863	0.759	0.536	5.72196e-59	Mye4	ITGA4
2.66353e-63	0.291534	0.958	0.83	7.07007e-59	Mye4	HLA-DMB
3.92737e-63	0.330665	0.582	0.351	1.04248e-58	Mye4	TTC19
9.32885e-63	0.424106	0.774	0.581	2.47625e-58	Mye4	TIPARP
1.14918e-62	0.340397	0.63	0.417	3.05037e-58	Mye4	ACAA1
2.29335e-62	0.370688	0.708	0.511	6.08748e-58	Mye4	MBP
3.71913e-62	0.322273	0.675	0.449	9.87205e-58	Mye4	C1QBP
4.08736e-62	0.35402	0.866	0.699	1.08495e-57	Mye4	OGFRL1
5.54673e-62	0.315555	0.891	0.733	1.47232e-57	Mye4	BRK1
7.19611e-62	0.279784	0.601	0.373	1.91013e-57	Mye4	TRABD
1.51471e-61	0.334461	0.957	0.887	4.02064e-57	Mye4	HNRNPA1
1.78782e-61	0.338448	0.53	0.319	4.74558e-57	Mye4	CRYBG1
1.92073e-61	0.399947	0.94	0.847	5.09839e-57	Mye4	PLAUR
3.52995e-61	0.326084	0.907	0.757	9.3699e-57	Mye4	RGS10
7.12775e-61	0.272703	0.447	0.24	1.89199e-56	Mye4	CFP
3.30901e-60	0.307001	0.508	0.287	8.78343e-56	Mye4	ALCAM
5.75681e-60	0.335419	0.309	0.145	1.52809e-55	Mye4	IL4I1
6.40179e-60	0.258609	0.389	0.191	1.69929e-55	Mye4	NEDD9
1.13445e-59	0.344863	0.929	0.815	3.01128e-55	Mye4	SLC25A5
5.4488e-59	0.327431	0.896	0.752	1.44633e-54	Mye4	PGLS
6.83133e-58	0.309058	0.881	0.732	1.81331e-53	Mye4	SRSF9
2.28898e-57	0.38582	0.891	0.772	6.07586e-53	Mye4	MAT2A
6.86704e-57	0.293586	0.365	0.176	1.82279e-52	Mye4	AXL
7.65554e-57	0.324249	0.872	0.705	2.03209e-52	Mye4	DDX21
4.16425e-56	0.346063	0.668	0.461	1.10536e-51	Mye4	LPXN
7.82655e-56	0.333124	0.73	0.514	2.07748e-51	Mye4	BHLHE40
7.87839e-56	0.313862	0.889	0.733	2.09124e-51	Mye4	SRSF7
1.35781e-55	0.295037	0.866	0.696	3.60418e-51	Mye4	DRAP1
4.23928e-55	0.316562	0.715	0.52	1.12528e-50	Mye4	SUPT4H1
7.07498e-55	0.309365	0.359	0.177	1.87798e-50	Mye4	NSMCE3
7.96174e-55	0.30325	0.843	0.666	2.11336e-50	Mye4	NSA2
1.33782e-54	0.286205	0.566	0.351	3.55111e-50	Mye4	RIPK2
1.36538e-54	0.263232	0.685	0.47	3.62426e-50	Mye4	LDHB
1.741e-54	0.459668	0.873	0.738	4.62132e-50	Mye4	CHMP1B
1.91455e-54	0.267518	0.361	0.176	5.08199e-50	Mye4	C12orf45
2.83166e-54	0.288549	0.978	0.929	7.51636e-50	Mye4	EEF2
5.55664e-54	0.294395	0.704	0.492	1.47496e-49	Mye4	PEA15
7.76936e-54	0.453494	0.463	0.26	2.0623e-49	Mye4	RGCC
9.97704e-53	0.299534	0.715	0.514	2.64831e-48	Mye4	ALKBH7
1.9848e-52	0.353827	0.88	0.75	5.26845e-48	Mye4	CORO1A
2.14281e-52	0.303466	0.718	0.516	5.68788e-48	Mye4	IGFLR1
4.5551e-52	0.282175	0.792	0.605	1.20911e-47	Mye4	RTRAF
6.23234e-52	0.289685	0.872	0.713	1.65431e-47	Mye4	TOMM20
6.64149e-52	0.256142	0.527	0.319	1.76292e-47	Mye4	TES
1.58204e-51	0.35627	0.891	0.754	4.19937e-47	Mye4	PHACTR1
2.6856e-51	0.317526	0.618	0.408	7.12866e-47	Mye4	EDEM1
3.25071e-51	0.299045	0.793	0.61	8.6287e-47	Mye4	CDC37
3.68779e-51	0.283715	0.864	0.699	9.78888e-47	Mye4	HIGD2A
1.13146e-50	0.299372	0.885	0.759	3.00334e-46	Mye4	TRIR
1.17665e-49	0.258286	0.949	0.864	3.12331e-45	Mye4	EDF1
5.13472e-49	0.262517	0.737	0.541	1.36296e-44	Mye4	RBIS
1.13719e-48	0.261297	0.974	0.924	3.01856e-44	Mye4	COX7C
1.36078e-48	0.293506	0.96	0.895	3.61205e-44	Mye4	TOMM7
8.06691e-48	0.467294	0.304	0.155	2.14128e-43	Mye4	TCHH
1.04165e-47	0.320083	0.859	0.721	2.76497e-43	Mye4	RAB32
1.07116e-47	0.332318	0.41	0.266	2.84328e-43	Mye4	PXDC1
1.28174e-47	0.268332	0.504	0.308	3.40224e-43	Mye4	IMPA2
2.8946e-47	0.263925	0.749	0.556	7.68343e-43	Mye4	POLR1D
3.08383e-47	0.287846	0.81	0.63	8.18571e-43	Mye4	CLEC2B
4.04623e-47	0.364933	0.957	0.924	1.07403e-42	Mye4	RPS26
5.57986e-47	0.266451	0.997	0.985	1.48112e-42	Mye4	PFN1
7.09981e-47	0.286226	0.665	0.467	1.88457e-42	Mye4	APEX1
8.17407e-47	0.26375	0.913	0.794	2.16972e-42	Mye4	APRT
8.20388e-47	0.275862	0.661	0.467	2.17764e-42	Mye4	SMIM26
9.91223e-47	0.282132	0.622	0.421	2.6311e-42	Mye4	MTHFD2
2.68051e-46	0.280049	0.851	0.701	7.11515e-42	Mye4	TAF10
6.72845e-46	0.300405	0.743	0.564	1.786e-41	Mye4	PSMB9
8.57532e-46	0.315473	0.754	0.572	2.27623e-41	Mye4	SYAP1
8.98035e-46	0.344092	0.868	0.766	2.38374e-41	Mye4	PPP1CB
5.15987e-45	0.28718	0.834	0.681	1.36964e-40	Mye4	HMGN3
9.4444e-45	0.271785	0.689	0.5	2.50692e-40	Mye4	SNRPF
2.08757e-44	0.269143	0.514	0.326	5.54125e-40	Mye4	HGSNAT
3.95146e-44	0.309553	0.635	0.46	1.04888e-39	Mye4	PTPN1
6.3963e-44	0.421584	0.908	0.851	1.69783e-39	Mye4	ATP1B3
1.07062e-43	0.310131	0.268	0.213	2.84186e-39	Mye4	GADD45A
2.08618e-43	0.293764	0.646	0.46	5.53754e-39	Mye4	BID
4.38241e-43	0.2719	0.888	0.762	1.16327e-38	Mye4	SET
1.02207e-42	0.267602	0.718	0.532	2.71299e-38	Mye4	CSTA
3.10296e-42	0.283306	0.657	0.467	8.23651e-38	Mye4	CCNH
3.18561e-42	0.252777	0.559	0.37	8.45588e-38	Mye4	SATB1
4.95413e-42	0.288461	0.827	0.677	1.31502e-37	Mye4	OSBPL8
5.74344e-42	0.35608	0.339	0.178	1.52454e-37	Mye4	VMO1
1.83969e-41	0.25775	0.617	0.43	4.88327e-37	Mye4	C7orf50
5.47887e-41	0.251905	0.907	0.792	1.45431e-36	Mye4	ATP5F1D
5.69782e-41	0.305748	0.855	0.722	1.51243e-36	Mye4	PRELID1
1.74847e-40	0.263874	0.721	0.547	4.64114e-36	Mye4	LMO2
4.46993e-40	0.266383	0.704	0.526	1.1865e-35	Mye4	CNN2
4.86058e-40	0.284435	0.326	0.171	1.29019e-35	Mye4	RUNX3
7.5248e-40	0.281027	0.906	0.8	1.99738e-35	Mye4	CD37
1.15576e-39	0.255194	0.287	0.142	3.06785e-35	Mye4	AL355075.4
2.65278e-39	0.288446	0.832	0.688	7.04154e-35	Mye4	EVI2B
7.15204e-39	0.25573	0.771	0.607	1.89844e-34	Mye4	DOCK8
5.20008e-38	0.260509	0.661	0.482	1.38031e-33	Mye4	RAB11FIP1
9.04138e-37	0.338822	0.677	0.518	2.39994e-32	Mye4	ARL4A
3.72772e-36	0.256505	0.863	0.738	9.89485e-32	Mye4	GPSM3
1.23679e-35	0.269972	0.791	0.639	3.28294e-31	Mye4	IFNGR1
2.52889e-35	0.32767	0.5	0.396	6.71268e-31	Mye4	ATF5
3.30435e-35	0.282064	0.583	0.431	8.77106e-31	Mye4	JMJD6
4.17467e-35	0.265516	0.781	0.637	1.10812e-30	Mye4	STK4
6.50966e-35	0.268239	0.396	0.236	1.72792e-30	Mye4	PHLDA2
3.96026e-34	0.338561	0.453	0.296	1.05121e-29	Mye4	HCG18
4.43425e-34	0.269569	0.291	0.167	1.17703e-29	Mye4	STK19
2.36065e-33	0.256867	0.771	0.619	6.26611e-29	Mye4	CXCL16
1.62691e-30	0.260055	0.303	0.17	4.31846e-26	Mye4	FILIP1L
2.12112e-29	0.25949	0.864	0.74	5.63031e-25	Mye4	BASP1
3.54393e-27	0.250081	0.795	0.675	9.407e-23	Mye4	RNASE6
9.91336e-25	0.326917	0.706	0.58	2.6314e-20	Mye4	HBEGF
1.70539e-24	0.253699	0.728	0.604	4.52678e-20	Mye4	PSME2
5.64155e-24	0.252262	0.683	0.547	1.49749e-19	Mye4	MAFF
9.04594e-24	0.34087	0.275	0.181	2.40115e-19	Mye4	PDGFB
7.63529e-21	0.279496	0.337	0.229	2.02671e-16	Mye4	DUSP5
2.19269e-17	0.37843	0.588	0.467	5.82029e-13	Mye4	G0S2
2.31768e-17	0.25471	0.337	0.228	6.15205e-13	Mye4	SOX4
0	1.84529	0.834	0.591	0	Mye3	FABP5
0	1.48096	0.876	0.457	0	Mye3	GPNMB
0	1.32861	0.958	0.709	0	Mye3	CTSL
0	1.30388	0.99	0.903	0	Mye3	CTSD
0	1.29673	0.964	0.797	0	Mye3	LGALS3
0	1.19044	0.972	0.837	0	Mye3	CSTB
0	1.17744	0.998	0.966	0	Mye3	CTSB
0	0.991833	0.999	1	0	Mye3	FTL
0	0.877938	0.994	0.923	0	Mye3	CD68
2.48020954212306e-321	1.05483	0.992	0.929	6.58346820861144e-317	Mye3	GLUL
2.23225e-284	0.969741	0.916	0.587	5.92529e-280	Mye3	LGMN
1.7991e-260	0.69279	0.999	0.984	4.77553e-256	Mye3	PSAP
3.9421e-251	1.46134	0.931	0.739	1.04639e-246	Mye3	HMOX1
8.42502e-242	0.702919	0.853	0.526	2.23634e-237	Mye3	MPP1
6.216e-240	0.667656	0.492	0.135	1.64998e-235	Mye3	OTOA
1.67541e-237	0.738777	0.894	0.576	4.4472e-233	Mye3	NPL
9.47531e-232	0.672767	0.976	0.904	2.51513e-227	Mye3	PRDX1
1.82913e-231	0.85484	0.894	0.693	4.85524e-227	Mye3	LIPA
9.08543e-231	0.825139	0.998	0.958	2.41164e-226	Mye3	IFI30
2.58791e-224	0.902789	0.685	0.374	6.86935e-220	Mye3	ACP5
1.37545e-223	0.655634	0.636	0.258	3.65099e-219	Mye3	MGLL
1.71524e-220	0.863011	0.992	0.962	4.55294e-216	Mye3	CTSZ
8.24617e-203	0.547433	0.993	0.965	2.18886e-198	Mye3	BRI3
4.47962e-201	0.720823	0.967	0.876	1.18907e-196	Mye3	ANXA2
1.69231e-199	0.632641	0.675	0.31	4.49207e-195	Mye3	VAT1
2.58931e-198	0.356745	0.994	0.978	6.87305e-194	Mye3	NPC2
4.08977e-197	0.606782	0.998	0.982	1.08559e-192	Mye3	CD63
7.3829e-190	0.725979	0.852	0.542	1.95972e-185	Mye3	ABCA1
1.6185e-189	0.67652	0.925	0.668	4.29615e-185	Mye3	DAB2
8.83764e-185	0.619486	0.828	0.527	2.34586e-180	Mye3	TTYH3
2.1877e-180	0.619158	0.934	0.73	5.80704e-176	Mye3	CREG1
3.42067e-179	0.448019	0.362	0.089	9.07984e-175	Mye3	PLPP3
1.03255e-177	0.612361	0.956	0.841	2.74079e-173	Mye3	ASAH1
1.70281e-175	0.653265	0.963	0.859	4.51994e-171	Mye3	BLVRB
2.71649e-175	0.650605	0.936	0.784	7.21065e-171	Mye3	CALM3
6.55046e-175	0.560982	0.431	0.148	1.73875e-170	Mye3	PLA2G7
6.00003e-174	0.765809	0.973	0.882	1.59265e-169	Mye3	LGALS1
1.94873e-173	1.43439	0.66	0.391	5.17271e-169	Mye3	APOC1
1.43061e-160	0.53451	0.603	0.295	3.79742e-156	Mye3	FAM20C
5.63234e-158	0.59969	0.931	0.762	1.49505e-153	Mye3	UCP2
9.93841e-155	0.589914	0.998	0.992	2.63805e-150	Mye3	VIM
1.20274e-154	0.407669	0.415	0.134	3.19255e-150	Mye3	RAB42
9.60594e-154	1.13089	0.836	0.645	2.5498e-149	Mye3	PLIN2
9.15377e-151	0.448958	0.667	0.339	2.42978e-146	Mye3	GLMP
1.63098e-150	0.755206	0.755	0.459	4.32928e-146	Mye3	LMNA
2.26602e-150	0.638858	0.963	0.876	6.01493e-146	Mye3	CALR
1.78857e-147	0.463723	0.674	0.355	4.74759e-143	Mye3	GPR137B
4.58172e-146	0.61873	0.671	0.403	1.21617e-141	Mye3	FNIP2
4.92083e-146	0.42557	0.759	0.438	1.30618e-141	Mye3	NRP2
4.55871e-144	0.514288	0.771	0.455	1.21006e-139	Mye3	PMP22
1.08507e-143	0.487304	0.674	0.37	2.8802e-139	Mye3	NTAN1
4.04919e-143	0.423515	0.991	0.961	1.07482e-138	Mye3	SDCBP
7.82296e-143	0.415584	0.563	0.254	2.07653e-138	Mye3	SLC7A8
1.2035e-141	0.478772	0.424	0.155	3.19457e-137	Mye3	SCD
2.33023e-141	0.583191	0.893	0.733	6.18536e-137	Mye3	TUBB
1.56728e-137	0.512882	0.936	0.84	4.1602e-133	Mye3	ATP6V1F
2.72658e-137	0.513862	0.628	0.318	7.23743e-133	Mye3	COLEC12
6.33997e-133	0.56639	0.704	0.409	1.68288e-128	Mye3	LHFPL2
1.3582e-132	0.376582	0.598	0.294	3.6052e-128	Mye3	SNX24
1.53421e-132	0.457381	0.984	0.946	4.0724e-128	Mye3	ATP6V0C
1.52876e-131	1.01531	0.444	0.215	4.05793e-127	Mye3	SDS
1.21354e-130	0.385939	0.717	0.415	3.22122e-126	Mye3	SDC3
1.21803e-130	0.483416	0.916	0.733	3.23313e-126	Mye3	LAMP1
5.79672e-128	0.355492	0.997	0.981	1.53868e-123	Mye3	YBX1
4.0513e-127	0.428773	0.995	0.966	1.07538e-122	Mye3	GRN
2.96003e-126	0.341845	0.876	0.635	7.8571e-122	Mye3	MS4A4A
4.88167e-126	0.436943	0.81	0.525	1.29579e-121	Mye3	CCR1
1.08644e-123	0.32469	0.503	0.227	2.88385e-119	Mye3	EPAS1
1.20118e-123	0.255531	0.9	0.656	3.18842e-119	Mye3	MAF
4.2721e-123	0.435251	0.814	0.546	1.13399e-118	Mye3	SCARB2
9.25727e-123	0.949954	0.618	0.362	2.45725e-118	Mye3	MARCO
6.31269e-121	0.470205	0.658	0.391	1.67564e-116	Mye3	ANXA4
2.86466e-118	0.483828	0.673	0.397	7.60395e-114	Mye3	DNASE2
6.89528e-118	0.461151	0.728	0.441	1.83028e-113	Mye3	TSPAN4
3.91377e-116	0.353143	0.556	0.277	1.03887e-111	Mye3	TMEM37
1.05453e-115	0.401776	0.964	0.88	2.79915e-111	Mye3	CLTA
5.24705e-115	0.550233	0.397	0.16	1.39278e-110	Mye3	EMP1
1.09434e-114	0.442088	0.918	0.74	2.90481e-110	Mye3	MFSD1
1.68273e-114	0.321565	0.592	0.314	4.46663e-110	Mye3	CMKLR1
6.23456e-114	0.265242	0.38	0.144	1.6549e-109	Mye3	TBC1D2
3.33286e-113	0.350217	0.709	0.428	8.84674e-109	Mye3	SIGLEC1
5.60921e-112	0.425284	0.759	0.486	1.48891e-107	Mye3	MCOLN1
3.57513e-111	0.438758	0.763	0.502	9.48982e-107	Mye3	GNPDA1
3.82416e-111	0.331942	0.76	0.487	1.01509e-106	Mye3	NRP1
9.33763e-111	0.445717	0.666	0.438	2.47858e-106	Mye3	PDIA4
4.01718e-110	0.413484	0.533	0.277	1.06632e-105	Mye3	TDP2
8.59606e-110	0.310252	0.591	0.321	2.28174e-105	Mye3	SMIM25
4.04655e-109	0.44859	0.936	0.797	1.07412e-104	Mye3	GSTO1
1.55282e-108	0.383024	0.595	0.327	4.12181e-104	Mye3	NCEH1
6.90665e-108	0.455338	0.709	0.44	1.8333e-103	Mye3	IDH1
2.21492e-107	0.744051	0.521	0.318	5.87928e-103	Mye3	CD9
1.09327e-106	0.496951	0.813	0.578	2.90199e-102	Mye3	FPR3
1.25982e-105	1.05151	0.56	0.295	3.34406e-101	Mye3	CCL18
1.31163e-105	0.430566	0.915	0.758	3.48159e-101	Mye3	P4HB
1.62908e-105	0.395666	0.762	0.492	4.32424e-101	Mye3	AP2A2
2.13164e-105	0.377369	0.691	0.418	5.65821e-101	Mye3	CALU
5.19846e-105	0.452676	0.755	0.536	1.37988e-100	Mye3	SMS
7.40159e-105	0.312666	0.475	0.221	1.96468e-100	Mye3	CD180
2.03624e-104	0.451105	0.686	0.451	5.405e-100	Mye3	GM2A
2.66213e-104	0.433281	0.675	0.408	7.06635e-100	Mye3	RGL1
3.0162e-104	0.261244	0.421	0.182	8.0062e-100	Mye3	RRAGD
3.78875e-104	0.337325	0.41	0.171	1.00569e-99	Mye3	TNS1
9.94633e-104	0.343062	0.993	0.962	2.64015e-99	Mye3	RHOA
1.18793e-103	0.3565	0.854	0.646	3.15324e-99	Mye3	RNASE1
2.62739e-102	0.390556	0.569	0.302	6.97415e-98	Mye3	TCN2
1.32275e-101	1.04661	0.718	0.493	3.5111e-97	Mye3	APOE
4.58994e-101	0.563977	0.626	0.358	1.21835e-96	Mye3	ALDH1A1
5.61756e-101	0.388977	0.534	0.279	1.49113e-96	Mye3	LILRB5
4.23716e-100	0.492826	0.391	0.208	1.12471e-95	Mye3	CYP27A1
9.83023e-100	0.301181	0.531	0.273	2.60934e-95	Mye3	ACP2
1.8735e-97	0.349832	0.699	0.434	4.97301e-93	Mye3	TNS3
7.44246e-97	0.521282	0.956	0.85	1.97553e-92	Mye3	KLF6
9.76526e-97	0.412291	0.9	0.709	2.59209e-92	Mye3	CD84
9.44268e-96	0.315121	0.529	0.275	2.50646e-91	Mye3	AMDHD2
7.59076e-95	0.441669	0.799	0.569	2.01489e-90	Mye3	IQGAP2
1.40342e-93	0.410355	0.861	0.679	3.72524e-89	Mye3	ATOX1
1.27638e-92	0.368282	0.991	0.965	3.38801e-88	Mye3	FCGRT
1.32516e-92	0.366243	0.633	0.38	3.5175e-88	Mye3	ABHD12
1.36316e-92	0.408417	0.786	0.547	3.61836e-88	Mye3	CD59
1.14343e-91	0.299729	0.285	0.1	3.03511e-87	Mye3	PPARG
5.83221e-91	0.501129	0.87	0.713	1.5481e-86	Mye3	TXN
2.57458e-90	0.46955	0.739	0.494	6.83398e-86	Mye3	FUCA1
5.40198e-88	0.323718	0.952	0.852	1.4339e-83	Mye3	TIMP2
8.39303e-88	0.362245	0.307	0.18	2.22785e-83	Mye3	GCHFR
7.81638e-87	0.515295	0.975	0.892	2.07478e-82	Mye3	EMP3
1.13564e-84	0.323673	0.343	0.171	3.01445e-80	Mye3	GCLM
4.73297e-84	0.253859	0.415	0.197	1.25632e-79	Mye3	SLC38A7
4.95141e-84	0.570331	0.656	0.492	1.3143e-79	Mye3	CD36
5.58557e-84	0.257085	0.501	0.267	1.48263e-79	Mye3	SLC35F6
6.36475e-84	0.305548	0.507	0.27	1.68946e-79	Mye3	FMNL2
2.74568e-82	0.501627	0.383	0.174	7.28812e-78	Mye3	MMP19
8.54367e-82	0.310254	0.478	0.25	2.26783e-77	Mye3	GAS2L3
9.27182e-82	0.748358	0.505	0.276	2.46111e-77	Mye3	NUPR1
9.98825e-82	0.390918	0.814	0.599	2.65128e-77	Mye3	PLTP
1.09346e-81	0.408565	0.788	0.559	2.90249e-77	Mye3	HSPB1
1.87009e-81	0.396477	0.758	0.554	4.96396e-77	Mye3	TUBA1C
4.02287e-81	0.40196	0.634	0.392	1.06783e-76	Mye3	TREM2
4.11806e-81	0.285698	0.554	0.317	1.0931e-76	Mye3	GBA
7.39547e-81	0.345299	0.58	0.382	1.96305e-76	Mye3	TXNRD1
1.7924e-80	0.374888	0.712	0.495	4.75775e-76	Mye3	HSD17B4
4.83527e-80	0.362555	0.844	0.661	1.28347e-75	Mye3	LGALS9
3.13447e-79	0.305335	0.562	0.327	8.32015e-75	Mye3	IGF2R
1.50862e-78	0.298706	0.538	0.306	4.00447e-74	Mye3	TCEAL9
1.53028e-78	0.288939	0.567	0.334	4.06198e-74	Mye3	RRAGC
3.99941e-78	0.341731	0.954	0.864	1.0616e-73	Mye3	CD81
5.19593e-78	0.262123	0.938	0.768	1.37921e-73	Mye3	MAFB
2.21557e-77	0.319599	0.671	0.439	5.88101e-73	Mye3	ARL8A
2.76264e-77	0.405266	0.776	0.619	7.33315e-73	Mye3	MGST3
4.25546e-77	0.28038	0.333	0.144	1.12957e-72	Mye3	IFITM10
3.72298e-76	0.363722	0.752	0.538	9.88228e-72	Mye3	PEPD
9.03237e-76	0.338204	0.632	0.402	2.39755e-71	Mye3	C2
2.19385e-75	0.285884	1	0.999	5.82335e-71	Mye3	ACTB
2.31216e-75	0.250365	0.827	0.687	6.1374e-71	Mye3	C1QB
3.7541e-75	0.291439	0.999	0.995	9.96488e-71	Mye3	MYL6
4.96771e-75	0.302993	0.561	0.333	1.31863e-70	Mye3	ABCC5
6.81928e-75	0.366701	0.969	0.873	1.81011e-70	Mye3	MARCKS
1.6103e-74	0.336035	0.737	0.516	4.27437e-70	Mye3	ME2
1.62006e-74	0.25537	0.869	0.679	4.30029e-70	Mye3	ADAP2
4.33168e-74	0.328164	0.605	0.384	1.1498e-69	Mye3	PITHD1
6.10898e-74	0.285927	0.407	0.201	1.62157e-69	Mye3	SMPDL3A
6.4768e-74	0.358774	0.948	0.858	1.7192e-69	Mye3	CANX
1.96025e-73	0.314096	0.742	0.531	5.20329e-69	Mye3	RPN1
1.10155e-72	0.333892	0.752	0.543	2.92395e-68	Mye3	CNDP2
6.94006e-72	0.309195	0.654	0.434	1.84217e-67	Mye3	CORO1C
7.53665e-72	0.308238	0.74	0.521	2.00053e-67	Mye3	HAVCR2
7.96282e-72	0.319568	0.871	0.683	2.11365e-67	Mye3	MSR1
1.08861e-70	0.310973	0.622	0.399	2.88961e-66	Mye3	P2RX4
1.10994e-70	0.296555	0.804	0.593	2.94622e-66	Mye3	ADAM9
1.95388e-69	0.2565	0.459	0.253	5.18639e-65	Mye3	SGTB
2.04849e-69	0.293573	0.525	0.308	5.43752e-65	Mye3	MERTK
2.68212e-69	0.448499	0.879	0.755	7.11941e-65	Mye3	HSPA5
3.52659e-69	0.349378	0.891	0.734	9.36099e-65	Mye3	RAP2B
7.48363e-69	0.333748	0.831	0.648	1.98646e-64	Mye3	RBMS1
2.33778e-68	0.335713	0.896	0.763	6.20541e-64	Mye3	RNH1
4.35563e-68	0.308086	0.659	0.447	1.15616e-63	Mye3	BLOC1S2
5.58959e-68	0.305617	0.596	0.375	1.4837e-63	Mye3	PAPSS2
1.49249e-67	0.332732	0.778	0.615	3.96168e-63	Mye3	BCAP31
2.38467e-67	0.293946	0.927	0.814	6.32988e-63	Mye3	RAB5C
3.26969e-67	0.342089	0.925	0.836	8.67907e-63	Mye3	H2AFY
6.47309e-67	0.299754	0.341	0.161	1.71822e-62	Mye3	SLC48A1
2.56037e-66	0.309995	0.984	0.94	6.79624e-62	Mye3	ANXA5
3.92705e-66	0.256424	0.779	0.571	1.0424e-61	Mye3	COLGALT1
5.92402e-66	0.267902	0.901	0.741	1.57247e-61	Mye3	LAMP2
7.17953e-66	0.316003	0.782	0.58	1.90573e-61	Mye3	MYO5A
7.57707e-66	0.417238	0.949	0.875	2.01126e-61	Mye3	SQSTM1
8.33921e-66	0.318694	0.896	0.743	2.21356e-61	Mye3	RPS27L
9.9166e-66	0.276083	0.705	0.488	2.63226e-61	Mye3	EHD4
1.83248e-65	0.305316	0.805	0.609	4.86415e-61	Mye3	AP1B1
3.48203e-65	0.403052	0.829	0.654	9.24269e-61	Mye3	PLD3
4.11295e-65	0.28852	0.826	0.639	1.09174e-60	Mye3	CYFIP1
8.22636e-65	0.278561	0.812	0.613	2.1836e-60	Mye3	ENG
1.01914e-64	0.252585	0.522	0.311	2.70521e-60	Mye3	CYSTM1
3.21179e-64	0.355184	0.735	0.532	8.52536e-60	Mye3	CPM
2.01818e-63	0.323611	0.89	0.761	5.35707e-59	Mye3	NOP10
4.30836e-63	0.285274	0.768	0.566	1.14361e-58	Mye3	DDAH2
6.42933e-63	0.337299	0.78	0.6	1.7066e-58	Mye3	PPDPF
1.71568e-62	0.312979	0.842	0.683	4.55409e-58	Mye3	PLEKHB2
2.77201e-62	0.446966	0.779	0.692	7.35803e-58	Mye3	CAPG
4.061e-62	0.294728	0.896	0.758	1.07795e-57	Mye3	RAB7A
6.75947e-62	0.272172	0.853	0.68	1.79423e-57	Mye3	RAB10
7.97046e-62	0.291761	0.66	0.462	2.11568e-57	Mye3	PGD
1.10639e-61	0.387897	0.338	0.184	2.93681e-57	Mye3	HS3ST1
1.24842e-61	0.460695	0.733	0.596	3.31381e-57	Mye3	IGSF6
4.3553e-61	0.355218	0.425	0.231	1.15607e-56	Mye3	TMIGD3
4.4403e-61	0.312761	0.958	0.855	1.17863e-56	Mye3	CD163
4.76981e-61	0.503839	0.507	0.311	1.2661e-56	Mye3	PHLDA1
4.76998e-61	0.311937	0.853	0.718	1.26614e-56	Mye3	M6PR
8.02849e-60	0.296451	0.784	0.596	2.13108e-55	Mye3	NUCB1
9.11521e-60	0.380236	0.719	0.602	2.41954e-55	Mye3	CTSA
9.76172e-60	0.349676	0.256	0.108	2.59115e-55	Mye3	RARRES1
1.49816e-59	0.279561	0.689	0.492	3.97672e-55	Mye3	ATP6V1A
1.70251e-58	0.808673	0.682	0.599	4.51916e-54	Mye3	CRIP1
2.12998e-58	0.342872	0.945	0.881	5.65382e-54	Mye3	DBI
5.33211e-58	0.254504	0.621	0.415	1.41536e-53	Mye3	ATP6V1D
1.08781e-57	0.298843	0.823	0.658	2.88747e-53	Mye3	HEXB
1.77221e-57	0.306193	0.76	0.601	4.70415e-53	Mye3	CD47
5.33679e-57	0.283135	0.9	0.779	1.4166e-52	Mye3	AP2M1
9.06102e-57	0.3491	0.946	0.864	2.40516e-52	Mye3	HSP90B1
9.94231e-57	0.29584	0.786	0.615	2.63909e-52	Mye3	RAB1A
1.05627e-56	0.335622	0.816	0.679	2.80378e-52	Mye3	PDIA6
1.1404e-56	0.272749	0.491	0.313	3.02708e-52	Mye3	POR
4.47999e-56	0.267002	0.999	0.994	1.18917e-51	Mye3	S100A11
5.60525e-56	0.267617	0.693	0.495	1.48786e-51	Mye3	FNDC3B
1.96562e-55	0.272694	0.93	0.816	5.21755e-51	Mye3	MGAT1
8.50451e-55	0.319948	0.941	0.854	2.25744e-50	Mye3	ENO1
1.65419e-54	0.268592	0.832	0.663	4.39088e-50	Mye3	GRINA
8.52895e-54	0.27087	0.886	0.747	2.26392e-49	Mye3	SNX2
8.76292e-54	0.282036	0.881	0.746	2.32603e-49	Mye3	ARHGDIA
1.21079e-53	0.252832	0.938	0.832	3.21392e-49	Mye3	CLTC
1.47744e-53	0.290421	0.861	0.71	3.92172e-49	Mye3	RBM47
2.42904e-53	0.379678	0.254	0.124	6.44765e-49	Mye3	CTSK
4.88664e-53	0.313195	0.311	0.174	1.29711e-48	Mye3	EDNRB
1.05942e-52	0.285612	0.999	0.99	2.81212e-48	Mye3	ACTG1
2.68192e-52	0.272868	0.806	0.636	7.11888e-48	Mye3	HEXA
5.2941e-52	0.496409	0.959	0.889	1.40527e-47	Mye3	S100A10
1.442e-51	0.262678	0.583	0.396	3.82765e-47	Mye3	PDE4DIP
3.52293e-51	0.260557	0.967	0.897	9.35125e-47	Mye3	AP2S1
5.29992e-51	0.281222	0.832	0.679	1.40681e-46	Mye3	RNF13
1.08264e-50	0.274879	0.804	0.639	2.87375e-46	Mye3	ATP6V1B2
1.31605e-50	0.282557	0.827	0.679	3.49333e-46	Mye3	AKR1A1
2.05015e-50	0.498857	0.372	0.204	5.44192e-46	Mye3	CXCL1
1.93254e-49	0.299586	0.903	0.795	5.12972e-45	Mye3	PDIA3
4.25997e-49	0.265508	0.721	0.546	1.13077e-44	Mye3	HM13
4.63932e-48	0.512685	0.611	0.426	1.23146e-43	Mye3	SLC40A1
5.5089e-48	0.422004	0.606	0.419	1.46228e-43	Mye3	LYVE1
3.40637e-47	0.273431	0.921	0.807	9.04187e-43	Mye3	POLR2L
6.30324e-47	0.261283	0.965	0.91	1.67313e-42	Mye3	PSMA7
3.27913e-46	0.339353	1	1	8.70413e-42	Mye3	FTH1
6.1339e-46	0.256174	0.464	0.3	1.62818e-41	Mye3	ANKH
1.09202e-45	0.269403	0.759	0.589	2.89865e-41	Mye3	HSPA1B
1.26727e-45	1.37614	0.39	0.255	3.36383e-41	Mye3	SPP1
2.12009e-44	0.309858	0.921	0.801	5.62758e-40	Mye3	CFD
2.54827e-44	0.295066	0.841	0.714	6.76414e-40	Mye3	CD99
8.82263e-44	0.32729	0.882	0.767	2.34188e-39	Mye3	TAGLN2
2.08037e-43	0.31926	0.884	0.764	5.52214e-39	Mye3	SGK1
6.29341e-42	0.312471	0.934	0.841	1.67052e-37	Mye3	CEBPB
1.42967e-41	0.263978	0.923	0.827	3.79491e-37	Mye3	PKM
3.94785e-40	0.253726	0.423	0.265	1.04792e-35	Mye3	IGFBP4
3.24257e-39	0.250688	0.667	0.5	8.60708e-35	Mye3	CYP1B1
1.04823e-37	0.269961	0.755	0.6	2.78242e-33	Mye3	FLNA
1.08101e-37	0.314571	0.901	0.808	2.86943e-33	Mye3	AHNAK
1.21887e-37	0.281705	0.745	0.588	3.23538e-33	Mye3	ABL2
1.22678e-37	0.433784	0.39	0.265	3.25637e-33	Mye3	RGCC
3.73782e-34	0.800698	0.354	0.22	9.92167e-30	Mye3	IFI27
1.60935e-32	0.251401	0.877	0.795	4.27187e-28	Mye3	TALDO1
1.36987e-20	0.365002	0.653	0.541	3.63618e-16	Mye3	FN1
0	2.85977	0.985	0.604	0	Mye1	S100A8
0	2.51399	0.997	0.913	0	Mye1	S100A9
0	2.46906	0.982	0.599	0	Mye1	VCAN
0	2.04858	0.82	0.327	0	Mye1	EREG
0	2	0.72	0.357	0	Mye1	RETN
0	1.98567	0.937	0.323	0	Mye1	FCN1
0	1.91549	0.679	0.118	0	Mye1	S100A12
0	1.62298	0.998	0.924	0	Mye1	LYZ
0	1.47931	0.813	0.44	0	Mye1	AREG
0	1.28511	0.825	0.461	0	Mye1	AC020656.1
0	1.23552	0.947	0.731	0	Mye1	CD55
0	1.2343	0.738	0.241	0	Mye1	CD300E
0	1.21011	0.818	0.554	0	Mye1	SLC2A3
0	1.20082	0.858	0.57	0	Mye1	PPIF
0	1.15568	0.965	0.807	0	Mye1	MNDA
0	1.14012	0.831	0.436	0	Mye1	SLC11A1
0	1.13358	0.85	0.519	0	Mye1	OLR1
0	1.132	0.667	0.189	0	Mye1	AQP9
0	1.10937	0.837	0.56	0	Mye1	STXBP2
0	1.08665	0.96	0.69	0	Mye1	SERPINA1
0	1.08069	0.999	0.934	0	Mye1	S100A6
0	1.06969	0.495	0.064	0	Mye1	MCEMP1
0	1.00117	0.887	0.557	0	Mye1	FLNA
0	0.9856	0.997	0.93	0	Mye1	S100A4
0	0.963959	0.928	0.725	0	Mye1	C5AR1
0	0.938905	0.775	0.485	0	Mye1	CSF3R
0	0.926352	0.999	0.977	0	Mye1	SH3BGRL3
0	0.916818	0.973	0.839	0	Mye1	LST1
0	0.916746	0.748	0.472	0	Mye1	LTA4H
0	0.911295	0.637	0.308	0	Mye1	SLC25A37
0	0.865518	0.992	0.883	0	Mye1	COTL1
0	0.863083	0.989	0.918	0	Mye1	BTG1
0	0.86047	0.996	0.917	0	Mye1	NAMPT
0	0.84547	0.922	0.722	0	Mye1	FGL2
0	0.798374	0.864	0.681	0	Mye1	FPR1
0	0.795158	0.987	0.826	0	Mye1	PLAUR
0	0.784439	0.916	0.798	0	Mye1	TNFRSF1B
0	0.776519	0.982	0.909	0	Mye1	TYMP
0	0.774016	0.828	0.589	0	Mye1	NCF2
0	0.758473	0.98	0.901	0	Mye1	LCP1
0	0.754013	1	0.996	0	Mye1	H3F3A
0	0.752814	0.646	0.392	0	Mye1	LYST
0	0.729179	0.99	0.937	0	Mye1	TSPO
0	0.707239	1	0.985	0	Mye1	SRGN
0	0.605483	0.332	0.045	0	Mye1	CDA
0	0.541786	1	0.993	0	Mye1	S100A11
1.66401309519332e-320	1.10281	0.987	0.937	4.41695635988114e-316	Mye1	TIMP1
4.27366783652678e-320	0.886289	0.871	0.716	1.13440239052767e-315	Mye1	SAMSN1
8.2151753393545e-319	0.940972	0.835	0.557	2.18063614207826e-314	Mye1	MXD1
1.12968603987247e-318	0.765093	0.785	0.497	2.99863862423748e-314	Mye1	CSTA
4.48020703911426e-317	0.852631	0.686	0.401	1.18922615646249e-312	Mye1	IRS2
1.32947996182353e-316	0.819502	0.429	0.113	3.52897161066438e-312	Mye1	LILRA5
7.65318640720909e-314	0.844935	0.798	0.592	0	Mye1	ACSL1
2.38274495030131e-311	0.724005	0.711	0.436	6.32476e-307	Mye1	GLIPR2
0	0.809734	0.849	0.66	4.10292e-304	Mye1	CHD1
1.02224e-304	0.764622	0.534	0.197	2.71342e-300	Mye1	CFP
2.31995e-304	0.780509	0.873	0.625	6.15807e-300	Mye1	PTPRE
1.60278e-302	0.718388	0.458	0.131	4.25443e-298	Mye1	CCR2
2.15387e-300	0.618972	0.44	0.171	5.71723e-296	Mye1	RAB27A
3.26918e-299	0.977528	0.95	0.691	8.67771e-295	Mye1	BCL2A1
3.97535e-296	0.698508	0.547	0.235	1.05522e-291	Mye1	FGR
1.48866e-294	0.318863	0.998	0.968	3.95149e-290	Mye1	NEAT1
5.00107e-294	0.349635	1	0.998	1.32748e-289	Mye1	RPL28
1.82702e-289	0.632944	0.494	0.26	4.84964e-285	Mye1	MEGF9
7.27346e-287	0.724604	0.819	0.53	1.93067e-282	Mye1	VSIR
2.8133e-284	1.32632	0.639	0.295	7.46762e-280	Mye1	THBS1
5.54556e-281	0.7711	0.828	0.637	1.47201e-276	Mye1	TET2
1.44721e-277	1.04841	0.836	0.524	3.84148e-273	Mye1	LUCAT1
1.26391e-274	0.696233	0.999	0.964	3.35493e-270	Mye1	SOD2
9.02891e-273	1.01403	0.597	0.253	2.39663e-268	Mye1	CD52
6.97916e-271	0.610334	0.439	0.133	1.85255e-266	Mye1	NRGN
2.51502e-268	0.570502	0.998	0.973	6.67587e-264	Mye1	CTSS
4.09214e-267	0.714318	0.573	0.26	1.08622e-262	Mye1	ANPEP
8.2921e-267	0.853345	0.797	0.564	2.20106e-262	Mye1	PDE4B
6.68125e-266	0.287932	1	0.997	1.77347e-261	Mye1	RPS9
3.68018e-265	1.27744	0.747	0.416	9.76868e-261	Mye1	G0S2
6.83765e-265	0.782024	0.264	0.032	1.81499e-260	Mye1	APOBEC3A
1.23545e-263	0.76364	0.673	0.384	3.27938e-259	Mye1	NFIL3
1.63113e-260	0.743381	0.818	0.585	4.32967e-256	Mye1	ATP13A3
2.13126e-258	0.702847	0.417	0.131	5.6572e-254	Mye1	LDLR
4.08891e-256	0.737498	0.722	0.45	1.08536e-251	Mye1	UPP1
4.42636e-255	0.60937	0.667	0.475	1.17493e-250	Mye1	RXRA
7.18686e-254	0.824498	0.798	0.545	1.90768e-249	Mye1	GK
1.53276e-253	0.697675	0.628	0.341	4.06857e-249	Mye1	CLEC12A
6.69432e-251	0.681213	0.433	0.129	1.77694e-246	Mye1	NRG1
4.9613e-249	0.625564	0.878	0.731	1.31693e-244	Mye1	VASP
2.64723e-246	0.639054	0.476	0.256	7.02681e-242	Mye1	LRRK2
2.37842e-243	0.771245	0.918	0.843	6.31329e-239	Mye1	ATP1B3
1.26582e-239	0.304436	1	0.994	3.35999e-235	Mye1	RPL18A
1.85969e-235	0.668003	0.818	0.689	4.93635e-231	Mye1	MAP3K2
6.07231e-232	1.20172	0.306	0.061	1.61183e-227	Mye1	SERPINB2
1.29153e-231	0.543125	0.764	0.637	3.42824e-227	Mye1	TMEM167A
1.16328e-229	0.638768	0.617	0.38	3.08781e-225	Mye1	IRAK3
1.06251e-227	0.887517	0.303	0.076	2.82032e-223	Mye1	TNFAIP6
1.39951e-227	0.636772	0.899	0.732	3.71486e-223	Mye1	CORO1A
6.68748e-227	0.633873	0.522	0.231	1.77513e-222	Mye1	TREM1
1.94091e-226	0.602425	0.762	0.604	5.15194e-222	Mye1	SLC43A2
3.09803e-225	0.601993	0.597	0.348	8.22342e-221	Mye1	ASGR1
5.94691e-225	0.560009	0.462	0.248	1.57855e-220	Mye1	TMEM170B
4.04811e-223	0.362394	1	0.999	1.07453e-218	Mye1	ACTB
7.30959e-223	0.718854	0.869	0.696	1.94026e-218	Mye1	LIMS1
1.06162e-215	0.606044	0.498	0.248	2.81796e-211	Mye1	MAP3K20
1.79245e-214	0.425942	1	1	4.75787e-210	Mye1	FTH1
3.34281e-213	0.635604	0.467	0.254	8.87316e-209	Mye1	WARS
1.16293e-212	0.584971	0.866	0.736	3.08688e-208	Mye1	TKT
2.1778e-212	0.280593	1	0.993	5.78075e-208	Mye1	FAU
2.80815e-212	0.603397	0.764	0.453	7.45395e-208	Mye1	LSP1
1.18222e-211	0.498623	0.993	0.948	3.13808e-207	Mye1	DUSP1
2.97709e-207	0.365618	1	0.997	7.90239e-203	Mye1	PTMA
2.93393e-206	0.676644	0.568	0.308	7.78782e-202	Mye1	SMIM25
8.40426e-206	0.512117	0.448	0.23	2.23083e-201	Mye1	BST1
1.07457e-203	0.276908	0.999	0.995	2.85234e-199	Mye1	RPL21
1.43326e-203	0.328547	0.997	0.955	3.80444e-199	Mye1	IFI30
1.38847e-201	0.574392	0.835	0.713	3.68557e-197	Mye1	PRELID1
4.68745e-200	0.797514	0.647	0.38	1.24424e-195	Mye1	NAF1
8.28471e-200	0.407137	0.999	0.971	2.19909e-195	Mye1	AIF1
7.13211e-199	0.509353	0.405	0.176	1.89315e-194	Mye1	PRAM1
1.44687e-198	0.359416	1	0.996	3.84056e-194	Mye1	RPL39
2.04423e-198	0.302853	1	0.999	5.42619e-194	Mye1	RPLP1
1.47943e-197	0.285526	0.999	0.995	3.92699e-193	Mye1	RPL34
8.01646e-197	0.635463	0.792	0.606	2.12789e-192	Mye1	RILPL2
1.10611e-196	0.675865	0.824	0.612	2.93605e-192	Mye1	FOSL2
2.16063e-196	0.495752	0.297	0.11	5.73517e-192	Mye1	ASGR2
8.95119e-196	0.60572	0.645	0.452	2.376e-191	Mye1	GABARAPL1
2.96247e-195	0.54144	0.63	0.46	7.86357e-191	Mye1	IL17RA
1.14833e-194	0.579731	0.699	0.542	3.04813e-190	Mye1	GPCPD1
5.70557e-194	1.39089	0.565	0.287	1.51449e-189	Mye1	CCL20
3.82551e-193	0.921619	0.717	0.52	1.01544e-188	Mye1	NLRP3
1.75035e-191	0.422792	0.255	0.064	4.64612e-187	Mye1	FPR2
5.59043e-188	0.502336	0.972	0.917	1.48392e-183	Mye1	PTPRC
1.7683e-187	0.489755	0.681	0.535	4.69376e-183	Mye1	POLE4
8.86156e-187	0.271557	0.994	0.986	2.35221e-182	Mye1	RPL35A
1.28525e-186	0.544498	0.707	0.552	3.41157e-182	Mye1	C9orf72
1.49905e-185	0.317156	0.999	0.991	3.97907e-181	Mye1	RPLP2
1.26747e-184	0.52552	0.928	0.869	3.36436e-180	Mye1	AP1S2
1.28238e-184	0.552322	0.84	0.738	3.40396e-180	Mye1	RNF149
3.61089e-183	0.561544	0.668	0.516	9.58473e-179	Mye1	DNTTIP2
1.57037e-182	0.678268	0.677	0.456	4.1684e-178	Mye1	EHD1
1.8274e-182	0.58426	0.836	0.696	4.85064e-178	Mye1	DDX21
6.53403e-182	0.645982	0.417	0.178	1.73439e-177	Mye1	HCAR2
1.98448e-177	0.568299	0.738	0.452	5.2676e-173	Mye1	CD48
4.1374e-177	0.450011	0.995	0.984	1.09823e-172	Mye1	GAPDH
4.38175e-177	0.466368	0.975	0.921	1.16309e-172	Mye1	SERP1
5.03964e-177	0.33009	1	0.972	1.33772e-172	Mye1	JUNB
9.45538e-177	0.492538	0.494	0.316	2.50984e-172	Mye1	HRH2
2.19835e-176	0.296042	1	0.997	5.83531e-172	Mye1	OAZ1
3.1633e-176	0.571574	0.593	0.374	8.39667e-172	Mye1	VPS37B
7.61418e-176	0.557145	0.963	0.897	2.02111e-171	Mye1	CD44
7.87179e-176	0.573968	0.74	0.529	2.08949e-171	Mye1	STK17B
4.52141e-175	0.595721	0.762	0.504	1.20016e-170	Mye1	JAML
7.00579e-175	0.514392	0.582	0.38	1.85962e-170	Mye1	MYO1G
3.64078e-174	0.510509	0.792	0.692	9.66408e-170	Mye1	GCA
5.4068e-174	0.469873	0.975	0.898	1.43518e-169	Mye1	CYBB
2.88524e-173	0.491647	0.917	0.844	7.65859e-169	Mye1	EFHD2
7.03165e-173	0.543787	0.593	0.349	1.86648e-168	Mye1	RAC2
1.49149e-172	0.568248	0.894	0.799	3.959e-168	Mye1	ATP2B1
1.01675e-171	0.556528	0.938	0.84	2.69886e-167	Mye1	DSE
5.69739e-171	0.463779	0.556	0.404	1.51232e-166	Mye1	USP3
1.20828e-170	0.53964	0.379	0.16	3.20726e-166	Mye1	CLEC4E
1.2545e-170	0.764031	0.862	0.727	3.32994e-166	Mye1	CHMP1B
1.45802e-170	0.553386	0.674	0.496	3.87017e-166	Mye1	LILRB2
3.03223e-169	0.476384	0.499	0.316	8.04875e-165	Mye1	QSOX1
3.15737e-167	0.495181	0.37	0.14	8.38092e-163	Mye1	PLAC8
1.62886e-166	0.52728	0.662	0.528	4.32364e-162	Mye1	KYNU
1.87377e-165	0.492363	0.51	0.307	4.97374e-161	Mye1	RABGEF1
3.99768e-164	0.315061	0.997	0.991	1.06114e-159	Mye1	UBA52
7.65475e-163	0.484629	0.519	0.358	2.03188e-158	Mye1	MBOAT7
2.4643e-162	0.473249	0.614	0.441	6.54125e-158	Mye1	MYD88
4.5095e-162	0.489864	0.373	0.144	1.197e-157	Mye1	ICAM3
1.10871e-161	0.783681	0.816	0.635	2.94296e-157	Mye1	RGS2
1.53545e-157	0.57243	0.813	0.604	4.0757e-153	Mye1	CD93
8.64576e-157	0.45999	0.735	0.622	2.29493e-152	Mye1	HCK
2.23146e-155	0.56925	0.603	0.384	5.92318e-151	Mye1	ITGAX
2.95208e-155	0.467646	0.462	0.273	7.83599e-151	Mye1	HIPK2
6.54108e-153	0.466491	0.713	0.594	1.73626e-148	Mye1	DPYD
9.1329e-153	0.897668	0.289	0.091	2.42424e-148	Mye1	FOLR3
6.10414e-151	0.327634	0.994	0.986	1.62028e-146	Mye1	RPS16
1.53594e-150	0.390826	0.341	0.167	4.077e-146	Mye1	C19orf38
2.25551e-150	0.872199	0.746	0.585	5.98703e-146	Mye1	PTGS2
9.60527e-150	0.432886	0.946	0.892	2.54962e-145	Mye1	ELOB
1.53205e-148	0.780339	0.708	0.479	4.06668e-144	Mye1	CYP1B1
3.34855e-148	0.380159	0.328	0.132	8.88838e-144	Mye1	LILRA2
4.25383e-146	0.467486	0.67	0.524	1.12914e-141	Mye1	CASP1
5.28166e-146	0.445674	0.871	0.801	1.40196e-141	Mye1	PTP4A2
7.66821e-146	0.467523	0.553	0.401	2.03545e-141	Mye1	OXSR1
3.05538e-143	0.409778	0.322	0.134	8.11019e-139	Mye1	FYN
5.53082e-143	0.426917	0.423	0.236	1.4681e-138	Mye1	CCDC69
7.06522e-143	0.537387	0.924	0.818	1.87539e-138	Mye1	CFLAR
1.09685e-142	0.5064	0.652	0.488	2.91148e-138	Mye1	PNP
1.38351e-142	0.487436	0.845	0.66	3.6724e-138	Mye1	CLEC7A
5.73792e-141	0.493537	0.363	0.198	1.52307e-136	Mye1	CDC42EP3
1.2279e-140	0.706539	0.692	0.448	3.25934e-136	Mye1	VEGFA
1.46677e-140	0.525517	0.781	0.623	3.89338e-136	Mye1	DMXL2
1.50292e-140	0.426742	0.562	0.431	3.98935e-136	Mye1	AGTRAP
1.52329e-140	0.467938	0.698	0.583	4.04341e-136	Mye1	BACH1
1.85287e-140	0.5341	0.882	0.791	4.91827e-136	Mye1	JMJD1C
2.45005e-140	0.449817	0.906	0.824	6.50342e-136	Mye1	PKM
4.91399e-140	0.667469	0.578	0.362	1.30437e-135	Mye1	OSM
1.28988e-139	0.432461	0.95	0.833	3.42385e-135	Mye1	KDM6B
1.74443e-139	0.404265	0.991	0.951	4.6304e-135	Mye1	MCL1
8.75146e-139	0.42964	0.647	0.529	2.32299e-134	Mye1	UBE2D1
2.13389e-138	0.43267	0.736	0.627	5.66421e-134	Mye1	MYO1F
4.05775e-138	0.55685	0.855	0.684	1.07709e-133	Mye1	HCST
7.37158e-138	0.381647	0.28	0.117	1.95671e-133	Mye1	CKAP4
1.60424e-137	0.499616	0.867	0.738	4.2583e-133	Mye1	MPEG1
1.92709e-137	0.606108	0.739	0.575	5.11528e-133	Mye1	ATP2B1-AS1
1.04988e-136	0.412496	0.42	0.276	2.78681e-132	Mye1	SLC36A4
8.23173e-134	0.42833	0.495	0.333	2.18503e-129	Mye1	DIAPH1
3.86982e-132	0.883973	0.35	0.136	1.02721e-127	Mye1	PTX3
3.9573e-132	0.464421	0.667	0.501	1.05043e-127	Mye1	TLR2
6.31752e-132	0.468498	0.989	0.965	1.67692e-127	Mye1	PNRC1
2.29808e-131	0.391059	0.441	0.303	6.10003e-127	Mye1	PSTPIP1
2.95847e-131	0.473021	0.326	0.119	7.85297e-127	Mye1	CLEC5A
8.68766e-131	0.413818	0.414	0.26	2.30605e-126	Mye1	CPD
5.21747e-130	0.348982	0.288	0.123	1.38492e-125	Mye1	RAB3D
9.0155e-130	0.740344	0.899	0.77	2.39307e-125	Mye1	IL1B
3.98591e-129	0.385405	0.355	0.209	1.05802e-124	Mye1	MTF1
1.0268e-128	0.556545	0.755	0.617	2.72554e-124	Mye1	EZR
3.40351e-128	0.496936	0.656	0.465	9.03428e-124	Mye1	RASSF5
1.11007e-127	0.34128	0.296	0.163	2.94658e-123	Mye1	NBEAL2
1.9381e-127	0.353459	0.47	0.365	5.1445e-123	Mye1	GLTP
3.54664e-127	0.382971	0.566	0.451	9.4142e-123	Mye1	PGAM1
5.65667e-127	0.294537	0.998	0.989	1.50151e-122	Mye1	PFDN5
6.89177e-127	0.468453	0.705	0.576	1.82935e-122	Mye1	PNPLA8
6.89328e-127	0.488514	0.659	0.501	1.82975e-122	Mye1	SCO2
1.6563e-126	0.43066	0.486	0.35	4.39647e-122	Mye1	DDX60L
2.17389e-126	0.365492	0.361	0.217	5.77038e-122	Mye1	CD300LF
2.71111e-126	0.445099	0.527	0.346	7.19636e-122	Mye1	PRKCB
3.51052e-126	0.412682	0.636	0.522	9.31833e-122	Mye1	ARHGAP26
2.10882e-125	0.400226	0.593	0.514	5.59765e-121	Mye1	SMCHD1
2.1719e-125	0.372731	0.453	0.313	5.76509e-121	Mye1	CPPED1
3.56872e-125	0.37294	0.54	0.443	9.47282e-121	Mye1	FBXL5
1.30242e-124	0.517406	0.961	0.889	3.45716e-120	Mye1	EMP3
2.41589e-124	0.501141	0.72	0.564	6.41274e-120	Mye1	SORL1
2.84864e-124	0.592785	0.809	0.652	7.56143e-120	Mye1	ZNF331
7.4569e-124	0.510184	0.665	0.498	1.97936e-119	Mye1	TGIF1
8.72297e-124	0.464158	0.97	0.881	2.31542e-119	Mye1	S100A10
1.40736e-123	0.449924	0.414	0.237	3.73569e-119	Mye1	RBP7
1.5237e-123	0.406154	0.888	0.82	4.04452e-119	Mye1	HCLS1
2.72593e-123	0.396956	0.451	0.298	7.23571e-119	Mye1	FAM200B
1.36628e-122	0.373837	0.334	0.154	3.62666e-118	Mye1	TESC
1.48275e-122	0.391573	0.893	0.715	3.9358e-118	Mye1	NR4A3
1.72189e-122	0.373426	0.378	0.216	4.57059e-118	Mye1	AMPD2
2.9346e-122	0.515153	0.461	0.258	7.7896e-118	Mye1	RNASE2
3.02312e-121	0.472185	0.487	0.36	8.02456e-117	Mye1	FBP1
2.50903e-120	0.425389	0.954	0.908	6.65996e-116	Mye1	SAMHD1
2.73058e-120	0.564128	0.466	0.266	7.24804e-116	Mye1	MIR3945HG
4.16424e-120	0.421832	0.571	0.404	1.10536e-115	Mye1	ZDHHC20
6.20832e-120	0.446401	0.688	0.554	1.64794e-115	Mye1	CARD16
1.69715e-119	0.461296	0.498	0.296	4.50491e-115	Mye1	SLC7A5
5.90011e-119	0.466287	0.322	0.139	1.56613e-114	Mye1	HCAR3
1.03735e-118	0.462144	0.578	0.369	2.75355e-114	Mye1	CYTIP
1.96412e-118	0.364316	0.294	0.177	5.21357e-114	Mye1	ZNF281
2.15422e-118	0.443765	0.692	0.571	5.71815e-114	Mye1	SRA1
3.96491e-118	0.390065	0.923	0.882	1.05244e-113	Mye1	GMFG
2.98941e-117	0.584822	0.727	0.562	7.93508e-113	Mye1	HBEGF
5.82589e-117	0.688293	0.522	0.342	1.54642e-112	Mye1	JMY
8.51344e-117	0.388801	0.691	0.618	2.25981e-112	Mye1	USP15
5.23385e-116	0.372429	0.979	0.956	1.38927e-111	Mye1	RPL7
1.08371e-115	0.355366	0.308	0.154	2.8766e-111	Mye1	CLMN
1.1874e-115	0.388747	0.876	0.819	3.15184e-111	Mye1	ATP6V0D1
8.39172e-115	0.457364	0.71	0.559	2.2275e-110	Mye1	JOSD1
6.60894e-114	0.356835	0.486	0.376	1.75428e-109	Mye1	CTDSP1
1.02794e-112	0.435138	0.958	0.92	2.72857e-108	Mye1	ITGB2
1.56664e-112	0.371943	0.318	0.182	4.15849e-108	Mye1	SPATA13
9.12278e-112	0.570761	0.652	0.453	2.42155e-107	Mye1	PRMT9
2.11892e-111	0.306021	0.994	0.982	5.62446e-107	Mye1	PABPC1
3.6935e-111	0.474359	0.692	0.568	9.80402e-107	Mye1	SYAP1
4.61611e-111	0.268026	0.987	0.952	1.2253e-106	Mye1	JUND
1.7211e-110	0.342622	0.28	0.127	4.56848e-106	Mye1	MGST1
2.88052e-110	0.50645	0.683	0.543	7.64605e-106	Mye1	SERPINB9
3.55804e-110	0.408445	0.58	0.424	9.44447e-106	Mye1	LILRB3
6.21416e-110	0.53304	0.774	0.696	1.64949e-105	Mye1	RANBP2
1.14506e-109	0.455412	0.319	0.169	3.03945e-105	Mye1	SELL
1.78424e-109	0.390939	0.535	0.402	4.73608e-105	Mye1	LPCAT1
1.89464e-109	0.339951	0.547	0.444	5.02914e-105	Mye1	LSM6
1.20475e-108	0.358607	0.318	0.18	3.1979e-104	Mye1	GCH1
3.54073e-108	0.37599	0.853	0.789	9.3985e-104	Mye1	FKBP1A
1.38376e-107	0.25366	0.967	0.877	3.67306e-103	Mye1	LGALS1
1.91319e-107	0.336655	0.4	0.28	5.07836e-103	Mye1	SCIMP
3.53838e-107	0.389347	0.544	0.415	9.39229e-103	Mye1	ACTN1
4.94481e-107	0.305684	0.565	0.504	1.31255e-102	Mye1	METTL9
1.16768e-106	0.459818	0.849	0.77	3.09949e-102	Mye1	MAT2A
6.65136e-106	0.318804	0.298	0.153	1.76554e-101	Mye1	APOBR
1.17338e-105	0.466019	0.481	0.351	3.11463e-101	Mye1	TTC19
1.40428e-105	0.458834	0.83	0.722	3.72753e-101	Mye1	IVNS1ABP
4.58715e-105	0.40769	0.962	0.915	1.21761e-100	Mye1	ZEB2
7.81462e-105	0.421754	0.635	0.514	2.07431e-100	Mye1	FGD4
8.60953e-105	0.394938	0.266	0.123	2.28531e-100	Mye1	TUBA4A
1.29351e-104	0.376868	0.809	0.719	3.4335e-100	Mye1	ZYX
1.84501e-104	0.370003	0.505	0.366	4.8974e-100	Mye1	RARA
1.22678e-103	0.515552	0.904	0.786	3.25636e-99	Mye1	TNFAIP3
5.43016e-103	0.599284	0.382	0.206	1.44138e-98	Mye1	AC009404.1
2.12772e-102	0.344493	0.802	0.756	5.64781e-98	Mye1	PSMB3
2.5071e-102	0.313205	0.256	0.124	6.65486e-98	Mye1	QPCT
3.86335e-102	0.412901	0.901	0.803	1.02549e-97	Mye1	SKIL
5.00488e-102	0.38563	0.924	0.852	1.3285e-97	Mye1	ENO1
8.88955e-102	0.346035	0.384	0.248	2.35964e-97	Mye1	NDEL1
1.04184e-101	0.368775	0.984	0.954	2.76546e-97	Mye1	DNAJA1
1.13434e-101	0.354598	0.599	0.523	3.01099e-97	Mye1	AGFG1
1.26917e-101	0.304836	0.294	0.185	3.3689e-97	Mye1	TOMM40L
4.65299e-101	0.318173	0.449	0.351	1.23509e-96	Mye1	RCOR1
7.10795e-100	0.506815	0.551	0.441	1.88673e-95	Mye1	ABHD5
7.2528e-100	0.363086	0.61	0.483	1.92518e-95	Mye1	TCIRG1
7.68916e-100	0.336224	0.312	0.177	2.04101e-95	Mye1	SLC24A4
2.74e-99	0.330017	0.855	0.831	7.27306e-95	Mye1	TRAPPC5
4.48769e-99	0.364271	0.738	0.662	1.19121e-94	Mye1	ATG3
2.27412e-98	0.33813	0.393	0.26	6.03644e-94	Mye1	DOCK5
3.28198e-97	0.263625	0.309	0.23	8.71169e-93	Mye1	CARS2
4.33761e-97	0.339365	0.917	0.807	1.15138e-92	Mye1	CDKN1A
5.00403e-97	0.369464	0.622	0.497	1.32827e-92	Mye1	FMNL1
7.12202e-97	0.32218	0.489	0.384	1.89047e-92	Mye1	HK1
6.74496e-96	0.325904	0.395	0.282	1.79038e-91	Mye1	PTK2B
3.06026e-95	0.360733	0.888	0.844	8.12315e-91	Mye1	CSNK1A1
3.33408e-95	0.3469	0.682	0.596	8.84997e-91	Mye1	UBE2R2
5.48111e-95	0.397986	0.82	0.678	1.45491e-90	Mye1	CSRNP1
6.0128e-95	0.424073	0.836	0.752	1.59604e-90	Mye1	GLRX
1.12245e-94	0.318748	0.37	0.225	2.97944e-90	Mye1	UBXN11
1.33136e-94	0.360154	0.715	0.633	3.53396e-90	Mye1	RAB21
1.54805e-94	0.263912	0.993	0.98	4.10915e-90	Mye1	LAPTM5
3.75879e-94	0.324172	0.525	0.48	9.97733e-90	Mye1	SLA
4.20472e-94	0.430691	0.739	0.666	1.1161e-89	Mye1	ZFYVE16
2.85053e-93	0.339356	0.904	0.853	7.56644e-89	Mye1	MSN
3.66676e-93	0.419683	0.416	0.25	9.73305e-89	Mye1	SEMA6B
5.91422e-93	0.306288	0.333	0.213	1.56987e-88	Mye1	MTHFS
7.27704e-93	0.334494	0.346	0.225	1.93162e-88	Mye1	RNF24
1.12485e-92	0.31928	0.578	0.489	2.98581e-88	Mye1	NUMB
1.18415e-92	0.345813	0.482	0.383	3.14319e-88	Mye1	JARID2
1.60008e-92	0.381984	0.493	0.343	4.24725e-88	Mye1	LILRB1
2.36718e-92	0.270989	0.484	0.452	6.28345e-88	Mye1	MIER1
8.93306e-92	0.435584	0.747	0.601	2.37119e-87	Mye1	STX11
1.51339e-91	0.382831	0.375	0.205	4.01714e-87	Mye1	SULF2
2.04275e-91	0.368987	0.478	0.357	5.42229e-87	Mye1	ERICH1
4.39185e-91	0.335822	0.776	0.708	1.16577e-86	Mye1	HNRNPM
4.84473e-91	0.349054	0.701	0.632	1.28598e-86	Mye1	MYCBP2
6.59897e-91	0.401168	0.789	0.689	1.75163e-86	Mye1	WTAP
8.88119e-91	0.35324	0.962	0.907	2.35742e-86	Mye1	NFE2L2
[truncated: 2,799 more rows]
