# Supplementary material for: Resolving the heterogeneous tumour microenvironment in cardiac myxoma through single‐cell and spatial transcriptomics
Source: Clin Transl Med. 2024 Feb 6;14(2):e1581. doi: 10.1002/ctm2.1581 (PMC10844892; doi:10.1002/ctm2.1581)
Supplement: Supplementary file 2 — Supporting information [file CTM2-14-e1581-s002.zip › Table S14.xlsx]

## Sheet: CD4TC_tumor
Table S14. Intercellular communications between CM tumor cells (receivers) and other cell types (senders), as well as intracellular regulatory networks in CM tumor cells inferred using scMLnet.
Ligand_Receptor	Receptor_TF	TF_Target
CD40LG_CD40	PGRMC1_NR3C1	ABL1_BAX
GZMB_PGRMC1	PGRMC1_NFKB2	ABL1_BCL6
LTB_CD40	PGRMC1_RB1	ABL1_CCND2
MFNG_NOTCH1	PGRMC1_BDP1	ABL1_CDKN1A
MFNG_NOTCH2	PGRMC1_HOXA1	ABL1_CSF1
OSM_IL6ST	PGRMC1_DNMT3A	ABL1_FOXO3
OSM_LIFR	PGRMC1_ESR2	ABL1_JUN
OSM_OSMR	PGRMC1_PGR	ABL1_TP53
SELPLG_SELL	PGRMC1_RBMX	APC_AKT1
SELPLG_SELP	SELL_NR3C1	APC_AMHR2
SEMA4D_MET	SELL_STAT2	APC_DLG1
TNFSF14_TNFRSF14	SELL_FOS	APC_F8
	SELL_TRAF6	APC_KLF4
	SELL_NFKB2	APC_MYC
	SELL_SMAD3	APC_ODC1
	SELL_JUNB	APC_PTGS2
	SELL_STAT5A	APC_SGK1
	SELL_KLF4	ARNT_AHR
	SELL_LMO2	ARNT_BHLHE40
	SELL_FOXO3	ARNT_CA9
	SELL_STAT1	ARNT_CDK2
	SELL_TCF4	ARNT_CTSD
	SELL_HDAC7	ARNT_CYP1B1
	SELL_IRF7	ARNT_EGLN2
	SELL_FOXO1	ARNT_FOS
	SELL_ABL1	ARNT_HIF1A
	SELL_ETS1	ARNT_JUN
	SELL_PGR	ARNT_RELB
	SELL_REL	ARNT_VEGFA
	SELL_NELFCD	ARNT_TFRC
	SELL_BCL6	ARNTL_BHLHE40
	SELL_DDIT3	ARNTL_CRY1
	NOTCH2_NR3C1	ARNTL_CRY2
	NOTCH2_APC	ARNTL_PER1
	NOTCH2_HIPK2	ARNTL_PER2
	NOTCH2_TRAF6	ATF2_ATF3
	NOTCH2_SNAI1	ATF2_CCND1
	NOTCH2_SMAD3	ATF2_CDKN1A
	NOTCH2_HDAC2	ATF2_DUSP1
	NOTCH2_ERCC2	ATF2_FN1
	NOTCH2_KLF4	ATF2_KAT5
	NOTCH2_LMO2	ATF2_IMPDH2
	NOTCH2_STAT1	ATF2_ITGB8
	NOTCH2_MEF2C	ATF2_JUN
	NOTCH2_ATM	ATF2_MAP3K1
	NOTCH2_FOXO1	ATF2_MMP2
	NOTCH2_ABL1	ATF2_PCK2
	NOTCH2_REL	ATF2_PLAT
	NOTCH2_SIRT1	ATF2_PTGS2
	NOTCH2_EGR1	ATF2_RELA
	NOTCH2_HDAC1	ATF2_ST3GAL5
	NOTCH2_BCL6	ATF2_TGFB2
	NOTCH2_SMAD4	ATF2_FOS
	NOTCH2_TCF7L2	ATF2_HLA-E
	NOTCH2_PPARG	ATF2_PENK
	NOTCH2_SETBP1	ATF3_ADIPOR1
	NOTCH2_MYCN	ATF3_ADIPOR2
	NOTCH2_FOS	ATF3_AK4
	NOTCH2_NFKB2	ATF3_DDIT3
	NOTCH2_RB1	ATF3_GDF15
	NOTCH2_YY1	ATF3_ID1
	NOTCH2_HEY2	ATF3_LDLR
	NOTCH2_TAL1	ATF3_MMP2
	NOTCH2_STAT5A	ATF3_TP53
	NOTCH2_ETV4	ATF6_ATP2A2
	NOTCH2_FOXO3	ATF6_BGLAP
	NOTCH2_SMAD7	ATF6_DDIT3
	NOTCH2_TCF4	ATF6_DNAJC3
	NOTCH2_IRF7	ATF6_HSPA5
	NOTCH2_SOX4	ATF6_NUCB1
	NOTCH2_DNMT3A	ATF6_RTN3
	NOTCH2_USF1	ATF6_SRF
	NOTCH2_ETS1	ATF6_STARD4
	NOTCH2_PGR	ATF6_WBP1
	NOTCH2_ZBTB7A	ATM_BAX
	NOTCH2_SMARCA4	ATM_CDKN1A
	NOTCH2_KAT2B	ATM_CFLAR
	NOTCH2_EZH2	ATM_DUSP1
	NOTCH2_MLLT10	ATM_IGF1R
	NOTCH2_SNW1	ATM_MCL1
	LIFR_STAT2	ATM_MTF1
	LIFR_FOS	ATM_PCNA
	LIFR_RUNX1	ATM_PVR
	LIFR_SMAD3	ATM_SLC2A1
	LIFR_ESR1	ATM_SP1
	LIFR_FOSB	ATM_TERF1
	LIFR_EPAS1	ATM_TNFRSF10B
	LIFR_STAT5A	ATM_VEGFA
	LIFR_KLF4	BCL6_BCL2L1
	LIFR_SMAD7	BCL6_BCL6
	LIFR_STAT1	BCL6_CDKN1A
	LIFR_MEF2C	BCL6_CDKN2B
	LIFR_ATM	BCL6_HDAC7
	LIFR_FOXO1	BCL6_MYC
	LIFR_ETS1	BCL6_PDCD2
	LIFR_PGR	BCL6_STAT3
	LIFR_CEBPD	BCL6_SUMO1
	LIFR_SMAD4	BDP1_MYC
	SELP_ATF2	BDP1_RB1
	SELP_FOS	BDP1_TP53
	SELP_TRAF6	CEBPD_C3
	SELP_JUNB	CEBPD_CXCL1
	SELP_PPARA	CEBPD_CYP19A1
	SELP_STAT1	CEBPD_DDIT3
	SELP_FOXO1	CEBPD_GADD45G
	SELP_ABL1	CEBPD_GAPDH
	SELP_REL	CEBPD_PDGFRA
	SELP_SIRT1	CEBPD_PTGS2
	SELP_EGR1	CEBPD_SOD1
	SELP_NELFCD	CEBPD_TNFAIP6
	OSMR_STAT1	CEBPD_IL6
	OSMR_TCF4	CIITA_HLA-A
	OSMR_FOS	CIITA_HLA-B
	OSMR_JUNB	CIITA_HLA-C
	OSMR_CEBPD	CIITA_HLA-DMA
	OSMR_EPAS1	CIITA_HLA-DMB
	OSMR_STAT5A	CIITA_HLA-DPB1
	NOTCH1_PPARD	CIITA_HLA-DQB1
	NOTCH1_ARNT	CIITA_HLA-DRA
	NOTCH1_JUND	CIITA_HLA-DRB1
	NOTCH1_NR3C1	CIITA_HLA-DRB5
	NOTCH1_APC	CIITA_HLA-F
	NOTCH1_YBX1	CIITA_PSMC5
	NOTCH1_HIPK2	CIITA_S100A4
	NOTCH1_STAT2	CIITA_STAT1
	NOTCH1_ATF2	CTCF_ANG
	NOTCH1_TRAF6	CTCF_APP
	NOTCH1_RUNX1	CTCF_ASAP2
	NOTCH1_HIC1	CTCF_ATXN7
	NOTCH1_PTTG1	CTCF_BBC3
	NOTCH1_CTCF	CTCF_BCL6
	NOTCH1_SNAI1	CTCF_CCND1
	NOTCH1_SMAD3	CTCF_DMPK
	NOTCH1_ATF3	CTCF_IPO13
	NOTCH1_HDAC2	CTCF_MEG3
	NOTCH1_ERCC2	CTCF_MYC
	NOTCH1_SREBF1	CTCF_NF1
	NOTCH1_EPAS1	CTCF_PTPRG
	NOTCH1_KLF4	CTCF_RAD21
	NOTCH1_LMO2	CTCF_RARRES1
	NOTCH1_STAT1	CTCF_RBL2
	NOTCH1_MEF2D	CTCF_SIX5
	NOTCH1_MEF2C	CTNNBIP1_GLI2
	NOTCH1_ATM	CTNNBIP1_MMP14
	NOTCH1_FOXO1	DDIT3_ATF2
	NOTCH1_ABL1	DDIT3_ATG5
	NOTCH1_NFIC	DDIT3_CDK2
	NOTCH1_ATF6	DDIT3_CXCL8
	NOTCH1_ELK4	DDIT3_IL6
	NOTCH1_KLF6	DDIT3_MAP1LC3B
	NOTCH1_REL	DDIT3_MCL1
	NOTCH1_ETS2	DDIT3_RTN3
	NOTCH1_SIRT1	DDIT3_SIRT1
	NOTCH1_RFXANK	DDIT3_SIRT2
	NOTCH1_KLF8	DDIT3_TNFRSF10B
	NOTCH1_EGR1	DDIT3_TRIB3
	NOTCH1_HDAC1	DNMT3A_CDKN1A
	NOTCH1_BCL6	DNMT3A_CDKN2A
	NOTCH1_ARNTL	DNMT3A_IGFBP3
	NOTCH1_SMAD4	DNMT3A_JUP
	NOTCH1_MTA1	DNMT3A_SETDB1
	NOTCH1_TCF7L2	DNMT3A_SFRP1
	NOTCH1_PPARG	EGR1_ACE
	NOTCH1_ING1	EGR1_AKR1B1
	NOTCH1_SETBP1	EGR1_AR
	NOTCH1_ZFP36	EGR1_ATF3
	NOTCH1_RARG	EGR1_BCAR1
	NOTCH1_KLF10	EGR1_CCND1
	NOTCH1_FOS	EGR1_CCND2
	NOTCH1_USF2	EGR1_CDKN1A
	NOTCH1_NFKB2	EGR1_CXCL8
	NOTCH1_RB1	EGR1_EAPP
	NOTCH1_EGR3	EGR1_EGFR
	NOTCH1_SOX6	EGR1_F3
	NOTCH1_YY1	EGR1_FGF2
	NOTCH1_HTATIP2	EGR1_FN1
	NOTCH1_HEY2	EGR1_GDF15
	NOTCH1_JUNB	EGR1_GGPS1
	NOTCH1_TAL1	EGR1_HIF1A
	NOTCH1_PARP1	EGR1_HYAL1
	NOTCH1_XBP1	EGR1_IL6
	NOTCH1_PPARA	EGR1_IMPDH2
	NOTCH1_FOSB	EGR1_LDLR
	NOTCH1_STAT5A	EGR1_LMTK2
	NOTCH1_ETV4	EGR1_MMP14
	NOTCH1_FOXO3	EGR1_NAB2
	NOTCH1_CIITA	EGR1_PDGFC
	NOTCH1_SMAD7	EGR1_PLAUR
	NOTCH1_CTNNBIP1	EGR1_POR
	NOTCH1_TCF4	EGR1_PSEN2
	NOTCH1_HDAC7	EGR1_PTEN
	NOTCH1_IRF7	EGR1_PTGS2
	NOTCH1_SOX4	EGR1_RBL2
	NOTCH1_ING4	EGR1_SLC4A2
	NOTCH1_DNMT3A	EGR1_SOD1
	NOTCH1_ESR2	EGR1_SPRY1
	NOTCH1_USF1	EGR1_STMN1
	NOTCH1_ETS1	EGR1_TCF4
	NOTCH1_RARB	EGR1_TFPI2
	NOTCH1_PGR	EGR1_TGFBR2
	NOTCH1_ZBTB7A	EGR1_TMPO
	NOTCH1_SMARCA4	EGR1_TNFSF10
	NOTCH1_HDAC4	EGR1_TP53
	NOTCH1_CEBPD	EGR1_UBE2S
	NOTCH1_GLI1	EGR1_VEGFA
	NOTCH1_NELFCD	EGR1_CD44
	NOTCH1_KAT2B	EGR1_CD9
	NOTCH1_RFX5	EGR1_JUN
	NOTCH1_DDIT3	EGR1_RELA
	NOTCH1_PML	EGR1_SERPINE1
	NOTCH1_FOXO4	EGR1_THBS1
	NOTCH1_MLLT10	EGR3_CAT
	NOTCH1_SNW1	EGR3_NAB2
	MET_JUND	EGR3_SPRY1
	MET_NR3C1	ELK4_FOS
	MET_APC	ELK4_MCL1
	MET_YBX1	ELK4_NR2C2
	MET_STAT2	EPAS1_MMP14
	MET_TRAF6	EPAS1_MSC
	MET_SMAD3	EPAS1_SERPINE1
	MET_ATF3	EPAS1_USF2
	MET_HDAC2	EPAS1_VEGFA
	MET_SREBF1	ERCC2_BAX
	MET_EPAS1	ERCC2_CDKN1A
	MET_KLF4	ERCC2_CPD
	MET_STAT1	ERCC2_LAMTOR5
	MET_MEF2D	ERCC2_TP53
	MET_MEF2C	ERCC2_XPA
	MET_ATM	ESR1_BTG2
	MET_FOXO1	ESR1_CTNNB1
	MET_ABL1	ESR1_EGFR
	MET_KLF6	ESR1_FOS
	MET_REL	ESR1_JUN
	MET_SIRT1	ESR1_JUNB
	MET_EGR1	ESR1_MYC
	MET_HDAC1	ESR1_PTMA
	MET_SMAD4	ESR1_SP1
	MET_FOS	ESR1_ZEB1
	MET_NFKB2	ESR1_ZFHX3
	MET_RB1	ESR2_CDKN1A
	MET_YY1	ESR2_CTSD
	MET_JUNB	ESR2_FOS
	MET_PARP1	ESR2_INSR
	MET_STAT5A	ESR2_JUN
	MET_FOXO3	ESR2_MKNK2
	MET_SMAD7	ESR2_PELP1
	MET_TCF4	ESR2_EGFR
	MET_SOX4	ETS1_ATXN2
	MET_DNMT3A	ETS1_BAX
	MET_ETS1	ETS1_BMP4
	MET_PGR	ETS1_CA9
	MET_SMARCA4	ETS1_CDKN1A
	MET_HDAC4	ETS1_CDKN2A
	MET_GLI1	ETS1_CHUK
	MET_KAT2B	ETS1_COL1A1
	MET_EZH2	ETS1_CSNK2A1
	TNFRSF14_STAT1	ETS1_CSNK2B
	TNFRSF14_ZFP36	ETS1_CTSB
	TNFRSF14_IRF7	ETS1_DUSP6
	TNFRSF14_TRAF6	ETS1_ECE1
	TNFRSF14_NFKB2	ETS1_EGR1
	TNFRSF14_REL	ETS1_ERG
	TNFRSF14_HDAC4	ETS1_FLI1
	TNFRSF14_JUNB	ETS1_IGFBP1
	TNFRSF14_BCL6	ETS1_MDM2
	TNFRSF14_STAT5A	ETS1_MGAT5
	CD40_NR3C1	ETS1_NDRG1
	CD40_ZFP36	ETS1_NKX3-1
	CD40_STAT2	ETS1_PARP1
	CD40_FOS	ETS1_PTHLH
	CD40_NFKB2	ETS1_RHOC
	CD40_IRF9	ETS1_SPRY2
	CD40_JUNB	ETS1_SQSTM1
	CD40_ATF3	ETS1_TAF12
	CD40_XBP1	ETS1_TFAP2A
	CD40_FOSB	ETS1_TGFBR2
	CD40_KLF4	ETS1_TP53
	CD40_FOXO3	ETS1_COX4I1
	CD40_CIITA	ETS1_FOSL1
	CD40_SMAD7	ETS1_TFRC
	CD40_STAT1	ETS1_TIMP1
	CD40_TCF4	ETS2_ANGPT2
	CD40_IRF7	ETS2_APP
	CD40_FOXO1	ETS2_CD163
	CD40_USF1	ETS2_CDKN1A
	CD40_ABL1	ETS2_CXCL8
	CD40_ETS1	ETS2_EGR1
	CD40_ATF6	ETS2_ERG
	CD40_REL	ETS2_FLI1
	CD40_ETS2	ETS2_ICAM1
	CD40_SIRT1	ETS2_MDM2
	CD40_RFXANK	ETS2_MMP2
	CD40_CEBPD	ETS2_MYC
	CD40_EGR1	ETS2_TP53
	CD40_HDAC1	ETS2_TWF2
	CD40_NELFCD	ETS2_FOS
	CD40_BCL6	ETS2_JUN
	CD40_ARNTL	ETS2_SPP1
	CD40_DDIT3	ETV4_CCND2
	CD40_PPARG	ETV4_CCND3
	IL6ST_NR3C1	ETV4_EGLN1
	IL6ST_YBX1	ETV4_ERBB2
	IL6ST_STAT2	ETV4_GBA
	IL6ST_FOS	ETV4_MMP14
	IL6ST_NFKB2	ETV4_MMP2
	IL6ST_IRF9	ETV4_PLAUR
	IL6ST_SMAD3	ETV4_PTGS2
	IL6ST_ATF3	ETV4_TGFBR2
	IL6ST_ESR1	ETV4_TIMP2
	IL6ST_XBP1	ETV4_VIM
	IL6ST_EPAS1	ETV4_FOS
	IL6ST_STAT5A	ETV4_SPP1
	IL6ST_KLF4	ETV4_TIMP1
	IL6ST_STAT1	EZH2_APC
	IL6ST_ATM	EZH2_CCND1
	IL6ST_FOXO1	EZH2_CDKN1A
	IL6ST_PGR	EZH2_CDKN2B
	IL6ST_CEBPD	EZH2_FBXO32
	IL6ST_EGR1	EZH2_FOXC1
	IL6ST_HDAC1	EZH2_HDAC1
	IL6ST_BCL6	EZH2_KPNB1
	IL6ST_FOXO4	EZH2_MMP2
		EZH2_MYC
		EZH2_PCNA
		EZH2_PEBP1
		EZH2_PIP5K1C
		EZH2_POLR3D
		EZH2_PTEN
		EZH2_RPLP0
		EZH2_SNAI2
		EZH2_TP53
		EZH2_VDR
		FOS_BCL2L1
		FOS_CASP9
		FOS_CCND1
		FOS_CLU
		FOS_CXCL8
		FOS_DDIT3
		FOS_ERCC4
		FOS_EZR
		FOS_FOS
		FOS_GSTP1
		FOS_HSPH1
		FOS_LRIG2
		FOS_MELTF
		FOS_MYC
		FOS_NGF
		FOS_NQO1
		FOS_PCK2
		FOS_PDHA1
		FOS_PGR
		FOS_PLAUR
		FOS_PTGS2
		FOS_SMAD4
		FOS_SMAD7
		FOS_SOX7
		FOS_SRR
		FOS_TP53
		FOS_HLA-DRA
		FOS_MT1A
		FOS_TIMP1
		FOSB_CXCL8
		FOSB_TGFB1
		FOSB_TIMP1
		FOXO1_ADIPOR1
		FOXO1_ANGPT2
		FOXO1_AR
		FOXO1_EDN1
		FOXO1_EGR1
		FOXO1_HYOU1
		FOXO1_IGFBP1
		FOXO1_IL6
		FOXO1_IRS2
		FOXO1_KLF2
		FOXO1_NLK
		FOXO1_PDGFA
		FOXO1_TNFSF10
		FOXO1_TXNIP
		FOXO3_AR
		FOXO3_BBC3
		FOXO3_BCL6
		FOXO3_CDKN2B
		FOXO3_GALT
		FOXO3_PIK3CA
		FOXO3_SIRT1
		FOXO3_SIRT6
		FOXO3_TNFSF10
		FOXO3_TXNIP
		FOXO3_VEGFA
		FOXO3_VEGFB
		FOXO4_BCL6
		FOXO4_CREB1
		FOXO4_HIF1A
		FOXO4_PSMD11
		FOXO4_SOD2
		FOXO4_TNFSF10
		GLI1_AKT1
		GLI1_BHLHE41
		GLI1_EGR2
		GLI1_JUN
		GLI1_PDGFRA
		GLI1_SOCS1
		GLI1_SOX9
		HDAC1_AR
		HDAC1_BAMBI
		HDAC1_BCL2A1
		HDAC1_BIRC3
		HDAC1_CCND1
		HDAC1_CCND2
		HDAC1_CD44
		HDAC1_CDKN1A
		HDAC1_CDKN2A
		HDAC1_COL1A2
		HDAC1_CXCL8
		HDAC1_EGFR
		HDAC1_EGR1
		HDAC1_EIF2AK1
		HDAC1_FOS
		HDAC1_HLA-DRA
		HDAC1_HSPA5
		HDAC1_ICAM1
		HDAC1_IGFBP3
		HDAC1_KLF4
		HDAC1_MGMT
		HDAC1_MICA
		HDAC1_MMP28
		HDAC1_PCNA
		HDAC1_PHB
		HDAC1_PSIP1
		HDAC1_PTGS2
		HDAC1_RARB
		HDAC1_RECK
		HDAC1_RHOB
		HDAC1_SFRP1
		HDAC1_SMAD7
		HDAC1_SNAI2
		HDAC1_SP1
		HDAC1_SPP1
		HDAC1_STAT3
		HDAC1_TJP1
		HDAC1_TNFRSF10A
		HDAC1_TP53
		HDAC1_TXNIP
		HDAC2_CAD
		HDAC2_CCL2
		HDAC2_CDKN1A
		HDAC2_COL1A2
		HDAC2_CXCL8
		HDAC2_IGF1
		HDAC2_KLF4
		HDAC2_MYC
		HDAC2_PHB
		HDAC2_SNAI2
		HDAC2_SP1
		HDAC2_TGFBR2
		HDAC2_TNFSF10
		HDAC2_VEGFA
		HDAC4_ATF4
		HDAC4_CA9
		HDAC4_CDKN1A
		HDAC4_CDKN2A
		HDAC4_HDAC3
		HDAC4_JUN
		HDAC4_KLF4
		HDAC4_MEF2A
		HDAC4_PTPA
		HDAC4_PTGS2
		HDAC4_RECK
		HDAC4_RUNX2
		HDAC4_SMAD4
		HDAC4_VEGFA
		HDAC7_ACTN4
		HDAC7_AKAP12
		HDAC7_CDKN1A
		HDAC7_HIF1A
		HDAC7_MEF2A
		HDAC7_MEF2C
		HDAC7_MEF2D
		HDAC7_NR4A1
		HEY2_GATA4
		HEY2_GATA6
		HIC1_ACKR3
		HIC1_EPHA2
		HIC1_MYC
		HIC1_SIRT1
		HIC1_STAT3
		HIC1_VEGFA
		HIPK2_CDKN1A
		HIPK2_CTBP2
		HIPK2_HIF1A
		HIPK2_MEF2C
		HIPK2_TP53
		HIPK2_VEGFA
		HIPK2_VIM
		HOXA1_CCND1
		HOXA1_EPAS1
		HOXA1_IER3
		HOXA1_LYL1
		HOXA1_MYC
		HOXA1_PCNA
		HTATIP2_MMP2
		HTATIP2_SPP1
		HTATIP2_VEGFA
		ING1_BAX
		ING1_CASP3
		ING1_CDKN1A
		ING1_FAT1
		ING1_PCNA
		ING1_TP53
		ING4_ANGPT1
		ING4_ARL6IP5
		ING4_BAX
		ING4_CASP3
		ING4_CCND1
		ING4_CDKN1A
		ING4_TP53
		IRF7_ATF4
		IRF9_CCND2
		IRF9_CDKN1A
		IRF9_IFIT3
		IRF9_NCAM1
		IRF9_PML
		IRF9_SP100
		JUNB_APOM
		JUNB_CDKN1A
		JUNB_CDKN2A
		JUNB_CLU
		JUNB_EGFR
		JUNB_IL1B
		JUNB_NQO1
		JUNB_PTGS2
		JUNB_SMAD4
		JUNB_DCN
		JUNB_TIMP1
		JUND_BCL6
		JUND_CCND1
		JUND_CDKN1A
		JUND_CLU
		JUND_ERBB2
		JUND_F3
		JUND_FOSL1
		JUND_IL6
		JUND_ITGAV
		JUND_MDM2
		JUND_NQO1
		JUND_NQO2
		JUND_PLAUR
		JUND_PTGS2
		JUND_SOX4
		JUND_TGFB1
		JUND_TIMP1
		KAT2B_CDK2
		KAT2B_CDKN1A
		KAT2B_CLOCK
		KAT2B_CYP1B1
		KAT2B_IRF7
		KAT2B_NPAS2
		KAT2B_RB1
		KAT2B_SMAD4
		KAT2B_YY1
		KAT2B_ZEB1
		KLF10_CDKN1A
		KLF10_EGFR
		KLF10_FGFR1
		KLF10_PTGS1
		KLF10_SERPINE1
		KLF10_STMN1
		KLF4_ATF3
		KLF4_CCND1
		KLF4_CDH5
		KLF4_CDKN1A
		KLF4_CDKN1C
		KLF4_GDF15
		KLF4_HSPA8
		KLF4_IFITM3
		KLF4_IL1B
		KLF4_IL6
		KLF4_KRT19
		KLF4_LAMA1
		KLF4_LXN
		KLF4_MMP2
		KLF4_ODC1
		KLF4_PFKP
		KLF4_SOD1
		KLF4_TAGLN
		KLF4_THBD
		KLF4_TP53
		KLF4_VDR
		KLF4_VEGFA
		KLF6_ASAH1
		KLF6_ATF3
		KLF6_CCND1
		KLF6_CDKN1A
		KLF6_CERS2
		KLF6_IGF1R
		KLF6_LAMA1
		KLF6_LTC4S
		KLF6_PTTG1
		KLF6_TFPI2
		KLF6_TXNIP
		KLF8_CDH2
		KLF8_FN1
		KLF8_MMP14
		KLF8_SLC22A3
		KLF8_VIM
		LMO2_ELK1
		LMO2_FGF2
		LMO2_LEF1
		LMO2_LYL1
		LMO2_NFATC1
		LMO2_ZEB1
		MEF2C_CDKL5
		MEF2C_JUN
		MEF2C_MAPK7
		MEF2C_MECP2
		MEF2C_NR4A1
		MEF2C_VEGFA
		MEF2D_ATF3
		MEF2D_ATM
		MEF2D_CD14
		MEF2D_HDAC7
		MEF2D_JUN
		MLLT10_BAX
		MLLT10_CDKN1A
		MLLT10_MDM2
		MTA1_BCAS3
		MTA1_BCL2L1
		MTA1_CDKN2A
		MTA1_EGFR
		MTA1_EPHA2
		MTA1_HDAC1
		MTA1_ITGB3BP
		MTA1_MNAT1
		MTA1_MTA3
		MTA1_MYC
		MTA1_PTEN
		MTA1_RNF144A
		MTA1_SMAD7
		MTA1_SNAI1
		MTA1_SNAI2
		MTA1_SUMO2
		MYCN_ABCC1
		MYCN_CLU
		MYCN_HLA-A
		MYCN_HLA-F
		NELFCD_CCND1
		NELFCD_CDKN1A
		NELFCD_CTNNB1
		NFIC_ALAS1
		NFIC_CCL2
		NFIC_COL18A1
		NFIC_COL1A1
		NFIC_GTF3C1
		NFIC_GTF3C2
		NFIC_HGF
		NFIC_IRS2
		NFIC_ITGA5
		NFIC_JUN
		NFIC_POLD2
		NFIC_SMUG1
		NFIC_TFPI2
		NFIC_TINAGL1
		NFIC_CSNK2A1
		NFIC_GOT1
		NFIC_HMOX1
		NFIC_HRAS
		NFIC_HSPA1A
		NFIC_IL6
		NFIC_PCK2
		NFIC_PLAT
		NFIC_STMN1
		NFIC_TP53
		NFKB2_CCND2
		NFKB2_CDK6
		NFKB2_HIF1A
		NFKB2_SELP
		NFKB2_SND1
		NFKB2_EGFR
		NR3C1_ATF2
		NR3C1_ATP1B1
		NR3C1_BAD
		NR3C1_BAX
		NR3C1_BGLAP
		NR3C1_CALD1
		NR3C1_CCND1
		NR3C1_CCND3
		NR3C1_CDK4
		NR3C1_CDK6
		NR3C1_CDKN1A
		NR3C1_CYP19A1
		NR3C1_ELK1
		NR3C1_HRH1
		NR3C1_MAOA
		NR3C1_NR3C1
		NR3C1_PNRC1
		NR3C1_PPIG
		NR3C1_RPS6KA3
		NR3C1_SPP1
		NR3C1_SRF
		NR3C1_STAT1
		NR3C1_TP53
		PARP1_CDKN1A
		PARP1_CXCL1
		PARP1_DNAAF4
		PARP1_FBN1
		PARP1_FN1
		PARP1_FOXO1
		PARP1_HFE
		PARP1_IFNAR1
		PARP1_JUN
		PARP1_RELA
		PARP1_SERPINE1
		PARP1_SERPINF1
		PARP1_SMARCB1
		PARP1_SNAI1
		PARP1_THBD
		PARP1_VIM
		PGR_ATP1B1
		PGR_CCND1
		PGR_DUSP1
		PGR_EGFR
		PGR_ERBB2
		PGR_HLTF
		PGR_IRS2
		PGR_MYC
		PGR_PLD1
		PGR_PTGS2
		PGR_RELA
		PGR_YWHAQ
		PML_BAX
		PML_CASP3
		PML_CCND1
		PML_CCNT1
		PML_CDKN1A
		PML_EGFR
		PML_HIPK2
		PML_NR4A1
		PML_PML
		PML_TNFAIP3
		PML_TNFSF10
		PML_TP53
		PML_UBA7
		PPARA_ACOX1
		PPARA_ACSL1
		PPARA_ANGPTL4
		PPARA_CPT1A
		PPARA_G0S2
		PPARA_HMOX1
		PPARA_IL6
		PPARA_MLYCD
		PPARA_NFKBIA
		PPARA_PDK4
		PPARA_PLIN2
		PPARA_PTGS2
		PPARA_SERPINE1
		PPARA_SLC25A20
		PPARA_SLC9A1
		PPARA_SOD2
		PPARA_SREBF2
		PPARA_TUBA1B
		PPARA_TXNIP
		PPARA_LIPA
		PPARD_ANG
		PPARD_ANGPTL4
		PPARD_CAT
		PPARD_PDK4
		PPARD_SAT1
		PPARD_SOD1
		PPARD_TIMP1
		PPARD_TXN
		PPARD_LIPA
		PPARD_RELA
		PPARD_SERPINE1
		PPARG_ACAT1
		PPARG_ATP2A2
		PPARG_CDKN1A
		PPARG_CFLAR
		PPARG_CSF1
		PPARG_DBI
		PPARG_ERO1A
		PPARG_ERP44
		PPARG_GDF15
		PPARG_HMOX1
		PPARG_ICAM1
		PPARG_KLF4
		PPARG_MYC
		PPARG_PTEN
		PPARG_PTGS2
		PPARG_SLC9A1
		PPARG_SOCS7
		PPARG_TXNIP
		PPARG_APOE
		PTTG1_CDC42
		PTTG1_DOCK1
		PTTG1_ID3
		PTTG1_LGALS1
		PTTG1_MYC
		PTTG1_PTTG1IP
		PTTG1_RAC1
		PTTG1_RHOA
		PTTG1_S100A4
		PTTG1_TIMP2
		RARB_ADH5
		RARB_RARB
		RARB_THBD
		RARB_HDAC1
		RARB_JUN
		RARB_MIF
		RARB_PTGS2
		RARG_BGLAP
		RARG_ICAM1
		RARG_RARB
		RARG_THBD
		RARG_CRABP2
		RARG_MIF
		RB1_ATF2
		RB1_CDKN1A
		RB1_DDIT3
		RB1_DHFR
		RB1_EBNA1BP2
		RB1_ELF1
		RB1_FGFR1
		RB1_FOS
		RB1_HBP1
		RB1_IGF1
		RB1_MYC
		RB1_PCNA
		RB1_RB1
		RB1_SP1
		RB1_TFDP1
		RB1_TGFBI
		RB1_VEGFA
		RB1_WRN
		RBMX_EGR1
		RBMX_FOS
		RBMX_FOSL1
		RBMX_JUNB
		RBMX_JUND
		RBMX_TXNIP
		REL_BIRC3
		REL_CCL2
		REL_CDKN1A
		REL_CSRP1
		REL_EPHB2
		REL_F3
		REL_ICAM1
		REL_IER3
		REL_IL1B
		REL_IL6
		REL_SOD2
		REL_TNFAIP3
		REL_EGFR
		REL_PTGS2
		REL_TNFSF10
		RFX5_COL1A2
		RFX5_HDAC2
		RFX5_HLA-DMA
		RFX5_HLA-DMB
		RFX5_HLA-DPA1
		RFX5_HLA-DPB1
		RFX5_HLA-DRA
		RFX5_HLA-DRB1
		RFXANK_HLA-DMA
		RFXANK_HLA-DPA1
		RFXANK_HLA-DPB1
		RFXANK_HLA-DQA1
		RFXANK_HLA-DRA
		RFXANK_HLA-DRB1
		RUNX1_BAALC
		RUNX1_CCL3
		RUNX1_CCND2
		RUNX1_CD34
		RUNX1_CSF1
		RUNX1_FHL2
		RUNX1_JUN
		RUNX1_KLF4
		RUNX1_LGALS3
		RUNX1_MECOM
		RUNX1_MYH10
		RUNX1_MYL9
		RUNX1_NCAM1
		RUNX1_NF1
		RUNX1_RELA
		RUNX1_SLC22A4
		RUNX1_SYMPK
		RUNX1_TIMP1
		RUNX1_VEGFA
		SETBP1_PTPA
		SETBP1_PTGER2
		SETBP1_PTGS2
		SIRT1_CCND1
		SIRT1_CDKN1A
		SIRT1_CFH
		SIRT1_CFLAR
		SIRT1_COL10A1
		SIRT1_COL1A2
		SIRT1_CTNNB1
		SIRT1_EGLN1
		SIRT1_FOXO3
		SIRT1_HIC1
		SIRT1_HIF1A
		SIRT1_HSF1
		SIRT1_HSPA4
		SIRT1_HYOU1
		SIRT1_ICAM1
		SIRT1_IL1B
		SIRT1_MCL1
		SIRT1_MYC
		SIRT1_NBN
		SIRT1_NDRG1
		SIRT1_NOTCH1
		SIRT1_NQO1
		SIRT1_PER1
		SIRT1_SHC1
		SIRT1_TBX3
		SIRT1_TNFRSF10B
		SIRT1_TP53
		SIRT1_WRN
		SIRT1_XPC
		SMAD3_AHR
		SMAD3_ANGPTL4
		SMAD3_BAMBI
		SMAD3_BGLAP
		SMAD3_CDKN1A
		SMAD3_FST
		SMAD3_FSTL3
		SMAD3_GLI2
		SMAD3_JUN
		SMAD3_LTBP4
		SMAD3_MYC
		SMAD3_POR
		SMAD3_PTHLH
		SMAD3_SERPINE1
		SMAD3_SMAD7
		SMAD3_TGFB1
		SMAD3_VDR
		SMAD3_VEGFA
		SMAD3_ZFP36
		SMAD3_TIMP1
		SMAD4_AHR
		SMAD4_BAMBI
		SMAD4_BGLAP
		SMAD4_BTRC
		SMAD4_CDKN1A
		SMAD4_CDKN2B
		SMAD4_FBXO32
		SMAD4_FSTL3
		SMAD4_JUN
		SMAD4_MYC
		SMAD4_POR
		SMAD4_SERPINE1
		SMAD4_SKIL
		SMAD4_SMAD7
		SMAD4_TGFB1
		SMAD4_ZFP36
		SMAD4_TIMP1
		SMAD7_CDKN1A
		SMAD7_CDKN2B
		SMAD7_MET
		SMAD7_MYC
		SMAD7_TGFB1
		SMAD7_TGFBR1
		SMARCA4_CAD
		SMARCA4_CCND1
		SMARCA4_CD44
		SMARCA4_CDKN1A
		SMARCA4_CDKN2A
		SMARCA4_FOS
		SMARCA4_MECOM
		SNAI1_CDH2
		SNAI1_CXADR
		SNAI1_FN1
		SNAI1_HBEGF
		SNAI1_PEBP1
		SNAI1_SNAI1
		SNAI1_THBS1
		SNAI1_VDR
		SNW1_HES1
		SNW1_RARB
		SNW1_VDR
		SOX4_AGO1
		SOX4_AXIN2
		SOX4_DHX9
		SOX4_DICER1
		SOX4_HDAC8
		SOX4_KMT2A
		SOX4_NCAM1
		SOX4_NKX3-1
		SOX6_CCND1
		SOX6_CDK4
		SOX6_CDKN1A
		SOX6_CTNNB1
		SOX6_TP53
		SREBF1_ACLY
		SREBF1_AR
		SREBF1_BCL2L1
		SREBF1_CAV1
		SREBF1_CIC
		SREBF1_FASN
		SREBF1_FDFT1
		SREBF1_FDPS
		SREBF1_HK2
		SREBF1_HMOX1
		SREBF1_IRS2
		SREBF1_LDLR
		SREBF1_LPIN1
		SREBF1_LRP1
		SREBF1_SCD
		SREBF1_SCD5
		STAT1_ACAT1
		STAT1_APP
		STAT1_BAX
		STAT1_CCL2
		STAT1_CD40
		STAT1_CDKN1A
		STAT1_CTSB
		STAT1_CTSL
		STAT1_EDN1
		STAT1_EGFR
		STAT1_FCGRT
		STAT1_FGF2
		STAT1_GLS
		STAT1_HLA-E
		STAT1_HMOX1
		STAT1_HSP90AA1
		STAT1_ICAM1
		STAT1_IFIT3
		STAT1_IL1R1
		STAT1_IL6
		STAT1_IRF1
		STAT1_IRF7
		STAT1_JAK2
		STAT1_KRT17
		STAT1_LY96
		STAT1_MUC1
		STAT1_MVP
		STAT1_PLSCR1
		STAT1_PML
		STAT1_PPARA
		STAT1_PRKCE
		STAT1_PSMB9
		STAT1_PTGS2
		STAT1_S100A10
		STAT1_SCARB1
		STAT1_SMARCA4
		STAT1_SOCS3
		STAT1_STAT2
		STAT1_STAT3
		STAT1_TAP1
		STAT1_TIMP1
		STAT1_TP53
		STAT1_UPP1
		STAT1_XAF1
		STAT1_FOS
		STAT2_CCL2
		STAT2_IFIT3
		STAT2_IRF1
		STAT2_PML
		STAT2_PTGS2
		STAT2_RCAN1
		STAT2_SCARB1
		STAT2_SCARB2
		STAT2_STAT1
		STAT5A_BCL2L1
		STAT5A_BCL6
		STAT5A_CCND1
		STAT5A_CDKN2B
		STAT5A_HRH1
		STAT5A_SP1
		STAT5A_STK11
		STAT5A_SUMO1
		STAT5A_EGFR
		TAL1_ALDH1A2
		TAL1_ANGPT2
		TAL1_CD34
		TAL1_EPOR
		TAL1_ID2
		TCF4_CCND1
		TCF4_CD44
		TCF4_FST
		TCF4_JUN
		TCF4_KLF4
		TCF4_LGR5
		TCF4_MITF
		TCF4_MYC
		TCF4_NOTUM
		TCF4_PLD1
		TCF4_PTEN
		TCF4_VCAN
		TCF4_VEGFA
		TCF4_VIM
		TCF7L2_ACVRL1
		TCF7L2_CTNNB1
		TCF7L2_GLCE
		TCF7L2_PTGS2
		TCF7L2_SNAI2
		TCF7L2_STARD7
		TCF7L2_STAT3
		TRAF6_TICAM1
		TRAF6_VEGFA
		USF1_APC
		USF1_APEX1
		USF1_ASPH
		USF1_B2M
		USF1_CTSB
		USF1_CTSD
		USF1_CYP19A1
		USF1_EXT1
		USF1_FMR1
		USF1_ID4
		USF1_MVP
		USF1_MYH9
		USF1_RELA
		USF1_S100A6
		USF1_SERBP1
		USF1_SERPINE1
		USF1_SF1
		USF1_TGFB1
		USF1_XRCC6
		USF1_APOE
		USF1_CCND1
		USF1_SP1
		USF1_THBS1
		USF2_ABCA1
		USF2_APC
		USF2_ASPH
		USF2_ATP5F1A
		USF2_B2M
		USF2_CEACAM1
		USF2_CTSB
		USF2_CTSD
		USF2_CYP19A1
		USF2_EPAS1
		USF2_FMR1
		USF2_HIF1A
		USF2_HMOX1
		USF2_IGF2R
		USF2_MYH9
		USF2_P4HA1
		USF2_POU2F1
		USF2_PTGS2
		USF2_SF1
		USF2_TCN2
		USF2_TGFB1
		USF2_TGFB2
		USF2_THBS1
		USF2_XRCC6
		USF2_SERPINE1
		USF2_SP1
		XBP1_CCL2
		XBP1_CXCL8
		XBP1_DDIT3
		XBP1_EDEM2
		XBP1_ERN1
		XBP1_ERP29
		XBP1_HSPA1A
		XBP1_HSPA5
		XBP1_IL6
		XBP1_PRNP
		XBP1_SOD2
		XBP1_VEGFA
		XBP1_WFS1
		XBP1_ZHX2
		YBX1_ANAPC4
		YBX1_AR
		YBX1_CCNC
		YBX1_CKS2
		YBX1_EGFR
		YBX1_ERBB2
		YBX1_ERBB3
		YBX1_KPNA2
		YBX1_MET
		YBX1_MIA
		YBX1_MMP2
		YBX1_MNAT1
		YBX1_RAD9A
		YBX1_RBBP8
		YBX1_SUMO1
		YY1_APC
		YY1_APH1A
		YY1_ATP2C1
		YY1_CBX5
		YY1_COL1A2
		YY1_COX6A1
		YY1_COX7C
		YY1_CTCF
		YY1_DNAJB4
		YY1_EGFR
		YY1_EPAS1
		YY1_ERBB2
		YY1_FDPS
		YY1_GBP1
		YY1_GNAS
		YY1_HAS2
		YY1_HCFC1
		YY1_HDAC1
		YY1_HDAC2
		YY1_HDAC3
		YY1_HIF1A
		YY1_HSPA5
		YY1_INO80
		YY1_IRF7
		YY1_LDLR
		YY1_LRIG2
		YY1_LSS
		YY1_MYC
		YY1_NF1
		YY1_NR3C1
		YY1_PARP1
		YY1_PCNA
		YY1_PDIA6
		YY1_PEG3
		YY1_POSTN
		YY1_PRDM2
		YY1_SAP30
		YY1_SMAD7
		YY1_SNRPN
		YY1_SURF1
		YY1_SURF2
		YY1_TFAP2A
		YY1_TFRC
		YY1_TNFRSF10B
		YY1_TP53
		YY1_VEGFB
		ZBTB7A_CDKN2A
		ZBTB7A_FOS
		ZBTB7A_MYC
		ZBTB7A_PFKP
		ZBTB7A_PKM
		ZFP36_CXCL8
		ZFP36_ELAVL1
		ZFP36_HIF1A
		ZFP36_IL6
		ZFP36_LATS2
		ZFP36_VEGFA

## Sheet: CD8TC_tumor
Ligand_Receptor	Receptor_TF	TF_Target
B2M_HFE	CANX_HSF1	ABL1_BAX
GZMB_IGF2R	CANX_NR3C1	ABL1_BCL6
HLA-B_CANX	CANX_YBX1	ABL1_CDKN1A
HLA-C_NOTCH4	CANX_ATF2	ABL1_CSF1
IFNG_IFNGR2	CANX_ATF3	ABL1_FOXO3
MFNG_NOTCH1	CANX_ESR1	ABL1_JUN
MFNG_NOTCH2	CANX_IRF1	ABL1_TP53
SELPLG_SELP	CANX_SREBF1	APC_AKT1
SPP1_ITGB1	CANX_ATF4	APC_AMHR2
SPP1_ITGA5	CANX_STAT1	APC_DLG1
SPP1_ITGAV	CANX_ATM	APC_DNMT1
SPP1_S1PR1	CANX_ATF6	APC_F8
	CANX_REL	APC_KLF4
	CANX_FOS	APC_MYC
	CANX_SRF	APC_ODC1
	CANX_PARP1	APC_PTGS2
	CANX_XBP1	APC_SGK1
	CANX_VDR	ARNT_AHR
	CANX_FOSB	ARNT_BHLHE40
	CANX_STAT5A	ARNT_CA9
	CANX_DDIT3	ARNT_CDK2
	NOTCH2_NR3C1	ARNT_CTSD
	NOTCH2_APC	ARNT_CYP1B1
	NOTCH2_HIPK2	ARNT_EGLN2
	NOTCH2_SNAI1	ARNT_FOS
	NOTCH2_SMAD3	ARNT_HIF1A
	NOTCH2_HDAC2	ARNT_JUN
	NOTCH2_ERCC2	ARNT_VEGFA
	NOTCH2_KLF4	ARNT_TFRC
	NOTCH2_LMO2	ARNTL_BHLHE40
	NOTCH2_STAT1	ARNTL_CRY1
	NOTCH2_MEF2C	ARNTL_CRY2
	NOTCH2_ATM	ARNTL_PER1
	NOTCH2_FOXO1	ARNTL_PER2
	NOTCH2_ABL1	ATF2_ATF3
	NOTCH2_REL	ATF2_CCND1
	NOTCH2_SIRT1	ATF2_CDKN1A
	NOTCH2_EGR1	ATF2_DUSP1
	NOTCH2_HDAC1	ATF2_FAS
	NOTCH2_BCL6	ATF2_FN1
	NOTCH2_SMAD4	ATF2_KAT5
	NOTCH2_TCF7L2	ATF2_IMPDH2
	NOTCH2_PPARG	ATF2_ITGB8
	NOTCH2_SETBP1	ATF2_JUN
	NOTCH2_FOS	ATF2_MMP2
	NOTCH2_SRF	ATF2_PCK2
	NOTCH2_RB1	ATF2_PLAT
	NOTCH2_YY1	ATF2_POLB
	NOTCH2_HEY2	ATF2_PTGS2
	NOTCH2_TAL1	ATF2_RELA
	NOTCH2_VDR	ATF2_ST3GAL5
	NOTCH2_MZF1	ATF2_TGFB2
	NOTCH2_STAT5A	ATF2_FOS
	NOTCH2_FOXO3	ATF2_HLA-E
	NOTCH2_SMAD7	ATF2_PENK
	NOTCH2_TCF4	ATF3_ADIPOR1
	NOTCH2_IRF7	ATF3_ADIPOR2
	NOTCH2_EP300	ATF3_AK4
	NOTCH2_SOX4	ATF3_DDIT3
	NOTCH2_DNMT3A	ATF3_GDF15
	NOTCH2_USF1	ATF3_ID1
	NOTCH2_ETS1	ATF3_LDLR
	NOTCH2_DNMT1	ATF3_MMP2
	NOTCH2_PGR	ATF3_TP53
	NOTCH2_ZBTB7A	ATF4_APOE
	NOTCH2_SMARCA4	ATF4_ATF3
	NOTCH2_KAT2B	ATF4_ATG5
	NOTCH2_EZH2	ATF4_BGLAP
	ITGAV_JUND	ATF4_CA9
	ITGAV_FOS	ATF4_CCL2
	ITGAV_SRF	ATF4_CEBPB
	ITGAV_SNAI1	ATF4_CXCL8
	ITGAV_SMAD3	ATF4_DDIT3
	ITGAV_NCOR1	ATF4_DDIT4
	ITGAV_VDR	ATF4_DDR2
	ITGAV_EPAS1	ATF4_IGFBP1
	ITGAV_KLF4	ATF4_IL6
	ITGAV_FOXO3	ATF4_MAP1LC3B
	ITGAV_SMAD7	ATF4_MCL1
	ITGAV_STAT1	ATF4_NUPR1
	ITGAV_EP300	ATF4_PTGS2
	ITGAV_ETS1	ATF4_SIGMAR1
	ITGAV_PGR	ATF4_SIRT1
	ITGAV_EGR1	ATF4_SIRT2
	ITGAV_SMAD4	ATF4_TNFRSF10B
	ITGAV_PPARG	ATF4_TRIB3
	SELP_ATF2	ATF4_VEGFA
	SELP_FOS	ATF4_PPP1R15A
	SELP_JUNB	ATF6_ATP2A2
	SELP_IRF1	ATF6_BGLAP
	SELP_STAT1	ATF6_DDIT3
	SELP_BCL3	ATF6_DNAJC3
	SELP_EP300	ATF6_NUCB1
	SELP_FOXO1	ATF6_RTN3
	SELP_ABL1	ATF6_SRF
	SELP_REL	ATF6_STARD4
	SELP_SIRT1	ATF6_WBP1
	SELP_EGR1	ATM_BAX
	SELP_NELFCD	ATM_CDKN1A
	NOTCH1_PPARD	ATM_CFLAR
	NOTCH1_ARNT	ATM_DUSP1
	NOTCH1_JUND	ATM_FAS
	NOTCH1_NR3C1	ATM_IGF1R
	NOTCH1_APC	ATM_MCL1
	NOTCH1_YBX1	ATM_MTF1
	NOTCH1_HIPK2	ATM_PCNA
	NOTCH1_STAT2	ATM_PVR
	NOTCH1_ATF2	ATM_SP1
	NOTCH1_RUNX1	ATM_TERF1
	NOTCH1_HIC1	ATM_TNFRSF10B
	NOTCH1_GABPA	ATM_VEGFA
	NOTCH1_PTTG1	BCL3_CTCF
	NOTCH1_ZNF24	BCL3_EGFR
	NOTCH1_CTCF	BCL3_NFKB1
	NOTCH1_SNAI1	BCL3_RELA
	NOTCH1_SMAD3	BCL3_NFKB2
	NOTCH1_DMAP1	BCL6_BCL2L1
	NOTCH1_ATF3	BCL6_BCL6
	NOTCH1_HDAC2	BCL6_CDKN1A
	NOTCH1_NCOR1	BCL6_CDKN2B
	NOTCH1_IRF1	BCL6_HDAC7
	NOTCH1_ERCC2	BCL6_LITAF
	NOTCH1_SREBF1	BCL6_MYC
	NOTCH1_NUPR1	BCL6_NFKB1
	NOTCH1_ATF4	BCL6_PDCD2
	NOTCH1_EPAS1	BCL6_STAT3
	NOTCH1_KLF4	BCL6_SUMO1
	NOTCH1_LMO2	BDP1_MYC
	NOTCH1_TSC22D3	BDP1_RB1
	NOTCH1_STAT1	BDP1_TP53
	NOTCH1_SP4	CEBPD_C3
	NOTCH1_MEF2D	CEBPD_CCL20
	NOTCH1_MEF2C	CEBPD_CXCL1
	NOTCH1_ATM	CEBPD_CYP19A1
	NOTCH1_FOXO1	CEBPD_DDIT3
	NOTCH1_ABL1	CEBPD_GADD45G
	NOTCH1_NFIC	CEBPD_GAPDH
	NOTCH1_ATF6	CEBPD_PDGFRA
	NOTCH1_ELK4	CEBPD_PTGS2
	NOTCH1_REL	CEBPD_SOD1
	NOTCH1_SIRT1	CEBPD_TNFAIP6
	NOTCH1_EGR1	CEBPD_IL6
	NOTCH1_HDAC1	CIITA_HLA-DPB1
	NOTCH1_BCL6	CIITA_HLA-DQB1
	NOTCH1_ARNTL	CIITA_HLA-DRA
	NOTCH1_SMAD4	CIITA_HLA-DRB1
	NOTCH1_MTA1	CIITA_HLA-DRB5
	NOTCH1_TCF7L2	CIITA_HLA-F
	NOTCH1_PPARG	CIITA_PSMC5
	NOTCH1_ING1	CIITA_S100A4
	NOTCH1_SETBP1	CIITA_STAT1
	NOTCH1_ZFP36	CTCF_ANG
	NOTCH1_RARG	CTCF_APP
	NOTCH1_KLF10	CTCF_ASAP2
	NOTCH1_FOS	CTCF_ATXN7
	NOTCH1_SRF	CTCF_BBC3
	NOTCH1_USF2	CTCF_BCL6
	NOTCH1_DEK	CTCF_CCND1
	NOTCH1_RB1	CTCF_DMPK
	NOTCH1_EGR3	CTCF_PBXIP1
	NOTCH1_SOX6	CTCF_IPO13
	NOTCH1_YY1	CTCF_MEG3
	NOTCH1_HEY2	CTCF_MYC
	NOTCH1_JUNB	CTCF_NF1
	NOTCH1_TAF1	CTCF_PTPRG
	NOTCH1_TAL1	CTCF_RAD21
	NOTCH1_PARP1	CTCF_RARRES1
	NOTCH1_XBP1	CTCF_RBL2
	NOTCH1_VDR	CTCF_SIX5
	NOTCH1_MZF1	CTNNBIP1_GLI2
	NOTCH1_FOSB	CTNNBIP1_MMP14
	NOTCH1_STAT5A	DDIT3_ATF2
	NOTCH1_FOXO3	DDIT3_ATG5
	NOTCH1_CIITA	DDIT3_CDK2
	NOTCH1_SMAD7	DDIT3_CXCL8
	NOTCH1_CTNNBIP1	DDIT3_IL6
	NOTCH1_TCF4	DDIT3_MAP1LC3B
	NOTCH1_BCL3	DDIT3_MCL1
	NOTCH1_HDAC7	DDIT3_RTN3
	NOTCH1_IRF7	DDIT3_SIRT1
	NOTCH1_EP300	DDIT3_SIRT2
	NOTCH1_SOX4	DDIT3_TNFRSF10B
	NOTCH1_LYL1	DDIT3_TRIB3
	NOTCH1_ING4	DEK_BIRC3
	NOTCH1_DNMT3A	DEK_CXCL8
	NOTCH1_USF1	DEK_PRDX5
	NOTCH1_ETS1	DMAP1_ATM
	NOTCH1_DNMT1	DMAP1_BAX
	NOTCH1_RARB	DMAP1_CDKN1A
	NOTCH1_PGR	DMAP1_DNMT1
	NOTCH1_ZBTB7A	DNMT1_BAG1
	NOTCH1_SMARCA4	DNMT1_BMP2
	NOTCH1_HDAC4	DNMT1_CDKN2A
	NOTCH1_CEBPD	DNMT1_CDKN2B
	NOTCH1_GLI1	DNMT1_HDAC1
	NOTCH1_NELFCD	DNMT1_MBD2
	NOTCH1_KAT2B	DNMT1_MGMT
	NOTCH1_DDIT3	DNMT1_RASSF1
	NOTCH1_PML	DNMT1_RB1
	NOTCH1_FOXO4	DNMT1_RGS10
	IFNGR2_STAT1	DNMT1_SFRP1
	IFNGR2_NR3C1	DNMT1_TIMP3
	IFNGR2_STAT2	DNMT1_TNFRSF10B
	IFNGR2_IRF7	DNMT1_TP53
	IFNGR2_EP300	DNMT1_VEGFA
	IFNGR2_FOS	DNMT3A_CDKN1A
	IFNGR2_IRF9	DNMT3A_CDKN2A
	IFNGR2_EGR1	DNMT3A_IGFBP3
	IFNGR2_IRF1	DNMT3A_JUP
	IFNGR2_VDR	DNMT3A_SETDB1
	IFNGR2_STAT5A	DNMT3A_SFRP1
	ITGA5_YBX1	EGR1_ACE
	ITGA5_FOS	EGR1_AKR1B1
	ITGA5_SRF	EGR1_AR
	ITGA5_SNAI1	EGR1_ATF3
	ITGA5_SMAD3	EGR1_BCAR1
	ITGA5_SREBF1	EGR1_CCND1
	ITGA5_EPAS1	EGR1_CDKN1A
	ITGA5_STAT5A	EGR1_CXCL8
	ITGA5_KLF4	EGR1_EAPP
	ITGA5_SMAD7	EGR1_EGFR
	ITGA5_STAT1	EGR1_EP300
	ITGA5_SOX4	EGR1_F3
	ITGA5_ABL1	EGR1_FAS
	ITGA5_ETS1	EGR1_FGF2
	ITGA5_EGR1	EGR1_FN1
	ITGA5_FHL2	EGR1_GDF15
	S1PR1_SMAD3	EGR1_GGPS1
	S1PR1_HDAC2	EGR1_HIF1A
	S1PR1_STAT5A	EGR1_HYAL1
	S1PR1_KLF4	EGR1_IL6
	S1PR1_FOXO3	EGR1_IMPDH2
	S1PR1_STAT1	EGR1_LDLR
	S1PR1_FOXO1	EGR1_LMTK2
	S1PR1_ETS1	EGR1_MMP14
	S1PR1_HDAC1	EGR1_NAB2
	S1PR1_BCL6	EGR1_NFKB1
	IGF2R_NR3C1	EGR1_PDGFC
	IGF2R_APC	EGR1_PLAUR
	IGF2R_FOS	EGR1_POR
	IGF2R_PTTG1	EGR1_PSEN2
	IGF2R_RB1	EGR1_PTEN
	IGF2R_YY1	EGR1_PTGS2
	IGF2R_BDP1	EGR1_RBL2
	IGF2R_CTCF	EGR1_SLC4A2
	IGF2R_SMAD3	EGR1_SOD1
	IGF2R_DMAP1	EGR1_SPRY1
	IGF2R_HDAC2	EGR1_STMN1
	IGF2R_FOSB	EGR1_TCF4
	IGF2R_KLF4	EGR1_TFPI2
	IGF2R_FOXO3	EGR1_TGFBR2
	IGF2R_TCF4	EGR1_TMPO
	IGF2R_ATM	EGR1_TNFSF10
	IGF2R_DNMT3A	EGR1_TP53
	IGF2R_FOXO1	EGR1_UBE2S
	IGF2R_DNMT1	EGR1_VEGFA
	IGF2R_PGR	EGR1_CD9
	IGF2R_EGR1	EGR1_JUN
	IGF2R_SMAD4	EGR1_RELA
	IGF2R_EZH2	EGR1_SERPINE1
	IGF2R_PPARG	EGR1_THBS1
	NOTCH4_NR3C1	EGR3_CAT
	NOTCH4_YBX1	EGR3_NAB2
	NOTCH4_DEK	EGR3_SPRY1
	NOTCH4_HEY2	ELK4_FOS
	NOTCH4_SNAI1	ELK4_MCL1
	NOTCH4_SMAD3	ELK4_NR2C2
	NOTCH4_TAL1	EP300_CA9
	NOTCH4_KLF4	EP300_CCND1
	NOTCH4_CTNNBIP1	EP300_CDKN1A
	NOTCH4_MEF2C	EP300_CDKN2B
	NOTCH4_TCF4	EP300_COL1A2
	NOTCH4_EP300	EP300_CXCL8
	NOTCH4_DNMT1	EP300_CYP1B1
	NOTCH4_PGR	EP300_DNMT1
	NOTCH4_ZBTB7A	EP300_EIF2AK1
	NOTCH4_SMARCA4	EP300_ERBB2
	NOTCH4_HDAC1	EP300_IGF1
	NOTCH4_SMAD4	EP300_IGFBP3
	NOTCH4_EZH2	EP300_IL6
	ITGB1_PPARD	EP300_MGMT
	ITGB1_NR3C1	EP300_MYC
	ITGB1_YBX1	EP300_NFKB1
	ITGB1_SNAI1	EP300_PARP1
	ITGB1_SMAD3	EP300_PCNA
	ITGB1_KLF4	EP300_PTGS2
	ITGB1_LMO2	EP300_RELA
	ITGB1_STAT1	EP300_S100A4
	ITGB1_MEF2C	EP300_THBD
	ITGB1_FOXO1	EP300_TRIM22
	ITGB1_ABL1	EP300_VEGFA
	ITGB1_SIRT1	EP300_YY1
	ITGB1_EGR1	EP300_ZEB1
	ITGB1_HDAC1	EPAS1_MMP14
	ITGB1_SMAD4	EPAS1_MSC
	ITGB1_FHL2	EPAS1_SERPINE1
	ITGB1_FOS	EPAS1_USF2
	ITGB1_SRF	EPAS1_VEGFA
	ITGB1_STAT5A	ERCC2_BAX
	ITGB1_FOXO3	ERCC2_CDKN1A
	ITGB1_SMAD7	ERCC2_CPD
	ITGB1_TCF4	ERCC2_LAMTOR5
	ITGB1_PGR	ERCC2_TP53
	ITGB1_EZH2	ERCC2_XPA
	ITGB1_PML	ESR1_CTNNB1
	HFE_HIPK2	ESR1_EGFR
	HFE_CTCF	ESR1_FOS
	HFE_HDAC2	ESR1_JUN
	HFE_EPAS1	ESR1_JUNB
	HFE_KLF4	ESR1_MYC
	HFE_ATM	ESR1_PTMA
	HFE_ABL1	ESR1_SP1
	HFE_SIRT1	ESR1_ZEB1
	HFE_HDAC1	ESR1_ZFHX3
	HFE_SMAD4	ETS1_ATXN2
	HFE_TCF7L2	ETS1_BAX
	HFE_PPARG	ETS1_BMP4
	HFE_ING1	ETS1_EMSY
	HFE_SETBP1	ETS1_CA9
	HFE_SRF	ETS1_CDKN1A
	HFE_USF2	ETS1_CDKN2A
	HFE_TAF1	ETS1_COL1A1
	HFE_VDR	ETS1_CSNK2A1
	HFE_FOXO3	ETS1_CSNK2B
	HFE_SMAD7	ETS1_CTSB
	HFE_HDAC7	ETS1_DUSP6
	HFE_EP300	ETS1_ECE1
	HFE_ING4	ETS1_EGR1
	HFE_DNMT3A	ETS1_ERG
	HFE_USF1	ETS1_IGFBP1
	HFE_DNMT1	ETS1_NDRG1
	HFE_SMARCA4	ETS1_NKX3-1
	HFE_HDAC4	ETS1_PARP1
	HFE_KAT2B	ETS1_PTHLH
	HFE_PML	ETS1_RHOC
		ETS1_SPRY2
		ETS1_SQSTM1
		ETS1_TAF12
		ETS1_TFAP2A
		ETS1_TGFBR2
		ETS1_TP53
		ETS1_COX4I1
		ETS1_FOSL1
		ETS1_NFKB1
		ETS1_TFRC
		ETS1_TIMP1
		EZH2_APC
		EZH2_CCND1
		EZH2_CDKN1A
		EZH2_CDKN2B
		EZH2_FBXO32
		EZH2_FOXC1
		EZH2_HDAC1
		EZH2_KPNB1
		EZH2_MMP2
		EZH2_MYC
		EZH2_PCNA
		EZH2_PEBP1
		EZH2_PIP5K1C
		EZH2_POLR3D
		EZH2_PTEN
		EZH2_RPLP0
		EZH2_SNAI2
		EZH2_TP53
		FHL2_CCND1
		FHL2_CDKN1A
		FHL2_CDKN1B
		FHL2_NFKB1
		FHL2_RELA
		FOS_BCL2L1
		FOS_CASP9
		FOS_CCND1
		FOS_CLU
		FOS_CXCL8
		FOS_DDIT3
		FOS_ERCC4
		FOS_EZR
		FOS_FAS
		FOS_FOS
		FOS_HSPH1
		FOS_LRIG2
		FOS_MELTF
		FOS_MYC
		FOS_NFKB1
		FOS_NGF
		FOS_NQO1
		FOS_PCK2
		FOS_PDHA1
		FOS_PGR
		FOS_PLAUR
		FOS_PTGS2
		FOS_SMAD4
		FOS_SMAD7
		FOS_SOX7
		FOS_SRR
		FOS_TP53
		FOS_HLA-DRA
		FOS_MT1A
		FOS_TIMP1
		FOSB_CXCL8
		FOSB_TGFB1
		FOSB_TIMP1
		FOXO1_ADIPOR1
		FOXO1_ANGPT2
		FOXO1_AR
		FOXO1_CDKN1B
		FOXO1_EDN1
		FOXO1_EGR1
		FOXO1_HYOU1
		FOXO1_IGFBP1
		FOXO1_IL6
		FOXO1_IRS2
		FOXO1_KLF2
		FOXO1_NLK
		FOXO1_PDGFA
		FOXO1_TNFSF10
		FOXO3_AR
		FOXO3_BBC3
		FOXO3_BCL6
		FOXO3_CDKN2B
		FOXO3_GALT
		FOXO3_PIK3CA
		FOXO3_SIRT1
		FOXO3_SIRT6
		FOXO3_TNFSF10
		FOXO3_VEGFA
		FOXO3_VEGFB
		FOXO4_BCL6
		FOXO4_CREB1
		FOXO4_HIF1A
		FOXO4_PSMD11
		FOXO4_SOD2
		FOXO4_TNFSF10
		GABPA_ERBB2
		GABPA_RPS3A
		GABPA_TOMM70
		GABPA_ZNF205
		GLI1_AKT1
		GLI1_BHLHE41
		GLI1_FAS
		GLI1_H2AFX
		GLI1_JUN
		GLI1_PDGFRA
		GLI1_SOCS1
		GLI1_SOX9
		HDAC1_AR
		HDAC1_BAMBI
		HDAC1_BCL2A1
		HDAC1_BIRC3
		HDAC1_CCND1
		HDAC1_CD82
		HDAC1_CDKN1A
		HDAC1_CDKN2A
		HDAC1_COL1A2
		HDAC1_CXCL8
		HDAC1_DNMT1
		HDAC1_EGFR
		HDAC1_EGR1
		HDAC1_EIF2AK1
		HDAC1_FOS
		HDAC1_HLA-DRA
		HDAC1_ICAM1
		HDAC1_IGFBP3
		HDAC1_KLF4
		HDAC1_MGMT
		HDAC1_MICA
		HDAC1_MMP28
		HDAC1_NFKB1
		HDAC1_PCNA
		HDAC1_PHB
		HDAC1_PSIP1
		HDAC1_PTGS2
		HDAC1_RARB
		HDAC1_RECK
		HDAC1_RGS10
		HDAC1_RHOB
		HDAC1_SFRP1
		HDAC1_SMAD7
		HDAC1_SNAI2
		HDAC1_SP1
		HDAC1_STAT3
		HDAC1_TJP1
		HDAC1_TNFRSF10A
		HDAC1_TP53
		HDAC2_CAD
		HDAC2_CCL2
		HDAC2_CDKN1A
		HDAC2_COL1A2
		HDAC2_CXCL8
		HDAC2_DNMT1
		HDAC2_IGF1
		HDAC2_KLF4
		HDAC2_MYC
		HDAC2_PHB
		HDAC2_SNAI2
		HDAC2_SP1
		HDAC2_TGFBR2
		HDAC2_TNFSF10
		HDAC2_VEGFA
		HDAC4_ATF4
		HDAC4_CA9
		HDAC4_CDKN1A
		HDAC4_CDKN2A
		HDAC4_HDAC3
		HDAC4_JUN
		HDAC4_KLF4
		HDAC4_MEF2A
		HDAC4_PTPA
		HDAC4_PTGS2
		HDAC4_RECK
		HDAC4_RUNX2
		HDAC4_SMAD4
		HDAC4_TGIF1
		HDAC4_VEGFA
		HDAC7_ACTN4
		HDAC7_AKAP12
		HDAC7_CDKN1A
		HDAC7_HIF1A
		HDAC7_MAML1
		HDAC7_MEF2A
		HDAC7_MEF2C
		HDAC7_MEF2D
		HDAC7_NR4A1
		HEY2_GATA4
		HEY2_GATA6
		HIC1_ACKR3
		HIC1_EPHA2
		HIC1_MYC
		HIC1_SIRT1
		HIC1_STAT3
		HIC1_VEGFA
		HIPK2_CDKN1A
		HIPK2_CTBP2
		HIPK2_HIF1A
		HIPK2_MEF2C
		HIPK2_TP53
		HIPK2_VEGFA
		HIPK2_VIM
		HSF1_ATG7
		HSF1_BAG3
		HSF1_CDKN1A
		HSF1_FKBP4
		HSF1_HSPA1B
		HSF1_HSPA4
		HSF1_JUN
		HSF1_LDHA
		HSF1_MICA
		HSF1_NFKB1
		HSF1_POLK
		HSF1_RELA
		HSF1_SERPINE1
		HSF1_SESN3
		HSF1_STIP1
		HSF1_UBB
		ING1_BAX
		ING1_CASP3
		ING1_CDKN1A
		ING1_FAT1
		ING1_PCNA
		ING1_TP53
		ING4_ANGPT1
		ING4_ARL6IP5
		ING4_BAX
		ING4_CASP3
		ING4_CCND1
		ING4_CDKN1A
		ING4_CDKN1B
		ING4_TP53
		IRF1_CASP7
		IRF1_CDK2
		IRF1_CDK4
		IRF1_CDKN1A
		IRF1_CEACAM1
		IRF1_DDX58
		IRF1_DST
		IRF1_EIF2AK2
		IRF1_IFIT3
		IRF1_IRF2
		IRF1_POLH
		IRF1_PSMB10
		IRF1_PSMB9
		IRF1_SLPI
		IRF1_SOCS1
		IRF1_TAP1
		IRF1_TAP2
		IRF1_TAPBP
		IRF1_TNFSF10
		IRF1_TP53
		IRF1_TRIM22
		IRF7_ATF4
		IRF9_CDKN1A
		IRF9_CDKN1B
		IRF9_IFIT3
		IRF9_NCAM1
		IRF9_PML
		IRF9_SP100
		JUNB_APOM
		JUNB_CD82
		JUNB_CDKN1A
		JUNB_CDKN2A
		JUNB_CLU
		JUNB_EGFR
		JUNB_IL1B
		JUNB_NQO1
		JUNB_PTGS2
		JUNB_SMAD4
		JUNB_DCN
		JUNB_TIMP1
		JUND_BCL6
		JUND_CCND1
		JUND_CDKN1A
		JUND_CLU
		JUND_ERBB2
		JUND_F3
		JUND_FOSL1
		JUND_IL6
		JUND_ITGAV
		JUND_NQO1
		JUND_NQO2
		JUND_PLAUR
		JUND_PTGS2
		JUND_SOX4
		JUND_TGFB1
		JUND_TIMP1
		KAT2B_CDK2
		KAT2B_CDKN1A
		KAT2B_CDKN1B
		KAT2B_CLOCK
		KAT2B_CYP1B1
		KAT2B_NPAS2
		KAT2B_RB1
		KAT2B_SMAD4
		KAT2B_YY1
		KAT2B_ZEB1
		KLF10_CDKN1A
		KLF10_EGFR
		KLF10_FGFR1
		KLF10_PTGS1
		KLF10_SERPINE1
		KLF10_STMN1
		KLF4_ATF3
		KLF4_CCND1
		KLF4_CDH5
		KLF4_CDKN1A
		KLF4_CDKN1B
		KLF4_CDKN1C
		KLF4_GDF15
		KLF4_HSPA8
		KLF4_IFITM3
		KLF4_IL1B
		KLF4_IL6
		KLF4_KRT19
		KLF4_LAMA1
		KLF4_LXN
		KLF4_MMP2
		KLF4_ODC1
		KLF4_PFKP
		KLF4_RARA
		KLF4_SOD1
		KLF4_TAGLN
		KLF4_THBD
		KLF4_TP53
		KLF4_VEGFA
		LMO2_ELK1
		LMO2_FGF2
		LMO2_LEF1
		LMO2_LYL1
		LMO2_NFATC1
		LMO2_ZEB1
		LYL1_ERG
		LYL1_NFKB1
		LYL1_STMN1
		MEF2C_CDKL5
		MEF2C_JUN
		MEF2C_MAPK7
		MEF2C_MECP2
		MEF2C_NR4A1
		MEF2C_VEGFA
		MEF2D_ATF3
		MEF2D_ATM
		MEF2D_CD14
		MEF2D_HDAC7
		MEF2D_JUN
		MTA1_ARNTL
		MTA1_BCAS3
		MTA1_BCL2L1
		MTA1_CDKN2A
		MTA1_EGFR
		MTA1_EPHA2
		MTA1_HDAC1
		MTA1_ITGB3BP
		MTA1_MNAT1
		MTA1_MTA3
		MTA1_MYC
		MTA1_PTEN
		MTA1_RNF144A
		MTA1_SMAD7
		MTA1_SNAI1
		MTA1_SNAI2
		MTA1_SUMO2
		MZF1_BLMH
		MZF1_CD34
		MZF1_CDH2
		MZF1_MMP2
		MZF1_PIK3R3
		NCOR1_AR
		NCOR1_G0S2
		NCOR1_IGF1
		NCOR1_IGFBP3
		NCOR1_SNAI2
		NELFCD_CCND1
		NELFCD_CDKN1A
		NELFCD_CTNNB1
		NFIC_ALAS1
		NFIC_CCL2
		NFIC_COL18A1
		NFIC_COL1A1
		NFIC_GTF3C1
		NFIC_GTF3C2
		NFIC_HGF
		NFIC_HMGB1
		NFIC_IRS2
		NFIC_ITGA5
		NFIC_JUN
		NFIC_POLD2
		NFIC_SMUG1
		NFIC_TFPI2
		NFIC_TINAGL1
		NFIC_CSNK2A1
		NFIC_GOT1
		NFIC_HRAS
		NFIC_IL6
		NFIC_PCK2
		NFIC_PLAT
		NFIC_STMN1
		NFIC_TP53
		NR3C1_ATF2
		NR3C1_ATP1B1
		NR3C1_BAD
		NR3C1_BAX
		NR3C1_BGLAP
		NR3C1_CALD1
		NR3C1_CCND1
		NR3C1_CCND3
		NR3C1_CDK4
		NR3C1_CDK6
		NR3C1_CDKN1A
		NR3C1_CYP19A1
		NR3C1_ELK1
		NR3C1_HRH1
		NR3C1_MAOA
		NR3C1_NFKB1
		NR3C1_PNRC1
		NR3C1_PPIG
		NR3C1_RPS6KA3
		NR3C1_SRF
		NR3C1_STAT1
		NR3C1_TP53
		NUPR1_BCL2L1
		NUPR1_CDKN1A
		NUPR1_EP300
		NUPR1_MSL1
		NUPR1_TP53
		PARP1_CDKN1A
		PARP1_CXCL1
		PARP1_DNAAF4
		PARP1_FBN1
		PARP1_FN1
		PARP1_FOXO1
		PARP1_HFE
		PARP1_IFNAR1
		PARP1_JUN
		PARP1_NFKB1
		PARP1_RELA
		PARP1_SERPINE1
		PARP1_SERPINF1
		PARP1_SMARCB1
		PARP1_SNAI1
		PARP1_THBD
		PARP1_VIM
		PGR_ATP1B1
		PGR_CCND1
		PGR_DUSP1
		PGR_EGFR
		PGR_ERBB2
		PGR_HLTF
		PGR_IRS2
		PGR_MYC
		PGR_PLD1
		PGR_PTGS2
		PGR_RELA
		PGR_YWHAQ
		PML_BAX
		PML_CASP3
		PML_CCND1
		PML_CCNT1
		PML_CDKN1A
		PML_EGFR
		PML_EP300
		PML_HIPK2
		PML_NR4A1
		PML_PML
		PML_TNFAIP3
		PML_TNFSF10
		PML_TP53
		PML_UBA7
		PPARD_ANG
		PPARD_ANGPTL4
		PPARD_CAT
		PPARD_PDK4
		PPARD_SAT1
		PPARD_SOD1
		PPARD_TIMP1
		PPARD_TXN
		PPARD_GADD45B
		PPARD_LIPA
		PPARD_RELA
		PPARD_SERPINE1
		PPARG_ACAT1
		PPARG_ATP2A2
		PPARG_CDKN1A
		PPARG_CFLAR
		PPARG_CSF1
		PPARG_DBI
		PPARG_ERO1A
		PPARG_ERP44
		PPARG_GDF15
		PPARG_ICAM1
		PPARG_KLF4
		PPARG_MYC
		PPARG_PTEN
		PPARG_PTGS2
		PPARG_SLC9A1
		PPARG_SOCS7
		PPARG_APOE
		PPARG_GADD45B
		PTTG1_CDC42
		PTTG1_DOCK1
		PTTG1_LGALS1
		PTTG1_MYC
		PTTG1_PTTG1IP
		PTTG1_RAC1
		PTTG1_RHOA
		PTTG1_S100A4
		PTTG1_TIMP2
		RARB_ADH5
		RARB_RARB
		RARB_THBD
		RARB_HDAC1
		RARB_JUN
		RARB_MIF
		RARB_PTGS2
		RARG_BGLAP
		RARG_ICAM1
		RARG_RARB
		RARG_THBD
		RARG_CRABP2
		RARG_MIF
		RB1_ATF2
		RB1_CDKN1A
		RB1_DDIT3
		RB1_DHFR
		RB1_EBNA1BP2
		RB1_FGFR1
		RB1_FOS
		RB1_HBP1
		RB1_IGF1
		RB1_MYC
		RB1_PCNA
		RB1_RB1
		RB1_SP1
		RB1_TFDP1
		RB1_TGFBI
		RB1_VEGFA
		REL_BIRC3
		REL_CCL2
		REL_CDKN1A
		REL_CSRP1
		REL_EPHB2
		REL_F3
		REL_ICAM1
		REL_IER3
		REL_IL1B
		REL_IL6
		REL_SOD2
		REL_TNFAIP3
		REL_EGFR
		REL_PTGS2
		REL_TNFSF10
		RUNX1_BAALC
		RUNX1_CCL3
		RUNX1_CD34
		RUNX1_CSF1
		RUNX1_FHL2
		RUNX1_JUN
		RUNX1_KLF4
		RUNX1_LGALS3
		RUNX1_MECOM
		RUNX1_MYH10
		RUNX1_MYL9
		RUNX1_NCAM1
		RUNX1_NF1
		RUNX1_NFKB1
		RUNX1_RELA
		RUNX1_SLC22A4
		RUNX1_SYMPK
		RUNX1_TIMP1
		RUNX1_VEGFA
		SETBP1_PTPA
		SETBP1_PTGER2
		SETBP1_PTGS2
		SIRT1_CCND1
		SIRT1_CDKN1A
		SIRT1_CFH
		SIRT1_CFLAR
		SIRT1_COL10A1
		SIRT1_COL1A2
		SIRT1_CTNNB1
		SIRT1_EGLN1
		SIRT1_FOXO3
		SIRT1_HIF1A
		SIRT1_HSF1
		SIRT1_HSPA4
		SIRT1_HYOU1
		SIRT1_ICAM1
		SIRT1_IL1B
		SIRT1_MCL1
		SIRT1_MYC
		SIRT1_NBN
		SIRT1_NDRG1
		SIRT1_NOTCH1
		SIRT1_NQO1
		SIRT1_PER1
		SIRT1_SHC1
		SIRT1_TBX3
		SIRT1_TNFRSF10B
		SIRT1_TP53
		SIRT1_XPC
		SMAD3_AHR
		SMAD3_ANGPTL4
		SMAD3_BAMBI
		SMAD3_BGLAP
		SMAD3_CDKN1A
		SMAD3_FST
		SMAD3_FSTL3
		SMAD3_GLI2
		SMAD3_JUN
		SMAD3_LTBP4
		SMAD3_MYC
		SMAD3_POR
		SMAD3_PTHLH
		SMAD3_SERPINE1
		SMAD3_SMAD7
		SMAD3_TGFB1
		SMAD3_VEGFA
		SMAD3_ZFP36
		SMAD3_TIMP1
		SMAD4_AHR
		SMAD4_BAMBI
		SMAD4_BGLAP
		SMAD4_BTRC
		SMAD4_CDKN1A
		SMAD4_CDKN2B
		SMAD4_FBXO32
		SMAD4_FSTL3
		SMAD4_JUN
		SMAD4_MYC
		SMAD4_POR
		SMAD4_SERPINE1
		SMAD4_SKIL
		SMAD4_SMAD7
		SMAD4_TGFB1
		SMAD4_ZFP36
		SMAD4_TIMP1
		SMAD7_CDKN1A
		SMAD7_CDKN2B
		SMAD7_MET
		SMAD7_MYC
		SMAD7_TGFB1
		SMAD7_TGFBR1
		SMARCA4_CAD
		SMARCA4_CCND1
		SMARCA4_CDKN1A
		SMARCA4_CDKN2A
		SMARCA4_FOS
		SMARCA4_MECOM
		SNAI1_CDH2
		SNAI1_CXADR
		SNAI1_FN1
		SNAI1_HBEGF
		SNAI1_PEBP1
		SNAI1_SNAI1
		SNAI1_THBS1
		SOX4_AGO1
		SOX4_AXIN2
		SOX4_DHX9
		SOX4_DICER1
		SOX4_HDAC8
		SOX4_KMT2A
		SOX4_NCAM1
		SOX4_NKX3-1
		SOX6_CCND1
		SOX6_CDK4
		SOX6_CDKN1A
		SOX6_CTNNB1
		SOX6_TP53
		SP4_ASS1
		SP4_CCND1
		SP4_ERBB2
		SP4_MAOB
		SP4_NFKB1
		SP4_RELA
		SP4_YY1
		SREBF1_ACLY
		SREBF1_AR
		SREBF1_BCL2L1
		SREBF1_CAV1
		SREBF1_CIC
		SREBF1_FAS
		SREBF1_FASN
		SREBF1_FDFT1
		SREBF1_FDPS
		SREBF1_HK2
		SREBF1_IRS2
		SREBF1_LDLR
		SREBF1_LPIN1
		SREBF1_LRP1
		SREBF1_SCD
		SREBF1_SCD5
		SRF_CREB1
		SRF_DMD
		SRF_FHL2
		SRF_FOS
		SRF_FOSL1
		SRF_FXN
		SRF_KPNA1
		SRF_KPNB1
		SRF_LMO7
		SRF_MCL1
		SRF_MMP14
		SRF_MMP2
		SRF_MYL9
		SRF_PRRX1
		SRF_SAMD4A
		SRF_SERPINE1
		SRF_TAGLN
		SRF_UBE2S
		STAT1_ACAT1
		STAT1_APP
		STAT1_BAX
		STAT1_CCL2
		STAT1_CDKN1A
		STAT1_CTSB
		STAT1_CTSL
		STAT1_EDN1
		STAT1_EGFR
		STAT1_FAS
		STAT1_FCGRT
		STAT1_FGF2
		STAT1_GLS
		STAT1_HLA-E
		STAT1_ICAM1
		STAT1_IFIT3
		STAT1_IL1R1
		STAT1_IL6
		STAT1_JAK2
		STAT1_KRT17
		STAT1_MUC1
		STAT1_MVP
		STAT1_PLSCR1
		STAT1_PML
		STAT1_PPARA
		STAT1_PRKCE
		STAT1_PSMB9
		STAT1_PTGS2
		STAT1_S100A10
		STAT1_SCARB1
		STAT1_SMARCA4
		STAT1_STAT2
		STAT1_STAT3
		STAT1_TAP1
		STAT1_TIMP1
		STAT1_TNFSF13B
		STAT1_TP53
		STAT1_UPP1
		STAT1_XAF1
		STAT1_FOS
		STAT2_CCL2
		STAT2_IFIT3
		STAT2_PML
		STAT2_PTGS2
		STAT2_RCAN1
		STAT2_SCARB1
		STAT2_SCARB2
		STAT2_STAT1
		STAT5A_BCL2L1
		STAT5A_BCL6
		STAT5A_CCND1
		STAT5A_CDKN2B
		STAT5A_HRH1
		STAT5A_SP1
		STAT5A_STK11
		STAT5A_SUMO1
		STAT5A_EGFR
		TAF1_AR
		TAF1_CDKN1A
		TAF1_LRIG2
		TAF1_SRC
		TAL1_ALDH1A2
		TAL1_ANGPT2
		TAL1_CD34
		TAL1_NFKB1
		TAL1_ID2
		TCF4_CCND1
		TCF4_FST
		TCF4_JUN
		TCF4_KLF4
		TCF4_LGR5
		TCF4_MITF
		TCF4_MYC
		TCF4_NOTUM
		TCF4_PLD1
		TCF4_PTEN
		TCF4_VCAN
		TCF4_VEGFA
		TCF4_VIM
		TCF7L2_ACVRL1
		TCF7L2_CTNNB1
		TCF7L2_GLCE
		TCF7L2_PTGS2
		TCF7L2_SNAI2
		TCF7L2_STARD7
		TCF7L2_STAT3
		TSC22D3_CCND1
		TSC22D3_CDKN1A
		TSC22D3_FOXO1
		TSC22D3_FOXO3
		USF1_APC
		USF1_APEX1
		USF1_ASPH
		USF1_CTSB
		USF1_CTSD
		USF1_CYP19A1
		USF1_EXT1
		USF1_FMR1
		USF1_ID4
		USF1_MVP
		USF1_MYH9
		USF1_RELA
		USF1_S100A6
		USF1_SERBP1
		USF1_SERPINE1
		USF1_SF1
		USF1_TGFB1
		USF1_XRCC6
		USF1_APOE
		USF1_CCND1
		USF1_SP1
		USF1_THBS1
		USF2_ABCA1
		USF2_APC
		USF2_ASPH
		USF2_ATP5F1A
		USF2_CEACAM1
		USF2_CTSB
		USF2_CTSD
		USF2_CYP19A1
		USF2_EPAS1
		USF2_FMR1
		USF2_HIF1A
		USF2_IGF2R
		USF2_MYH9
		USF2_P4HA1
		USF2_POU2F1
		USF2_PTGS2
		USF2_SF1
		USF2_TCN2
		USF2_TGFB1
		USF2_TGFB2
		USF2_THBS1
		USF2_XRCC6
		USF2_SERPINE1
		USF2_SP1
		VDR_ASAP2
		VDR_BHLHE40
		VDR_CDKN1A
		VDR_CDKN1B
		VDR_CXCL8
		VDR_DDIT4
		VDR_EGFR
		VDR_ERBB2
		VDR_IGFBP3
		VDR_IL6
		VDR_NCOR1
		VDR_PHB
		VDR_TNFRSF21
		VDR_TPT1
		XBP1_CCL2
		XBP1_CXCL8
		XBP1_DDIT3
		XBP1_EDEM2
		XBP1_ERN1
		XBP1_IL6
		XBP1_PRNP
		XBP1_SOD2
		XBP1_VEGFA
		XBP1_WFS1
		XBP1_ZHX2
		YBX1_ANAPC4
		YBX1_AR
		YBX1_CCNC
		YBX1_CKS2
		YBX1_EGFR
		YBX1_ERBB2
		YBX1_ERBB3
		YBX1_FAS
		YBX1_KPNA2
		YBX1_MET
		YBX1_MIA
		YBX1_MMP2
		YBX1_MNAT1
		YBX1_RBBP8
		YBX1_SUMO1
		YY1_APC
		YY1_APH1A
		YY1_ATP2C1
		YY1_CBX5
		YY1_COL1A2
		YY1_COX6A1
		YY1_COX7C
		YY1_CTCF
		YY1_DEK
		YY1_DNAJB4
		YY1_EGFR
		YY1_EPAS1
		YY1_ERBB2
		YY1_ERCC5
		YY1_FAS
		YY1_FDPS
		YY1_GBP1
		YY1_GNAS
		YY1_HAS2
		YY1_HCFC1
		YY1_HDAC1
		YY1_HDAC2
		YY1_HDAC3
		YY1_HIF1A
		YY1_INO80
		YY1_LDLR
		YY1_LRIG2
		YY1_LSS
		YY1_MYC
		YY1_NF1
		YY1_PARP1
		YY1_PCNA
		YY1_PDIA6
		YY1_PEG3
		YY1_POSTN
		YY1_PRDM2
		YY1_SAP30
		YY1_SMAD7
		YY1_SNRPN
		YY1_SURF1
		YY1_SURF2
		YY1_TFAP2A
		YY1_TFRC
		YY1_TNFRSF10B
		YY1_TP53
		YY1_VEGFB
		ZBTB7A_CDKN2A
		ZBTB7A_FOS
		ZBTB7A_MYC
		ZBTB7A_PFKP
		ZBTB7A_PKM
		ZFP36_CXCL8
		ZFP36_ELAVL1
		ZFP36_HIF1A
		ZFP36_IL6
		ZFP36_LATS2
		ZFP36_VEGFA
		ZNF24_CCND1
		ZNF24_CTNNB1
		ZNF24_PDGFRB
		ZNF24_VEGFA

## Sheet: NK_tumor
Ligand_Receptor	Receptor_TF	TF_Target
CCL5_SDC4	PGRMC1_NR3C1	ABL1_BAX
DLL1_NOTCH2	PGRMC1_NFKB2	ABL1_CCND2
DLL1_NOTCH4	PGRMC1_RB1	ABL1_CDKN1A
GZMB_PGRMC1	PGRMC1_NFKBIA	ABL1_CSF1
IFNG_IFNGR2	PGRMC1_HOXA1	ABL1_FOXO3
IL18_IL18R1	PGRMC1_DNMT3A	ABL1_JUN
LTB_LTBR	PGRMC1_ESR2	AHR_ARNT
MFNG_NOTCH2	PGRMC1_PGR	AHR_CCND1
NCAM1_FGFR1	PGRMC1_RBMX	AHR_CCNG2
NCAM1_FGFR2	LTBR_STAT1	AHR_CYP1B1
OSM_IL6ST	LTBR_RARG	AHR_FOS
OSM_LIFR	LTBR_ATM	AHR_IL6
OSM_OSMR	LTBR_TRAF6	AHR_MYC
SELPLG_SELP	LTBR_DNMT3A	AHR_PCNA
TNFSF14_TNFRSF14	LTBR_NFKB2	APC_AKT1
TNFSF14_LTBR	LTBR_CEBPA	APC_AMHR2
TNF_LTBR	LTBR_REL	APC_DLG1
	LTBR_NFKBIA	APC_F8
	LTBR_SMARCA4	APC_KLF4
	LTBR_GLI1	APC_MYC
	LTBR_ARNTL	APC_ODC1
	LTBR_NFIL3	APC_PTGS2
	LTBR_STAT6	APC_SGK1
	LTBR_FHL2	ARNT_AHR
	NOTCH2_NR3C1	ARNT_BHLHE40
	NOTCH2_APC	ARNT_CA9
	NOTCH2_TRAF6	ARNT_CTSD
	NOTCH2_AHR	ARNT_CYP1B1
	NOTCH2_NFKBIA	ARNT_EGLN2
	NOTCH2_NANOG	ARNT_FOS
	NOTCH2_SNAI1	ARNT_HIF1A
	NOTCH2_SMAD3	ARNT_JUN
	NOTCH2_HDAC2	ARNT_RELB
	NOTCH2_NFIL3	ARNT_VEGFA
	NOTCH2_KLF4	ARNT_TFRC
	NOTCH2_LMO2	ARNTL_BHLHE40
	NOTCH2_STAT1	ARNTL_CRY2
	NOTCH2_MEF2C	ARNTL_PER1
	NOTCH2_ATM	ARNTL_PER2
	NOTCH2_FOXO1	ATF2_ATF3
	NOTCH2_ABL1	ATF2_CCND1
	NOTCH2_REL	ATF2_CDKN1A
	NOTCH2_SIRT1	ATF2_DUSP1
	NOTCH2_EGR1	ATF2_FAS
	NOTCH2_BCL6	ATF2_FN1
	NOTCH2_SMAD4	ATF2_KAT5
	NOTCH2_TCF7L2	ATF2_IMPDH2
	NOTCH2_SETBP1	ATF2_ITGB8
	NOTCH2_MYCN	ATF2_JUN
	NOTCH2_FOS	ATF2_MAP3K1
	NOTCH2_SRF	ATF2_MMP2
	NOTCH2_NFKB2	ATF2_PCK2
	NOTCH2_TBP	ATF2_PLAT
	NOTCH2_RB1	ATF2_PTGS2
	NOTCH2_HEY2	ATF2_RELA
	NOTCH2_TAL1	ATF2_TGFB2
	NOTCH2_VDR	ATF2_FOS
	NOTCH2_MZF1	ATF2_HLA-E
	NOTCH2_STAT6	ATF2_PENK
	NOTCH2_STAT5A	ATF3_ADIPOR1
	NOTCH2_ETV4	ATF3_ADIPOR2
	NOTCH2_FOXO3	ATF3_AK4
	NOTCH2_SMAD7	ATF3_GDF15
	NOTCH2_TCF4	ATF3_ID1
	NOTCH2_EP300	ATF3_LDLR
	NOTCH2_DNMT3A	ATF3_MMP2
	NOTCH2_USF1	ATM_BAX
	NOTCH2_DNMT1	ATM_CDKN1A
	NOTCH2_PGR	ATM_CFLAR
	NOTCH2_ZBTB7A	ATM_DUSP1
	NOTCH2_SMARCA4	ATM_FAS
	NOTCH2_SNAI2	ATM_GADD45A
	NOTCH2_KAT2B	ATM_IGF1R
	NOTCH2_EZH2	ATM_MTF1
	NOTCH2_MLLT10	ATM_PCNA
	NOTCH2_SNW1	ATM_PVR
	LIFR_STAT2	ATM_SP1
	LIFR_FOS	ATM_TERF1
	LIFR_SRF	ATM_TNFRSF10B
	LIFR_NANOG	ATM_VEGFA
	LIFR_SMAD3	BCL6_BCL2L1
	LIFR_ESR1	BCL6_CDKN1A
	LIFR_VDR	BCL6_CDKN2B
	LIFR_FOSB	BCL6_HDAC7
	LIFR_EPAS1	BCL6_LITAF
	LIFR_STAT6	BCL6_MYC
	LIFR_STAT5A	BCL6_PDCD2
	LIFR_KLF4	BCL6_STAT3
	LIFR_SMAD7	BCL6_SUMO1
	LIFR_STAT1	BCL6_XBP1
	LIFR_MEF2C	CEBPA_CCL2
	LIFR_EP300	CEBPA_CD163
	LIFR_ATM	CEBPA_FN1
	LIFR_FOXO1	CEBPA_GAPDH
	LIFR_PGR	CEBPA_HSPA4
	LIFR_CEBPD	CEBPA_ICAM1
	LIFR_SNAI2	CEBPA_IL6
	LIFR_SMAD4	CEBPA_INSR
	SELP_ATF2	CEBPA_MYC
	SELP_FOS	CEBPA_SOCS3
	SELP_TRAF6	CEBPA_TSC22D3
	SELP_AHR	CEBPA_CDKN1A
	SELP_NFKBIA	CEBPA_GADD45A
	SELP_JUNB	CEBPA_GPX4
	SELP_PPARA	CEBPA_MMP2
	SELP_STAT6	CEBPA_UBE2L3
	SELP_STAT1	CEBPD_C3
	SELP_EP300	CEBPD_CCL20
	SELP_FOXO1	CEBPD_CXCL1
	SELP_ABL1	CEBPD_CYP19A1
	SELP_REL	CEBPD_GADD45G
	SELP_SIRT1	CEBPD_GAPDH
	SELP_EGR1	CEBPD_PDGFRA
	SELP_NELFCD	CEBPD_PTGS2
	OSMR_STAT1	CEBPD_SOD1
	OSMR_TCF4	CEBPD_TNFAIP6
	OSMR_FOS	CEBPD_IL6
	OSMR_JUNB	CREB5_ATP6V0E1
	OSMR_CEBPD	CREB5_CFB
	OSMR_SNAI2	CREB5_LGALS3BP
	OSMR_EPAS1	CREB5_LY96
	OSMR_STAT6	CREB5_MAPKAPK3
	OSMR_STAT5A	CREB5_MX1
	IFNGR2_STAT1	CREB5_RDX
	IFNGR2_NR3C1	CREB5_STAT1
	IFNGR2_STAT2	CREB5_TGFBR3
	IFNGR2_EP300	CREB5_TNFRSF11B
	IFNGR2_FOS	CTCF_ANG
	IFNGR2_TRAF6	CTCF_APP
	IFNGR2_IRF9	CTCF_ASAP2
	IFNGR2_NFKBIA	CTCF_ATXN7
	IFNGR2_EGR1	CTCF_CCND1
	IFNGR2_VDR	CTCF_DMPK
	IFNGR2_STAT6	CTCF_PBXIP1
	IFNGR2_STAT5A	CTCF_IPO13
	TNFRSF14_STAT1	CTCF_MEG3
	TNFRSF14_TRAF6	CTCF_MYC
	TNFRSF14_NFKB2	CTCF_NF1
	TNFRSF14_REL	CTCF_PTPRG
	TNFRSF14_NFKBIA	CTCF_RAD21
	TNFRSF14_HDAC4	CTCF_RARRES1
	TNFRSF14_JUNB	CTCF_RBL2
	TNFRSF14_BCL6	CTCF_SIX5
	TNFRSF14_STAT6	CTNNBIP1_GLI2
	TNFRSF14_STAT5A	CTNNBIP1_MMP14
	SDC4_ARNT	DNMT1_BAG1
	SDC4_NFKB2	DNMT1_BMP2
	SDC4_NFKBIA	DNMT1_CDKN2A
	SDC4_SMAD3	DNMT1_CDKN2B
	SDC4_ATF3	DNMT1_HDAC1
	SDC4_EPAS1	DNMT1_MBD2
	SDC4_SNAI2	DNMT1_MGMT
	NOTCH4_NR3C1	DNMT1_MSH2
	NOTCH4_YBX1	DNMT1_RB1
	NOTCH4_HEY2	DNMT1_SFRP1
	NOTCH4_SNAI1	DNMT1_TIMP3
	NOTCH4_SMAD3	DNMT1_TNFRSF10B
	NOTCH4_TAL1	DNMT1_VEGFA
	NOTCH4_ETV4	DNMT3A_CDKN1A
	NOTCH4_KLF4	DNMT3A_CDKN2A
	NOTCH4_CTNNBIP1	DNMT3A_IGFBP3
	NOTCH4_MEF2C	DNMT3A_JUP
	NOTCH4_TCF4	DNMT3A_SFRP1
	NOTCH4_EP300	EGR1_ACE
	NOTCH4_DNMT1	EGR1_AKR1B1
	NOTCH4_PGR	EGR1_AR
	NOTCH4_ZBTB7A	EGR1_ATF3
	NOTCH4_SMARCA4	EGR1_BCAR1
	NOTCH4_SNAI2	EGR1_CCND1
	NOTCH4_SMAD4	EGR1_CCND2
	NOTCH4_EZH2	EGR1_CDKN1A
	NOTCH4_SNW1	EGR1_CXCL8
	IL6ST_NR3C1	EGR1_EAPP
	IL6ST_YBX1	EGR1_EGFR
	IL6ST_STAT2	EGR1_EP300
	IL6ST_FOS	EGR1_F3
	IL6ST_SRF	EGR1_FAS
	IL6ST_NFKB2	EGR1_FGF2
	IL6ST_IRF9	EGR1_FN1
	IL6ST_NANOG	EGR1_GDF15
	IL6ST_SMAD3	EGR1_GGPS1
	IL6ST_ATF3	EGR1_HIF1A
	IL6ST_ESR1	EGR1_HYAL1
	IL6ST_XBP1	EGR1_IL6
	IL6ST_EPAS1	EGR1_IMPDH2
	IL6ST_STAT6	EGR1_LDLR
	IL6ST_STAT5A	EGR1_MMP14
	IL6ST_KLF4	EGR1_NAB2
	IL6ST_TSC22D3	EGR1_PDGFC
	IL6ST_STAT1	EGR1_PLAUR
	IL6ST_EP300	EGR1_POR
	IL6ST_ATM	EGR1_PSEN2
	IL6ST_FOXO1	EGR1_PTEN
	IL6ST_DNMT1	EGR1_PTGS2
	IL6ST_PGR	EGR1_RBL2
	IL6ST_CEBPD	EGR1_SLC4A2
	IL6ST_SNAI2	EGR1_SOD1
	IL6ST_EGR1	EGR1_SPRY1
	IL6ST_BCL6	EGR1_TCF4
	IL6ST_FOXO4	EGR1_TFPI2
	IL18R1_STAT1	EGR1_TGFBR2
	IL18R1_STAT2	EGR1_TNFSF10
	IL18R1_FOS	EGR1_UBE2S
	IL18R1_TRAF6	EGR1_VEGFA
	IL18R1_REL	EGR1_CD44
	IL18R1_NFKBIA	EGR1_CD9
	IL18R1_SMAD3	EGR1_JUN
	IL18R1_ATF3	EGR1_RELA
	IL18R1_EGR1	EGR1_SERPINE1
	IL18R1_BCL6	EGR1_THBS1
	IL18R1_NFIL3	EP300_CA9
	IL18R1_EPAS1	EP300_CCND1
	IL18R1_STAT6	EP300_CDKN1A
	IL18R1_STAT5A	EP300_CDKN2B
	IL18R1_FHL2	EP300_COL1A2
	FGFR1_NR3C1	EP300_CREBBP
	FGFR1_ATF2	EP300_CXCL8
	FGFR1_NFKBIA	EP300_CYP1B1
	FGFR1_NANOG	EP300_EIF2AK1
	FGFR1_CTCF	EP300_ERBB2
	FGFR1_SNAI1	EP300_IGF1
	FGFR1_SMAD3	EP300_IGFBP3
	FGFR1_HDAC2	EP300_IL6
	FGFR1_NCOR1	EP300_MDM2
	FGFR1_SREBF1	EP300_MGMT
	FGFR1_KLF4	EP300_MYC
	FGFR1_STAT1	EP300_PARP1
	FGFR1_MEF2C	EP300_PCNA
	FGFR1_ATM	EP300_PTGS2
	FGFR1_FOXO1	EP300_RELA
	FGFR1_ABL1	EP300_S100A4
	FGFR1_REL	EP300_THBD
	FGFR1_SIRT1	EP300_TRIM22
	FGFR1_EGR1	EP300_VEGFA
	FGFR1_BCL6	EP300_YY1
	FGFR1_SMAD4	EPAS1_MMP14
	FGFR1_TCF7L2	EPAS1_MSC
	FGFR1_SETBP1	EPAS1_SERPINE1
	FGFR1_RARG	EPAS1_VEGFA
	FGFR1_FOS	ESR1_BTG2
	FGFR1_SRF	ESR1_CTNNB1
	FGFR1_TBP	ESR1_EGFR
	FGFR1_RB1	ESR1_FOS
	FGFR1_HEY2	ESR1_JUN
	FGFR1_VDR	ESR1_JUNB
	FGFR1_PPARA	ESR1_MYC
	FGFR1_STAT6	ESR1_PTMA
	FGFR1_STAT5A	ESR1_SP1
	FGFR1_CREB5	ESR1_ZFHX3
	FGFR1_ETV4	ESR2_CDKN1A
	FGFR1_FOXO3	ESR2_CTSD
	FGFR1_SMAD7	ESR2_FOS
	FGFR1_TCF4	ESR2_INSR
	FGFR1_EP300	ESR2_JUN
	FGFR1_DNMT3A	ESR2_PELP1
	FGFR1_DNMT1	ESR2_EGFR
	FGFR1_PGR	ETS2_ANGPT2
	FGFR1_SMARCA4	ETS2_APP
	FGFR1_CEBPD	ETS2_CD163
	FGFR1_GLI1	ETS2_CDKN1A
	FGFR1_SNAI2	ETS2_CXCL8
	FGFR1_KAT2B	ETS2_EGR1
	FGFR1_EZH2	ETS2_ERG
	FGFR1_PML	ETS2_FLI1
	FGFR2_NR3C1	ETS2_ICAM1
	FGFR2_APC	ETS2_MDM2
	FGFR2_TRAF6	ETS2_MMP2
	FGFR2_AHR	ETS2_MYC
	FGFR2_NANOG	ETS2_TWF2
	FGFR2_CTCF	ETS2_FOS
	FGFR2_SNAI1	ETS2_JUN
	FGFR2_SMAD3	ETV4_CCND2
	FGFR2_NCOR1	ETV4_CCND3
	FGFR2_ESR1	ETV4_EGLN1
	FGFR2_KLF4	ETV4_ERBB2
	FGFR2_LMO2	ETV4_GBA
	FGFR2_STAT1	ETV4_MMP14
	FGFR2_MEF2C	ETV4_MMP2
	FGFR2_ATM	ETV4_PLAUR
	FGFR2_FOXO1	ETV4_PTGS2
	FGFR2_ABL1	ETV4_TGFBR2
	FGFR2_KLF6	ETV4_TIMP2
	FGFR2_REL	ETV4_VIM
	FGFR2_ETS2	ETV4_FOS
	FGFR2_SIRT1	ETV4_TIMP1
	FGFR2_EGR1	EZH2_APC
	FGFR2_SMAD4	EZH2_CCND1
	FGFR2_MTA1	EZH2_CDKN1A
	FGFR2_TCF7L2	EZH2_CDKN2B
	FGFR2_RARG	EZH2_FOXC1
	FGFR2_FOS	EZH2_HDAC1
	FGFR2_TBP	EZH2_KPNB1
	FGFR2_RB1	EZH2_MMP2
	FGFR2_HEY2	EZH2_MYC
	FGFR2_VDR	EZH2_PCNA
	FGFR2_PPARA	EZH2_PEBP1
	FGFR2_FOSB	EZH2_PIP5K1C
	FGFR2_STAT5A	EZH2_POLR3D
	FGFR2_FOXO3	EZH2_PTEN
	FGFR2_SMAD7	EZH2_RPLP0
	FGFR2_EP300	EZH2_SNAI2
	FGFR2_DNMT3A	EZH2_VDR
	FGFR2_ESR2	FHL2_CCND1
	FGFR2_DNMT1	FHL2_CDKN1A
	FGFR2_RARB	FHL2_CDKN1B
	FGFR2_PGR	FHL2_RELA
	FGFR2_SMARCA4	FOS_BCL2L1
	FGFR2_CEBPD	FOS_CCND1
	FGFR2_GLI1	FOS_CLU
	FGFR2_SNAI2	FOS_CXCL8
	FGFR2_KAT2B	FOS_ERCC4
	FGFR2_PML	FOS_EZR
		FOS_FAS
		FOS_FOS
		FOS_GSTP1
		FOS_LRIG2
		FOS_MELTF
		FOS_MYC
		FOS_NGF
		FOS_NQO1
		FOS_PCK2
		FOS_PDHA1
		FOS_PGR
		FOS_PLAUR
		FOS_PTGS2
		FOS_SMAD4
		FOS_SMAD7
		FOS_SOX7
		FOS_SRR
		FOS_MT1A
		FOS_TIMP1
		FOSB_CXCL8
		FOSB_TGFB1
		FOSB_TIMP1
		FOXO1_ADIPOR1
		FOXO1_ANGPT2
		FOXO1_AR
		FOXO1_CDKN1B
		FOXO1_EDN1
		FOXO1_EGR1
		FOXO1_HYOU1
		FOXO1_IGFBP1
		FOXO1_IL6
		FOXO1_IRS2
		FOXO1_KLF2
		FOXO1_NLK
		FOXO1_PDGFA
		FOXO1_TNFSF10
		FOXO1_TXNIP
		FOXO3_AR
		FOXO3_CDKN2B
		FOXO3_GALT
		FOXO3_PIK3CA
		FOXO3_SIRT1
		FOXO3_SIRT6
		FOXO3_TNFSF10
		FOXO3_TXNIP
		FOXO3_VEGFA
		FOXO3_VEGFB
		FOXO4_CREB1
		FOXO4_HIF1A
		FOXO4_PSMD11
		FOXO4_SOD2
		FOXO4_TNFSF10
		GLI1_AKT1
		GLI1_BHLHE41
		GLI1_EGR2
		GLI1_FAS
		GLI1_H2AFX
		GLI1_JUN
		GLI1_PDGFRA
		GLI1_SOCS1
		GLI1_SOX9
		HDAC2_CAD
		HDAC2_CCL2
		HDAC2_CDKN1A
		HDAC2_COL1A2
		HDAC2_CXCL8
		HDAC2_IGF1
		HDAC2_KLF4
		HDAC2_MYC
		HDAC2_PHB
		HDAC2_SNAI2
		HDAC2_SP1
		HDAC2_TGFBR2
		HDAC2_TNFSF10
		HDAC2_VEGFA
		HDAC4_ATF4
		HDAC4_CA9
		HDAC4_CDKN1A
		HDAC4_CDKN2A
		HDAC4_JUN
		HDAC4_KLF4
		HDAC4_MEF2A
		HDAC4_PTPA
		HDAC4_PTGS2
		HDAC4_RECK
		HDAC4_RUNX2
		HDAC4_SMAD4
		HDAC4_TGIF1
		HDAC4_VEGFA
		HEY2_GATA4
		HEY2_GATA6
		HOXA1_CCND1
		HOXA1_EPAS1
		HOXA1_IER3
		HOXA1_LYL1
		HOXA1_MYC
		HOXA1_PCNA
		IRF9_CCND2
		IRF9_CDKN1A
		IRF9_CDKN1B
		IRF9_IFIT3
		IRF9_PML
		IRF9_SP100
		JUNB_APOM
		JUNB_CD82
		JUNB_CDKN1A
		JUNB_CDKN2A
		JUNB_CLU
		JUNB_EGFR
		JUNB_IL1B
		JUNB_NQO1
		JUNB_PTGS2
		JUNB_SMAD4
		JUNB_DCN
		JUNB_TIMP1
		KAT2B_CDKN1A
		KAT2B_CDKN1B
		KAT2B_CLOCK
		KAT2B_CYP1B1
		KAT2B_NPAS2
		KAT2B_RB1
		KAT2B_SMAD4
		KAT2B_YY1
		KLF4_ATF3
		KLF4_CCND1
		KLF4_CDH5
		KLF4_CDKN1A
		KLF4_CDKN1B
		KLF4_CDKN1C
		KLF4_GDF15
		KLF4_HSPA8
		KLF4_IFITM3
		KLF4_IL1B
		KLF4_IL6
		KLF4_KRT19
		KLF4_LAMA1
		KLF4_LXN
		KLF4_MMP2
		KLF4_ODC1
		KLF4_PFKP
		KLF4_RARA
		KLF4_SOD1
		KLF4_TAGLN
		KLF4_THBD
		KLF4_VDR
		KLF4_VEGFA
		KLF6_ASAH1
		KLF6_ATF3
		KLF6_CCND1
		KLF6_CDKN1A
		KLF6_CERS2
		KLF6_IGF1R
		KLF6_LAMA1
		KLF6_LTC4S
		KLF6_PTTG1
		KLF6_TFPI2
		KLF6_TXNIP
		LMO2_ELK1
		LMO2_FGF2
		LMO2_LEF1
		LMO2_LYL1
		LMO2_NFATC1
		MEF2C_CDKL5
		MEF2C_JUN
		MEF2C_MAPK7
		MEF2C_MECP2
		MEF2C_NR4A1
		MEF2C_VEGFA
		MLLT10_BAX
		MLLT10_CDKN1A
		MLLT10_MDM2
		MTA1_ARNTL
		MTA1_BCL2L1
		MTA1_CDKN2A
		MTA1_EGFR
		MTA1_EPHA2
		MTA1_HDAC1
		MTA1_MNAT1
		MTA1_MTA3
		MTA1_MYC
		MTA1_PTEN
		MTA1_RNF144A
		MTA1_SMAD7
		MTA1_SNAI1
		MTA1_SNAI2
		MTA1_SUMO2
		MZF1_BLMH
		MZF1_CD34
		MZF1_CDH2
		MZF1_MMP2
		MZF1_PIK3R3
		MYCN_ABCC1
		MYCN_CLU
		MYCN_HLA-A
		MYCN_HLA-F
		NANOG_GATA2
		NANOG_GATA4
		NANOG_GATA6
		NANOG_LAMB1
		NCOR1_AR
		NCOR1_G0S2
		NCOR1_IGF1
		NCOR1_IGFBP3
		NCOR1_SNAI2
		NELFCD_CCND1
		NELFCD_CDKN1A
		NELFCD_CTNNB1
		NFIL3_APP
		NFIL3_AREG
		NFIL3_IL1B
		NFIL3_PGR
		NFIL3_PTGS2
		NFIL3_TNFSF10
		NFKB2_CCND2
		NFKB2_CDK6
		NFKB2_HIF1A
		NFKB2_SELP
		NFKB2_SND1
		NFKB2_EGFR
		NFKBIA_CD40
		NFKBIA_CD58
		NFKBIA_CXCL8
		NFKBIA_FAS
		NFKBIA_ICAM1
		NFKBIA_IL1B
		NFKBIA_PON2
		NFKBIA_RELA
		NFKBIA_S100A6
		NFKBIA_TNFSF10
		NR3C1_ATF2
		NR3C1_ATP1B1
		NR3C1_BAD
		NR3C1_BAX
		NR3C1_BGLAP
		NR3C1_CALD1
		NR3C1_CCND1
		NR3C1_CCND3
		NR3C1_CDK4
		NR3C1_CDK6
		NR3C1_CDKN1A
		NR3C1_CYP19A1
		NR3C1_ELK1
		NR3C1_HRH1
		NR3C1_MAOA
		NR3C1_NR3C1
		NR3C1_PNRC1
		NR3C1_PPIG
		NR3C1_RPS6KA3
		NR3C1_STAT1
		PGR_ATP1B1
		PGR_CCND1
		PGR_DUSP1
		PGR_EGFR
		PGR_ERBB2
		PGR_HLTF
		PGR_IRS2
		PGR_MYC
		PGR_PLD1
		PGR_PTGS2
		PGR_RELA
		PGR_YWHAQ
		PML_BAX
		PML_CASP3
		PML_CCND1
		PML_CDKN1A
		PML_EGFR
		PML_EP300
		PML_NR4A1
		PML_PML
		PML_TNFAIP3
		PML_TNFSF10
		PPARA_ACOX1
		PPARA_ACSL1
		PPARA_ANGPTL4
		PPARA_CPT1A
		PPARA_G0S2
		PPARA_IL6
		PPARA_NFKBIA
		PPARA_PDK4
		PPARA_PTGS2
		PPARA_SERPINE1
		PPARA_SLC9A1
		PPARA_SOD2
		PPARA_SREBF2
		PPARA_TUBA1B
		PPARA_TXNIP
		PPARA_GADD45A
		PPARA_GADD45B
		PPARA_LIPA
		RARB_ADH5
		RARB_RARB
		RARB_THBD
		RARB_HDAC1
		RARB_JUN
		RARB_MIF
		RARB_PTGS2
		RARG_BGLAP
		RARG_ICAM1
		RARG_RARB
		RARG_THBD
		RARG_CRABP2
		RARG_MIF
		RB1_ATF2
		RB1_CDKN1A
		RB1_EBNA1BP2
		RB1_ELF1
		RB1_FGFR1
		RB1_FOS
		RB1_IGF1
		RB1_MYC
		RB1_PCNA
		RB1_RB1
		RB1_SP1
		RB1_TFDP1
		RB1_TGFBI
		RB1_VEGFA
		RB1_WRN
		RBMX_EGR1
		RBMX_FOS
		RBMX_FOSL1
		RBMX_JUNB
		RBMX_JUND
		RBMX_TXNIP
		REL_BIRC3
		REL_CCL2
		REL_CDKN1A
		REL_CSRP1
		REL_EPHB2
		REL_F3
		REL_ICAM1
		REL_IER3
		REL_IL1B
		REL_IL6
		REL_SOD2
		REL_TNFAIP3
		REL_EGFR
		REL_PTGS2
		REL_TNFSF10
		SETBP1_PTPA
		SETBP1_PTGER2
		SETBP1_PTGS2
		SIRT1_CCAR2
		SIRT1_CCND1
		SIRT1_CDKN1A
		SIRT1_CFH
		SIRT1_CFLAR
		SIRT1_COL10A1
		SIRT1_COL1A2
		SIRT1_CTNNB1
		SIRT1_EGLN1
		SIRT1_FOXO3
		SIRT1_HIF1A
		SIRT1_HSF1
		SIRT1_HSPA4
		SIRT1_HYOU1
		SIRT1_ICAM1
		SIRT1_IL1B
		SIRT1_MYC
		SIRT1_NBN
		SIRT1_NDRG1
		SIRT1_NQO1
		SIRT1_PER1
		SIRT1_SHC1
		SIRT1_TBX3
		SIRT1_TNFRSF10B
		SIRT1_WRN
		SIRT1_XPC
		SMAD3_AHR
		SMAD3_ANGPTL4
		SMAD3_BAMBI
		SMAD3_BGLAP
		SMAD3_CDKN1A
		SMAD3_FST
		SMAD3_FSTL3
		SMAD3_GLI2
		SMAD3_JUN
		SMAD3_LTBP4
		SMAD3_MYC
		SMAD3_POR
		SMAD3_PTHLH
		SMAD3_SERPINE1
		SMAD3_SMAD7
		SMAD3_TGFB1
		SMAD3_VDR
		SMAD3_VEGFA
		SMAD3_TIMP1
		SMAD4_AHR
		SMAD4_BAMBI
		SMAD4_BGLAP
		SMAD4_BTRC
		SMAD4_CDKN1A
		SMAD4_CDKN2B
		SMAD4_FSTL3
		SMAD4_JUN
		SMAD4_MYC
		SMAD4_POR
		SMAD4_SERPINE1
		SMAD4_SKIL
		SMAD4_SMAD7
		SMAD4_TGFB1
		SMAD4_TIMP1
		SMAD7_CDKN1A
		SMAD7_CDKN2B
		SMAD7_MET
		SMAD7_MYC
		SMAD7_TGFB1
		SMAD7_TGFBR1
		SMARCA4_CAD
		SMARCA4_CCND1
		SMARCA4_CD44
		SMARCA4_CDKN1A
		SMARCA4_CDKN2A
		SMARCA4_FOS
		SMARCA4_MECOM
		SNAI1_CDH2
		SNAI1_CXADR
		SNAI1_FN1
		SNAI1_HBEGF
		SNAI1_PEBP1
		SNAI1_SNAI1
		SNAI1_THBS1
		SNAI1_VDR
		SNAI2_CD44
		SNAI2_CDH2
		SNAI2_CXCL12
		SNAI2_LPAR2
		SNAI2_UBE2D3
		SNW1_HES1
		SNW1_RARB
		SNW1_VDR
		SREBF1_ACLY
		SREBF1_AR
		SREBF1_BCL2L1
		SREBF1_CAV1
		SREBF1_CIC
		SREBF1_FAS
		SREBF1_FASN
		SREBF1_FDFT1
		SREBF1_FDPS
		SREBF1_HK2
		SREBF1_IRS2
		SREBF1_LDLR
		SREBF1_LPIN1
		SREBF1_LRP1
		SREBF1_SCD
		SREBF1_SCD5
		SRF_CREB1
		SRF_DMD
		SRF_FHL2
		SRF_FOS
		SRF_FOSL1
		SRF_KPNA1
		SRF_KPNB1
		SRF_LMO7
		SRF_MMP14
		SRF_MMP2
		SRF_MYL9
		SRF_PRRX1
		SRF_SAMD4A
		SRF_SERPINE1
		SRF_TAGLN
		SRF_UBE2S
		STAT1_ACAT1
		STAT1_APP
		STAT1_BAX
		STAT1_CCL2
		STAT1_CD40
		STAT1_CDKN1A
		STAT1_CTSB
		STAT1_CTSL
		STAT1_EDN1
		STAT1_EGFR
		STAT1_FAS
		STAT1_FCGRT
		STAT1_FGF2
		STAT1_HLA-E
		STAT1_HSP90AA1
		STAT1_ICAM1
		STAT1_IFIT3
		STAT1_IL1R1
		STAT1_IL6
		STAT1_KRT17
		STAT1_LY96
		STAT1_MUC1
		STAT1_MVP
		STAT1_PLSCR1
		STAT1_PML
		STAT1_PPARA
		STAT1_PSMB9
		STAT1_PTGS2
		STAT1_S100A10
		STAT1_SCARB1
		STAT1_SMARCA4
		STAT1_SOCS3
		STAT1_STAT2
		STAT1_STAT3
		STAT1_TAP1
		STAT1_TIMP1
		STAT1_TNFSF13B
		STAT1_UPP1
		STAT1_XAF1
		STAT1_FOS
		STAT2_CCL2
		STAT2_IFIT3
		STAT2_PML
		STAT2_PTGS2
		STAT2_RCAN1
		STAT2_SCARB1
		STAT2_SCARB2
		STAT2_STAT1
		STAT5A_BCL2L1
		STAT5A_CCND1
		STAT5A_CDKN2B
		STAT5A_HRH1
		STAT5A_SP1
		STAT5A_STK11
		STAT5A_SUMO1
		STAT5A_EGFR
		STAT6_CCL26
		STAT6_CD40
		STAT6_COL1A2
		STAT6_CXCL8
		STAT6_DUSP1
		STAT6_EGLN3
		STAT6_FOS
		STAT6_FOSB
		STAT6_IL1R1
		STAT6_ORMDL3
		STAT6_PTGS2
		STAT6_RHOA
		STAT6_SELP
		STAT6_SOCS1
		STAT6_STAT1
		STAT6_TLR4
		TAL1_ALDH1A2
		TAL1_ANGPT2
		TAL1_CD34
		TAL1_EPOR
		TAL1_ID2
		TBP_APP
		TBP_CDKN1A
		TBP_FOS
		TBP_FUS
		TBP_IGFBP4
		TBP_IL6
		TBP_MYC
		TBP_NF1
		TCF4_CCND1
		TCF4_CD44
		TCF4_FST
		TCF4_JUN
		TCF4_KLF4
		TCF4_LGR5
		TCF4_MITF
		TCF4_MYC
		TCF4_NOTUM
		TCF4_PLD1
		TCF4_PTEN
		TCF4_VCAN
		TCF4_VEGFA
		TCF4_VIM
		TCF7L2_ACVRL1
		TCF7L2_CTNNB1
		TCF7L2_GLCE
		TCF7L2_PTGS2
		TCF7L2_SNAI2
		TCF7L2_STARD7
		TCF7L2_STAT3
		TRAF6_TICAM1
		TRAF6_VEGFA
		TSC22D3_CCND1
		TSC22D3_CDKN1A
		TSC22D3_FOXO1
		TSC22D3_FOXO3
		USF1_APC
		USF1_APEX1
		USF1_ASPH
		USF1_B2M
		USF1_CTSB
		USF1_CTSD
		USF1_CYP19A1
		USF1_EXT1
		USF1_FMR1
		USF1_ID4
		USF1_MVP
		USF1_MYH9
		USF1_RELA
		USF1_S100A6
		USF1_SERBP1
		USF1_SERPINE1
		USF1_SF1
		USF1_TGFB1
		USF1_TYMS
		USF1_XRCC6
		USF1_APOE
		USF1_CCND1
		USF1_SP1
		USF1_THBS1
		VDR_ASAP2
		VDR_BHLHE40
		VDR_CDKN1A
		VDR_CDKN1B
		VDR_CXCL8
		VDR_DDIT4
		VDR_EGFR
		VDR_ERBB2
		VDR_IGFBP3
		VDR_IL6
		VDR_NCOR1
		VDR_PHB
		VDR_TNFRSF21
		VDR_TPT1
		XBP1_CCL2
		XBP1_CXCL8
		XBP1_EDEM2
		XBP1_ERP29
		XBP1_HSPA1A
		XBP1_HSPA5
		XBP1_IL6
		XBP1_PRNP
		XBP1_SOD2
		XBP1_VEGFA
		XBP1_WFS1
		YBX1_AR
		YBX1_CCNC
		YBX1_CKS2
		YBX1_EGFR
		YBX1_ERBB2
		YBX1_ERBB3
		YBX1_FAS
		YBX1_KPNA2
		YBX1_MET
		YBX1_MIA
		YBX1_MMP2
		YBX1_MNAT1
		YBX1_RBBP8
		YBX1_SUMO1
		YBX1_TYMS
		ZBTB7A_CDKN2A
		ZBTB7A_FOS
		ZBTB7A_MYC
		ZBTB7A_PFKP
		ZBTB7A_PKM

## Sheet: NKT_tumor
Ligand_Receptor	Receptor_TF	TF_Target
GZMB_IGF2R	PGRMC1_NR3C1	ABL1_BAX
GZMB_PGRMC1	PGRMC1_NFKB2	ABL1_BCL6
IFNG_IFNGR2	PGRMC1_RB1	ABL1_CCND2
LTB_LTBR	PGRMC1_NFKBIA	ABL1_CDKN1A
MFNG_NOTCH2	PGRMC1_BDP1	ABL1_CSF1
OSM_IL6ST	PGRMC1_HOXA1	ABL1_FOXO3
OSM_OSMR	PGRMC1_DNMT3A	ABL1_JUN
SELPLG_SELL	PGRMC1_ESR2	ABL1_TP53
SELPLG_SELP	PGRMC1_PGR	AHR_ARNT
TNFSF14_TNFRSF14	PGRMC1_RBMX	AHR_CCND1
TNFSF14_LTBR	LTBR_STAT1	AHR_CCNG2
TNF_LTBR	LTBR_RARG	AHR_CYP1B1
	LTBR_ATM	AHR_FOS
	LTBR_TRAF6	AHR_IL6
	LTBR_DNMT3A	AHR_MYC
	LTBR_NFKB2	AHR_PCNA
	LTBR_TNFAIP3	APC_AKT1
	LTBR_CEBPA	APC_AMHR2
	LTBR_REL	APC_DLG1
	LTBR_NFKBIA	APC_F8
	LTBR_SMARCA4	APC_KLF4
	LTBR_GLI1	APC_MYC
	LTBR_CREBBP	APC_ODC1
	LTBR_FHL2	APC_PTGS2
	SELL_NR3C1	APC_SGK1
	SELL_STAT2	ATF2_ATF3
	SELL_FOS	ATF2_CCND1
	SELL_TRAF6	ATF2_CDKN1A
	SELL_NFKB2	ATF2_FAS
	SELL_AHR	ATF2_FN1
	SELL_NFKBIA	ATF2_KAT5
	SELL_JUNB	ATF2_IMPDH2
	SELL_NCOR1	ATF2_ITGB8
	SELL_STAT5A	ATF2_JUN
	SELL_LMO2	ATF2_MMP2
	SELL_FOXO3	ATF2_PCK2
	SELL_STAT1	ATF2_PLAT
	SELL_TCF4	ATF2_POLB
	SELL_HDAC7	ATF2_PTGS2
	SELL_FOXO1	ATF2_RELA
	SELL_ABL1	ATF2_ST3GAL5
	SELL_ETS1	ATF2_TGFB2
	SELL_PGR	ATF2_FOS
	SELL_REL	ATF2_HLA-E
	SELL_NELFCD	ATF2_PENK
	SELL_BCL6	ATF3_ADIPOR1
	NOTCH2_NR3C1	ATF3_ADIPOR2
	NOTCH2_APC	ATF3_AK4
	NOTCH2_HIPK2	ATF3_DDIT3
	NOTCH2_TRAF6	ATF3_GDF15
	NOTCH2_TNFAIP3	ATF3_ID1
	NOTCH2_AHR	ATF3_LDLR
	NOTCH2_NFKBIA	ATF3_MMP2
	NOTCH2_SNAI1	ATF3_TP53
	NOTCH2_HDAC2	ATM_BAX
	NOTCH2_LMO2	ATM_CDKN1A
	NOTCH2_STAT1	ATM_CFLAR
	NOTCH2_MEF2C	ATM_FAS
	NOTCH2_ATM	ATM_GADD45A
	NOTCH2_FOXO1	ATM_IGF1R
	NOTCH2_ABL1	ATM_MTF1
	NOTCH2_REL	ATM_PCNA
	NOTCH2_SIRT1	ATM_PVR
	NOTCH2_BCL6	ATM_SP1
	NOTCH2_SMAD4	ATM_TERF1
	NOTCH2_TCF7L2	ATM_TNFRSF10B
	NOTCH2_SETBP1	ATM_VEGFA
	NOTCH2_MYCN	BCL6_BCL2L1
	NOTCH2_FOS	BCL6_BCL6
	NOTCH2_SRF	BCL6_CDKN1A
	NOTCH2_NFKB2	BCL6_CDKN2B
	NOTCH2_RB1	BCL6_HDAC7
	NOTCH2_HEY2	BCL6_LITAF
	NOTCH2_TAL1	BCL6_MYC
	NOTCH2_CREBBP	BCL6_NFKB1
	NOTCH2_VDR	BCL6_PDCD2
	NOTCH2_MZF1	BCL6_STAT3
	NOTCH2_STAT5A	BCL6_SUMO1
	NOTCH2_ETV4	BCL6_XBP1
	NOTCH2_FOXO3	BDP1_MYC
	NOTCH2_NF1	BDP1_RB1
	NOTCH2_TCF4	BDP1_TP53
	NOTCH2_EP300	CEBPA_CCL2
	NOTCH2_SOX4	CEBPA_CD163
	NOTCH2_DNMT3A	CEBPA_FN1
	NOTCH2_USF1	CEBPA_GAPDH
	NOTCH2_ETS1	CEBPA_HSD17B11
	NOTCH2_DNMT1	CEBPA_HSPA4
	NOTCH2_PGR	CEBPA_IL6
	NOTCH2_ZBTB7A	CEBPA_INSR
	NOTCH2_SMARCA4	CEBPA_MYC
	NOTCH2_KAT2B	CEBPA_S100A9
	NOTCH2_EZH2	CEBPA_SOCS3
	NOTCH2_MLLT10	CEBPA_TSC22D3
	NOTCH2_SNW1	CEBPA_CDKN1A
	SELP_ATF2	CEBPA_GADD45A
	SELP_FOS	CEBPA_GPX4
	SELP_TRAF6	CEBPA_MMP2
	SELP_AHR	CEBPA_UBE2L3
	SELP_NFKBIA	CEBPD_C3
	SELP_JUNB	CEBPD_CCL20
	SELP_CREBBP	CEBPD_CXCL1
	SELP_PPARA	CEBPD_CYP19A1
	SELP_STAT1	CEBPD_DDIT3
	SELP_EP300	CEBPD_GADD45G
	SELP_FOXO1	CEBPD_GAPDH
	SELP_ABL1	CEBPD_PDGFRA
	SELP_REL	CEBPD_PTGS2
	SELP_SIRT1	CEBPD_SOD1
	SELP_NELFCD	CEBPD_TNFAIP6
	OSMR_STAT1	CEBPD_IL6
	OSMR_TCF4	CREBBP_CDKN1A
	OSMR_FOS	CREBBP_CREB1
	OSMR_JUNB	CREBBP_EGFR
	OSMR_CEBPD	CREBBP_IRF1
	OSMR_EPAS1	CREBBP_PCK2
	OSMR_STAT5A	CREBBP_PPARA
	IFNGR2_NF1	CREBBP_PSMC5
	IFNGR2_STAT1	CREBBP_PTGS2
	IFNGR2_NR3C1	CREBBP_RARA
	IFNGR2_STAT2	CREBBP_S100A4
	IFNGR2_EP300	CREBBP_TP53
	IFNGR2_FOS	CREBBP_TRIM22
	IFNGR2_TRAF6	CTCF_ANG
	IFNGR2_TNFAIP3	CTCF_APP
	IFNGR2_IRF9	CTCF_ASAP2
	IFNGR2_NFKBIA	CTCF_ATXN7
	IFNGR2_VDR	CTCF_BBC3
	IFNGR2_STAT5A	CTCF_BCL6
	TNFRSF14_STAT1	CTCF_CCND1
	TNFRSF14_ZFP36	CTCF_DMPK
	TNFRSF14_TRAF6	CTCF_PBXIP1
	TNFRSF14_NFKB2	CTCF_IPO13
	TNFRSF14_TNFAIP3	CTCF_MEG3
	TNFRSF14_REL	CTCF_MYC
	TNFRSF14_NFKBIA	CTCF_NF1
	TNFRSF14_HDAC4	CTCF_PTPRG
	TNFRSF14_JUNB	CTCF_RAD21
	TNFRSF14_CREBBP	CTCF_RARRES1
	TNFRSF14_BCL6	CTCF_RBL2
	TNFRSF14_STAT5A	CTCF_SIX5
	IGF2R_NR3C1	DNMT1_BAG1
	IGF2R_APC	DNMT1_BMP2
	IGF2R_FOS	DNMT1_CDKN2A
	IGF2R_NFKB2	DNMT1_CDKN2B
	IGF2R_TNFAIP3	DNMT1_HDAC1
	IGF2R_PTTG1	DNMT1_MBD2
	IGF2R_RB1	DNMT1_MGMT
	IGF2R_BDP1	DNMT1_RB1
	IGF2R_CTCF	DNMT1_RGS10
	IGF2R_HDAC2	DNMT1_SFRP1
	IGF2R_FOSB	DNMT1_TIMP3
	IGF2R_FOXO3	DNMT1_TNFRSF10B
	IGF2R_NF1	DNMT1_TP53
	IGF2R_TCF4	DNMT1_VEGFA
	IGF2R_HIVEP2	DNMT3A_CDKN1A
	IGF2R_ATM	DNMT3A_CDKN2A
	IGF2R_DNMT3A	DNMT3A_IGFBP3
	IGF2R_ESR2	DNMT3A_JUP
	IGF2R_FOXO1	DNMT3A_SFRP1
	IGF2R_DNMT1	EP300_CA9
	IGF2R_PGR	EP300_CCND1
	IGF2R_NFYA	EP300_CDKN1A
	IGF2R_SMAD4	EP300_CDKN2B
	IGF2R_EZH2	EP300_COL1A2
	IL6ST_NR3C1	EP300_CXCL8
	IL6ST_YBX1	EP300_CYP1B1
	IL6ST_STAT2	EP300_EIF2AK1
	IL6ST_FOS	EP300_ERBB2
	IL6ST_SRF	EP300_IGF1
	IL6ST_NFKB2	EP300_IGFBP3
	IL6ST_TNFAIP3	EP300_IL6
	IL6ST_IRF9	EP300_MDM2
	IL6ST_ATF3	EP300_MGMT
	IL6ST_XBP1	EP300_MYC
	IL6ST_EPAS1	EP300_NFKB1
	IL6ST_STAT5A	EP300_PARP1
	IL6ST_TSC22D3	EP300_PCNA
	IL6ST_NF1	EP300_PTGS2
	IL6ST_STAT1	EP300_RELA
	IL6ST_EP300	EP300_S100A4
	IL6ST_ATM	EP300_THBD
	IL6ST_FOXO1	EP300_TRIM22
	IL6ST_DNMT1	EP300_VEGFA
	IL6ST_PGR	EP300_ZEB1
	IL6ST_CEBPD	EPAS1_MMP14
	IL6ST_BCL6	EPAS1_MSC
	IL6ST_FOXO4	EPAS1_SERPINE1
		EPAS1_USF2
		EPAS1_VEGFA
		ESR2_CDKN1A
		ESR2_CTSD
		ESR2_FOS
		ESR2_INSR
		ESR2_JUN
		ESR2_PELP1
		ESR2_EGFR
		ETS1_ATXN2
		ETS1_BAX
		ETS1_BMP4
		ETS1_CA9
		ETS1_CDKN1A
		ETS1_CDKN2A
		ETS1_COL1A1
		ETS1_CSNK2A1
		ETS1_CSNK2B
		ETS1_CTSB
		ETS1_DUSP6
		ETS1_ECE1
		ETS1_EGR1
		ETS1_ERG
		ETS1_FLI1
		ETS1_IGFBP1
		ETS1_MDM2
		ETS1_MGAT5
		ETS1_NDRG1
		ETS1_NKX3-1
		ETS1_PARP1
		ETS1_PTHLH
		ETS1_RHOC
		ETS1_SPRY2
		ETS1_SQSTM1
		ETS1_TAF12
		ETS1_TFAP2A
		ETS1_TGFBR2
		ETS1_TP53
		ETS1_FOSL1
		ETS1_NFKB1
		ETS1_TFRC
		ETS1_TIMP1
		ETV4_CCND2
		ETV4_CCND3
		ETV4_EGLN1
		ETV4_ERBB2
		ETV4_GBA
		ETV4_MMP14
		ETV4_MMP2
		ETV4_PLAUR
		ETV4_PTGS2
		ETV4_TGFBR2
		ETV4_TIMP2
		ETV4_VIM
		ETV4_FOS
		ETV4_TIMP1
		EZH2_APC
		EZH2_CCND1
		EZH2_CDKN1A
		EZH2_CDKN2B
		EZH2_FOXC1
		EZH2_HDAC1
		EZH2_KPNB1
		EZH2_MMP2
		EZH2_MYC
		EZH2_PCNA
		EZH2_PEBP1
		EZH2_PIP5K1C
		EZH2_POLR3D
		EZH2_PTEN
		EZH2_RPLP0
		EZH2_SNAI2
		EZH2_TP53
		EZH2_VDR
		FHL2_CCND1
		FHL2_CDKN1A
		FHL2_CDKN1B
		FHL2_NFKB1
		FHL2_RELA
		FOS_BCL2L1
		FOS_CCND1
		FOS_CLU
		FOS_CXCL8
		FOS_DDIT3
		FOS_ERCC4
		FOS_EZR
		FOS_FAS
		FOS_FOS
		FOS_GSTP1
		FOS_HSPH1
		FOS_MELTF
		FOS_MYC
		FOS_NFKB1
		FOS_NGF
		FOS_NQO1
		FOS_PCK2
		FOS_PGR
		FOS_PLAUR
		FOS_PTGS2
		FOS_SMAD4
		FOS_SMAD7
		FOS_SOX7
		FOS_SRR
		FOS_TP53
		FOS_HLA-DRA
		FOS_MT1A
		FOS_TIMP1
		FOSB_CXCL8
		FOSB_TGFB1
		FOSB_TIMP1
		FOXO1_ADIPOR1
		FOXO1_ANGPT2
		FOXO1_AR
		FOXO1_CDKN1B
		FOXO1_EDN1
		FOXO1_EGR1
		FOXO1_HYOU1
		FOXO1_IGFBP1
		FOXO1_IL6
		FOXO1_IRS2
		FOXO1_KLF2
		FOXO1_NLK
		FOXO1_PDGFA
		FOXO1_TNFSF10
		FOXO1_TXNIP
		FOXO3_AR
		FOXO3_BBC3
		FOXO3_BCL2L11
		FOXO3_BCL6
		FOXO3_CDKN2B
		FOXO3_GALT
		FOXO3_PIK3CA
		FOXO3_SIRT1
		FOXO3_SIRT6
		FOXO3_TNFSF10
		FOXO3_TXNIP
		FOXO3_VEGFA
		FOXO3_VEGFB
		FOXO4_BCL6
		FOXO4_CREB1
		FOXO4_HIF1A
		FOXO4_PSMD11
		FOXO4_SOD2
		FOXO4_TNFSF10
		GLI1_AKT1
		GLI1_BHLHE41
		GLI1_FAS
		GLI1_H2AFX
		GLI1_JUN
		GLI1_PDGFRA
		GLI1_SOCS1
		GLI1_SOX9
		HDAC2_CAD
		HDAC2_CCL2
		HDAC2_CDKN1A
		HDAC2_COL1A2
		HDAC2_CXCL8
		HDAC2_IGF1
		HDAC2_KLF4
		HDAC2_MYC
		HDAC2_PHB
		HDAC2_SNAI2
		HDAC2_SP1
		HDAC2_TGFBR2
		HDAC2_TNFSF10
		HDAC2_VEGFA
		HDAC4_ATF4
		HDAC4_CA9
		HDAC4_CDKN1A
		HDAC4_CDKN2A
		HDAC4_JUN
		HDAC4_KLF4
		HDAC4_MEF2A
		HDAC4_PTPA
		HDAC4_PTGS2
		HDAC4_RECK
		HDAC4_RUNX2
		HDAC4_SMAD4
		HDAC4_VEGFA
		HDAC7_ACTN4
		HDAC7_AKAP12
		HDAC7_CDKN1A
		HDAC7_HIF1A
		HDAC7_MEF2A
		HDAC7_MEF2C
		HDAC7_MEF2D
		HDAC7_NR4A1
		HEY2_GATA4
		HEY2_GATA6
		HIPK2_CDKN1A
		HIPK2_CTBP2
		HIPK2_HIF1A
		HIPK2_MEF2C
		HIPK2_TP53
		HIPK2_VEGFA
		HIPK2_VIM
		HIVEP2_HLA-A
		HIVEP2_HLA-B
		HIVEP2_HLA-C
		HIVEP2_HLA-E
		HIVEP2_HLA-F
		HOXA1_CCND1
		HOXA1_EPAS1
		HOXA1_IER3
		HOXA1_LYL1
		HOXA1_MYC
		HOXA1_PCNA
		IRF9_CCND2
		IRF9_CDKN1A
		IRF9_CDKN1B
		IRF9_IFIT3
		IRF9_NCAM1
		IRF9_PML
		IRF9_SP100
		JUNB_APOM
		JUNB_CD82
		JUNB_CDKN1A
		JUNB_CDKN2A
		JUNB_CLU
		JUNB_EGFR
		JUNB_IL1B
		JUNB_NQO1
		JUNB_PTGS2
		JUNB_SMAD4
		JUNB_DCN
		JUNB_TIMP1
		KAT2B_CDKN1A
		KAT2B_CDKN1B
		KAT2B_CLOCK
		KAT2B_CYP1B1
		KAT2B_IRF7
		KAT2B_NPAS2
		KAT2B_RB1
		KAT2B_SMAD4
		KAT2B_ZEB1
		LMO2_ELK1
		LMO2_FGF2
		LMO2_LEF1
		LMO2_LYL1
		LMO2_NFATC1
		LMO2_ZEB1
		MEF2C_CDKL5
		MEF2C_JUN
		MEF2C_MAPK7
		MEF2C_MECP2
		MEF2C_NR4A1
		MEF2C_VEGFA
		MLLT10_BAX
		MLLT10_CDKN1A
		MLLT10_MDM2
		MZF1_BLMH
		MZF1_CD34
		MZF1_CDH2
		MZF1_MMP2
		MZF1_PIK3R3
		MYCN_ABCC1
		MYCN_CLU
		MYCN_HLA-A
		MYCN_HLA-F
		NCOR1_AR
		NCOR1_G0S2
		NCOR1_IGF1
		NCOR1_IGFBP3
		NCOR1_SNAI2
		NELFCD_CCND1
		NELFCD_CDKN1A
		NELFCD_CTNNB1
		NF1_DDB1
		NF1_DDB2
		NF1_FOS
		NF1_MYC
		NF1_PPP2R2D
		NF1_SP3
		NF1_TP53
		NFKB2_CCND2
		NFKB2_CDK6
		NFKB2_HIF1A
		NFKB2_SELP
		NFKB2_SND1
		NFKB2_EGFR
		NFKBIA_CD40
		NFKBIA_CD58
		NFKBIA_CXCL8
		NFKBIA_FAS
		NFKBIA_IL1B
		NFKBIA_NFKB1
		NFKBIA_PON2
		NFKBIA_RELA
		NFKBIA_S100A6
		NFKBIA_TNFSF10
		NFYA_CCND2
		NFYA_CDKN1B
		NFYA_DDIT3
		NFYA_FAS
		NFYA_FXR2
		NFYA_GADD45A
		NFYA_HSPA5
		NFYA_LPIN1
		NFYA_SP3
		NFYA_STK11
		NR3C1_ATF2
		NR3C1_ATP1B1
		NR3C1_BAD
		NR3C1_BAX
		NR3C1_BGLAP
		NR3C1_CALD1
		NR3C1_CCND1
		NR3C1_CCND3
		NR3C1_CDK4
		NR3C1_CDK6
		NR3C1_CDKN1A
		NR3C1_CYP19A1
		NR3C1_ELK1
		NR3C1_HRH1
		NR3C1_MAOA
		NR3C1_NFKB1
		NR3C1_NR3C1
		NR3C1_PNRC1
		NR3C1_PPIG
		NR3C1_RPS6KA3
		NR3C1_STAT1
		NR3C1_TP53
		PGR_ATP1B1
		PGR_CCND1
		PGR_EGFR
		PGR_ERBB2
		PGR_HLTF
		PGR_IRS2
		PGR_MYC
		PGR_PLD1
		PGR_PTGS2
		PGR_RELA
		PGR_YWHAQ
		PPARA_ACOX1
		PPARA_ACSL1
		PPARA_ANGPTL4
		PPARA_CPT1A
		PPARA_G0S2
		PPARA_IL6
		PPARA_NFKBIA
		PPARA_PDK4
		PPARA_PLIN2
		PPARA_PTGS2
		PPARA_SERPINE1
		PPARA_SLC9A1
		PPARA_SOD2
		PPARA_SREBF2
		PPARA_TUBA1B
		PPARA_TXNIP
		PPARA_GADD45A
		PPARA_GADD45B
		PTTG1_CDC42
		PTTG1_DOCK1
		PTTG1_ID3
		PTTG1_LGALS1
		PTTG1_MYC
		PTTG1_PTTG1IP
		PTTG1_RAC1
		PTTG1_RHOA
		PTTG1_S100A4
		PTTG1_TIMP2
		RARG_BGLAP
		RARG_RARB
		RARG_THBD
		RARG_CRABP2
		RARG_MIF
		RB1_ATF2
		RB1_CDKN1A
		RB1_DDIT3
		RB1_EBNA1BP2
		RB1_ELF1
		RB1_FGFR1
		RB1_FOS
		RB1_HBP1
		RB1_IGF1
		RB1_MYC
		RB1_PCNA
		RB1_RB1
		RB1_SP1
		RB1_TFDP1
		RB1_TGFBI
		RB1_VEGFA
		RBMX_EGR1
		RBMX_FOS
		RBMX_FOSL1
		RBMX_JUNB
		RBMX_JUND
		RBMX_TXNIP
		REL_BIRC3
		REL_CCL2
		REL_CDKN1A
		REL_CSRP1
		REL_EPHB2
		REL_F3
		REL_IER3
		REL_IL1B
		REL_IL6
		REL_SOD2
		REL_TNFAIP3
		REL_EGFR
		REL_PTGS2
		REL_TNFSF10
		SETBP1_PTPA
		SETBP1_PTGER2
		SETBP1_PTGS2
		SIRT1_CCND1
		SIRT1_CDKN1A
		SIRT1_CFH
		SIRT1_CFLAR
		SIRT1_COL10A1
		SIRT1_COL1A2
		SIRT1_CTNNB1
		SIRT1_EGLN1
		SIRT1_FOXO3
		SIRT1_HIF1A
		SIRT1_HSF1
		SIRT1_HSPA4
		SIRT1_HYOU1
		SIRT1_IL1B
		SIRT1_MYC
		SIRT1_NBN
		SIRT1_NDRG1
		SIRT1_NQO1
		SIRT1_PER1
		SIRT1_SHC1
		SIRT1_TBX3
		SIRT1_TNFRSF10B
		SIRT1_TP53
		SIRT1_XPC
		SMAD4_AHR
		SMAD4_BAMBI
		SMAD4_BGLAP
		SMAD4_BTRC
		SMAD4_CDKN1A
		SMAD4_CDKN2B
		SMAD4_FSTL3
		SMAD4_JUN
		SMAD4_MYC
		SMAD4_POR
		SMAD4_SERPINE1
		SMAD4_SMAD7
		SMAD4_TGFB1
		SMAD4_ZFP36
		SMAD4_TIMP1
		SMARCA4_CAD
		SMARCA4_CCND1
		SMARCA4_CD44
		SMARCA4_CDKN1A
		SMARCA4_CDKN2A
		SMARCA4_FOS
		SMARCA4_MECOM
		SNAI1_CDH2
		SNAI1_CXADR
		SNAI1_FN1
		SNAI1_HBEGF
		SNAI1_PEBP1
		SNAI1_SNAI1
		SNAI1_THBS1
		SNAI1_VDR
		SNW1_HES1
		SNW1_RARB
		SNW1_VDR
		SOX4_AGO1
		SOX4_AXIN2
		SOX4_DHX9
		SOX4_DICER1
		SOX4_HDAC8
		SOX4_KMT2A
		SOX4_NCAM1
		SOX4_NKX3-1
		SRF_CREB1
		SRF_DMD
		SRF_FHL2
		SRF_FOS
		SRF_FOSL1
		SRF_KPNA1
		SRF_KPNB1
		SRF_LMO7
		SRF_MMP14
		SRF_MMP2
		SRF_MYL9
		SRF_PRRX1
		SRF_SAMD4A
		SRF_SERPINE1
		SRF_TAGLN
		SRF_UBE2S
		STAT1_ACAT1
		STAT1_APP
		STAT1_BAX
		STAT1_CCL2
		STAT1_CD40
		STAT1_CDKN1A
		STAT1_CTSB
		STAT1_CTSL
		STAT1_EDN1
		STAT1_EGFR
		STAT1_FAS
		STAT1_FCGRT
		STAT1_FGF2
		STAT1_GLS
		STAT1_HLA-E
		STAT1_HSP90AA1
		STAT1_IFIT3
		STAT1_IL1R1
		STAT1_IL6
		STAT1_IRF1
		STAT1_IRF7
		STAT1_KRT17
		STAT1_LY96
		STAT1_MUC1
		STAT1_MVP
		STAT1_PLSCR1
		STAT1_PML
		STAT1_PPARA
		STAT1_PSMB9
		STAT1_PTGS2
		STAT1_S100A10
		STAT1_SCARB1
		STAT1_SMARCA4
		STAT1_SOCS3
		STAT1_STAT2
		STAT1_STAT3
		STAT1_TAP1
		STAT1_TIMP1
		STAT1_TNFSF13B
		STAT1_TP53
		STAT1_UPP1
		STAT1_FOS
		STAT2_CCL2
		STAT2_IFIT3
		STAT2_IRF1
		STAT2_PML
		STAT2_PTGS2
		STAT2_RCAN1
		STAT2_SCARB1
		STAT2_SCARB2
		STAT2_STAT1
		STAT5A_BCL2L1
		STAT5A_BCL6
		STAT5A_CCND1
		STAT5A_CDKN2B
		STAT5A_HRH1
		STAT5A_SP1
		STAT5A_STK11
		STAT5A_SUMO1
		STAT5A_EGFR
		TAL1_ALDH1A2
		TAL1_ANGPT2
		TAL1_CD34
		TAL1_NFKB1
		TAL1_ID2
		TCF4_CCND1
		TCF4_CD44
		TCF4_FST
		TCF4_HECA
		TCF4_JUN
		TCF4_KLF4
		TCF4_LGR5
		TCF4_MITF
		TCF4_MYC
		TCF4_NOTUM
		TCF4_PLD1
		TCF4_PTEN
		TCF4_VCAN
		TCF4_VEGFA
		TCF4_VIM
		TCF7L2_ACVRL1
		TCF7L2_CTNNB1
		TCF7L2_GLCE
		TCF7L2_HECA
		TCF7L2_PTGS2
		TCF7L2_SNAI2
		TCF7L2_STARD7
		TCF7L2_STAT3
		TNFAIP3_IRF7
		TNFAIP3_JUN
		TNFAIP3_NFKB1
		TNFAIP3_RELA
		TRAF6_TICAM1
		TRAF6_VEGFA
		TSC22D3_CCND1
		TSC22D3_CDKN1A
		TSC22D3_FOXO1
		TSC22D3_FOXO3
		USF1_APC
		USF1_APEX1
		USF1_ASPH
		USF1_B2M
		USF1_CTSB
		USF1_CTSD
		USF1_CYP19A1
		USF1_EXT1
		USF1_ID4
		USF1_MVP
		USF1_MYH9
		USF1_RELA
		USF1_S100A6
		USF1_SERBP1
		USF1_SERPINE1
		USF1_SF1
		USF1_TGFB1
		USF1_TYMS
		USF1_XRCC6
		USF1_APOE
		USF1_CCND1
		USF1_SP1
		USF1_THBS1
		VDR_ASAP2
		VDR_BHLHE40
		VDR_CDKN1A
		VDR_CDKN1B
		VDR_CXCL8
		VDR_DDIT4
		VDR_EGFR
		VDR_ERBB2
		VDR_IGFBP3
		VDR_IL6
		VDR_NCOR1
		VDR_PHB
		VDR_TNFRSF21
		VDR_TPT1
		XBP1_CCL2
		XBP1_CXCL8
		XBP1_DDIT3
		XBP1_EDEM2
		XBP1_ERP29
		XBP1_HSPA1A
		XBP1_HSPA5
		XBP1_IL6
		XBP1_PRNP
		XBP1_SOD2
		XBP1_VEGFA
		XBP1_WFS1
		XBP1_ZHX2
		YBX1_AR
		YBX1_CCNC
		YBX1_CKS2
		YBX1_EGFR
		YBX1_ERBB2
		YBX1_ERBB3
		YBX1_FAS
		YBX1_KPNA2
		YBX1_MET
		YBX1_MIA
		YBX1_MMP2
		YBX1_RBBP8
		YBX1_SUMO1
		YBX1_TYMS
		ZBTB7A_CDKN2A
		ZBTB7A_FOS
		ZBTB7A_MYC
		ZBTB7A_PFKP
		ZBTB7A_PKM
		ZBTB7A_SLC2A3
		ZFP36_CXCL8
		ZFP36_ELAVL1
		ZFP36_HIF1A
		ZFP36_IL6
		ZFP36_LATS2
		ZFP36_VEGFA

## Sheet: Macrophage_tumor
Ligand_Receptor	Receptor_TF	TF_Target
ADAM17_ITGB1	CD82_RARG	AATF_BAX
ADAM17_ITGA5	CD82_NFKB2	AATF_CDKN1A
APOE_LDLR	CD82_YY1	AATF_MYC
APOE_LRP5	CD82_SMAD3	AATF_TP53
CCL13_ACKR4	CD82_HDAC2	AR_AKR1C3
CCL5_SDC4	CD82_ATM	AR_AKT1
CCL5_ACKR4	CD82_VHL	AR_ALDH1A3
CCL8_ACKR4	CD82_RARB	AR_ARG2
CD14_ITGB1	CD82_PGR	AR_BSG
EBI3_IL6ST	CD82_BRCA1	AR_CDH11
EFNA2_EPHA2	CD82_AR	AR_CDH2
F13A1_ITGB1	CD82_CTNNB1	AR_CDK6
FGF13_FGFR1	CD82_HDAC1	AR_CDKN1A
FGF13_FGFR2	CD82_SMAD4	AR_CTNNB1
HBEGF_PRLR	CD82_MTA1	AR_CYP7B1
HBEGF_CD82	CD82_TCF7L2	AR_EGFR
HLA-B_CANX	CANX_NR3C1	AR_ELK4
HLA-E_SLC16A4	CANX_YBX1	AR_ERBB2
ICAM1_CAV1	CANX_ATF2	AR_ERBB3
ICAM4_ITGB1	CANX_ATF3	AR_ETV1
ICAM4_ITGAV	CANX_ESR1	AR_FN1
IL1A_IL1R1	CANX_SREBF1	AR_GTF2F1
IL1B_IL1R1	CANX_ATM	AR_IFI16
IL1RN_IL1R1	CANX_CTNNB1	AR_IGF1R
IL6_IL6ST	CANX_SRF	AR_KLF5
IL6_F3	CANX_PARP1	AR_MED1
JAG1_NOTCH4	CANX_AR	AR_MID1
OSM_IL6ST	ACKR4_NF1	AR_MUC1
OSM_LIFR	ACKR4_SOX4	AR_MYC
PDGFA_PDGFRA	ACKR4_ATM	AR_NDRG1
PDGFB_ITGAV	ACKR4_PGR	AR_NKX3-1
PDGFB_PDGFRA	ACKR4_BRCA1	AR_PC
PDGFC_PDGFRA	ACKR4_AR	AR_PEBP1
PLAU_ITGB1	ACKR4_NELFCD	AR_PMEPA1
PLAU_ITGA5	PDGFRA_ZNF24	AR_RELA
PLAU_ITGAV	PDGFRA_CTCF	AR_REST
POMC_MC1R	PDGFRA_SMAD3	AR_STIM1
PSEN1_NCSTN	PDGFRA_ERCC2	AR_TCF7L2
PSEN1_NOTCH4	PDGFRA_EPAS1	AR_TJP1
PTGS2_CAV1	PDGFRA_KLF4	AR_TRPS1
SPP1_ITGB1	PDGFRA_LMO2	AR_TSC2
SPP1_ITGA5	PDGFRA_ATM	AR_VEGFA
SPP1_ITGAV	PDGFRA_VHL	AR_VIM
THBS1_ITGB1	PDGFRA_WWTR1	AR_WEE1
THBS1_SDC4	PDGFRA_CTNNB1	ATF2_ATF3
THBS1_ITGA6	PDGFRA_EGR1	ATF2_CCND1
THBS1_LRP5	PDGFRA_HDAC1	ATF2_CDKN1A
THBS1_CD47	PDGFRA_SMAD4	ATF2_FAS
THBS1_TNFRSF11B	PDGFRA_TCF7L2	ATF2_FN1
TNFSF10_TNFRSF11B	PDGFRA_SRF	ATF2_KAT5
TNFSF10_TNFRSF10B	PDGFRA_SOX6	ATF2_IMPDH2
TNFSF10_TNFRSF10D	PDGFRA_PPARA	ATF2_ITGB8
TNFSF13_FAS	PDGFRA_MZF1	ATF2_MMP2
TNFSF13_TNFRSF11B	PDGFRA_SMAD7	ATF2_PLAT
	PDGFRA_NF1	ATF2_RELA
	PDGFRA_SOX4	ATF2_ST3GAL5
	PDGFRA_DNMT3A	ATF2_TGFB2
	PDGFRA_TP63	ATF2_PENK
	PDGFRA_DNMT1	ATF3_ADIPOR1
	PDGFRA_PGR	ATF3_ADIPOR2
	PDGFRA_BRCA1	ATF3_AK4
	PDGFRA_AR	ATF3_GDF15
	PDGFRA_SMARCA4	ATF3_ID1
	PDGFRA_GLI1	ATF3_LDLR
	PDGFRA_EZH2	ATF3_MMP2
	ITGAV_SRF	ATF3_TP53
	ITGAV_NANOG	ATM_BAX
	ITGAV_SMAD3	ATM_CDKN1A
	ITGAV_EPAS1	ATM_FAS
	ITGAV_KLF4	ATM_IGF1R
	ITGAV_SMAD7	ATM_PVR
	ITGAV_PGR	ATM_SLC2A1
	ITGAV_BRCA1	ATM_SP1
	ITGAV_CTNNB1	ATM_TERF1
	ITGAV_EGR1	ATM_TNFRSF10B
	ITGAV_SMAD4	ATM_VEGFA
	LIFR_SRF	BCL6_BCL2L1
	LIFR_NANOG	BCL6_CDKN1A
	LIFR_SMAD3	BCL6_CDKN2B
	LIFR_ESR1	BCL6_HDAC7
	LIFR_EPAS1	BCL6_MYC
	LIFR_KLF4	BCL6_PDCD2
	LIFR_SMAD7	BCL6_STAT3
	LIFR_ATM	BCL6_SUMO1
	LIFR_WWTR1	BCL6_XBP1
	LIFR_PGR	BRCA1_CCND1
	LIFR_BRCA1	BRCA1_CDKN1A
	LIFR_AR	BRCA1_DDB2
	LIFR_CTNNB1	BRCA1_E2F6
	LIFR_SMAD4	BRCA1_EGFR
	TNFRSF10B_NR3C1	BRCA1_FOXC1
	TNFRSF10B_RARG	BRCA1_FST
	TNFRSF10B_HIPK2	BRCA1_HIF1A
	TNFRSF10B_NFKB2	BRCA1_JAK1
	TNFRSF10B_HIC1	BRCA1_RNASEL
	TNFRSF10B_YY1	BRCA1_STAT3
	TNFRSF10B_ATF3	BRCA1_XPC
	TNFRSF10B_HDAC2	CTCF_ANG
	TNFRSF10B_PARP1	CTCF_APP
	TNFRSF10B_AATF	CTCF_ASAP2
	TNFRSF10B_MZF1	CTCF_CCND1
	TNFRSF10B_NF1	CTCF_DMPK
	TNFRSF10B_ATM	CTCF_PBXIP1
	TNFRSF10B_DNMT1	CTCF_IPO13
	TNFRSF10B_RARB	CTCF_MEG3
	TNFRSF10B_PGR	CTCF_MYC
	TNFRSF10B_BRCA1	CTCF_NF1
	TNFRSF10B_AR	CTCF_PTPRG
	TNFRSF10B_SIRT1	CTCF_RAD21
	TNFRSF10B_CTNNB1	CTCF_RARRES1
	TNFRSF10B_EGR1	CTCF_RBL2
	TNFRSF10B_HDAC1	CTCF_SIX5
	TNFRSF10B_EZH2	CTNNB1_AR
	TNFRSF10B_ING1	CTNNB1_CCND1
	ITGA5_YBX1	CTNNB1_CLDN2
	ITGA5_SRF	CTNNB1_FST
	ITGA5_SMAD3	CTNNB1_GLCE
	ITGA5_SREBF1	CTNNB1_GLI2
	ITGA5_EPAS1	CTNNB1_MMP14
	ITGA5_KLF4	CTNNB1_MYC
	ITGA5_SMAD7	CTNNB1_NRCAM
	ITGA5_SOX4	CTNNB1_PLD1
	ITGA5_SPI1	CTNNB1_STARD7
	ITGA5_CTNNB1	CTNNB1_TCF7
	ITGA5_EGR1	CTNNB1_VIM
	LRP5_NANOG	CTNNBIP1_GLI2
	LRP5_SMAD3	CTNNBIP1_MMP14
	LRP5_SREBF1	DNMT1_BAG1
	LRP5_KLF4	DNMT1_BMP2
	LRP5_SIRT1	DNMT1_CDKN2A
	LRP5_CTNNB1	DNMT1_CDKN2B
	LRP5_SMAD4	DNMT1_HDAC1
	LRP5_TCF7L2	DNMT1_MBD2
	LRP5_SOX6	DNMT1_MGMT
	LRP5_SMAD7	DNMT1_MSH2
	LRP5_CTNNBIP1	DNMT1_SFRP1
	LRP5_AR	DNMT1_TIMP3
	LRP5_SMARCA4	DNMT1_TNFRSF10B
	NCSTN_YBX1	DNMT1_TP53
	NCSTN_HEY2	DNMT1_VEGFA
	NCSTN_SMAD3	DNMT3A_CDKN1A
	NCSTN_HDAC2	DNMT3A_CDKN2A
	NCSTN_HDAC7	DNMT3A_IGFBP3
	NCSTN_AR	DNMT3A_JUP
	NCSTN_CTNNB1	DNMT3A_SFRP1
	NCSTN_HDAC1	EGR1_ACE
	NCSTN_SMAD4	EGR1_AKR1B1
	TNFRSF11B_NFKB2	EGR1_AR
	TNFRSF11B_SOX6	EGR1_ATF3
	TNFRSF11B_PGR	EGR1_BCAR1
	TNFRSF11B_AR	EGR1_CCND1
	TNFRSF11B_SIRT1	EGR1_CDKN1A
	TNFRSF11B_NANOG	EGR1_EAPP
	TNFRSF11B_SMAD3	EGR1_EGFR
	TNFRSF11B_ATF3	EGR1_F3
	TNFRSF11B_CTNNB1	EGR1_FAS
	TNFRSF11B_ERCC2	EGR1_FGF2
	TNFRSF11B_SMAD4	EGR1_FN1
	TNFRSF11B_TCF7L2	EGR1_GDF15
	TNFRSF11B_SMAD7	EGR1_GGPS1
	TNFRSF10D_NF1	EGR1_HIF1A
	TNFRSF10D_NFKB2	EGR1_HYAL1
	TNFRSF10D_DNMT1	EGR1_IMPDH2
	TNFRSF10D_RARB	EGR1_LDLR
	TNFRSF10D_CTNNB1	EGR1_LMTK2
	TNFRSF10D_PARP1	EGR1_MMP14
	F3_NF1	EGR1_NAB2
	F3_NR3C1	EGR1_PSEN2
	F3_PGR	EGR1_RBL2
	F3_AR	EGR1_SLC4A2
	F3_SIRT1	EGR1_SOD1
	F3_EGR1	EGR1_SPRY1
	F3_PPARA	EGR1_STIM1
	F3_KLF4	EGR1_TCF4
	CAV1_NR3C1	EGR1_TFPI2
	CAV1_YBX1	EGR1_TGFBR2
	CAV1_SMAD3	EGR1_TP53
	CAV1_ATF3	EGR1_UBE2S
	CAV1_SREBF1	EGR1_VEGFA
	CAV1_EPAS1	EGR1_CD9
	CAV1_KLF4	EGR1_RELA
	CAV1_ATM	EGR1_SERPINE1
	CAV1_WWTR1	EPAS1_MMP14
	CAV1_SIRT1	EPAS1_MSC
	CAV1_CTNNB1	EPAS1_SERPINE1
	CAV1_EGR1	EPAS1_VEGFA
	CAV1_HDAC1	ERCC2_BAX
	CAV1_SMAD4	ERCC2_CDKN1A
	CAV1_SRF	ERCC2_CPD
	CAV1_PPARA	ERCC2_LAMTOR5
	CAV1_MZF1	ERCC2_TP53
	CAV1_SMAD7	ERCC2_XPA
	CAV1_NF1	ESR1_CTNNB1
	CAV1_DNMT3A	ESR1_EGFR
	CAV1_DNMT1	ESR1_MYC
	CAV1_RARB	ESR1_SP1
	CAV1_PGR	ESR1_ZEB1
	CAV1_BRCA1	ESRRA_AHR
	CAV1_AR	ESRRA_DAP3
	FAS_NR3C1	ESRRA_NR2F1
	FAS_HIPK2	ESRRA_NR2F6
	FAS_ATF2	ESRRA_SNAI2
	FAS_SRF	EZH2_CCND1
	FAS_NFKB2	EZH2_CDKN1A
	FAS_SMAD3	EZH2_CDKN2B
	FAS_ATF3	EZH2_FBXO32
	FAS_HDAC2	EZH2_FOXC1
	FAS_PARP1	EZH2_HDAC1
	FAS_SREBF1	EZH2_KPNB1
	FAS_AATF	EZH2_MMP2
	FAS_KLF4	EZH2_MYC
	FAS_NF1	EZH2_PEBP1
	FAS_ATM	EZH2_PIP5K1C
	FAS_DNMT3A	EZH2_POLR3D
	FAS_DNMT1	EZH2_RPLP0
	FAS_PGR	EZH2_SNAI2
	FAS_BRCA1	EZH2_TP53
	FAS_AR	GLI1_AKT1
	FAS_SMARCA4	GLI1_FAS
	FAS_SIRT1	GLI1_H2AFX
	FAS_CTNNB1	GLI1_PDGFRA
	FAS_EGR1	GLI1_SOCS1
	FAS_HDAC1	GLI1_SOX9
	FAS_NELFCD	HDAC1_AR
	FAS_BCL6	HDAC1_BAMBI
	FAS_EZH2	HDAC1_CCND1
	FAS_MTA1	HDAC1_CD82
	EPHA2_HIC1	HDAC1_CDKN1A
	EPHA2_SMAD3	HDAC1_CDKN2A
	EPHA2_ATF3	HDAC1_COL1A2
	EPHA2_SREBF1	HDAC1_EGFR
	EPHA2_EPAS1	HDAC1_EIF2AK1
	EPHA2_KLF4	HDAC1_HMGCS1
	EPHA2_WWTR1	HDAC1_IGFBP3
	EPHA2_CTNNB1	HDAC1_MGMT
	EPHA2_EGR1	HDAC1_MICA
	EPHA2_SMAD4	HDAC1_MMP28
	EPHA2_MTA1	HDAC1_PHB
	EPHA2_TCF7L2	HDAC1_PSIP1
	EPHA2_SRF	HDAC1_RARB
	EPHA2_NF1	HDAC1_RHOB
	EPHA2_PGR	HDAC1_SFRP1
	EPHA2_AR	HDAC1_SMAD7
	EPHA2_GLI1	HDAC1_SNAI2
	EPHA2_EZH2	HDAC1_SP1
	CD47_NR3C1	HDAC1_STAT3
	CD47_NANOG	HDAC1_TJP1
	CD47_KLF4	HDAC1_TNFRSF10A
	CD47_AR	HDAC1_TP53
	CD47_SPI1	HDAC2_CAD
	CD47_NRF1	HDAC2_CCL2
	CD47_SMARCA4	HDAC2_CDKN1A
	CD47_BCL6	HDAC2_COL1A2
	SLC16A4_EPAS1	HDAC2_IGF1
	SLC16A4_ATM	HDAC2_MYC
	SLC16A4_VHL	HDAC2_PHB
	SLC16A4_SIRT1	HDAC2_SNAI2
	SDC4_HDGF	HDAC2_SP1
	SDC4_NFKB2	HDAC2_TGFBR2
	SDC4_SMAD3	HDAC2_VEGFA
	SDC4_ATF3	HDAC7_ACTN4
	SDC4_EPAS1	HDAC7_AKAP12
	SDC4_CTNNB1	HDAC7_CDKN1A
	NOTCH4_NR3C1	HDAC7_HIF1A
	NOTCH4_YBX1	HDAC7_MAML1
	NOTCH4_HEY2	HDAC7_MEF2A
	NOTCH4_SMAD3	HDAC7_NR4A1
	NOTCH4_KLF4	HDGF_FAS
	NOTCH4_CTNNBIP1	HDGF_VEGFA
	NOTCH4_DNMT1	HDGF_VEGFB
	NOTCH4_PGR	HDGF_VIM
	NOTCH4_ZBTB7A	HEY2_GATA4
	NOTCH4_AR	HEY2_GATA6
	NOTCH4_SMARCA4	HIC1_ACKR3
	NOTCH4_CTNNB1	HIC1_EPHA2
	NOTCH4_HDAC1	HIC1_MYC
	NOTCH4_SMAD4	HIC1_STAT3
	NOTCH4_EZH2	HIC1_VEGFA
	IL6ST_NR3C1	HIPK2_CDKN1A
	IL6ST_YBX1	HIPK2_CTBP2
	IL6ST_SRF	HIPK2_HIF1A
	IL6ST_NFKB2	HIPK2_TP53
	IL6ST_NANOG	HIPK2_VEGFA
	IL6ST_SMAD3	HIPK2_VIM
	IL6ST_ATF3	ING1_BAX
	IL6ST_ESR1	ING1_CASP3
	IL6ST_EPAS1	ING1_CDKN1A
	IL6ST_KLF4	ING1_FAT1
	IL6ST_NF1	ING1_TP53
	IL6ST_ATM	JUNB_CD82
	IL6ST_DNMT1	JUNB_CDKN1A
	IL6ST_PGR	JUNB_CDKN2A
	IL6ST_AR	JUNB_CLU
	IL6ST_CTNNB1	JUNB_EGFR
	IL6ST_EGR1	JUNB_NQO1
	IL6ST_HDAC1	JUNB_SMAD4
	IL6ST_BCL6	JUNB_DCN
	ITGB1_PPARD	KLF4_ATF3
	ITGB1_NR3C1	KLF4_CCND1
	ITGB1_YBX1	KLF4_CDH5
	ITGB1_SMAD3	KLF4_CDKN1A
	ITGB1_KLF4	KLF4_CDKN1C
	ITGB1_LMO2	KLF4_GDF15
	ITGB1_WWTR1	KLF4_IFITM3
	ITGB1_SIRT1	KLF4_KRT19
	ITGB1_CTNNB1	KLF4_LAMA1
	ITGB1_EGR1	KLF4_LXN
	ITGB1_HDAC1	KLF4_MMP2
	ITGB1_SMAD4	KLF4_ODC1
	ITGB1_SRF	KLF4_PFKP
	ITGB1_SMAD7	KLF4_SOD1
	ITGB1_NF1	KLF4_TAGLN
	ITGB1_PGR	KLF4_THBD
	ITGB1_BRCA1	KLF4_TP53
	ITGB1_AR	KLF4_VEGFA
	ITGB1_EZH2	LMO2_ELK1
	IL1R1_NR3C1	LMO2_FGF2
	IL1R1_SRF	LMO2_LEF1
	IL1R1_NFKB2	LMO2_LYL1
	IL1R1_SMAD3	LMO2_NFATC1
	IL1R1_JUNB	LMO2_ZEB1
	IL1R1_ATF3	MTA1_BCAS3
	IL1R1_PPARA	MTA1_BCL2L1
	IL1R1_EPAS1	MTA1_CDKN2A
	IL1R1_SMAD7	MTA1_EGFR
	IL1R1_ATM	MTA1_EPHA2
	IL1R1_DNMT1	MTA1_HDAC1
	IL1R1_PGR	MTA1_ITGB3BP
	IL1R1_CTNNB1	MTA1_MNAT1
	IL1R1_EGR1	MTA1_MTA3
	IL1R1_HDAC1	MTA1_MYC
	IL1R1_NELFCD	MTA1_RNF144A
	IL1R1_BCL6	MTA1_SMAD7
	IL1R1_SMAD4	MTA1_SNAI2
	ITGA6_RARG	MTA1_SUMO2
	ITGA6_YBX1	MZF1_BLMH
	ITGA6_SRF	MZF1_CD34
	ITGA6_HEY2	MZF1_CDH2
	ITGA6_SMAD3	MZF1_MMP2
	ITGA6_EPAS1	MZF1_PIK3R3
	ITGA6_KLF4	NANOG_GATA2
	ITGA6_SOX4	NANOG_GATA4
	ITGA6_ATM	NANOG_GATA6
	ITGA6_DNMT3A	NANOG_LAMB1
	ITGA6_WWTR1	NELFCD_CCND1
	ITGA6_PGR	NELFCD_CDKN1A
	ITGA6_BRCA1	NELFCD_CTNNB1
	ITGA6_AR	NF1_DDB1
	ITGA6_CTNNB1	NF1_DDB2
	ITGA6_EGR1	NF1_MSH2
	ITGA6_BCL6	NF1_MYC
	ITGA6_EZH2	NF1_PPP2R2D
	ITGA6_TCF7L2	NF1_TP53
	FGFR1_PPARD	NFKB2_CDK6
	FGFR1_HDGF	NFKB2_HIF1A
	FGFR1_NR3C1	NFKB2_SELP
	FGFR1_ATF2	NFKB2_SND1
	FGFR1_NANOG	NFKB2_EGFR
	FGFR1_CTCF	NR3C1_ATP1B1
	FGFR1_SMAD3	NR3C1_BAD
	FGFR1_HDAC2	NR3C1_BAX
	FGFR1_SREBF1	NR3C1_BGLAP
	FGFR1_KLF4	NR3C1_CALD1
	FGFR1_ATM	NR3C1_CCND1
	FGFR1_WWTR1	NR3C1_CCND3
	FGFR1_SIRT1	NR3C1_CDK4
	FGFR1_CTNNB1	NR3C1_CDK6
	FGFR1_EGR1	NR3C1_CDKN1A
	FGFR1_HDAC1	NR3C1_CYP19A1
	FGFR1_BCL6	NR3C1_ELK1
	FGFR1_SMAD4	NR3C1_ETS1
	FGFR1_TCF7L2	NR3C1_MAOA
	FGFR1_RARG	NR3C1_NR3C1
	FGFR1_SRF	NR3C1_PPIG
	FGFR1_SOX6	NR3C1_TP53
	FGFR1_HEY2	NRF1_CAPNS1
	FGFR1_PPARA	NRF1_COX6A1
	FGFR1_SMAD7	NRF1_FMR1
	FGFR1_NF1	NRF1_IDE
	FGFR1_SOX4	NRF1_NQO1
	FGFR1_DNMT3A	NRF1_PRDX3
	FGFR1_DNMT1	NRF1_PRDX5
	FGFR1_PGR	NRF1_SNRPN
	FGFR1_BRCA1	PARP1_CDKN1A
	FGFR1_AR	PARP1_DNAAF4
	FGFR1_SMARCA4	PARP1_FBN1
	FGFR1_GLI1	PARP1_FN1
	FGFR1_EZH2	PARP1_FOXO1
	FGFR2_PPARD	PARP1_IFNAR1
	FGFR2_HDGF	PARP1_RELA
	FGFR2_NR3C1	PARP1_SERPINE1
	FGFR2_NANOG	PARP1_SERPINF1
	FGFR2_CTCF	PARP1_SMARCB1
	FGFR2_SMAD3	PARP1_THBD
	FGFR2_ESR1	PARP1_VIM
	FGFR2_ESRRA	PGR_ATP1B1
	FGFR2_KLF4	PGR_CCND1
	FGFR2_LMO2	PGR_EGFR
	FGFR2_ATM	PGR_ERBB2
	FGFR2_SIRT1	PGR_HLTF
	FGFR2_CTNNB1	PGR_IRS2
	FGFR2_EGR1	PGR_MYC
	FGFR2_HDAC1	PGR_PLD1
	FGFR2_SMAD4	PGR_RELA
	FGFR2_MTA1	PGR_YWHAQ
	FGFR2_TCF7L2	PPARA_ACOX1
	FGFR2_RARG	PPARA_ANGPTL4
	FGFR2_SOX6	PPARA_MLYCD
	FGFR2_HEY2	PPARA_PDK4
	FGFR2_PPARA	PPARA_SERPINE1
	FGFR2_SMAD7	PPARA_SREBF2
	FGFR2_NF1	PPARD_ANG
	FGFR2_SOX4	PPARD_ANGPTL4
	FGFR2_DNMT3A	PPARD_CAT
	FGFR2_DNMT1	PPARD_PDK4
	FGFR2_RARB	PPARD_SAT1
	FGFR2_PGR	PPARD_SOD1
	FGFR2_AR	PPARD_TXN
	FGFR2_SMARCA4	PPARD_RELA
	FGFR2_GLI1	PPARD_SERPINE1
	MC1R_PPARD	RARB_ADH5
	MC1R_NR3C1	RARB_RARB
	MC1R_SOX6	RARB_THBD
	MC1R_CTCF	RARB_HDAC1
	MC1R_HDAC2	RARB_MIF
	MC1R_ERCC2	RARG_BGLAP
	MC1R_KLF4	RARG_RARB
	MC1R_NF1	RARG_THBD
	MC1R_ATM	RARG_CRABP2
	MC1R_BRCA1	RARG_MIF
	MC1R_SMARCA4	SIRT1_CCND1
	MC1R_CTNNB1	SIRT1_CDKN1A
	LDLR_PPARD	SIRT1_CFH
	LDLR_NR3C1	SIRT1_COL10A1
	LDLR_SMAD3	SIRT1_COL1A2
	LDLR_ATF3	SIRT1_CTNNB1
	LDLR_SREBF1	SIRT1_EGLN1
	LDLR_KLF4	SIRT1_HIF1A
	LDLR_ATM	SIRT1_HSF1
	LDLR_SIRT1	SIRT1_HSPA4
	LDLR_CTNNB1	SIRT1_HYOU1
	LDLR_EGR1	SIRT1_MYC
	LDLR_HDAC1	SIRT1_NBN
	LDLR_SMAD4	SIRT1_NDRG1
	LDLR_TCF7L2	SIRT1_NOTCH1
	LDLR_SRF	SIRT1_NQO1
	LDLR_NFKB2	SIRT1_PER1
	LDLR_PPARA	SIRT1_SHC1
	LDLR_SMAD7	SIRT1_TBX3
	LDLR_NF1	SIRT1_TNFRSF10B
	LDLR_DNMT3A	SIRT1_TP53
	LDLR_DNMT1	SIRT1_WRN
	LDLR_PGR	SIRT1_XPC
	LDLR_AR	SMAD3_AHR
	LDLR_SMARCA4	SMAD3_ANGPTL4
	LDLR_NELFCD	SMAD3_BAMBI
	PRLR_NF1	SMAD3_BGLAP
	PRLR_NR3C1	SMAD3_CDKN1A
	PRLR_ATM	SMAD3_FST
	PRLR_PGR	SMAD3_GLI2
	PRLR_BRCA1	SMAD3_LTBP4
	PRLR_AR	SMAD3_MYC
	PRLR_CTCF	SMAD3_PTHLH
	PRLR_CTNNB1	SMAD3_SERPINE1
	PRLR_SREBF1	SMAD3_SMAD7
	PRLR_LMO2	SMAD3_TGFB1
		SMAD3_VEGFA
		SMAD4_AHR
		SMAD4_BAMBI
		SMAD4_BGLAP
		SMAD4_BTRC
		SMAD4_CDKN1A
		SMAD4_CDKN2B
		SMAD4_FBXO32
		SMAD4_MYC
		SMAD4_SERPINE1
		SMAD4_SKIL
		SMAD4_SMAD7
		SMAD4_TGFB1
		SMAD7_CDKN1A
		SMAD7_CDKN2B
		SMAD7_MET
		SMAD7_MYC
		SMAD7_TGFB1
		SMAD7_TGFBR1
		SMARCA4_CAD
		SMARCA4_CCND1
		SMARCA4_CDKN1A
		SMARCA4_CDKN2A
		SMARCA4_MECOM
		SOX4_AXIN2
		SOX4_DHX9
		SOX4_HDAC8
		SOX4_KMT2A
		SOX4_NCAM1
		SOX4_NKX3-1
		SOX6_CCND1
		SOX6_CDK4
		SOX6_CDKN1A
		SOX6_CTNNB1
		SOX6_TP53
		SPI1_CCL2
		SPI1_JCHAIN
		SREBF1_ACLY
		SREBF1_AR
		SREBF1_BCL2L1
		SREBF1_CAV1
		SREBF1_CIC
		SREBF1_FAS
		SREBF1_FASN
		SREBF1_FDFT1
		SREBF1_FDPS
		SREBF1_IRS2
		SREBF1_LDLR
		SREBF1_LRP1
		SREBF1_SCD5
		SRF_CREB1
		SRF_DMD
		SRF_FHL2
		SRF_FXN
		SRF_HMGXB4
		SRF_KPNB1
		SRF_LMO7
		SRF_MMP14
		SRF_MMP2
		SRF_MYL9
		SRF_PRRX1
		SRF_SAMD4A
		SRF_SERPINE1
		SRF_TAGLN
		SRF_UBE2S
		TCF7L2_ACVRL1
		TCF7L2_CTNNB1
		TCF7L2_GLCE
		TCF7L2_SNAI2
		TCF7L2_STARD7
		TCF7L2_STAT3
		TP63_ID2
		TP63_SMARCD3
		TP63_XPC
		VHL_ANGPT2
		VHL_AR
		VHL_CA12
		VHL_CCND1
		VHL_CDKN1C
		VHL_COL4A2
		VHL_HIF1A
		VHL_IGF1R
		VHL_SPARC
		VHL_TCF4
		VHL_TP53
		VHL_VEGFA
		WWTR1_BAX
		WWTR1_IGFBP1
		WWTR1_LTBR
		WWTR1_SMAD3
		YBX1_ANAPC4
		YBX1_AR
		YBX1_CCNC
		YBX1_EGFR
		YBX1_ERBB2
		YBX1_ERBB3
		YBX1_FAS
		YBX1_MET
		YBX1_MIA
		YBX1_MMP2
		YBX1_MNAT1
		YBX1_SUMO1
		YY1_CBX5
		YY1_COL1A2
		YY1_COX6A1
		YY1_COX7C
		YY1_CTCF
		YY1_EGFR
		YY1_EPAS1
		YY1_ERBB2
		YY1_FAS
		YY1_FDPS
		YY1_GNAS
		YY1_HAS2
		YY1_HCFC1
		YY1_HDAC1
		YY1_HDAC2
		YY1_HIF1A
		YY1_INO80
		YY1_LDLR
		YY1_LRIG2
		YY1_MYC
		YY1_NF1
		YY1_NR3C1
		YY1_PDIA6
		YY1_PEG3
		YY1_POSTN
		YY1_SAP30
		YY1_SMAD7
		YY1_SNRPN
		YY1_SURF1
		YY1_SURF2
		YY1_TFAP2A
		YY1_TNFRSF10B
		YY1_TP53
		YY1_VEGFB
		ZBTB7A_CDKN2A
		ZBTB7A_MYC
		ZBTB7A_PFKP
		ZBTB7A_PKM
		ZNF24_CCND1
		ZNF24_CTNNB1
		ZNF24_PDGFRB
		ZNF24_VEGFA

## Sheet: Mast_tumor
Ligand_Receptor	Receptor_TF	TF_Target
CSF2_ITGB1	TRAF2_ATF2	ABL1_BAX
F13A1_ITGB1	TRAF2_SNAI1	ABL1_BCL6
HDC_HRH1	TRAF2_SMAD3	ABL1_CCND2
ICAM4_ITGB1	TRAF2_ATF3	ABL1_FOXO3
ICAM4_ITGAV	TRAF2_HDAC2	ABL1_JUN
IL13_IL4R	TRAF2_ATF4	ABL1_TP53
OSM_LIFR	TRAF2_STAT1	AR_AKR1C3
OSM_OSMR	TRAF2_ATM	AR_AKT1
PLAU_ITGB1	TRAF2_ABL1	AR_ALDH1A3
PLAU_ITGA5	TRAF2_ATF6	AR_BSG
PLAU_ITGAV	TRAF2_HDAC1	AR_BTG2
TNF_TRAF2	TRAF2_ZFP36	AR_CDH11
	TRAF2_FOS	AR_CDH2
	TRAF2_NFKB2	AR_CDK6
	TRAF2_PARP1	AR_CTNNB1
	TRAF2_XBP1	AR_EGFR
	TRAF2_FOSB	AR_ERBB2
	TRAF2_CREB5	AR_ERBB3
	TRAF2_TCF4	AR_ETV1
	TRAF2_EP300	AR_FN1
	TRAF2_DDIT3	AR_GTF2F1
	ITGAV_JUND	AR_IFI16
	ITGAV_FOS	AR_IGF1R
	ITGAV_SNAI1	AR_JUN
	ITGAV_SMAD3	AR_KLF5
	ITGAV_NCOR1	AR_MED1
	ITGAV_VDR	AR_MID1
	ITGAV_EPAS1	AR_MUC1
	ITGAV_KLF4	AR_MYC
	ITGAV_FOXO3	AR_NDRG1
	ITGAV_STAT1	AR_NKX3-1
	ITGAV_EP300	AR_PC
	ITGAV_ETS1	AR_PMEPA1
	ITGAV_PGR	AR_PNRC1
	ITGAV_SNAI2	AR_PTEN
	ITGAV_EGR1	AR_PTPN1
	ITGAV_SMAD4	AR_RELA
	ITGAV_PPARG	AR_REST
	LIFR_STAT2	AR_SESN1
	LIFR_FOS	AR_STIM1
	LIFR_RUNX1	AR_TCF7L2
	LIFR_SMAD3	AR_TJP1
	LIFR_VDR	AR_TRPS1
	LIFR_FOSB	AR_TSC1
	LIFR_EPAS1	AR_TSC2
	LIFR_STAT5A	AR_VEGFA
	LIFR_KLF4	AR_VIM
	LIFR_KLF5	AR_WEE1
	LIFR_STAT1	AR_XIAP
	LIFR_STAT5B	ATF2_ATF3
	LIFR_MEF2C	ATF2_CCND1
	LIFR_EP300	ATF2_DUSP1
	LIFR_ATM	ATF2_FAS
	LIFR_FOXO1	ATF2_FN1
	LIFR_ETS1	ATF2_KAT5
	LIFR_PGR	ATF2_IMPDH2
	LIFR_AR	ATF2_ITGB8
	LIFR_CEBPD	ATF2_JUN
	LIFR_SNAI2	ATF2_MMP2
	LIFR_SMAD4	ATF2_PCK2
	OSMR_STAT1	ATF2_PLAT
	OSMR_STAT5B	ATF2_RELA
	OSMR_TCF4	ATF2_ST3GAL5
	OSMR_FOS	ATF2_TGFB2
	OSMR_JUNB	ATF2_FOS
	OSMR_CEBPD	ATF2_HLA-E
	OSMR_SNAI2	ATF2_PENK
	OSMR_EPAS1	ATF3_ADIPOR1
	OSMR_STAT5A	ATF3_ADIPOR2
	ITGA5_YBX1	ATF3_AK4
	ITGA5_FOS	ATF3_DDIT3
	ITGA5_SNAI1	ATF3_GDF15
	ITGA5_SMAD3	ATF3_ID1
	ITGA5_SREBF1	ATF3_LDLR
	ITGA5_EPAS1	ATF3_MMP2
	ITGA5_STAT5A	ATF3_TP53
	ITGA5_ETV4	ATF4_ATF3
	ITGA5_KLF4	ATF4_BGLAP
	ITGA5_STAT1	ATF4_CA9
	ITGA5_SOX4	ATF4_CCL2
	ITGA5_ABL1	ATF4_CEBPB
	ITGA5_ETS1	ATF4_CXCL8
	ITGA5_SNAI2	ATF4_DDIT3
	ITGA5_EGR1	ATF4_DDIT4
	ITGA5_RARA	ATF4_DDR2
	IL4R_NR3C1	ATF4_HSPA5
	IL4R_STAT2	ATF4_IGFBP1
	IL4R_FOS	ATF4_IL6
	IL4R_NFKB2	ATF4_IRF7
	IL4R_SMAD3	ATF4_MAP1LC3B
	IL4R_JUNB	ATF4_MCL1
	IL4R_ATF3	ATF4_NUPR1
	IL4R_VDR	ATF4_SIGMAR1
	IL4R_STAT5A	ATF4_SIRT1
	IL4R_STAT1	ATF4_TNFRSF10B
	IL4R_STAT5B	ATF4_VEGFA
	IL4R_EP300	ATF6_ATP2A2
	IL4R_ETS1	ATF6_BGLAP
	IL4R_DNMT1	ATF6_DDIT3
	IL4R_AR	ATF6_DNAJC3
	IL4R_SIRT1	ATF6_HSPA5
	IL4R_CEBPD	ATF6_NUCB1
	IL4R_EGR1	ATF6_RTN3
	IL4R_HDAC1	ATF6_SRF
	IL4R_BCL6	ATF6_WBP1
	IL4R_RARA	ATF6_XBP1
	ITGB1_NR3C1	ATM_BAX
	ITGB1_YBX1	ATM_CFLAR
	ITGB1_SNAI1	ATM_DUSP1
	ITGB1_SMAD3	ATM_FAS
	ITGB1_KLF4	ATM_GADD45A
	ITGB1_LMO2	ATM_IGF1R
	ITGB1_STAT1	ATM_MCL1
	ITGB1_STAT5B	ATM_MTF1
	ITGB1_MEF2C	ATM_PCNA
	ITGB1_FOXO1	ATM_PVR
	ITGB1_ABL1	ATM_SLC2A1
	ITGB1_SIRT1	ATM_SP1
	ITGB1_EGR1	ATM_TERF1
	ITGB1_HDAC1	ATM_TNFRSF10B
	ITGB1_SMAD4	ATM_VEGFA
	ITGB1_MYCN	BCL6_BCL2L1
	ITGB1_FOS	BCL6_BCL6
	ITGB1_STAT5A	BCL6_CDKN2B
	ITGB1_FOXO3	BCL6_HDAC7
	ITGB1_TCF4	BCL6_LITAF
	ITGB1_PGR	BCL6_MYC
	ITGB1_AR	BCL6_PDCD2
	ITGB1_SNAI2	BCL6_XBP1
	ITGB1_EZH2	CEBPD_C3
	HRH1_FOS	CEBPD_CXCL1
	HRH1_AR	CEBPD_CYP19A1
	HRH1_SMAD3	CEBPD_DDIT3
	HRH1_EGR1	CEBPD_GADD45G
		CEBPD_GAPDH
		CEBPD_PDGFRA
		CEBPD_SOD1
		CEBPD_TNFAIP6
		CEBPD_IL1A
		CEBPD_IL6
		CREB5_CFB
		CREB5_LGALS3BP
		CREB5_LY96
		CREB5_MX1
		CREB5_RDX
		CREB5_STAT1
		CREB5_TGFBR3
		CREB5_TNFRSF11B
		DDIT3_ATF2
		DDIT3_CDK2
		DDIT3_CXCL8
		DDIT3_IL6
		DDIT3_MAP1LC3B
		DDIT3_MCL1
		DDIT3_RTN3
		DDIT3_SIRT1
		DDIT3_TNFRSF10B
		DNMT1_BAG1
		DNMT1_BMP2
		DNMT1_CDKN2A
		DNMT1_CDKN2B
		DNMT1_CXCR4
		DNMT1_MBD2
		DNMT1_MGMT
		DNMT1_RB1
		DNMT1_SFRP1
		DNMT1_TIMP3
		DNMT1_TNFRSF10B
		DNMT1_TP53
		DNMT1_VEGFA
		EGR1_ACE
		EGR1_AKR1B1
		EGR1_AR
		EGR1_ATF3
		EGR1_BCAR1
		EGR1_CCND1
		EGR1_CCND2
		EGR1_CXCL8
		EGR1_EAPP
		EGR1_EGFR
		EGR1_F3
		EGR1_FAS
		EGR1_FGF2
		EGR1_FN1
		EGR1_GDF15
		EGR1_GGPS1
		EGR1_HIF1A
		EGR1_HYAL1
		EGR1_IL6
		EGR1_IMPDH2
		EGR1_LDLR
		EGR1_MMP14
		EGR1_NAB2
		EGR1_PDGFC
		EGR1_PLAUR
		EGR1_POR
		EGR1_PTEN
		EGR1_SLC4A2
		EGR1_SOD1
		EGR1_SPRY1
		EGR1_STIM1
		EGR1_TCF4
		EGR1_TFPI2
		EGR1_TGFBR2
		EGR1_TMPO
		EGR1_TP53
		EGR1_UBE2S
		EGR1_VEGFA
		EGR1_CD44
		EGR1_JUN
		EGR1_RELA
		EGR1_SERPINE1
		EGR1_THBS1
		EP300_CA9
		EP300_CCND1
		EP300_CDKN2B
		EP300_COL1A2
		EP300_CREBBP
		EP300_CXCL8
		EP300_CYP1B1
		EP300_EIF2AK1
		EP300_ERBB2
		EP300_IGF1
		EP300_IGFBP3
		EP300_IL6
		EP300_MDM2
		EP300_MGMT
		EP300_MYC
		EP300_PCNA
		EP300_RELA
		EP300_S100A4
		EP300_THBD
		EP300_TRIM22
		EP300_VEGFA
		EP300_YY1
		EP300_ZEB1
		EPAS1_MMP14
		EPAS1_MSC
		EPAS1_SERPINE1
		EPAS1_VEGFA
		ETS1_ATXN2
		ETS1_BAX
		ETS1_BMP4
		ETS1_EMSY
		ETS1_CA9
		ETS1_CDKN2A
		ETS1_CHUK
		ETS1_COL1A1
		ETS1_CSNK2A1
		ETS1_CSNK2B
		ETS1_CTSB
		ETS1_CXCR4
		ETS1_ECE1
		ETS1_EGR1
		ETS1_IGFBP1
		ETS1_MDM2
		ETS1_MGAT5
		ETS1_NDRG1
		ETS1_NKX3-1
		ETS1_PTHLH
		ETS1_RHOC
		ETS1_SPRY2
		ETS1_SQSTM1
		ETS1_TAF12
		ETS1_TFAP2A
		ETS1_TGFBR2
		ETS1_TP53
		ETS1_TFRC
		ETS1_TIMP1
		ETV4_CCND2
		ETV4_CCND3
		ETV4_EGLN1
		ETV4_ERBB2
		ETV4_ETS1
		ETV4_GBA
		ETV4_MMP14
		ETV4_MMP2
		ETV4_PLAUR
		ETV4_TGFBR2
		ETV4_TIMP2
		ETV4_VIM
		ETV4_FOS
		ETV4_TIMP1
		EZH2_APC
		EZH2_CCND1
		EZH2_CDKN2B
		EZH2_FBXO32
		EZH2_FOXC1
		EZH2_KPNB1
		EZH2_MMP2
		EZH2_MYC
		EZH2_PCNA
		EZH2_PIP5K1C
		EZH2_POLR3D
		EZH2_PTEN
		EZH2_RPLP0
		EZH2_SNAI2
		EZH2_TP53
		FOS_BCL2L1
		FOS_CCND1
		FOS_CLU
		FOS_CXCL8
		FOS_DDIT3
		FOS_ERCC4
		FOS_EZR
		FOS_FAS
		FOS_FOS
		FOS_GSTP1
		FOS_HSPH1
		FOS_IL1A
		FOS_MELTF
		FOS_MYC
		FOS_NGF
		FOS_NQO1
		FOS_PCK2
		FOS_PDHA1
		FOS_PGR
		FOS_PLAUR
		FOS_SMAD4
		FOS_SOX7
		FOS_SRR
		FOS_TP53
		FOS_MT1A
		FOS_TIMP1
		FOSB_CXCL8
		FOSB_TGFB1
		FOSB_TIMP1
		FOXO1_ADIPOR1
		FOXO1_ANGPT2
		FOXO1_AR
		FOXO1_CDKN1B
		FOXO1_CXCR4
		FOXO1_EDN1
		FOXO1_EGR1
		FOXO1_HYOU1
		FOXO1_IGFBP1
		FOXO1_IL6
		FOXO1_IRS2
		FOXO1_PDGFA
		FOXO1_TXNIP
		FOXO3_AR
		FOXO3_BBC3
		FOXO3_BCL6
		FOXO3_CDKN2B
		FOXO3_SIRT1
		FOXO3_SIRT6
		FOXO3_TXNIP
		FOXO3_VEGFA
		FOXO3_VEGFB
		HDAC1_AR
		HDAC1_BAMBI
		HDAC1_BIRC3
		HDAC1_CCND1
		HDAC1_CCND2
		HDAC1_CD44
		HDAC1_CD82
		HDAC1_CDKN2A
		HDAC1_COL1A2
		HDAC1_CXCL8
		HDAC1_EGFR
		HDAC1_EGR1
		HDAC1_EIF2AK1
		HDAC1_FOS
		HDAC1_HMGCS1
		HDAC1_HSPA5
		HDAC1_ICAM1
		HDAC1_IGFBP3
		HDAC1_KLF4
		HDAC1_MGMT
		HDAC1_MICA
		HDAC1_MMP28
		HDAC1_PCNA
		HDAC1_PHB
		HDAC1_PSIP1
		HDAC1_RARB
		HDAC1_RECK
		HDAC1_RHOB
		HDAC1_SFRP1
		HDAC1_SNAI2
		HDAC1_SP1
		HDAC1_TJP1
		HDAC1_TNFRSF10A
		HDAC1_TP53
		HDAC1_TXNIP
		HDAC2_APAF1
		HDAC2_CAD
		HDAC2_CCL2
		HDAC2_COL1A2
		HDAC2_CXCL8
		HDAC2_IGF1
		HDAC2_KLF4
		HDAC2_MYC
		HDAC2_PHB
		HDAC2_SNAI2
		HDAC2_SP1
		HDAC2_TGFBR2
		HDAC2_VEGFA
		JUNB_APOM
		JUNB_CD82
		JUNB_CDKN2A
		JUNB_CLU
		JUNB_EGFR
		JUNB_IL1B
		JUNB_NQO1
		JUNB_SMAD4
		JUNB_DCN
		JUNB_TIMP1
		JUND_BCL6
		JUND_CCND1
		JUND_CLU
		JUND_ERBB2
		JUND_F3
		JUND_GADD45A
		JUND_IL6
		JUND_ITGAV
		JUND_MDM2
		JUND_NQO1
		JUND_NQO2
		JUND_PLAUR
		JUND_SOX4
		JUND_TGFB1
		JUND_TIMP1
		KLF4_ATF3
		KLF4_CCND1
		KLF4_CDH5
		KLF4_CDKN1B
		KLF4_CDKN1C
		KLF4_GDF15
		KLF4_HSPA8
		KLF4_IFITM3
		KLF4_IL1B
		KLF4_IL6
		KLF4_KRT19
		KLF4_LAMA1
		KLF4_LXN
		KLF4_MMP2
		KLF4_ODC1
		KLF4_PFKP
		KLF4_RARA
		KLF4_SOD1
		KLF4_TAGLN
		KLF4_THBD
		KLF4_TP53
		KLF4_VEGFA
		KLF5_CCND1
		KLF5_CDKN2B
		KLF5_FASN
		KLF5_FOXO1
		KLF5_HIF1A
		KLF5_NOTCH1
		LMO2_ELK1
		LMO2_FGF2
		LMO2_LEF1
		LMO2_LYL1
		LMO2_ZEB1
		MEF2C_CDKL5
		MEF2C_JUN
		MEF2C_MAPK7
		MEF2C_NR4A1
		MEF2C_VEGFA
		MYCN_CLU
		MYCN_HLA-A
		MYCN_HLA-F
		NCOR1_AR
		NCOR1_G0S2
		NCOR1_IGF1
		NCOR1_IGFBP3
		NCOR1_SNAI2
		NFKB2_CCND2
		NFKB2_CDK6
		NFKB2_HIF1A
		NFKB2_SELP
		NFKB2_SND1
		NFKB2_EGFR
		NR3C1_ATF2
		NR3C1_ATP1B1
		NR3C1_BAD
		NR3C1_BAX
		NR3C1_BGLAP
		NR3C1_CALD1
		NR3C1_CCND1
		NR3C1_CCND3
		NR3C1_CDK6
		NR3C1_CYP19A1
		NR3C1_ELK1
		NR3C1_ETS1
		NR3C1_HRH1
		NR3C1_MAOA
		NR3C1_PNRC1
		NR3C1_PPIG
		NR3C1_SRF
		NR3C1_STAT1
		NR3C1_TP53
		PARP1_CXCL1
		PARP1_DNAAF4
		PARP1_FBN1
		PARP1_FN1
		PARP1_FOXO1
		PARP1_HFE
		PARP1_IFNAR1
		PARP1_JUN
		PARP1_RELA
		PARP1_SERPINE1
		PARP1_SERPINF1
		PARP1_SMARCB1
		PARP1_SNAI1
		PARP1_THBD
		PARP1_VIM
		PGR_ATP1B1
		PGR_CCND1
		PGR_DUSP1
		PGR_EGFR
		PGR_ERBB2
		PGR_HLTF
		PGR_IRS2
		PGR_MYC
		PGR_PLD1
		PGR_RELA
		PGR_YWHAQ
		PPARG_ACAT1
		PPARG_ATP2A2
		PPARG_CFLAR
		PPARG_DBI
		PPARG_GDF15
		PPARG_ICAM1
		PPARG_KLF4
		PPARG_MYC
		PPARG_PTEN
		PPARG_TXNIP
		PPARG_GADD45A
		PPARG_GADD45B
		RARA_ABCC3
		RARA_ETS1
		RARA_ICAM1
		RARA_MACROD1
		RARA_MAOB
		RARA_PRKCA
		RARA_RARB
		RARA_SCD
		RARA_THBD
		RARA_AKR1B1
		RARA_CRABP2
		RARA_GADD45A
		RARA_GADD45B
		RARA_MIF
		RUNX1_BAALC
		RUNX1_CCL3
		RUNX1_CCND2
		RUNX1_CD34
		RUNX1_FHL2
		RUNX1_JUN
		RUNX1_KLF4
		RUNX1_MECOM
		RUNX1_MYH10
		RUNX1_MYL9
		RUNX1_NCAM1
		RUNX1_NF1
		RUNX1_RELA
		RUNX1_SLC22A4
		RUNX1_TIMP1
		RUNX1_VEGFA
		SIRT1_CCND1
		SIRT1_CFH
		SIRT1_CFLAR
		SIRT1_COL10A1
		SIRT1_COL1A2
		SIRT1_CTNNB1
		SIRT1_EGLN1
		SIRT1_FOXO3
		SIRT1_HIF1A
		SIRT1_HSF1
		SIRT1_HSPA4
		SIRT1_HYOU1
		SIRT1_ICAM1
		SIRT1_IL1B
		SIRT1_MCL1
		SIRT1_MYC
		SIRT1_NDRG1
		SIRT1_NOTCH1
		SIRT1_NQO1
		SIRT1_SHC1
		SIRT1_TBX3
		SIRT1_TNFRSF10B
		SIRT1_TP53
		SIRT1_WRN
		SIRT1_XPC
		SMAD3_AHR
		SMAD3_ANGPTL4
		SMAD3_BAMBI
		SMAD3_BGLAP
		SMAD3_FST
		SMAD3_FSTL3
		SMAD3_GLI2
		SMAD3_JUN
		SMAD3_LTBP4
		SMAD3_MYC
		SMAD3_POR
		SMAD3_PTHLH
		SMAD3_SERPINE1
		SMAD3_TGFB1
		SMAD3_VEGFA
		SMAD3_TIMP1
		SMAD4_AHR
		SMAD4_BAMBI
		SMAD4_BGLAP
		SMAD4_BTRC
		SMAD4_CDKN2B
		SMAD4_FBXO32
		SMAD4_FSTL3
		SMAD4_JUN
		SMAD4_MYC
		SMAD4_POR
		SMAD4_SERPINE1
		SMAD4_SKIL
		SMAD4_TGFB1
		SMAD4_TIMP1
		SNAI1_CDH2
		SNAI1_CXADR
		SNAI1_FN1
		SNAI1_HBEGF
		SNAI1_SNAI1
		SNAI1_THBS1
		SNAI2_CD44
		SNAI2_CDH2
		SNAI2_CXCL12
		SNAI2_CXCR4
		SNAI2_LPAR2
		SNAI2_UBE2D3
		SOX4_AXIN2
		SOX4_DHX9
		SOX4_HDAC8
		SOX4_KMT2A
		SOX4_NCAM1
		SOX4_NKX3-1
		SREBF1_ACACB
		SREBF1_ACLY
		SREBF1_AR
		SREBF1_BCL2L1
		SREBF1_CAV1
		SREBF1_FAS
		SREBF1_FASN
		SREBF1_FDPS
		SREBF1_IRS2
		SREBF1_LDLR
		SREBF1_LRP1
		SREBF1_SCD
		SREBF1_SCD5
		STAT1_ACAT1
		STAT1_APP
		STAT1_BAX
		STAT1_CCL2
		STAT1_CTSB
		STAT1_CTSL
		STAT1_EDN1
		STAT1_EGFR
		STAT1_FAS
		STAT1_FCGRT
		STAT1_FGF2
		STAT1_GLS
		STAT1_HLA-E
		STAT1_HSP90AA1
		STAT1_ICAM1
		STAT1_IFIT3
		STAT1_IL1R1
		STAT1_IL6
		STAT1_IRF1
		STAT1_IRF7
		STAT1_KRT17
		STAT1_LY96
		STAT1_MUC1
		STAT1_MVP
		STAT1_PML
		STAT1_PPARA
		STAT1_S100A10
		STAT1_SCARB1
		STAT1_SMARCA4
		STAT1_SOCS3
		STAT1_STAT2
		STAT1_TAP1
		STAT1_TIMP1
		STAT1_TP53
		STAT1_XAF1
		STAT1_FOS
		STAT2_CCL2
		STAT2_IFIT3
		STAT2_IRF1
		STAT2_PML
		STAT2_RCAN1
		STAT2_SCARB1
		STAT2_SCARB2
		STAT2_STAT1
		STAT5A_BCL2L1
		STAT5A_BCL6
		STAT5A_CCND1
		STAT5A_CDKN2B
		STAT5A_HRH1
		STAT5A_SP1
		STAT5A_EGFR
		STAT5B_BCL2L1
		STAT5B_BCL6
		STAT5B_CCND1
		STAT5B_ESR2
		STAT5B_IGF1
		STAT5B_EGFR
		TCF4_CCND1
		TCF4_CD44
		TCF4_FST
		TCF4_JUN
		TCF4_KLF4
		TCF4_LGR5
		TCF4_MYC
		TCF4_NOTUM
		TCF4_PLD1
		TCF4_PTEN
		TCF4_VCAN
		TCF4_VEGFA
		TCF4_VIM
		VDR_ASAP2
		VDR_BHLHE40
		VDR_CDKN1B
		VDR_CXCL8
		VDR_DDIT4
		VDR_EGFR
		VDR_ERBB2
		VDR_IGFBP3
		VDR_IL6
		VDR_NCOR1
		VDR_PHB
		VDR_TNFRSF21
		VDR_TPT1
		XBP1_CCL2
		XBP1_CXCL8
		XBP1_DDIT3
		XBP1_ERP29
		XBP1_HSPA5
		XBP1_IL6
		XBP1_VEGFA
		XBP1_WFS1
		XBP1_ZHX2
		YBX1_ANAPC4
		YBX1_AR
		YBX1_CCNC
		YBX1_CXCR4
		YBX1_EGFR
		YBX1_ERBB2
		YBX1_ERBB3
		YBX1_FAS
		YBX1_MET
		YBX1_MIA
		YBX1_MMP2
		YBX1_MNAT1
		YBX1_RAD9A
		ZFP36_CXCL8
		ZFP36_ELAVL1
		ZFP36_HIF1A
		ZFP36_IL6
		ZFP36_LATS2
		ZFP36_VEGFA

## Sheet: Mono_tumor
Ligand_Receptor	Receptor_TF	TF_Target
ADAM17_ITGB1	TGFBR3_PPARD	APC_AKT1
ADAM17_ITGA5	TGFBR3_MEF2C	APC_AMHR2
ADAM17_NOTCH1	TGFBR3_SOX4	APC_DLG1
APOE_LRP1	TGFBR3_FOS	APC_F8
APOE_LRP5	TGFBR3_PGR	APC_KLF4
APOE_VLDLR	TGFBR3_AR	APC_MYC
AREG_ERBB3	TGFBR3_SMAD3	APC_ODC1
C1QB_LRP1	TGFBR3_CTNNB1	AR_AKR1C3
CALM3_PDE1A	TGFBR3_ESR1	AR_AKT1
CALM3_SELL	TGFBR3_EGR1	AR_ALDH1A3
CD14_ITGB1	TGFBR3_NELFCD	AR_ARG2
EREG_ERBB3	TGFBR3_SMAD4	AR_BSG
F13A1_ITGB1	TGFBR3_EPAS1	AR_BTG2
HBEGF_PRLR	TGFBR3_FOXO3	AR_CDH11
HBEGF_CD82	CD82_RARG	AR_CDH2
HLA-B_CANX	CD82_FOS	AR_CDK6
HMGB1_THBD	CD82_NFKB2	AR_CDKN1A
ICAM4_ITGB1	CD82_YY1	AR_CTNNB1
ICAM4_ITGAV	CD82_SMAD3	AR_CYP7B1
IL1A_IL1R1	CD82_HDAC2	AR_EGFR
IL1B_IL1R1	CD82_ATM	AR_ELK4
IL1RN_IL1R1	CD82_VHL	AR_ERBB2
MFNG_NOTCH1	CD82_RARB	AR_ERBB3
MFNG_NOTCH2	CD82_PGR	AR_ETV1
MMP9_LRP1	CD82_BRCA1	AR_FN1
OSM_IL6ST	CD82_AR	AR_GTF2F1
OSM_LIFR	CD82_HDAC4	AR_IFI16
PLAU_LRP1	CD82_CTNNB1	AR_IGF1R
PLAU_ITGB1	CD82_HDAC1	AR_KLF5
PLAU_ITGA5	CD82_SMAD4	AR_MED1
PLAU_ITGAV	CD82_RARA	AR_MID1
PLAU_VLDLR	CD82_TCF7L2	AR_MUC1
PSAP_LRP1	CD82_PPARG	AR_MYC
PSEN1_NOTCH1	SELL_NR3C1	AR_NDRG1
PSEN1_NCSTN	SELL_FOS	AR_NKX3-1
PSEN1_NOTCH2	SELL_NFKB2	AR_PC
PSEN1_NOTCH4	SELL_SMAD3	AR_PEBP1
PTGS2_CAV1	SELL_JUNB	AR_PMEPA1
SELPLG_SELL	SELL_STAT5A	AR_PTEN
SELPLG_SELP	SELL_KLF4	AR_PTPN1
SERPINA1_LRP1	SELL_LMO2	AR_REST
SPP1_ITGB1	SELL_FOXO3	AR_SESN1
SPP1_ITGA5	SELL_PGR	AR_SRD5A3
SPP1_ITGAV	SELL_NELFCD	AR_TCF7L2
SPP1_S1PR1	SELL_BCL6	AR_TJP1
TGFB1_ITGAV	SELL_RARA	AR_TSC2
TGFB1_CAV1	LRP1_APC	AR_VEGFA
TGFB1_ENG	LRP1_SMAD3	AR_VIM
TGFB1_TGFBR3	LRP1_SREBF1	AR_WEE1
THBS1_LRP1	LRP1_SIRT1	AR_XIAP
THBS1_ITGB1	LRP1_CTNNB1	ARNTL_BHLHE40
THBS1_ITGA6	LRP1_TCF7L2	ARNTL_CRY1
THBS1_LRP5	LRP1_PPARG	ARNTL_CRY2
THBS1_CD47	LRP1_SRF	ARNTL_PER1
THBS1_TNFRSF11B	CANX_NR3C1	ATF2_ATF3
	CANX_ATF2	ATF2_CCND1
	CANX_ATF3	ATF2_CDKN1A
	CANX_ESR1	ATF2_DUSP1
	CANX_SREBF1	ATF2_FAS
	CANX_ATF4	ATF2_FN1
	CANX_ATM	ATF2_KAT5
	CANX_ATF6	ATF2_IMPDH2
	CANX_CTNNB1	ATF2_ITGB8
	CANX_FOS	ATF2_MMP2
	CANX_SRF	ATF2_PCK2
	CANX_PARP1	ATF2_PLAT
	CANX_STAT5A	ATF2_ST3GAL5
	CANX_AR	ATF2_TGFB2
	NOTCH2_NR3C1	ATF2_FOS
	NOTCH2_APC	ATF2_HLA-E
	NOTCH2_HIPK2	ATF2_PENK
	NOTCH2_NANOG	ATF3_ADIPOR1
	NOTCH2_SMAD3	ATF3_ADIPOR2
	NOTCH2_HDAC2	ATF3_AK4
	NOTCH2_ERCC2	ATF3_DDIT3
	NOTCH2_KLF4	ATF3_GDF15
	NOTCH2_LMO2	ATF3_ID1
	NOTCH2_MEF2C	ATF3_LDLR
	NOTCH2_ATM	ATF3_MMP2
	NOTCH2_SIRT1	ATF3_TP53
	NOTCH2_CTNNB1	ATF4_ATF3
	NOTCH2_EGR1	ATF4_ATG5
	NOTCH2_HDAC1	ATF4_BGLAP
	NOTCH2_BCL6	ATF4_CA9
	NOTCH2_SMAD4	ATF4_CCL2
	NOTCH2_TCF7L2	ATF4_CEBPB
	NOTCH2_PPARG	ATF4_DDIT3
	NOTCH2_FOS	ATF4_DDIT4
	NOTCH2_SRF	ATF4_DDR2
	NOTCH2_NFKB2	ATF4_HSPA5
	NOTCH2_YY1	ATF4_IGFBP1
	NOTCH2_HEY2	ATF4_SIGMAR1
	NOTCH2_MZF1	ATF4_SIRT2
	NOTCH2_STAT5A	ATF4_TNFRSF10B
	NOTCH2_FOXO3	ATF4_TRIB3
	NOTCH2_SOX4	ATF4_VEGFA
	NOTCH2_DNMT3A	ATF6_ATP2A2
	NOTCH2_DNMT1	ATF6_BGLAP
	NOTCH2_PGR	ATF6_DDIT3
	NOTCH2_ZBTB7A	ATF6_DNAJC3
	NOTCH2_BRCA1	ATF6_HSPA5
	NOTCH2_AR	ATF6_NUCB1
	NOTCH2_SMARCA4	ATF6_RTN3
	NOTCH2_KAT2B	ATF6_WBP1
	NOTCH2_EZH2	ATF6_XBP1
	NOTCH2_MLLT10	ATM_BAX
	ITGAV_FOS	ATM_CDKN1A
	ITGAV_SRF	ATM_DUSP1
	ITGAV_NANOG	ATM_FAS
	ITGAV_SMAD3	ATM_GADD45A
	ITGAV_EPAS1	ATM_IGF1R
	ITGAV_KLF4	ATM_SLC2A1
	ITGAV_FOXO3	ATM_SP1
	ITGAV_PGR	ATM_TERF1
	ITGAV_BRCA1	ATM_TNFRSF10B
	ITGAV_CTNNB1	ATM_VEGFA
	ITGAV_EGR1	BCL6_BCL2L1
	ITGAV_SMAD4	BCL6_CDKN1A
	ITGAV_PPARG	BCL6_CDKN2B
	LIFR_FOS	BCL6_MYC
	LIFR_SRF	BCL6_PDCD2
	LIFR_NANOG	BCL6_STAT3
	LIFR_SMAD3	BCL6_SUMO1
	LIFR_ESR1	BCL6_XBP1
	LIFR_EPAS1	BRCA1_ATM
	LIFR_STAT5A	BRCA1_CCND1
	LIFR_KLF4	BRCA1_CDKN1A
	LIFR_MEF2C	BRCA1_DDB2
	LIFR_ATM	BRCA1_E2F6
	LIFR_PGR	BRCA1_EGFR
	LIFR_BRCA1	BRCA1_FOS
	LIFR_AR	BRCA1_FOXC1
	LIFR_CTNNB1	BRCA1_FST
	LIFR_SMAD4	BRCA1_GADD45A
	SELP_ATF2	BRCA1_HIF1A
	SELP_FOS	BRCA1_HSPA5
	SELP_JUNB	BRCA1_JAK1
	SELP_SIRT1	BRCA1_KHSRP
	SELP_CTNNB1	BRCA1_MDM2
	SELP_EGR1	BRCA1_RNASEL
	SELP_NELFCD	BRCA1_STAT1
	ERBB3_NR3C1	BRCA1_STAT2
	ERBB3_ATF2	BRCA1_STAT3
	ERBB3_CTCF	BRCA1_XPC
	ERBB3_SMAD3	CTCF_ANG
	ERBB3_HDAC2	CTCF_APP
	ERBB3_NFIC	CTCF_ASAP2
	ERBB3_ATF6	CTCF_BBC3
	ERBB3_SIRT1	CTCF_CCND1
	ERBB3_CTNNB1	CTCF_DMPK
	ERBB3_EGR1	CTCF_PBXIP1
	ERBB3_HDAC1	CTCF_IPO13
	ERBB3_BCL6	CTCF_MEG3
	ERBB3_SMAD4	CTCF_MYC
	ERBB3_TCF7L2	CTCF_NF1
	ERBB3_FOS	CTCF_PTPRG
	ERBB3_NFKB2	CTCF_RAD21
	ERBB3_YY1	CTCF_RARRES1
	ERBB3_HEY2	CTCF_SIX5
	ERBB3_JUNB	CTNNB1_AR
	ERBB3_PARP1	CTNNB1_CCND1
	ERBB3_STAT5A	CTNNB1_CLDN2
	ERBB3_FOXO3	CTNNB1_FST
	ERBB3_SOX4	CTNNB1_GLCE
	ERBB3_TP63	CTNNB1_GLI2
	ERBB3_DNMT1	CTNNB1_MMP14
	ERBB3_GTF3A	CTNNB1_MYC
	ERBB3_AR	CTNNB1_NRCAM
	ERBB3_SMARCA4	CTNNB1_PLD1
	NOTCH1_PPARD	CTNNB1_PPARD
	NOTCH1_NR3C1	CTNNB1_STARD7
	NOTCH1_APC	CTNNB1_TCF7
	NOTCH1_HIPK2	CTNNB1_VIM
	NOTCH1_ATF2	CTNNBIP1_GLI2
	NOTCH1_HIC1	CTNNBIP1_MMP14
	NOTCH1_GABPA	DNMT1_BAG1
	NOTCH1_PTTG1	DNMT1_BMP2
	NOTCH1_ZNF24	DNMT1_CDKN2A
	NOTCH1_CTCF	DNMT1_CDKN2B
	NOTCH1_SMAD3	DNMT1_HDAC1
	NOTCH1_ATF3	DNMT1_MBD2
	NOTCH1_HDAC2	DNMT1_MGMT
	NOTCH1_ERCC2	DNMT1_MSH2
	NOTCH1_SREBF1	DNMT1_SFRP1
	NOTCH1_NUPR1	DNMT1_TIMP3
	NOTCH1_ATF4	DNMT1_TNFRSF10B
	NOTCH1_EPAS1	DNMT1_TP53
	NOTCH1_KLF4	DNMT1_VEGFA
	NOTCH1_LMO2	DNMT3A_CDKN1A
	NOTCH1_MEF2C	DNMT3A_CDKN2A
	NOTCH1_ATM	DNMT3A_IGFBP3
	NOTCH1_VHL	DNMT3A_JUP
	NOTCH1_NFIC	DNMT3A_SFRP1
	NOTCH1_ATF6	EGR1_ACE
	NOTCH1_SIRT1	EGR1_AKR1B1
	NOTCH1_NFYA	EGR1_AR
	NOTCH1_CTNNB1	EGR1_ATF3
	NOTCH1_KLF8	EGR1_BCAR1
	NOTCH1_EGR1	EGR1_CCND1
	NOTCH1_HDAC1	EGR1_CCND2
	NOTCH1_BCL6	EGR1_CDKN1A
	NOTCH1_ARNTL	EGR1_EAPP
	NOTCH1_SMAD4	EGR1_EGFR
	NOTCH1_TCF7L2	EGR1_F3
	NOTCH1_PPARG	EGR1_FAS
	NOTCH1_ING1	EGR1_FGF2
	NOTCH1_RARG	EGR1_FN1
	NOTCH1_KLF10	EGR1_GDF15
	NOTCH1_FOS	EGR1_GGPS1
	NOTCH1_SRF	EGR1_HIF1A
	NOTCH1_NFKB2	EGR1_HYAL1
	NOTCH1_EGR3	EGR1_IMPDH2
	NOTCH1_SOX6	EGR1_LDLR
	NOTCH1_YY1	EGR1_MMP14
	NOTCH1_HEY2	EGR1_NAB2
	NOTCH1_JUNB	EGR1_PDGFC
	NOTCH1_PARP1	EGR1_POR
	NOTCH1_MZF1	EGR1_PSEN2
	NOTCH1_STAT5A	EGR1_PTEN
	NOTCH1_FOXO3	EGR1_SLC4A2
	NOTCH1_CTNNBIP1	EGR1_SOD1
	NOTCH1_SOX4	EGR1_SPRY1
	NOTCH1_ING4	EGR1_TFPI2
	NOTCH1_DNMT3A	EGR1_TGFBR2
	NOTCH1_DNMT1	EGR1_TNFSF10
	NOTCH1_RARB	EGR1_TP53
	NOTCH1_PGR	EGR1_UBE2S
	NOTCH1_ZBTB7A	EGR1_VEGFA
	NOTCH1_BRCA1	EGR1_CD9
	NOTCH1_AR	EGR1_SERPINE1
	NOTCH1_SPI1	EGR3_CAT
	NOTCH1_SMARCA4	EGR3_NAB2
	NOTCH1_HDAC4	EGR3_SPRY1
	NOTCH1_NELFCD	EPAS1_MMP14
	NOTCH1_KAT2B	EPAS1_MSC
	NOTCH1_RFX5	EPAS1_SERPINE1
	NOTCH1_RARA	EPAS1_VEGFA
	NOTCH1_PML	ERCC2_BAX
	NOTCH1_MLLT10	ERCC2_CDKN1A
	ITGA5_FOS	ERCC2_CPD
	ITGA5_SRF	ERCC2_LAMTOR5
	ITGA5_SMAD3	ERCC2_TP53
	ITGA5_SREBF1	ERCC2_XPA
	ITGA5_EPAS1	ESR1_BTG2
	ITGA5_STAT5A	ESR1_CTNNB1
	ITGA5_KLF4	ESR1_EGFR
	ITGA5_SOX4	ESR1_FOS
	ITGA5_SPI1	ESR1_JUNB
	ITGA5_CTNNB1	ESR1_MYC
	ITGA5_EGR1	ESR1_SP1
	ITGA5_RARA	ESR1_ZEB1
	LRP5_APC	ESR1_ZFHX3
	LRP5_NANOG	EZH2_APC
	LRP5_SMAD3	EZH2_CCND1
	LRP5_SREBF1	EZH2_CDKN1A
	LRP5_ATF4	EZH2_CDKN2B
	LRP5_KLF4	EZH2_FBXO32
	LRP5_MEF2C	EZH2_FOXC1
	LRP5_SIRT1	EZH2_HDAC1
	LRP5_CTNNB1	EZH2_KPNB1
	LRP5_SMAD4	EZH2_MMP2
	LRP5_TCF7L2	EZH2_MYC
	LRP5_PPARG	EZH2_PEBP1
	LRP5_FOS	EZH2_PIP5K1C
	LRP5_SOX6	EZH2_POLR3D
	LRP5_FOXO3	EZH2_PTEN
	LRP5_CTNNBIP1	EZH2_RPLP0
	LRP5_AR	EZH2_SNAI2
	LRP5_SMARCA4	EZH2_TP53
	LRP5_PML	FOS_BCL2L1
	NCSTN_FOS	FOS_CCND1
	NCSTN_HEY2	FOS_CLU
	NCSTN_SMAD3	FOS_DDIT3
	NCSTN_HDAC2	FOS_ERCC4
	NCSTN_NFIC	FOS_EZR
	NCSTN_ATF6	FOS_FAS
	NCSTN_AR	FOS_FOS
	NCSTN_CTNNB1	FOS_GSTP1
	NCSTN_HDAC1	FOS_LRIG2
	NCSTN_ARNTL	FOS_MELTF
	NCSTN_SMAD4	FOS_MYC
	TNFRSF11B_MEF2C	FOS_NGF
	TNFRSF11B_FOS	FOS_NQO1
	TNFRSF11B_NFKB2	FOS_PCK2
	TNFRSF11B_SOX6	FOS_PDHA1
	TNFRSF11B_PGR	FOS_PGR
	TNFRSF11B_AR	FOS_SMAD4
	TNFRSF11B_SIRT1	FOS_SMAD7
	TNFRSF11B_NANOG	FOS_SOX7
	TNFRSF11B_SMAD3	FOS_SRR
	TNFRSF11B_ATF3	FOS_TP53
	TNFRSF11B_CTNNB1	FOS_MT1A
	TNFRSF11B_ERCC2	FOXO3_AR
	TNFRSF11B_SMAD4	FOXO3_BBC3
	TNFRSF11B_ATF4	FOXO3_CDKN2B
	TNFRSF11B_TCF7L2	FOXO3_GALT
	S1PR1_SMAD3	FOXO3_SIRT6
	S1PR1_HDAC2	FOXO3_TNFSF10
	S1PR1_STAT5A	FOXO3_VEGFA
	S1PR1_KLF4	FOXO3_VEGFB
	S1PR1_FOXO3	GABPA_ERBB2
	S1PR1_SPI1	GABPA_RPS3A
	S1PR1_HDAC1	GABPA_TOMM70
	S1PR1_BCL6	GABPA_ZNF205
	CAV1_NR3C1	GTF3A_ADM
	CAV1_SMAD3	GTF3A_BAG3
	CAV1_ATF3	GTF3A_FUS
	CAV1_SREBF1	GTF3A_STAT1
	CAV1_EPAS1	HDAC1_AR
	CAV1_KLF4	HDAC1_BAMBI
	CAV1_ATM	HDAC1_CCND1
	CAV1_SIRT1	HDAC1_CCND2
	CAV1_CTNNB1	HDAC1_CD82
	CAV1_EGR1	HDAC1_CDKN1A
	CAV1_HDAC1	HDAC1_CDKN2A
	CAV1_SMAD4	HDAC1_COL1A2
	CAV1_FOS	HDAC1_EGFR
	CAV1_SRF	HDAC1_EIF2AK1
	CAV1_MZF1	HDAC1_FOS
	CAV1_STAT5A	HDAC1_HMGCS1
	CAV1_FOXO3	HDAC1_HSPA5
	CAV1_DNMT3A	HDAC1_ICAM1
	CAV1_DNMT1	HDAC1_IGFBP3
	CAV1_RARB	HDAC1_KLF4
	CAV1_PGR	HDAC1_MGMT
	CAV1_BRCA1	HDAC1_MICA
	CAV1_AR	HDAC1_MMP28
	CAV1_PML	HDAC1_PHB
	CD47_NR3C1	HDAC1_RARB
	CD47_IRF9	HDAC1_RECK
	CD47_NANOG	HDAC1_RHOB
	CD47_STAT5A	HDAC1_SFRP1
	CD47_KLF4	HDAC1_SMAD7
	CD47_AR	HDAC1_SNAI2
	CD47_SPI1	HDAC1_SP1
	CD47_NRF1	HDAC1_STAT3
	CD47_SMARCA4	HDAC1_TJP1
	CD47_BCL6	HDAC1_TP53
	ENG_FOS	HDAC2_CAD
	ENG_SOX6	HDAC2_CCL2
	ENG_NANOG	HDAC2_CDKN1A
	ENG_HEY2	HDAC2_COL1A2
	ENG_SMAD3	HDAC2_IGF1
	ENG_EPAS1	HDAC2_KLF4
	ENG_STAT5A	HDAC2_MYC
	ENG_KLF4	HDAC2_PHB
	ENG_LMO2	HDAC2_SNAI2
	ENG_FOXO3	HDAC2_SP1
	ENG_MEF2C	HDAC2_TGFBR2
	ENG_PGR	HDAC2_TNFSF10
	ENG_AR	HDAC2_VEGFA
	ENG_SPI1	HDAC4_ATF4
	ENG_SIRT1	HDAC4_CA9
	ENG_CTNNB1	HDAC4_CDKN1A
	ENG_SMAD4	HDAC4_CDKN2A
	ENG_PPARG	HDAC4_HDAC3
	NOTCH4_NR3C1	HDAC4_KLF4
	NOTCH4_HEY2	HDAC4_MEF2A
	NOTCH4_SMAD3	HDAC4_PTPA
	NOTCH4_KLF4	HDAC4_RECK
	NOTCH4_CTNNBIP1	HDAC4_RUNX2
	NOTCH4_MEF2C	HDAC4_SMAD4
	NOTCH4_DNMT1	HDAC4_VEGFA
	NOTCH4_PGR	HEY2_GATA4
	NOTCH4_ZBTB7A	HEY2_GATA6
	NOTCH4_AR	HIC1_ACKR3
	NOTCH4_SMARCA4	HIC1_EPHA2
	NOTCH4_CTNNB1	HIC1_MYC
	NOTCH4_HDAC1	HIC1_STAT3
	NOTCH4_SMAD4	HIC1_VEGFA
	NOTCH4_EZH2	HIPK2_CDKN1A
	THBD_KLF10	HIPK2_CTBP2
	THBD_ATF4	HIPK2_HIF1A
	THBD_KLF4	HIPK2_TP53
	THBD_DNMT1	HIPK2_VEGFA
	THBD_NFIC	HIPK2_VIM
	THBD_KLF8	ING1_BAX
	IL6ST_NR3C1	ING1_CASP3
	IL6ST_FOS	ING1_CDKN1A
	IL6ST_SRF	ING1_FAT1
	IL6ST_NFKB2	ING1_TP53
	IL6ST_IRF9	ING4_ANGPT1
	IL6ST_NANOG	ING4_ARL6IP5
	IL6ST_SMAD3	ING4_BAX
	IL6ST_ATF3	ING4_CASP3
	IL6ST_ESR1	ING4_CCND1
	IL6ST_EPAS1	ING4_CDKN1A
	IL6ST_STAT5A	ING4_TP53
	IL6ST_KLF4	IRF9_CCND2
	IL6ST_ATM	IRF9_CDKN1A
	IL6ST_DNMT1	IRF9_IFIT3
	IL6ST_PGR	IRF9_NCAM1
	IL6ST_AR	IRF9_PML
	IL6ST_CTNNB1	IRF9_SP100
	IL6ST_EGR1	JUNB_APOM
	IL6ST_HDAC1	JUNB_CD82
	IL6ST_BCL6	JUNB_CDKN1A
	VLDLR_PPARD	JUNB_CDKN2A
	VLDLR_APC	JUNB_CLU
	VLDLR_FOS	JUNB_EGFR
	VLDLR_SREBF1	JUNB_NQO1
	VLDLR_ATF4	JUNB_SMAD4
	VLDLR_DNMT3A	JUNB_DCN
	VLDLR_DNMT1	KAT2B_CDKN1A
	VLDLR_SIRT1	KAT2B_CLOCK
	VLDLR_CTNNB1	KAT2B_CYP1B1
	VLDLR_TCF7L2	KAT2B_NPAS2
	ITGB1_PPARD	KAT2B_SMAD4
	ITGB1_NR3C1	KAT2B_YY1
	ITGB1_SMAD3	KAT2B_ZEB1
	ITGB1_KLF4	KLF10_CDKN1A
	ITGB1_LMO2	KLF10_EGFR
	ITGB1_MEF2C	KLF10_FGFR1
	ITGB1_SIRT1	KLF10_PTGS1
	ITGB1_CTNNB1	KLF10_SERPINE1
	ITGB1_EGR1	KLF4_ATF3
	ITGB1_HDAC1	KLF4_CCND1
	ITGB1_SMAD4	KLF4_CDH5
	ITGB1_FOS	KLF4_CDKN1A
	ITGB1_SRF	KLF4_CDKN1C
	ITGB1_STAT5A	KLF4_GDF15
	ITGB1_FOXO3	KLF4_HSPA8
	ITGB1_PGR	KLF4_IFITM3
	ITGB1_BRCA1	KLF4_KRT19
	ITGB1_AR	KLF4_LAMA1
	ITGB1_EZH2	KLF4_LXN
	ITGB1_PML	KLF4_MMP2
	IL1R1_NR3C1	KLF4_ODC1
	IL1R1_FOS	KLF4_PFKP
	IL1R1_SRF	KLF4_SOD1
	IL1R1_NFKB2	KLF4_TAGLN
	IL1R1_IRF9	KLF4_THBD
	IL1R1_SMAD3	KLF4_TP53
	IL1R1_JUNB	KLF4_VEGFA
	IL1R1_ATF3	KLF8_CDH2
	IL1R1_EPAS1	KLF8_FN1
	IL1R1_STAT5A	KLF8_MMP14
	IL1R1_MEF2C	KLF8_SLC22A3
	IL1R1_ATM	KLF8_VIM
	IL1R1_DNMT1	LMO2_ELK1
	IL1R1_PGR	LMO2_FGF2
	IL1R1_CTNNB1	LMO2_LEF1
	IL1R1_EGR1	LMO2_LYL1
	IL1R1_HDAC1	LMO2_NFATC1
	IL1R1_NELFCD	LMO2_ZEB1
	IL1R1_BCL6	MEF2C_CDKL5
	IL1R1_SMAD4	MEF2C_MAPK7
	IL1R1_PPARG	MEF2C_MECP2
	ITGA6_RARG	MEF2C_NR4A1
	ITGA6_FOS	MEF2C_VEGFA
	ITGA6_SRF	MLLT10_BAX
	ITGA6_HEY2	MLLT10_CDKN1A
	ITGA6_SMAD3	MLLT10_MDM2
	ITGA6_EPAS1	MZF1_BLMH
	ITGA6_STAT5A	MZF1_CD34
	ITGA6_KLF4	MZF1_CDH2
	ITGA6_SOX4	MZF1_MMP2
	ITGA6_ATM	MZF1_PIK3R3
	ITGA6_DNMT3A	NANOG_GATA2
	ITGA6_PGR	NANOG_GATA4
	ITGA6_BRCA1	NANOG_GATA6
	ITGA6_AR	NANOG_LAMB1
	ITGA6_CTNNB1	NELFCD_CCND1
	ITGA6_EGR1	NELFCD_CDKN1A
	ITGA6_BCL6	NELFCD_CTNNB1
	ITGA6_EZH2	NFIC_ALAS1
	ITGA6_TCF7L2	NFIC_CCL2
	PDE1A_FOS	NFIC_COL18A1
	PDE1A_JUNB	NFIC_COL1A1
	PDE1A_PARP1	NFIC_GTF3C1
	PDE1A_RARB	NFIC_GTF3C2
	PDE1A_BRCA1	NFIC_HGF
	PRLR_NR3C1	NFIC_IRS2
	PRLR_APC	NFIC_ITGA5
	PRLR_ATM	NFIC_POLD2
	PRLR_FOS	NFIC_SMUG1
	PRLR_PGR	NFIC_TFPI2
	PRLR_GTF3A	NFIC_TINAGL1
	PRLR_BRCA1	NFIC_CSNK2A1
	PRLR_AR	NFIC_GOT1
	PRLR_CTCF	NFIC_HRAS
	PRLR_CTNNB1	NFIC_PCK2
	PRLR_SREBF1	NFIC_PLAT
	PRLR_STAT5A	NFIC_TP53
	PRLR_PPARG	NFKB2_CCND2
	PRLR_LMO2	NFKB2_CDK6
		NFKB2_HIF1A
		NFKB2_SELP
		NFKB2_SND1
		NFKB2_EGFR
		NFYA_CCND2
		NFYA_DDIT3
		NFYA_FAS
		NFYA_FXR2
		NFYA_GADD45A
		NFYA_HOXB4
		NFYA_HSPA5
		NFYA_LPIN1
		NFYA_STK11
		NR3C1_ATF2
		NR3C1_ATP1B1
		NR3C1_BAD
		NR3C1_BAX
		NR3C1_BGLAP
		NR3C1_CALD1
		NR3C1_CCND1
		NR3C1_CDK4
		NR3C1_CDK6
		NR3C1_CDKN1A
		NR3C1_CYP19A1
		NR3C1_ELK1
		NR3C1_ETS1
		NR3C1_HRH1
		NR3C1_MAOA
		NR3C1_NR3C1
		NR3C1_PPIG
		NR3C1_STAT1
		NR3C1_TP53
		NRF1_COX6A1
		NRF1_FMR1
		NRF1_IDE
		NRF1_NQO1
		NRF1_PRDX3
		NRF1_PRDX5
		NRF1_SNRPN
		NUPR1_BCL2L1
		NUPR1_CDKN1A
		NUPR1_MSL1
		NUPR1_TP53
		PARP1_CDKN1A
		PARP1_DNAAF4
		PARP1_FBN1
		PARP1_FN1
		PARP1_FOXO1
		PARP1_HFE
		PARP1_IFNAR1
		PARP1_SERPINE1
		PARP1_SERPINF1
		PARP1_SMARCB1
		PARP1_SNAI1
		PARP1_THBD
		PARP1_VIM
		PGR_ATP1B1
		PGR_CCND1
		PGR_DUSP1
		PGR_EGFR
		PGR_ERBB2
		PGR_HLTF
		PGR_IRS2
		PGR_MYC
		PGR_PLD1
		PGR_YWHAQ
		PML_BAX
		PML_CASP3
		PML_CCND1
		PML_CDKN1A
		PML_EGFR
		PML_HIPK2
		PML_NR4A1
		PML_PML
		PML_TNFSF10
		PML_TP53
		PML_UBA7
		PPARD_ANG
		PPARD_ANGPTL4
		PPARD_CAT
		PPARD_PDK4
		PPARD_SAT1
		PPARD_SOD1
		PPARD_TXN
		PPARD_GADD45A
		PPARD_GADD45B
		PPARD_SERPINE1
		PPARG_ACAT1
		PPARG_ATP2A2
		PPARG_CDKN1A
		PPARG_CSF1
		PPARG_DBI
		PPARG_ERO1A
		PPARG_GDF15
		PPARG_ICAM1
		PPARG_KLF4
		PPARG_MYC
		PPARG_PTEN
		PPARG_GADD45A
		PPARG_GADD45B
		PTTG1_DOCK1
		PTTG1_ID3
		PTTG1_LGALS1
		PTTG1_MYC
		PTTG1_PTTG1IP
		PTTG1_RAC1
		PTTG1_RHOA
		PTTG1_TIMP2
		RARA_ABCC3
		RARA_CDKN1A
		RARA_ETS1
		RARA_ICAM1
		RARA_MACROD1
		RARA_MAOB
		RARA_PRKCA
		RARA_RARB
		RARA_SCD
		RARA_THBD
		RARA_AKR1B1
		RARA_CRABP2
		RARA_GADD45A
		RARA_GADD45B
		RARA_MIF
		RARB_ADH5
		RARB_RARB
		RARB_THBD
		RARB_HDAC1
		RARB_MIF
		RARG_BGLAP
		RARG_ICAM1
		RARG_RARB
		RARG_THBD
		RARG_CRABP2
		RARG_MIF
		RFX5_COL1A2
		RFX5_HDAC2
		SIRT1_CCND1
		SIRT1_CDKN1A
		SIRT1_CFH
		SIRT1_COL10A1
		SIRT1_COL1A2
		SIRT1_CTNNB1
		SIRT1_EGLN1
		SIRT1_HIF1A
		SIRT1_HSF1
		SIRT1_HSPA4
		SIRT1_HYOU1
		SIRT1_ICAM1
		SIRT1_MYC
		SIRT1_NDRG1
		SIRT1_NOTCH1
		SIRT1_NQO1
		SIRT1_PER1
		SIRT1_SHC1
		SIRT1_TBX3
		SIRT1_TNFRSF10B
		SIRT1_TP53
		SIRT1_WRN
		SIRT1_XPC
		SMAD3_AHR
		SMAD3_ANGPTL4
		SMAD3_BAMBI
		SMAD3_BGLAP
		SMAD3_CDKN1A
		SMAD3_FST
		SMAD3_FSTL3
		SMAD3_GLI2
		SMAD3_LTBP4
		SMAD3_MYC
		SMAD3_POR
		SMAD3_PTHLH
		SMAD3_SERPINE1
		SMAD3_SMAD7
		SMAD3_VEGFA
		SMAD4_AHR
		SMAD4_BAMBI
		SMAD4_BGLAP
		SMAD4_BTRC
		SMAD4_CDKN1A
		SMAD4_CDKN2B
		SMAD4_FBXO32
		SMAD4_FSTL3
		SMAD4_MYC
		SMAD4_POR
		SMAD4_SERPINE1
		SMAD4_SKIL
		SMAD4_SMAD7
		SMARCA4_CAD
		SMARCA4_CCND1
		SMARCA4_CDKN1A
		SMARCA4_CDKN2A
		SMARCA4_FOS
		SMARCA4_MECOM
		SOX4_AXIN2
		SOX4_HDAC8
		SOX4_KMT2A
		SOX4_NCAM1
		SOX4_NKX3-1
		SOX6_CCND1
		SOX6_CDK4
		SOX6_CDKN1A
		SOX6_CTNNB1
		SOX6_TP53
		SPI1_CCL2
		SPI1_JCHAIN
		SPI1_B2M
		SPI1_ICAM1
		SREBF1_AR
		SREBF1_BCL2L1
		SREBF1_CAV1
		SREBF1_FAS
		SREBF1_FASN
		SREBF1_FDFT1
		SREBF1_FDPS
		SREBF1_IRS2
		SREBF1_LDLR
		SREBF1_LPIN1
		SREBF1_LRP1
		SREBF1_SCD
		SREBF1_SCD5
		SRF_DMD
		SRF_FHL2
		SRF_FOS
		SRF_FXN
		SRF_KPNB1
		SRF_LMO7
		SRF_MMP14
		SRF_MMP2
		SRF_MYL9
		SRF_PRRX1
		SRF_SAMD4A
		SRF_SERPINE1
		SRF_TAGLN
		SRF_UBE2S
		STAT5A_BCL2L1
		STAT5A_CCND1
		STAT5A_CDKN2B
		STAT5A_HRH1
		STAT5A_SP1
		STAT5A_STK11
		STAT5A_SUMO1
		STAT5A_EGFR
		TCF7L2_ACVRL1
		TCF7L2_CTNNB1
		TCF7L2_GLCE
		TCF7L2_SNAI2
		TCF7L2_STARD7
		TCF7L2_STAT3
		TP63_ID2
		TP63_KLF4
		TP63_XPC
		VHL_ANGPT2
		VHL_AR
		VHL_CA12
		VHL_CCND1
		VHL_CDKN1C
		VHL_COL4A2
		VHL_HIF1A
		VHL_IGF1R
		VHL_SPARC
		VHL_BHLHE40
		VHL_TP53
		VHL_VEGFA
		YY1_APC
		YY1_APH1A
		YY1_ATP2C1
		YY1_CBX5
		YY1_COL1A2
		YY1_COX6A1
		YY1_COX7C
		YY1_CTCF
		YY1_DNAJB4
		YY1_EGFR
		YY1_EPAS1
		YY1_ERBB2
		YY1_FAS
		YY1_FDPS
		YY1_GNAS
		YY1_HAS2
		YY1_HCFC1
		YY1_HDAC1
		YY1_HDAC2
		YY1_HDAC3
		YY1_HIF1A
		YY1_HSPA5
		YY1_INO80
		YY1_LDLR
		YY1_LRIG2
		YY1_MYC
		YY1_NF1
		YY1_NR3C1
		YY1_PDIA6
		YY1_PEG3
		YY1_POSTN
		YY1_SAP30
		YY1_SMAD7
		YY1_SNRPN
		YY1_SURF1
		YY1_SURF2
		YY1_TFAP2A
		YY1_TNFRSF10B
		YY1_TP53
		YY1_VEGFB
		ZBTB7A_CDKN2A
		ZBTB7A_FOS
		ZBTB7A_MYC
		ZBTB7A_PFKP
		ZBTB7A_PKM
		ZNF24_CCND1
		ZNF24_CTNNB1
		ZNF24_PDGFRB
		ZNF24_VEGFA

## Sheet: pDC_tumor
Ligand_Receptor	Receptor_TF	TF_Target
ASIP_MC1R	PGRMC1_NR3C1	ABL1_BAX
BTLA_CD79A	PGRMC1_NFKB2	ABL1_CCND2
EREG_ERBB3	PGRMC1_RB1	ABL1_CDKN1A
F13A1_ITGB1	PGRMC1_NFKBIA	ABL1_CSF1
GZMB_PGRMC1	PGRMC1_BDP1	ABL1_FOXO3
ICAM4_ITGB1	PGRMC1_HOXA1	ABL1_JUN
ICAM4_ITGAV	PGRMC1_DNMT3A	ABL1_TP53
LTB_LTBR	PGRMC1_PGR	APC_AKT1
MFNG_NOTCH1	PGRMC1_RBMX	APC_AMHR2
MFNG_NOTCH2	CD79A_NFKB2	APC_DNMT1
OSM_IL6ST	CD79A_XBP1	APC_F8
OSM_LIFR	CD79A_REL	APC_KLF4
OSM_OSMR	CD79A_NPM1	APC_MYC
PDGFB_LRP1	LTBR_STAT1	APC_ODC1
PDGFB_ITGAV	LTBR_RARG	APC_PTGS2
PDGFB_S1PR1	LTBR_ATM	APC_SGK1
PLAU_LRP1	LTBR_DNMT3A	ARNTL_BHLHE40
PLAU_ITGB1	LTBR_NFKB2	ARNTL_CRY1
PLAU_ITGA5	LTBR_CEBPA	ARNTL_CRY2
PLAU_ITGAV	LTBR_REL	ARNTL_PER2
PLAU_ITGB5	LTBR_NFKBIA	ATF2_ATF3
PLAU_VLDLR	LTBR_GLI1	ATF2_CCND1
PLAU_PLAUR	LTBR_CTNNB1	ATF2_CDKN1A
POMC_MC1R	LTBR_CREBBP	ATF2_DUSP1
PROC_THBD	LTBR_IRF1	ATF2_FAS
PSAP_LRP1	LTBR_GLI2	ATF2_FN1
SEMA7A_ITGB1	LTBR_NPAS2	ATF2_IMPDH2
TNF_LTBR	LTBR_ARNTL	ATF2_ITGB8
	LRP1_APC	ATF2_JUN
	LRP1_NFKBIA	ATF2_MMP2
	LRP1_SMAD3	ATF2_PCK2
	LRP1_SREBF1	ATF2_PLAT
	LRP1_STAT1	ATF2_PTGS2
	LRP1_ETS2	ATF2_RELA
	LRP1_SIRT1	ATF2_TGFB2
	LRP1_CTNNB1	ATF2_HLA-E
	LRP1_TCF7L2	ATF2_PENK
	LRP1_PPARG	ATF4_ATF3
	LRP1_BTF3	ATF4_BGLAP
	NOTCH2_HDGF	ATF4_CA9
	NOTCH2_NR3C1	ATF4_CCL2
	NOTCH2_APC	ATF4_CEBPB
	NOTCH2_HIPK2	ATF4_DDIT3
	NOTCH2_NFKBIA	ATF4_DDIT4
	NOTCH2_MLLT3	ATF4_DDR2
	NOTCH2_NANOG	ATF4_IGFBP1
	NOTCH2_SNAI1	ATF4_IL6
	NOTCH2_SMAD3	ATF4_MCL1
	NOTCH2_HDAC2	ATF4_NUPR1
	NOTCH2_ERCC2	ATF4_PTGS2
	NOTCH2_LMO2	ATF4_SIGMAR1
	NOTCH2_STAT1	ATF4_SIRT1
	NOTCH2_MEF2C	ATF4_TNFRSF10B
	NOTCH2_ATM	ATF4_TRIB3
	NOTCH2_FOXO1	ATF4_VEGFA
	NOTCH2_ABL1	ATF6_ATP2A2
	NOTCH2_REL	ATF6_BGLAP
	NOTCH2_SIRT1	ATF6_DDIT3
	NOTCH2_CTNNB1	ATF6_DNAJC3
	NOTCH2_HDAC1	ATF6_NUCB1
	NOTCH2_BCL6	ATF6_RTN3
	NOTCH2_SMAD4	ATF6_WBP1
	NOTCH2_ELL	ATF6_XBP1
	NOTCH2_TCF7L2	ATM_BAX
	NOTCH2_PPARG	ATM_CDKN1A
	NOTCH2_SETBP1	ATM_CFLAR
	NOTCH2_MYCN	ATM_DUSP1
	NOTCH2_FOS	ATM_FAS
	NOTCH2_NFKB2	ATM_IGF1R
	NOTCH2_TBP	ATM_MCL1
	NOTCH2_RB1	ATM_PCNA
	NOTCH2_YY1	ATM_PVR
	NOTCH2_HEY2	ATM_SLC2A1
	NOTCH2_TAL1	ATM_TERF1
	NOTCH2_CREBBP	ATM_TNFRSF10B
	NOTCH2_GLI2	ATM_VEGFA
	NOTCH2_VDR	BCL6_BCL2L1
	NOTCH2_MZF1	BCL6_CDKN1A
	NOTCH2_STAT5A	BCL6_CDKN2B
	NOTCH2_ETV4	BCL6_HDAC7
	NOTCH2_FOXO3	BCL6_MYC
	NOTCH2_SMAD7	BCL6_STAT3
	NOTCH2_TCF4	BCL6_SUMO1
	NOTCH2_EP300	BCL6_XBP1
	NOTCH2_SOX4	BDP1_MYC
	NOTCH2_DNMT3A	BDP1_RB1
	NOTCH2_USF1	BDP1_TP53
	NOTCH2_ETS1	BTF3_ABL2
	NOTCH2_DNMT1	BTF3_ATM
	NOTCH2_PGR	BTF3_EPHB2
	NOTCH2_CEBPB	BTF3_RRAS2
	NOTCH2_ZBTB7A	BTF3_SSPN
	NOTCH2_MLLT10	BTG2_CCND1
	ITGAV_JUND	BTG2_HRAS
	ITGAV_FOS	BTG2_SPHK1
	ITGAV_TBP	CEBPA_CCL2
	ITGAV_NANOG	CEBPA_FN1
	ITGAV_SNAI1	CEBPA_GAPDH
	ITGAV_SMAD3	CEBPA_HSD17B11
	ITGAV_VDR	CEBPA_HSPA4
	ITGAV_EPAS1	CEBPA_ICAM1
	ITGAV_FOXO3	CEBPA_IL6
	ITGAV_SMAD7	CEBPA_MYC
	ITGAV_STAT1	CEBPA_SOCS3
	ITGAV_EP300	CEBPA_SPP1
	ITGAV_ETS1	CEBPA_TSC22D3
	ITGAV_PGR	CEBPA_CDKN1A
	ITGAV_CEBPB	CEBPA_GPX4
	ITGAV_CTNNB1	CEBPA_MMP2
	ITGAV_SMAD4	CEBPA_UBE2L3
	ITGAV_PPARG	CEBPB_ADM
	LIFR_STAT2	CEBPB_BCL2L1
	LIFR_FOS	CEBPB_CDKN1A
	LIFR_RUNX1	CEBPB_CSRP1
	LIFR_NANOG	CEBPB_CYP19A1
	LIFR_SMAD3	CEBPB_DDIT3
	LIFR_ESR1	CEBPB_F8
	LIFR_IRF1	CEBPB_FURIN
	LIFR_VDR	CEBPB_GADD45G
	LIFR_EPAS1	CEBPB_GDF15
	LIFR_STAT5A	CEBPB_GFER
	LIFR_SMAD7	CEBPB_HP
	LIFR_STAT1	CEBPB_HSF1
	LIFR_MEF2C	CEBPB_IL6
	LIFR_EP300	CEBPB_PCK2
	LIFR_ATM	CEBPB_PTGS2
	LIFR_WWTR1	CEBPB_PTPN13
	LIFR_FOXO1	CEBPB_TNFAIP6
	LIFR_ETS1	CEBPB_TOP1
	LIFR_PGR	CEBPB_XBP1
	LIFR_CEBPD	CEBPB_ICAM1
	LIFR_CTNNB1	CEBPD_C3
	LIFR_SMAD4	CEBPD_CCL20
	ERBB3_JUND	CEBPD_CXCL1
	ERBB3_NR3C1	CEBPD_CYP19A1
	ERBB3_STAT2	CEBPD_DDIT3
	ERBB3_ATF2	CEBPD_GADD45G
	ERBB3_NFKBIA	CEBPD_GAPDH
	ERBB3_CTCF	CEBPD_PDGFRA
	ERBB3_SNAI1	CEBPD_PTGS2
	ERBB3_SMAD3	CEBPD_SOD1
	ERBB3_HDAC2	CEBPD_TNFAIP6
	ERBB3_TSC22D3	CEBPD_IL6
	ERBB3_WWTR1	CIITA_CREBBP
	ERBB3_ABL1	CIITA_HLA-A
	ERBB3_NFIC	CIITA_HLA-B
	ERBB3_ATF6	CIITA_HLA-C
	ERBB3_ETS2	CIITA_PSMC5
	ERBB3_SIRT1	CIITA_S100A4
	ERBB3_CTNNB1	CIITA_STAT1
	ERBB3_HDAC1	CREBBP_CDKN1A
	ERBB3_BCL6	CREBBP_EGFR
	ERBB3_SMAD4	CREBBP_IRF1
	ERBB3_MTA1	CREBBP_PCK2
	ERBB3_TCF7L2	CREBBP_PPARA
	ERBB3_FOS	CREBBP_PSMC5
	ERBB3_NFKB2	CREBBP_PTGS2
	ERBB3_YY1	CREBBP_RARA
	ERBB3_HEY2	CREBBP_S100A4
	ERBB3_JUNB	CREBBP_TP53
	ERBB3_CREBBP	CTCF_ANG
	ERBB3_PARP1	CTCF_APP
	ERBB3_XBP1	CTCF_ASAP2
	ERBB3_GLI2	CTCF_BBC3
	ERBB3_STAT5A	CTCF_CCND1
	ERBB3_FOXO3	CTCF_DMPK
	ERBB3_SMAD7	CTCF_PBXIP1
	ERBB3_EP300	CTCF_IPO13
	ERBB3_SOX4	CTCF_MEG3
	ERBB3_TP63	CTCF_MYC
	ERBB3_DNMT1	CTCF_NF1
	ERBB3_GTF3A	CTCF_PTPRG
	ERBB3_GLI1	CTCF_RAD21
	ERBB3_NPM1	CTCF_RARRES1
	OSMR_STAT1	CTCF_RBL2
	OSMR_TCF4	CTCF_SIX5
	OSMR_FOS	CTNNB1_CCND1
	OSMR_JUNB	CTNNB1_CLDN2
	OSMR_CEBPD	CTNNB1_FST
	OSMR_EPAS1	CTNNB1_GLI2
	OSMR_STAT5A	CTNNB1_JUN
	NOTCH1_PPARD	CTNNB1_MMP14
	NOTCH1_HDGF	CTNNB1_MYC
	NOTCH1_JUND	CTNNB1_NRCAM
	NOTCH1_NR3C1	CTNNB1_PLD1
	NOTCH1_APC	CTNNB1_PPARD
	NOTCH1_HIPK2	CTNNB1_PTGS2
	NOTCH1_STAT2	CTNNB1_RB1
	NOTCH1_ATF2	CTNNB1_STARD7
	NOTCH1_RUNX1	CTNNB1_VIM
	NOTCH1_HIC1	CTNNBIP1_GLI2
	NOTCH1_NFKBIA	CTNNBIP1_MMP14
	NOTCH1_MLLT3	DMAP1_ATM
	NOTCH1_ZNF24	DMAP1_BAX
	NOTCH1_CTCF	DMAP1_CDKN1A
	NOTCH1_SNAI1	DMAP1_DNMT1
	NOTCH1_SMAD3	DNMT1_BAG1
	NOTCH1_DMAP1	DNMT1_BMP2
	NOTCH1_HDAC2	DNMT1_CDKN2A
	NOTCH1_IRF1	DNMT1_CDKN2B
	NOTCH1_ERCC2	DNMT1_MGMT
	NOTCH1_SREBF1	DNMT1_MSH2
	NOTCH1_ATF4	DNMT1_RB1
	NOTCH1_EPAS1	DNMT1_SFRP1
	NOTCH1_LMO2	DNMT1_TIMP3
	NOTCH1_TSC22D3	DNMT1_TNFRSF10B
	NOTCH1_STAT1	DNMT1_TP53
	NOTCH1_MEF2D	DNMT1_VEGFA
	NOTCH1_MEF2C	DNMT3A_CDKN1A
	NOTCH1_ATM	DNMT3A_CDKN2A
	NOTCH1_VHL	DNMT3A_JUP
	NOTCH1_WWTR1	DNMT3A_SFRP1
	NOTCH1_FOXO1	EGR3_CAT
	NOTCH1_ABL1	EGR3_NAB2
	NOTCH1_NFIC	EGR3_SPRY1
	NOTCH1_ATF6	ELL_BAX
	NOTCH1_KLF6	ELL_CDKN1A
	NOTCH1_REL	ELL_MDM2
	NOTCH1_ETS2	EP300_CA9
	NOTCH1_SIRT1	EP300_CCND1
	NOTCH1_CTNNB1	EP300_CDKN1A
	NOTCH1_KLF8	EP300_CDKN2B
	NOTCH1_HDAC1	EP300_COL1A2
	NOTCH1_BCL6	EP300_CREBBP
	NOTCH1_ARNTL	EP300_CYP1B1
	NOTCH1_SMAD4	EP300_DNMT1
	NOTCH1_ELL	EP300_EIF2AK1
	NOTCH1_MTA1	EP300_ERBB2
	NOTCH1_TCF7L2	EP300_IGF1
	NOTCH1_PPARG	EP300_IL6
	NOTCH1_ING1	EP300_MDM2
	NOTCH1_SETBP1	EP300_MGMT
	NOTCH1_RARG	EP300_MYC
	NOTCH1_KLF10	EP300_PARP1
	NOTCH1_BTG2	EP300_PCNA
	NOTCH1_FOS	EP300_PTGS2
	NOTCH1_USF2	EP300_RELA
	NOTCH1_NFKB2	EP300_S100A4
	NOTCH1_TBP	EP300_THBD
	NOTCH1_RB1	EP300_VEGFA
	NOTCH1_EGR3	EPAS1_MMP14
	NOTCH1_SOX6	EPAS1_MSC
	NOTCH1_YY1	EPAS1_SERPINE1
	NOTCH1_HTATIP2	EPAS1_VEGFA
	NOTCH1_HEY2	ERCC2_BAX
	NOTCH1_JUNB	ERCC2_CDKN1A
	NOTCH1_TAL1	ERCC2_CPD
	NOTCH1_CREBBP	ERCC2_LAMTOR5
	NOTCH1_PARP1	ERCC2_TP53
	NOTCH1_XBP1	ERCC2_XPA
	NOTCH1_GLI2	ESR1_BTG2
	NOTCH1_VDR	ESR1_CTNNB1
	NOTCH1_MZF1	ESR1_EGFR
	NOTCH1_STAT5A	ESR1_JUN
	NOTCH1_ETV4	ESR1_JUNB
	NOTCH1_FOXO3	ESR1_MYC
	NOTCH1_CIITA	ESR1_PTMA
	NOTCH1_SMAD7	ESR1_ZFHX3
	NOTCH1_CTNNBIP1	ETS1_ATXN2
	NOTCH1_TCF4	ETS1_BAX
	NOTCH1_EP300	ETS1_BMP4
	NOTCH1_SOX4	ETS1_CA9
	NOTCH1_LYL1	ETS1_CDKN1A
	NOTCH1_ING4	ETS1_CDKN2A
	NOTCH1_DNMT3A	ETS1_COL1A1
	NOTCH1_USF1	ETS1_CSNK2B
	NOTCH1_ETS1	ETS1_CTSB
	NOTCH1_DNMT1	ETS1_DUSP6
	NOTCH1_CEBPA	ETS1_ECE1
	NOTCH1_RARB	ETS1_EGR1
	NOTCH1_PGR	ETS1_ERG
	NOTCH1_CEBPB	ETS1_FLI1
	NOTCH1_ZBTB7A	ETS1_IGFBP1
	NOTCH1_HDAC4	ETS1_MDM2
	NOTCH1_CEBPD	ETS1_NKX3-1
	NOTCH1_GLI1	ETS1_PARP1
	NOTCH1_NPM1	ETS1_PTHLH
	NOTCH1_NELFCD	ETS1_RHOC
	NOTCH1_RFX5	ETS1_SPRY2
	NOTCH1_RARA	ETS1_SQSTM1
	NOTCH1_PML	ETS1_TAF12
	NOTCH1_MLLT10	ETS1_TFAP2A
	ITGA5_FOS	ETS1_TGFBR2
	ITGA5_TBP	ETS1_TP53
	ITGA5_SNAI1	ETS1_COX4I1
	ITGA5_SMAD3	ETS1_FOSL1
	ITGA5_SREBF1	ETS1_TIMP1
	ITGA5_EPAS1	ETS2_ANGPT2
	ITGA5_STAT5A	ETS2_APP
	ITGA5_ETV4	ETS2_CDKN1A
	ITGA5_SMAD7	ETS2_EGR1
	ITGA5_STAT1	ETS2_ERG
	ITGA5_SOX4	ETS2_FLI1
	ITGA5_ABL1	ETS2_ICAM1
	ITGA5_ETS1	ETS2_MDM2
	ITGA5_CEBPB	ETS2_MMP2
	ITGA5_CTNNB1	ETS2_MYC
	ITGA5_RARA	ETS2_TP53
	ITGB5_FOS	ETS2_TWF2
	ITGB5_IRF9	ETS2_JUN
	ITGB5_NFKBIA	ETS2_SPP1
	ITGB5_SNAI1	ETV4_CCND2
	ITGB5_SMAD3	ETV4_CCND3
	ITGB5_GLI2	ETV4_EGLN1
	ITGB5_SMAD7	ETV4_ERBB2
	ITGB5_STAT1	ETV4_GBA
	ITGB5_CTNNB1	ETV4_MMP14
	S1PR1_SMAD3	ETV4_MMP2
	S1PR1_HDAC2	ETV4_PLAUR
	S1PR1_STAT5A	ETV4_PTGS2
	S1PR1_FOXO3	ETV4_TGFBR2
	S1PR1_STAT1	ETV4_TIMP2
	S1PR1_FOXO1	ETV4_VIM
	S1PR1_ETS1	ETV4_SPP1
	S1PR1_HDAC1	ETV4_TIMP1
	S1PR1_BCL6	FOS_BCL2L1
	PLAUR_PPARD	FOS_CCND1
	PLAUR_JUND	FOS_CLU
	PLAUR_STAT2	FOS_DDIT3
	PLAUR_FOS	FOS_ERCC4
	PLAUR_NFKB2	FOS_EZR
	PLAUR_NFKBIA	FOS_FAS
	PLAUR_SNAI1	FOS_GSTP1
	PLAUR_SMAD3	FOS_HSPH1
	PLAUR_JUNB	FOS_LRIG2
	PLAUR_STAT5A	FOS_MELTF
	PLAUR_ETV4	FOS_MYC
	PLAUR_FOXO3	FOS_NGF
	PLAUR_STAT1	FOS_NQO1
	PLAUR_ATM	FOS_PCK2
	PLAUR_ETS1	FOS_PGR
	PLAUR_KLF6	FOS_PLAUR
	PLAUR_REL	FOS_PTGS2
	PLAUR_CEBPB	FOS_SMAD7
	PLAUR_ETS2	FOS_SOX7
	PLAUR_CTNNB1	FOS_SRR
	PLAUR_SMAD4	FOS_TP53
	PLAUR_PPARG	FOS_MT1A
	THBD_KLF10	FOS_TIMP1
	THBD_NFKBIA	FOXO1_ADIPOR1
	THBD_ATF4	FOXO1_ANGPT2
	THBD_STAT1	FOXO1_EDN1
	THBD_TCF4	FOXO1_EGR1
	THBD_DNMT1	FOXO1_IGFBP1
	THBD_NFIC	FOXO1_IL6
	THBD_KLF6	FOXO1_IRS2
	THBD_CEBPD	FOXO1_KLF2
	THBD_KLF8	FOXO1_PDGFA
	IL6ST_NR3C1	FOXO1_TNFSF10
	IL6ST_STAT2	FOXO1_TXNIP
	IL6ST_FOS	FOXO3_BBC3
	IL6ST_NFKB2	FOXO3_CDKN2B
	IL6ST_IRF9	FOXO3_PIK3CA
	IL6ST_NANOG	FOXO3_SIRT1
	IL6ST_SMAD3	FOXO3_SIRT6
	IL6ST_ESR1	FOXO3_TNFSF10
	IL6ST_XBP1	FOXO3_TXNIP
	IL6ST_IRF1	FOXO3_VEGFA
	IL6ST_EPAS1	FOXO3_VEGFB
	IL6ST_STAT5A	GLI1_AKT1
	IL6ST_TSC22D3	GLI1_BHLHE41
	IL6ST_STAT1	GLI1_EGR2
	IL6ST_EP300	GLI1_FAS
	IL6ST_ATM	GLI1_H2AFX
	IL6ST_FOXO1	GLI1_JUN
	IL6ST_DNMT1	GLI1_PDGFRA
	IL6ST_PGR	GLI1_SOCS1
	IL6ST_CEBPB	GLI1_SOX9
	IL6ST_CEBPD	GLI2_BHLHE41
	IL6ST_CTNNB1	GLI2_FAS
	IL6ST_HDAC1	GLI2_FST
	IL6ST_BCL6	GLI2_H2AFX
	VLDLR_PPARD	GLI2_JUN
	VLDLR_APC	GLI2_PDGFRA
	VLDLR_FOS	GLI2_SOCS1
	VLDLR_BTF3	GLI2_TNFRSF10B
	VLDLR_XBP1	GLI2_WNT2B
	VLDLR_SREBF1	GTF3A_ADM
	VLDLR_ATF4	GTF3A_BAG3
	VLDLR_DNMT3A	GTF3A_FUS
	VLDLR_DNMT1	GTF3A_STAT1
	VLDLR_SIRT1	HDAC1_BAMBI
	VLDLR_CEBPD	HDAC1_BIRC3
	VLDLR_CTNNB1	HDAC1_CCND1
	VLDLR_TCF7L2	HDAC1_CCND2
	ITGB1_PPARD	HDAC1_CD82
	ITGB1_NR3C1	HDAC1_CDKN1A
	ITGB1_SNAI1	HDAC1_CDKN2A
	ITGB1_SMAD3	HDAC1_COL1A2
	ITGB1_LMO2	HDAC1_DNMT1
	ITGB1_STAT1	HDAC1_EGFR
	ITGB1_MEF2C	HDAC1_EGR1
	ITGB1_WWTR1	HDAC1_EIF2AK1
	ITGB1_FOXO1	HDAC1_ICAM1
	ITGB1_ABL1	HDAC1_KLF4
	ITGB1_SIRT1	HDAC1_MGMT
	ITGB1_CTNNB1	HDAC1_MICA
	ITGB1_HDAC1	HDAC1_MMP28
	ITGB1_SMAD4	HDAC1_PCNA
	ITGB1_MYCN	HDAC1_PHB
	ITGB1_FOS	HDAC1_PTGS2
	ITGB1_TBP	HDAC1_RARB
	ITGB1_CREBBP	HDAC1_RECK
	ITGB1_GLI2	HDAC1_RHOB
	ITGB1_STAT5A	HDAC1_SFRP1
	ITGB1_FOXO3	HDAC1_SMAD7
	ITGB1_SMAD7	HDAC1_SNAI2
	ITGB1_TCF4	HDAC1_SPP1
	ITGB1_PGR	HDAC1_STAT3
	ITGB1_PML	HDAC1_TJP1
	MC1R_PPARD	HDAC1_TNFRSF10A
	MC1R_NR3C1	HDAC1_TP53
	MC1R_STAT2	HDAC1_TXNIP
	MC1R_FOS	HDAC2_CCL2
	MC1R_TBP	HDAC2_CDKN1A
	MC1R_SOX6	HDAC2_COL1A2
	MC1R_CTCF	HDAC2_DNMT1
	MC1R_HDAC2	HDAC2_IGF1
	MC1R_CREBBP	HDAC2_KLF4
	MC1R_ERCC2	HDAC2_MYC
	MC1R_STAT1	HDAC2_PHB
	MC1R_ATM	HDAC2_SNAI2
	MC1R_FOXO1	HDAC2_TGFBR2
	MC1R_ETS1	HDAC2_TNFSF10
	MC1R_CTNNB1	HDAC2_VEGFA
	MC1R_NPM1	HDAC4_CA9
	MC1R_RARA	HDAC4_CDKN1A
		HDAC4_CDKN2A
		HDAC4_JUN
		HDAC4_KLF4
		HDAC4_MEF2A
		HDAC4_PTPA
		HDAC4_PTGS2
		HDAC4_RECK
		HDAC4_TGIF1
		HDAC4_VEGFA
		HDGF_FAS
		HDGF_VEGFA
		HDGF_VEGFB
		HDGF_VIM
		HEY2_GATA4
		HEY2_GATA6
		HIC1_ACKR3
		HIC1_MYC
		HIC1_SIRT1
		HIC1_STAT3
		HIC1_VEGFA
		HIPK2_CDKN1A
		HIPK2_HIF1A
		HIPK2_TP53
		HIPK2_VEGFA
		HIPK2_VIM
		HOXA1_CCND1
		HOXA1_EPAS1
		HOXA1_IER3
		HOXA1_LYL1
		HOXA1_MYC
		HOXA1_PCNA
		HTATIP2_MMP2
		HTATIP2_SPP1
		HTATIP2_VEGFA
		ING1_BAX
		ING1_CDKN1A
		ING1_FAT1
		ING1_PCNA
		ING1_TP53
		ING4_ANGPT1
		ING4_ARL6IP5
		ING4_BAX
		ING4_CCND1
		ING4_CDKN1A
		ING4_TP53
		IRF1_CASP7
		IRF1_CCL5
		IRF1_CDK4
		IRF1_CDKN1A
		IRF1_CEACAM1
		IRF1_DDX58
		IRF1_DST
		IRF1_EIF2AK2
		IRF1_HLA-A
		IRF1_IFIT3
		IRF1_IRF2
		IRF1_PSMB9
		IRF1_SLPI
		IRF1_SOCS1
		IRF1_SOCS2
		IRF1_TAPBP
		IRF1_TNFSF10
		IRF1_TP53
		IRF9_CCND2
		IRF9_CDKN1A
		IRF9_IFIT3
		IRF9_NCAM1
		IRF9_SP100
		JUNB_CD82
		JUNB_CDKN1A
		JUNB_CDKN2A
		JUNB_CLU
		JUNB_EGFR
		JUNB_NQO1
		JUNB_PTGS2
		JUNB_DCN
		JUNB_TIMP1
		JUND_CCND1
		JUND_CDKN1A
		JUND_CLU
		JUND_ERBB2
		JUND_F3
		JUND_FOSL1
		JUND_IL6
		JUND_ITGAV
		JUND_MDM2
		JUND_NQO1
		JUND_NQO2
		JUND_PLAUR
		JUND_PTGS2
		JUND_TGFB1
		JUND_TIMP1
		KLF10_CDKN1A
		KLF10_EGFR
		KLF10_FGFR1
		KLF10_PTGS1
		KLF10_SERPINE1
		KLF10_STMN1
		KLF6_ATF3
		KLF6_CCND1
		KLF6_CDKN1A
		KLF6_CERS2
		KLF6_IGF1R
		KLF6_LAMA1
		KLF6_LTC4S
		KLF6_PTTG1
		KLF6_TFPI2
		KLF6_TXNIP
		KLF8_CDH2
		KLF8_FN1
		KLF8_MMP14
		KLF8_SLC22A3
		KLF8_VIM
		LMO2_FGF2
		LMO2_LEF1
		LMO2_LYL1
		LMO2_NFATC1
		LYL1_ERG
		LYL1_STMN1
		MEF2C_CDKL5
		MEF2C_JUN
		MEF2C_MAPK7
		MEF2C_NR4A1
		MEF2C_VEGFA
		MEF2D_ATF3
		MEF2D_ATM
		MEF2D_CD14
		MEF2D_HDAC7
		MEF2D_JUN
		MLLT10_BAX
		MLLT10_CDKN1A
		MLLT10_MDM2
		MLLT3_BAX
		MLLT3_CDKN1A
		MLLT3_MDM2
		MTA1_BCAS3
		MTA1_BCL2L1
		MTA1_CDKN2A
		MTA1_EGFR
		MTA1_MNAT1
		MTA1_MTA3
		MTA1_MYC
		MTA1_PTEN
		MTA1_RNF144A
		MTA1_SMAD7
		MTA1_SNAI1
		MTA1_SNAI2
		MTA1_SUMO2
		MZF1_BLMH
		MZF1_CD34
		MZF1_CDH2
		MZF1_MMP2
		MZF1_PIK3R3
		MYCN_CLU
		MYCN_HLA-A
		NANOG_GATA2
		NANOG_GATA4
		NANOG_GATA6
		NANOG_LAMB1
		NELFCD_CCND1
		NELFCD_CDKN1A
		NELFCD_CTNNB1
		NFIC_ALAS1
		NFIC_CCL2
		NFIC_COL18A1
		NFIC_COL1A1
		NFIC_HGF
		NFIC_IRS2
		NFIC_ITGA5
		NFIC_JUN
		NFIC_SMUG1
		NFIC_TFPI2
		NFIC_TINAGL1
		NFIC_HRAS
		NFIC_HSPA1A
		NFIC_IL6
		NFIC_PCK2
		NFIC_PLAT
		NFIC_STMN1
		NFIC_TP53
		NFKB2_CCND2
		NFKB2_CDK6
		NFKB2_HIF1A
		NFKB2_SELP
		NFKB2_EGFR
		NFKBIA_CCL5
		NFKBIA_CD58
		NFKBIA_FAS
		NFKBIA_ICAM1
		NFKBIA_PON2
		NFKBIA_RELA
		NFKBIA_S100A6
		NFKBIA_TNFSF10
		NPAS2_CRY1
		NPAS2_CRY2
		NPM1_BRD4
		NPM1_CCND1
		NPM1_CDKN1A
		NPM1_DNMT1
		NPM1_MDM2
		NPM1_RPL3
		NR3C1_ATP1B1
		NR3C1_BAD
		NR3C1_BAX
		NR3C1_BGLAP
		NR3C1_CALD1
		NR3C1_CCND1
		NR3C1_CCND3
		NR3C1_CDK4
		NR3C1_CDK6
		NR3C1_CDKN1A
		NR3C1_CYP19A1
		NR3C1_HRH1
		NR3C1_MAOA
		NR3C1_PNRC1
		NR3C1_SPP1
		NR3C1_STAT1
		NR3C1_TP53
		PARP1_CDKN1A
		PARP1_CXCL1
		PARP1_DNAAF4
		PARP1_FBN1
		PARP1_FN1
		PARP1_FOXO1
		PARP1_HFE
		PARP1_JUN
		PARP1_RELA
		PARP1_SERPINE1
		PARP1_SERPINF1
		PARP1_SNAI1
		PARP1_THBD
		PARP1_VIM
		PGR_ATP1B1
		PGR_CCND1
		PGR_DUSP1
		PGR_EGFR
		PGR_ERBB2
		PGR_HLTF
		PGR_IRS2
		PGR_MYC
		PGR_PLD1
		PGR_PTGS2
		PGR_RELA
		PGR_YWHAQ
		PML_BAX
		PML_CCND1
		PML_CDKN1A
		PML_EGFR
		PML_HIPK2
		PML_NR4A1
		PML_TNFSF10
		PML_TP53
		PML_UBA7
		PPARD_ANG
		PPARD_ANGPTL4
		PPARD_CAT
		PPARD_PDK4
		PPARD_SAT1
		PPARD_SOD1
		PPARD_TIMP1
		PPARD_GADD45B
		PPARD_RELA
		PPARD_SERPINE1
		PPARG_ACAT1
		PPARG_ATP2A2
		PPARG_CDKN1A
		PPARG_CFLAR
		PPARG_CSF1
		PPARG_DBI
		PPARG_ERO1A
		PPARG_GDF15
		PPARG_ICAM1
		PPARG_KLF4
		PPARG_MYC
		PPARG_PTEN
		PPARG_PTGS2
		PPARG_SOCS7
		PPARG_TXNIP
		PPARG_GADD45B
		RARA_ABCC3
		RARA_CDKN1A
		RARA_ICAM1
		RARA_MACROD1
		RARA_MAOB
		RARA_PRKCA
		RARA_RARB
		RARA_SCD
		RARA_THBD
		RARA_AKR1B1
		RARA_CRABP2
		RARA_GADD45B
		RARA_MIF
		RARB_ADH5
		RARB_RARB
		RARB_THBD
		RARB_JUN
		RARB_MIF
		RARB_PTGS2
		RARG_BGLAP
		RARG_ICAM1
		RARG_RARB
		RARG_THBD
		RARG_CRABP2
		RARG_MIF
		RB1_CDKN1A
		RB1_DDIT3
		RB1_DNMT3A
		RB1_EBNA1BP2
		RB1_ELF1
		RB1_FGFR1
		RB1_HBP1
		RB1_IGF1
		RB1_MYC
		RB1_PCNA
		RB1_RB1
		RB1_TGFBI
		RB1_VEGFA
		RBMX_EGR1
		RBMX_FOSL1
		RBMX_JUNB
		RBMX_JUND
		RBMX_TXNIP
		REL_BIRC3
		REL_CCL2
		REL_CDKN1A
		REL_CSRP1
		REL_EPHB2
		REL_F3
		REL_ICAM1
		REL_IER3
		REL_IL6
		REL_SOD2
		REL_EGFR
		REL_PTGS2
		REL_TNFSF10
		RFX5_COL1A2
		RUNX1_BAALC
		RUNX1_CCND2
		RUNX1_CD34
		RUNX1_CSF1
		RUNX1_FHL2
		RUNX1_JUN
		RUNX1_KLF4
		RUNX1_LGALS3
		RUNX1_MECOM
		RUNX1_MYH10
		RUNX1_MYL9
		RUNX1_NCAM1
		RUNX1_NF1
		RUNX1_RELA
		RUNX1_SLC22A4
		RUNX1_TIMP1
		RUNX1_VEGFA
		SETBP1_PTPA
		SETBP1_PTGER2
		SETBP1_PTGS2
		SIRT1_CCND1
		SIRT1_CDKN1A
		SIRT1_CFH
		SIRT1_CFLAR
		SIRT1_COL10A1
		SIRT1_COL1A2
		SIRT1_CTNNB1
		SIRT1_EGLN1
		SIRT1_FOXO3
		SIRT1_HIF1A
		SIRT1_HSF1
		SIRT1_HSPA4
		SIRT1_ICAM1
		SIRT1_MCL1
		SIRT1_MYC
		SIRT1_NBN
		SIRT1_NOTCH1
		SIRT1_NQO1
		SIRT1_SHC1
		SIRT1_TBX3
		SIRT1_TNFRSF10B
		SIRT1_TP53
		SIRT1_XPC
		SMAD3_AHR
		SMAD3_ANGPTL4
		SMAD3_BAMBI
		SMAD3_BGLAP
		SMAD3_CDKN1A
		SMAD3_FST
		SMAD3_GLI2
		SMAD3_JUN
		SMAD3_LTBP4
		SMAD3_MYC
		SMAD3_PTHLH
		SMAD3_SERPINE1
		SMAD3_SMAD7
		SMAD3_TGFB1
		SMAD3_VEGFA
		SMAD3_TIMP1
		SMAD4_AHR
		SMAD4_BAMBI
		SMAD4_BGLAP
		SMAD4_BTRC
		SMAD4_CDKN1A
		SMAD4_CDKN2B
		SMAD4_FBXO32
		SMAD4_JUN
		SMAD4_MYC
		SMAD4_SERPINE1
		SMAD4_SKIL
		SMAD4_SMAD7
		SMAD4_TGFB1
		SMAD4_TIMP1
		SMAD7_CDKN1A
		SMAD7_CDKN2B
		SMAD7_MET
		SMAD7_MYC
		SMAD7_TGFB1
		SNAI1_CDH2
		SNAI1_CXADR
		SNAI1_FN1
		SNAI1_PEBP1
		SNAI1_SNAI1
		SNAI1_THBS1
		SOX4_AXIN2
		SOX4_DHX9
		SOX4_HDAC8
		SOX4_KMT2A
		SOX4_NCAM1
		SOX4_NKX3-1
		SOX6_CCND1
		SOX6_CDK4
		SOX6_CDKN1A
		SOX6_CTNNB1
		SOX6_TP53
		SREBF1_BCL2L1
		SREBF1_CAV1
		SREBF1_CIC
		SREBF1_FAS
		SREBF1_FASN
		SREBF1_FDFT1
		SREBF1_FDPS
		SREBF1_HK2
		SREBF1_IRS2
		SREBF1_LDLR
		SREBF1_LRP1
		SREBF1_SCD
		SREBF1_SCD5
		STAT1_ACAT1
		STAT1_APP
		STAT1_BAX
		STAT1_CCL2
		STAT1_CDKN1A
		STAT1_CTSB
		STAT1_EDN1
		STAT1_EGFR
		STAT1_FAS
		STAT1_FGF2
		STAT1_HLA-E
		STAT1_HSP90AA1
		STAT1_ICAM1
		STAT1_IFIT3
		STAT1_IL1R1
		STAT1_IL6
		STAT1_IRF1
		STAT1_KRT17
		STAT1_LY96
		STAT1_MUC1
		STAT1_MVP
		STAT1_PPARA
		STAT1_PSMB9
		STAT1_PTGS2
		STAT1_S100A10
		STAT1_SMARCA4
		STAT1_SOCS3
		STAT1_STAT3
		STAT1_TIMP1
		STAT1_TP53
		STAT1_UPP1
		STAT1_XAF1
		STAT2_CCL2
		STAT2_IFIT3
		STAT2_IRF1
		STAT2_PTGS2
		STAT2_RCAN1
		STAT2_STAT1
		STAT5A_BCL2L1
		STAT5A_CCND1
		STAT5A_CDKN2B
		STAT5A_HRH1
		STAT5A_SUMO1
		STAT5A_EGFR
		TAL1_ALDH1A2
		TAL1_ANGPT2
		TAL1_CD34
		TAL1_EPOR
		TAL1_ID2
		TBP_APP
		TBP_CDKN1A
		TBP_FUS
		TBP_IGFBP4
		TBP_IL6
		TBP_MYC
		TBP_NF1
		TCF4_CCND1
		TCF4_FST
		TCF4_JUN
		TCF4_KLF4
		TCF4_LGR5
		TCF4_MYC
		TCF4_NOTUM
		TCF4_PLD1
		TCF4_PTEN
		TCF4_VCAN
		TCF4_VEGFA
		TCF4_VIM
		TCF7L2_ACVRL1
		TCF7L2_CTNNB1
		TCF7L2_PTGS2
		TCF7L2_SNAI2
		TCF7L2_STARD7
		TCF7L2_STAT3
		TP63_ID2
		TP63_KLF4
		TP63_SMARCD3
		TP63_XPC
		TSC22D3_CCND1
		TSC22D3_CDKN1A
		TSC22D3_FOXO1
		TSC22D3_FOXO3
		USF1_APC
		USF1_ASPH
		USF1_B2M
		USF1_CTSB
		USF1_CYP19A1
		USF1_EXT1
		USF1_FMR1
		USF1_ID4
		USF1_MVP
		USF1_MYH9
		USF1_RELA
		USF1_S100A6
		USF1_SERBP1
		USF1_SERPINE1
		USF1_SF1
		USF1_TGFB1
		USF1_TYMS
		USF1_CCND1
		USF1_THBS1
		USF2_ABCA1
		USF2_APC
		USF2_ASPH
		USF2_B2M
		USF2_CEACAM1
		USF2_CTSB
		USF2_CYP19A1
		USF2_EPAS1
		USF2_FMR1
		USF2_HIF1A
		USF2_MYH9
		USF2_P4HA1
		USF2_PTGS2
		USF2_SF1
		USF2_TCN2
		USF2_TGFB1
		USF2_TGFB2
		USF2_THBS1
		USF2_SERPINE1
		USF2_TYMS
		VDR_ASAP2
		VDR_BHLHE40
		VDR_CDKN1A
		VDR_DDIT4
		VDR_EGFR
		VDR_ERBB2
		VDR_IL6
		VDR_NCOR1
		VDR_PHB
		VDR_TNFRSF21
		VDR_TPT1
		VHL_ANGPT2
		VHL_CA12
		VHL_CCND1
		VHL_CDKN1C
		VHL_COL4A2
		VHL_HIF1A
		VHL_IGF1R
		VHL_KLF10
		VHL_SPARC
		VHL_BHLHE40
		VHL_TP53
		VHL_VEGFA
		WWTR1_BAX
		WWTR1_IGFBP1
		WWTR1_LTBR
		WWTR1_SMAD3
		XBP1_CCL2
		XBP1_DDIT3
		XBP1_EDEM2
		XBP1_ERP29
		XBP1_HSPA1A
		XBP1_IL6
		XBP1_PRNP
		XBP1_SOD2
		XBP1_VEGFA
		XBP1_WFS1
		YY1_APC
		YY1_APH1A
		YY1_ATP2C1
		YY1_CBX5
		YY1_COL1A2
		YY1_COX6A1
		YY1_COX7C
		YY1_CREBBP
		YY1_CTCF
		YY1_DNAJB4
		YY1_EGFR
		YY1_EPAS1
		YY1_ERBB2
		YY1_FAS
		YY1_FDPS
		YY1_GBP1
		YY1_GNAS
		YY1_HAS2
		YY1_HCFC1
		YY1_HIF1A
		YY1_LDLR
		YY1_LRIG2
		YY1_MYC
		YY1_NF1
		YY1_PARP1
		YY1_PCNA
		YY1_PDIA6
		YY1_POSTN
		YY1_SAP30
		YY1_SMAD7
		YY1_SURF1
		YY1_SURF2
		YY1_TFAP2A
		YY1_TNFRSF10B
		YY1_TP53
		YY1_VEGFB
		ZBTB7A_CDKN2A
		ZBTB7A_MYC
		ZBTB7A_PFKP
		ZBTB7A_PKM
		ZNF24_CCND1
		ZNF24_CTNNB1
		ZNF24_PDGFRB
		ZNF24_VEGFA

## Sheet: cDC_tumor
Ligand_Receptor	Receptor_TF	TF_Target
ADAM17_ITGA5	CD82_RARG	ABL1_BAX
APOE_LRP5	CD82_FOS	ABL1_BCL6
APOE_VLDLR	CD82_NFKB2	ABL1_CCND2
CALM3_PDE1A	CD82_HDAC3	ABL1_CDKN1A
CALM3_SELL	CD82_YY1	ABL1_CSF1
GNAI2_EDNRB	CD82_SMAD3	ABL1_JUN
GNAI2_S1PR1	CD82_HDAC2	ATF2_ATF3
GNAI2_S1PR3	CD82_TCF4	ATF2_CCND1
HBEGF_CD9	CD82_ATM	ATF2_CDKN1A
HBEGF_CD82	CD82_VHL	ATF2_DUSP1
HMGB1_THBD	CD82_RARB	ATF2_FAS
ICAM4_ITGAV	CD82_PGR	ATF2_FN1
MFNG_NOTCH2	CD82_BRCA1	ATF2_KAT5
MMP9_EPHB2	CD82_HDAC4	ATF2_IMPDH2
OSM_LIFR	CD82_CTNNB1	ATF2_ITGB8
OSM_OSMR	CD82_HDAC1	ATF2_JUN
PDGFB_ITGAV	CD82_SMAD4	ATF2_MMP2
PDGFB_S1PR1	CD82_RARA	ATF2_PCK2
PLAU_ITGA5	CD82_MTA1	ATF2_PLAT
PLAU_ITGAV	CD82_TCF7L2	ATF2_RELA
PLAU_VLDLR	CD82_PPARG	ATF2_ST3GAL5
POMC_MC1R	SELL_NR3C1	ATF2_TGFB2
PSEN1_NCSTN	SELL_FOS	ATF2_FOS
PSEN1_NOTCH2	SELL_NFKB2	ATF2_HLA-E
PSEN1_NOTCH4	SELL_SMAD3	ATF2_PENK
SELPLG_SELL	SELL_JUNB	ATF3_ADIPOR1
SELPLG_SELP	SELL_STAT5A	ATF3_ADIPOR2
SPP1_ITGA5	SELL_KLF4	ATF3_AK4
SPP1_ITGAV	SELL_LMO2	ATF3_DDIT3
SPP1_S1PR1	SELL_FOXO3	ATF3_GDF15
THBS1_LRP5	SELL_STAT5B	ATF3_ID1
THBS1_CD47	SELL_TCF4	ATF3_LDLR
THBS1_TNFRSF11B	SELL_FOXO1	ATF3_MMP2
	SELL_ABL1	ATF4_ATF3
	SELL_PGR	ATF4_BGLAP
	SELL_NELFCD	ATF4_CA9
	SELL_BCL6	ATF4_CCL2
	SELL_RARA	ATF4_CEBPB
	NOTCH2_NR3C1	ATF4_DDIT3
	NOTCH2_NANOG	ATF4_DDIT4
	NOTCH2_SMAD3	ATF4_DDR2
	NOTCH2_HDAC2	ATF4_HSPA5
	NOTCH2_ERCC2	ATF4_IGFBP1
	NOTCH2_KLF4	ATF4_IL6
	NOTCH2_LMO2	ATF4_MAP1LC3B
	NOTCH2_STAT5B	ATF4_NUPR1
	NOTCH2_MEF2C	ATF4_SIGMAR1
	NOTCH2_ATM	ATF4_TRIB3
	NOTCH2_FOXO1	ATF4_VEGFA
	NOTCH2_ABL1	ATF6_ATP2A2
	NOTCH2_SIRT1	ATF6_BGLAP
	NOTCH2_CTNNB1	ATF6_DDIT3
	NOTCH2_EGR1	ATF6_DNAJC3
	NOTCH2_HDAC1	ATF6_HSPA5
	NOTCH2_BCL6	ATF6_NUCB1
	NOTCH2_SMAD4	ATF6_RTN3
	NOTCH2_TCF7L2	ATF6_WBP1
	NOTCH2_PPARG	ATF6_XBP1
	NOTCH2_MYCN	ATM_BAX
	NOTCH2_FOS	ATM_CDKN1A
	NOTCH2_SRF	ATM_DUSP1
	NOTCH2_NFKB2	ATM_FAS
	NOTCH2_TBP	ATM_IGF1R
	NOTCH2_RB1	ATM_PCNA
	NOTCH2_YY1	ATM_PVR
	NOTCH2_HEY2	ATM_SLC2A1
	NOTCH2_MZF1	ATM_SP1
	NOTCH2_STAT5A	ATM_TERF1
	NOTCH2_FOXO3	ATM_VEGFA
	NOTCH2_SMAD7	BCL6_BCL2L1
	NOTCH2_TCF4	BCL6_BCL6
	NOTCH2_SOX4	BCL6_CDKN1A
	NOTCH2_DNMT3A	BCL6_CDKN2B
	NOTCH2_USF1	BCL6_HDAC7
	NOTCH2_PGR	BCL6_MYC
	NOTCH2_ZBTB7A	BCL6_PDCD2
	NOTCH2_BRCA1	BCL6_STAT3
	NOTCH2_SMARCA4	BCL6_SUMO1
	NOTCH2_EZH2	BCL6_XBP1
	NOTCH2_MLLT10	BRCA1_ATM
	ITGAV_JUND	BRCA1_CCND1
	ITGAV_FOS	BRCA1_CDKN1A
	ITGAV_SRF	BRCA1_CTSD
	ITGAV_TBP	BRCA1_DDB2
	ITGAV_NANOG	BRCA1_E2F6
	ITGAV_SMAD3	BRCA1_EGFR
	ITGAV_EPAS1	BRCA1_FOS
	ITGAV_KLF4	BRCA1_FOXC1
	ITGAV_FOXO3	BRCA1_FST
	ITGAV_SMAD7	BRCA1_HIF1A
	ITGAV_PGR	BRCA1_HSPA5
	ITGAV_BRCA1	BRCA1_MDM2
	ITGAV_CTNNB1	BRCA1_RNASEL
	ITGAV_EGR1	BRCA1_STAT1
	ITGAV_SMAD4	BRCA1_STAT3
	ITGAV_PPARG	BRCA1_XPC
	LIFR_FOS	BRCA1_PCNA
	LIFR_SRF	CEBPD_C3
	LIFR_RUNX1	CEBPD_CXCL1
	LIFR_NANOG	CEBPD_CYP19A1
	LIFR_SMAD3	CEBPD_DDIT3
	LIFR_ESR1	CEBPD_GADD45G
	LIFR_EPAS1	CEBPD_GAPDH
	LIFR_STAT5A	CEBPD_PDGFRA
	LIFR_KLF4	CEBPD_SOD1
	LIFR_SMAD7	CEBPD_TNFAIP6
	LIFR_STAT5B	CEBPD_IL6
	LIFR_MEF2C	CTCF_ANG
	LIFR_ATM	CTCF_APP
	LIFR_FOXO1	CTCF_ASAP2
	LIFR_PGR	CTCF_BBC3
	LIFR_BRCA1	CTCF_BCL6
	LIFR_CEBPD	CTCF_CCND1
	LIFR_CTNNB1	CTCF_DMPK
	LIFR_SMAD4	CTCF_PBXIP1
	SELP_ATF2	CTCF_IPO13
	SELP_FOS	CTCF_MEG3
	SELP_HDAC3	CTCF_MYC
	SELP_JUNB	CTCF_NF1
	SELP_STAT5B	CTCF_PTPRG
	SELP_FOXO1	CTCF_RAD21
	SELP_ABL1	CTCF_RARRES1
	SELP_SIRT1	CTCF_SIX5
	SELP_CTNNB1	CTNNB1_AR
	SELP_EGR1	CTNNB1_CCND1
	SELP_NELFCD	CTNNB1_CLDN2
	OSMR_STAT5B	CTNNB1_FST
	OSMR_TCF4	CTNNB1_GLCE
	OSMR_FOS	CTNNB1_GLI2
	OSMR_JUNB	CTNNB1_JUN
	OSMR_CEBPD	CTNNB1_MMP14
	OSMR_EPAS1	CTNNB1_MYC
	OSMR_STAT5A	CTNNB1_NRCAM
	ITGA5_FOS	CTNNB1_PLD1
	ITGA5_SRF	CTNNB1_STARD7
	ITGA5_TBP	CTNNB1_TCF7
	ITGA5_SMAD3	CTNNB1_VIM
	ITGA5_SREBF1	CTNNBIP1_GLI2
	ITGA5_EPAS1	CTNNBIP1_MMP14
	ITGA5_STAT5A	DNMT3A_CDKN1A
	ITGA5_KLF4	DNMT3A_CDKN2A
	ITGA5_SMAD7	DNMT3A_IGFBP3
	ITGA5_SOX4	DNMT3A_JUP
	ITGA5_ABL1	DNMT3A_SFRP1
	ITGA5_CTNNB1	EGR1_ACE
	ITGA5_EGR1	EGR1_AKR1B1
	ITGA5_RARA	EGR1_AR
	LRP5_NANOG	EGR1_ATF3
	LRP5_SMAD3	EGR1_BCAR1
	LRP5_SREBF1	EGR1_CCND1
	LRP5_ATF4	EGR1_CCND2
	LRP5_KLF4	EGR1_CDKN1A
	LRP5_MEF2C	EGR1_EAPP
	LRP5_FOXO1	EGR1_EGFR
	LRP5_ABL1	EGR1_F3
	LRP5_SIRT1	EGR1_FAS
	LRP5_CTNNB1	EGR1_FGF2
	LRP5_SMAD4	EGR1_FN1
	LRP5_TCF7L2	EGR1_GDF15
	LRP5_PPARG	EGR1_GGPS1
	LRP5_FOS	EGR1_HIF1A
	LRP5_FOXO3	EGR1_HYAL1
	LRP5_SMAD7	EGR1_IL6
	LRP5_CTNNBIP1	EGR1_IMPDH2
	LRP5_TCF4	EGR1_LDLR
	LRP5_SMARCA4	EGR1_LMTK2
	LRP5_PML	EGR1_MMP14
	NCSTN_FOS	EGR1_NAB2
	NCSTN_RB1	EGR1_PDGFC
	NCSTN_HEY2	EGR1_POR
	NCSTN_SMAD3	EGR1_PSEN2
	NCSTN_HDAC2	EGR1_PTEN
	NCSTN_USF1	EGR1_SLC4A2
	NCSTN_ABL1	EGR1_SOD1
	NCSTN_NFIC	EGR1_SPRY1
	NCSTN_ATF6	EGR1_STIM1
	NCSTN_CTNNB1	EGR1_TCF4
	NCSTN_HDAC1	EGR1_TNFSF10
	NCSTN_SMAD4	EGR1_UBE2S
	TNFRSF11B_MEF2C	EGR1_VEGFA
	TNFRSF11B_TCF4	EGR1_CD9
	TNFRSF11B_FOS	EGR1_JUN
	TNFRSF11B_FOXO1	EGR1_RELA
	TNFRSF11B_ABL1	EGR1_SERPINE1
	TNFRSF11B_NFKB2	EPAS1_MMP14
	TNFRSF11B_PGR	EPAS1_MSC
	TNFRSF11B_SIRT1	EPAS1_SERPINE1
	TNFRSF11B_NANOG	EPAS1_USF2
	TNFRSF11B_SMAD3	EPAS1_VEGFA
	TNFRSF11B_ATF3	ERCC2_BAX
	TNFRSF11B_CTNNB1	ERCC2_CDKN1A
	TNFRSF11B_ERCC2	ERCC2_CPD
	TNFRSF11B_SMAD4	ERCC2_LAMTOR5
	TNFRSF11B_ATF4	ERCC2_XPA
	TNFRSF11B_TCF7L2	ESR1_BTG2
	TNFRSF11B_SMAD7	ESR1_CTNNB1
	S1PR1_SMAD3	ESR1_EGFR
	S1PR1_HDAC2	ESR1_FOS
	S1PR1_STAT5A	ESR1_JUN
	S1PR1_KLF4	ESR1_JUNB
	S1PR1_FOXO3	ESR1_MYC
	S1PR1_STAT5B	ESR1_SP1
	S1PR1_FOXO1	ESR1_ZEB1
	S1PR1_HDAC1	ESR1_ZFHX3
	S1PR1_BCL6	EZH2_APC
	CD47_NR3C1	EZH2_CCND1
	CD47_IRF9	EZH2_CDKN1A
	CD47_NANOG	EZH2_CDKN2B
	CD47_STAT5A	EZH2_FBXO32
	CD47_KLF4	EZH2_FOXC1
	CD47_STAT5B	EZH2_KPNB1
	CD47_NRF1	EZH2_MMP2
	CD47_SMARCA4	EZH2_MYC
	CD47_BCL6	EZH2_PCNA
	EPHB2_HIC1	EZH2_PEBP1
	EPHB2_SMAD3	EZH2_PIP5K1C
	EPHB2_KLF4	EZH2_POLR3D
	EPHB2_LMO2	EZH2_PTEN
	EPHB2_STAT5B	EZH2_RPLP0
	EPHB2_FOXO1	EZH2_SNAI2
	EPHB2_ABL1	FOS_BCL2L1
	EPHB2_ATF6	FOS_CCND1
	EPHB2_CTNNB1	FOS_CLU
	EPHB2_EGR1	FOS_DDIT3
	EPHB2_SMAD4	FOS_ERCC4
	EPHB2_MTA1	FOS_EZR
	EPHB2_TCF7L2	FOS_FAS
	EPHB2_MYCN	FOS_FOS
	EPHB2_FOS	FOS_GSTP1
	EPHB2_SRF	FOS_HSPH1
	EPHB2_YY1	FOS_LRIG2
	EPHB2_HEY2	FOS_MELTF
	EPHB2_PARP1	FOS_MYC
	EPHB2_STAT5A	FOS_NGF
	EPHB2_FOXO3	FOS_NQO1
	EPHB2_SMAD7	FOS_PCK2
	EPHB2_TCF4	FOS_PDHA1
	EPHB2_SOX4	FOS_PGR
	NOTCH4_NR3C1	FOS_SMAD4
	NOTCH4_HEY2	FOS_SOX7
	NOTCH4_SMAD3	FOS_SRR
	NOTCH4_KLF4	FOS_MT1A
	NOTCH4_CTNNBIP1	FOS_TIMP1
	NOTCH4_MEF2C	FOXO1_ADIPOR1
	NOTCH4_TCF4	FOXO1_ANGPT2
	NOTCH4_PGR	FOXO1_AR
	NOTCH4_ZBTB7A	FOXO1_EDN1
	NOTCH4_SMARCA4	FOXO1_HYOU1
	NOTCH4_CTNNB1	FOXO1_IGFBP1
	NOTCH4_HDAC1	FOXO1_IL6
	NOTCH4_SMAD4	FOXO1_IRS2
	NOTCH4_EZH2	FOXO1_KLF2
	S1PR3_FOS	FOXO1_PDGFA
	S1PR3_SRF	FOXO1_TNFSF10
	S1PR3_SMAD3	FOXO3_AR
	S1PR3_HDAC1	FOXO3_BBC3
	THBD_KLF10	FOXO3_BCL6
	THBD_ATF4	FOXO3_CDKN2B
	THBD_KLF4	FOXO3_GALT
	THBD_TCF4	FOXO3_PIK3CA
	THBD_NFIC	FOXO3_TNFSF10
	THBD_CEBPD	FOXO3_VEGFA
	THBD_KLF8	FOXO3_VEGFB
	EDNRB_ATM	HDAC1_AR
	EDNRB_CEBPD	HDAC1_BAMBI
	EDNRB_CTNNB1	HDAC1_CCND1
	EDNRB_SMAD4	HDAC1_CCND2
	VLDLR_PPARD	HDAC1_CD82
	VLDLR_FOS	HDAC1_CDKN1A
	VLDLR_XBP1	HDAC1_CDKN2A
	VLDLR_SREBF1	HDAC1_COL1A2
	VLDLR_ATF4	HDAC1_EGFR
	VLDLR_DNMT3A	HDAC1_EIF2AK1
	VLDLR_SIRT1	HDAC1_FOS
	VLDLR_CEBPD	HDAC1_HMGCS1
	VLDLR_CTNNB1	HDAC1_HSPA5
	VLDLR_TCF7L2	HDAC1_ICAM1
	CD9_NR3C1	HDAC1_IGFBP3
	CD9_FOS	HDAC1_KLF4
	CD9_RB1	HDAC1_MGMT
	CD9_HDAC3	HDAC1_MICA
	CD9_ATF3	HDAC1_MMP28
	CD9_ATF4	HDAC1_PCNA
	CD9_KLF4	HDAC1_PHB
	CD9_TCF4	HDAC1_RARB
	CD9_ABL1	HDAC1_RECK
	CD9_CTNNB1	HDAC1_RHOB
	CD9_EGR1	HDAC1_SFRP1
	CD9_PPARG	HDAC1_SNAI2
	PDE1A_FOS	HDAC1_SP1
	PDE1A_TBP	HDAC1_STAT3
	PDE1A_JUNB	HDAC1_TJP1
	PDE1A_PARP1	HDAC1_TNFRSF10A
	PDE1A_RARB	HDAC2_CAD
	PDE1A_BRCA1	HDAC2_CCL2
	MC1R_PPARD	HDAC2_CDKN1A
	MC1R_NR3C1	HDAC2_COL1A2
	MC1R_FOS	HDAC2_IGF1
	MC1R_TBP	HDAC2_KLF4
	MC1R_CTCF	HDAC2_MYC
	MC1R_HDAC2	HDAC2_PHB
	MC1R_ERCC2	HDAC2_SNAI2
	MC1R_KLF4	HDAC2_SP1
	MC1R_ATM	HDAC2_TNFSF10
	MC1R_FOXO1	HDAC2_VEGFA
	MC1R_BRCA1	HDAC3_CDKN2A
	MC1R_SMARCA4	HDAC3_EGFR
	MC1R_CTNNB1	HDAC3_GATA2
	MC1R_RARA	HDAC3_GTF2I
		HDAC3_JUN
		HDAC3_LSS
		HDAC3_MBD1
		HDAC3_MMP2
		HDAC3_MYC
		HDAC3_PCK2
		HDAC3_VEGFA
		HDAC4_ATF4
		HDAC4_CA9
		HDAC4_CDKN1A
		HDAC4_CDKN2A
		HDAC4_HDAC3
		HDAC4_JUN
		HDAC4_KLF4
		HDAC4_MEF2A
		HDAC4_PTPA
		HDAC4_RECK
		HDAC4_RUNX2
		HDAC4_SMAD4
		HDAC4_VEGFA
		HEY2_GATA4
		HEY2_GATA6
		HIC1_ACKR3
		HIC1_EPHA2
		HIC1_MYC
		HIC1_STAT3
		HIC1_VEGFA
		IRF9_CCND2
		IRF9_CDKN1A
		IRF9_NCAM1
		IRF9_PML
		IRF9_SP100
		JUNB_CD82
		JUNB_CDKN1A
		JUNB_CDKN2A
		JUNB_CLU
		JUNB_EGFR
		JUNB_NQO1
		JUNB_SMAD4
		JUNB_DCN
		JUNB_TIMP1
		JUND_BCL6
		JUND_CCND1
		JUND_CDKN1A
		JUND_CLU
		JUND_ERBB2
		JUND_F3
		JUND_IL6
		JUND_ITGAV
		JUND_MDM2
		JUND_NQO1
		JUND_NQO2
		JUND_SOX4
		JUND_TGFB1
		JUND_TIMP1
		KLF10_CDKN1A
		KLF10_EGFR
		KLF10_FGFR1
		KLF10_PTGS1
		KLF10_SERPINE1
		KLF4_ATF3
		KLF4_CCND1
		KLF4_CDH5
		KLF4_CDKN1A
		KLF4_CDKN1C
		KLF4_GDF15
		KLF4_HSPA8
		KLF4_IFITM3
		KLF4_IL6
		KLF4_KRT19
		KLF4_LAMA1
		KLF4_LXN
		KLF4_MMP2
		KLF4_ODC1
		KLF4_PFKP
		KLF4_SOD1
		KLF4_TAGLN
		KLF4_THBD
		KLF4_VEGFA
		KLF8_CDH2
		KLF8_FN1
		KLF8_MMP14
		KLF8_SLC22A3
		KLF8_VIM
		LMO2_ELK1
		LMO2_FGF2
		LMO2_LEF1
		LMO2_NFATC1
		LMO2_ZEB1
		MEF2C_CDKL5
		MEF2C_JUN
		MEF2C_MAPK7
		MEF2C_MECP2
		MEF2C_NR4A1
		MEF2C_VEGFA
		MLLT10_BAX
		MLLT10_CDKN1A
		MLLT10_MDM2
		MTA1_BCAS3
		MTA1_BCL2L1
		MTA1_CDKN2A
		MTA1_EGFR
		MTA1_EPHA2
		MTA1_ITGB3BP
		MTA1_MNAT1
		MTA1_MTA3
		MTA1_MYC
		MTA1_PTEN
		MTA1_RNF144A
		MTA1_SNAI2
		MTA1_SUMO2
		MZF1_BLMH
		MZF1_CD34
		MZF1_CDH2
		MZF1_MMP2
		MZF1_PIK3R3
		MYCN_CLU
		MYCN_HLA-A
		NANOG_GATA2
		NANOG_GATA4
		NANOG_GATA6
		NANOG_LAMB1
		NELFCD_CCND1
		NELFCD_CDKN1A
		NELFCD_CTNNB1
		NFIC_ALAS1
		NFIC_CCL2
		NFIC_COL18A1
		NFIC_COL1A1
		NFIC_GTF3C1
		NFIC_HGF
		NFIC_IRS2
		NFIC_ITGA5
		NFIC_JUN
		NFIC_POLD2
		NFIC_SMUG1
		NFIC_TINAGL1
		NFIC_CSNK2A1
		NFIC_GOT1
		NFIC_HMOX1
		NFIC_HRAS
		NFIC_IL6
		NFIC_PCK2
		NFIC_PLAT
		NFKB2_CCND2
		NFKB2_CDK6
		NFKB2_HIF1A
		NFKB2_SELP
		NFKB2_SND1
		NFKB2_EGFR
		NR3C1_ATF2
		NR3C1_ATP1B1
		NR3C1_BAD
		NR3C1_BAX
		NR3C1_BGLAP
		NR3C1_CALD1
		NR3C1_CCND1
		NR3C1_CCND3
		NR3C1_CDK4
		NR3C1_CDK6
		NR3C1_CDKN1A
		NR3C1_CYP19A1
		NR3C1_ELK1
		NR3C1_ETS1
		NR3C1_HRH1
		NR3C1_MAOA
		NR3C1_NR3C1
		NR3C1_PPIG
		NR3C1_STAT1
		NRF1_CAPNS1
		NRF1_COX6A1
		NRF1_FMR1
		NRF1_IDE
		NRF1_NQO1
		NRF1_PRDX3
		NRF1_PRDX5
		NRF1_SNRPN
		PARP1_CDKN1A
		PARP1_CXCL1
		PARP1_DNAAF4
		PARP1_FBN1
		PARP1_FN1
		PARP1_FOXO1
		PARP1_IFNAR1
		PARP1_JUN
		PARP1_RELA
		PARP1_SERPINE1
		PARP1_SERPINF1
		PARP1_SMARCB1
		PARP1_THBD
		PARP1_VIM
		PGR_ATP1B1
		PGR_CCND1
		PGR_DUSP1
		PGR_EGFR
		PGR_ERBB2
		PGR_HLTF
		PGR_IRS2
		PGR_MYC
		PGR_PLD1
		PGR_RELA
		PGR_YWHAQ
		PML_BAX
		PML_CCND1
		PML_CDKN1A
		PML_EGFR
		PML_HIPK2
		PML_NR4A1
		PML_PML
		PML_TNFSF10
		PML_UBA7
		PPARD_ANG
		PPARD_ANGPTL4
		PPARD_PDK4
		PPARD_SAT1
		PPARD_SOD1
		PPARD_TIMP1
		PPARD_GADD45B
		PPARD_RELA
		PPARD_SERPINE1
		PPARG_ACAT1
		PPARG_ATP2A2
		PPARG_CDKN1A
		PPARG_CSF1
		PPARG_DBI
		PPARG_ERO1A
		PPARG_GDF15
		PPARG_HMOX1
		PPARG_ICAM1
		PPARG_KLF4
		PPARG_MYC
		PPARG_PTEN
		PPARG_SLC9A1
		PPARG_SOCS7
		PPARG_GADD45B
		RARA_ABCC3
		RARA_CDKN1A
		RARA_ETS1
		RARA_ICAM1
		RARA_MACROD1
		RARA_MAOB
		RARA_PRKCA
		RARA_RARB
		RARA_SCD
		RARA_THBD
		RARA_AKR1B1
		RARA_CRABP2
		RARA_GADD45B
		RARA_MIF
		RARB_ADH5
		RARB_RARB
		RARB_THBD
		RARB_JUN
		RARB_MIF
		RARG_BGLAP
		RARG_ICAM1
		RARG_RARB
		RARG_THBD
		RARG_CRABP2
		RARG_MIF
		RB1_ATF2
		RB1_CDKN1A
		RB1_DDIT3
		RB1_DHFR
		RB1_EBNA1BP2
		RB1_FGFR1
		RB1_FOS
		RB1_HBP1
		RB1_IGF1
		RB1_MYC
		RB1_PCNA
		RB1_SP1
		RB1_TFDP1
		RB1_TGFBI
		RB1_VEGFA
		RB1_WRN
		RUNX1_BAALC
		RUNX1_CCND2
		RUNX1_CD34
		RUNX1_CSF1
		RUNX1_FHL2
		RUNX1_JUN
		RUNX1_KLF4
		RUNX1_MECOM
		RUNX1_MYH10
		RUNX1_MYL9
		RUNX1_NCAM1
		RUNX1_NF1
		RUNX1_RELA
		RUNX1_SLC22A4
		RUNX1_TIMP1
		RUNX1_VEGFA
		SIRT1_CCND1
		SIRT1_CDKN1A
		SIRT1_CFH
		SIRT1_COL10A1
		SIRT1_COL1A2
		SIRT1_CTNNB1
		SIRT1_EGLN1
		SIRT1_HIF1A
		SIRT1_HSF1
		SIRT1_HSPA4
		SIRT1_HYOU1
		SIRT1_ICAM1
		SIRT1_MYC
		SIRT1_NBN
		SIRT1_NDRG1
		SIRT1_NQO1
		SIRT1_SHC1
		SIRT1_TBX3
		SIRT1_WRN
		SIRT1_XPC
		SMAD3_AHR
		SMAD3_ANGPTL4
		SMAD3_BAMBI
		SMAD3_BGLAP
		SMAD3_CDKN1A
		SMAD3_FST
		SMAD3_FSTL3
		SMAD3_GLI2
		SMAD3_JUN
		SMAD3_LTBP4
		SMAD3_MYC
		SMAD3_POR
		SMAD3_PTHLH
		SMAD3_SERPINE1
		SMAD3_TGFB1
		SMAD3_VEGFA
		SMAD3_TIMP1
		SMAD4_AHR
		SMAD4_BAMBI
		SMAD4_BGLAP
		SMAD4_BTRC
		SMAD4_CDKN1A
		SMAD4_CDKN2B
		SMAD4_FBXO32
		SMAD4_FSTL3
		SMAD4_JUN
		SMAD4_MYC
		SMAD4_POR
		SMAD4_SERPINE1
		SMAD4_SKIL
		SMAD4_TGFB1
		SMAD4_TIMP1
		SMAD7_CDKN1A
		SMAD7_CDKN2B
		SMAD7_MET
		SMAD7_MYC
		SMAD7_TGFB1
		SMAD7_TGFBR1
		SMARCA4_CAD
		SMARCA4_CCND1
		SMARCA4_CDKN1A
		SMARCA4_CDKN2A
		SMARCA4_FOS
		SMARCA4_MECOM
		SOX4_AXIN2
		SOX4_DHX9
		SOX4_DICER1
		SOX4_HDAC8
		SOX4_KMT2A
		SOX4_NCAM1
		SREBF1_ACLY
		SREBF1_AR
		SREBF1_BCL2L1
		SREBF1_CAV1
		SREBF1_FAS
		SREBF1_FASN
		SREBF1_FDFT1
		SREBF1_FDPS
		SREBF1_HK2
		SREBF1_HMOX1
		SREBF1_IRS2
		SREBF1_LDLR
		SREBF1_LRP1
		SREBF1_SCD
		SREBF1_SCD5
		SRF_CREB1
		SRF_DMD
		SRF_FHL2
		SRF_FOS
		SRF_FXN
		SRF_KPNA1
		SRF_KPNB1
		SRF_LMO7
		SRF_MMP14
		SRF_MMP2
		SRF_MYL9
		SRF_PRRX1
		SRF_SAMD4A
		SRF_SERPINE1
		SRF_TAGLN
		SRF_UBE2S
		STAT5A_BCL2L1
		STAT5A_BCL6
		STAT5A_CCND1
		STAT5A_CDKN2B
		STAT5A_HRH1
		STAT5A_SP1
		STAT5A_STK11
		STAT5A_SUMO1
		STAT5A_EGFR
		STAT5B_BCL2L1
		STAT5B_BCL6
		STAT5B_CCND1
		STAT5B_ESR2
		STAT5B_IGF1
		STAT5B_EGFR
		TBP_APP
		TBP_CDKN1A
		TBP_FOS
		TBP_FUS
		TBP_IGFBP4
		TBP_IL6
		TBP_MYC
		TBP_NF1
		TCF4_CCND1
		TCF4_FST
		TCF4_JUN
		TCF4_KLF4
		TCF4_LGR5
		TCF4_MYC
		TCF4_NOTUM
		TCF4_PLD1
		TCF4_PTEN
		TCF4_VCAN
		TCF4_VEGFA
		TCF4_VIM
		TCF7L2_ACVRL1
		TCF7L2_CTNNB1
		TCF7L2_GLCE
		TCF7L2_SNAI2
		TCF7L2_STARD7
		TCF7L2_STAT3
		USF1_APC
		USF1_APEX1
		USF1_ASPH
		USF1_B2M
		USF1_CTSB
		USF1_CTSD
		USF1_CYP19A1
		USF1_EXT1
		USF1_FMR1
		USF1_ID4
		USF1_MVP
		USF1_MYH9
		USF1_RELA
		USF1_S100A6
		USF1_SERBP1
		USF1_SERPINE1
		USF1_TGFB1
		USF1_CCND1
		USF1_SP1
		VHL_ANGPT2
		VHL_AR
		VHL_CA12
		VHL_CCND1
		VHL_CDKN1C
		VHL_COL4A2
		VHL_HIF1A
		VHL_IGF1R
		VHL_SPARC
		VHL_BHLHE40
		VHL_TCF4
		VHL_VEGFA
		XBP1_CCL2
		XBP1_DDIT3
		XBP1_EDEM2
		XBP1_ERN1
		XBP1_ERP29
		XBP1_HSPA5
		XBP1_IL6
		XBP1_PRNP
		XBP1_SOD2
		XBP1_VEGFA
		XBP1_WFS1
		XBP1_ZHX2
		YY1_APC
		YY1_APH1A
		YY1_ATP2C1
		YY1_CBX5
		YY1_COL1A2
		YY1_COX6A1
		YY1_COX7C
		YY1_CTCF
		YY1_DNAJB4
		YY1_EGFR
		YY1_EPAS1
		YY1_ERBB2
		YY1_ERCC5
		YY1_FAS
		YY1_FDPS
		YY1_GNAS
		YY1_HAS2
		YY1_HDAC2
		YY1_HDAC3
		YY1_HIF1A
		YY1_HSPA5
		YY1_INO80
		YY1_LDLR
		YY1_LRIG2
		YY1_LSS
		YY1_MYC
		YY1_NF1
		YY1_NR3C1
		YY1_PCNA
		YY1_PDIA6
		YY1_PEG3
		YY1_POSTN
		YY1_SAP30
		YY1_SNRPN
		YY1_SURF1
		YY1_SURF2
		YY1_TFAP2A
		YY1_VEGFB
		ZBTB7A_CDKN2A
		ZBTB7A_FOS
		ZBTB7A_MYC
		ZBTB7A_PFKP
		ZBTB7A_PKM

## Sheet: BC_tumor
Ligand_Receptor	Receptor_TF	TF_Target
B2M_HFE	LRP1_APC	APC_AKT1
CCL5_ACKR4	LRP1_SREBF1	APC_AMHR2
GNB3_TGFBR1	LRP1_STAT1	APC_DLG1
GZMB_IGF2R	LRP1_SIRT1	APC_DNMT1
HLA-B_CANX	LRP1_CTNNB1	APC_F8
HLA-C_DDR1	LRP1_TCF7L2	APC_KLF4
HSP90AA1_EGFR	LRP1_PPARG	APC_MYC
HSP90B1_LRP1	LRP1_SRF	APC_PTGS2
ICAM4_ITGB1	CANX_NR3C1	APC_SGK1
ICAM4_ITGAV	CANX_ATF2	ARNTL_BHLHE40
MFNG_NOTCH1	CANX_ATF3	ARNTL_CRY1
MFNG_NOTCH2	CANX_ESR1	ARNTL_CRY2
POMC_MC1R	CANX_SREBF1	ARNTL_PER1
SEMA4D_MET	CANX_ATF4	ARNTL_PER2
	CANX_STAT1	ATF2_ATF3
	CANX_ATM	ATF2_CCND1
	CANX_CTNNB1	ATF2_FAS
	CANX_FOS	ATF2_FN1
	CANX_SRF	ATF2_KAT5
	CANX_PARP1	ATF2_IMPDH2
	CANX_FOSB	ATF2_ITGB8
	CANX_STAT5A	ATF2_MAP3K1
	ACKR4_NF1	ATF2_MMP2
	ACKR4_STAT1	ATF2_PCK2
	ACKR4_SOX4	ATF2_PLAT
	ACKR4_ATM	ATF2_POLB
	ACKR4_PGR	ATF2_PTGS2
	ACKR4_BRCA1	ATF2_RELA
	NOTCH2_NR3C1	ATF2_ST3GAL5
	NOTCH2_APC	ATF2_TGFB2
	NOTCH2_SNAI1	ATF2_FOS
	NOTCH2_HDAC2	ATF2_HLA-E
	NOTCH2_KLF4	ATF2_PENK
	NOTCH2_LMO2	ATF3_ADIPOR1
	NOTCH2_STAT1	ATF3_ADIPOR2
	NOTCH2_ATM	ATF3_AK4
	NOTCH2_SIRT1	ATF3_DDIT3
	NOTCH2_CTNNB1	ATF3_GDF15
	NOTCH2_EGR1	ATF3_ID1
	NOTCH2_HDAC1	ATF3_LDLR
	NOTCH2_TCF7L2	ATF3_MMP2
	NOTCH2_PPARG	ATF3_TP53
	NOTCH2_SETBP1	ATF4_APOE
	NOTCH2_NFE2L2	ATF4_ATF3
	NOTCH2_FOS	ATF4_CA9
	NOTCH2_SRF	ATF4_CCL2
	NOTCH2_RB1	ATF4_CEBPB
	NOTCH2_YY1	ATF4_CXCL8
	NOTCH2_HEY2	ATF4_DDIT3
	NOTCH2_STAT5A	ATF4_DDR2
	NOTCH2_ETV4	ATF4_IGFBP1
	NOTCH2_FOXO3	ATF4_IL6
	NOTCH2_SMAD7	ATF4_MAP1LC3B
	NOTCH2_NF1	ATF4_MCL1
	NOTCH2_IRF7	ATF4_NUPR1
	NOTCH2_SOX4	ATF4_PTGS2
	NOTCH2_DNMT3A	ATF4_SIGMAR1
	NOTCH2_USF1	ATF4_SIRT1
	NOTCH2_ETS1	ATF4_SIRT2
	NOTCH2_PGR	ATF4_TNFRSF10B
	NOTCH2_ZBTB7A	ATF4_VEGFA
	NOTCH2_BRCA1	ATM_BAX
	NOTCH2_EZH2	ATM_CFLAR
	ITGAV_JUND	ATM_FAS
	ITGAV_FOS	ATM_IGF1R
	ITGAV_SRF	ATM_MCL1
	ITGAV_SNAI1	ATM_MTF1
	ITGAV_EPAS1	ATM_PVR
	ITGAV_KLF4	ATM_SLC2A1
	ITGAV_FOXO3	ATM_SP1
	ITGAV_SMAD7	ATM_TERF1
	ITGAV_STAT1	ATM_TNFRSF10B
	ITGAV_ETS1	ATM_VEGFA
	ITGAV_PGR	BRCA1_CCND1
	ITGAV_BRCA1	BRCA1_CTSD
	ITGAV_CTNNB1	BRCA1_DDB2
	ITGAV_EGR1	BRCA1_E2F6
	ITGAV_PPARG	BRCA1_EGFR
	EGFR_PPARD	BRCA1_EGR1
	EGFR_JUND	BRCA1_EP300
	EGFR_NR3C1	BRCA1_FOS
	EGFR_APC	BRCA1_FOXC1
	EGFR_STAT2	BRCA1_FST
	EGFR_ATF2	BRCA1_HIF1A
	EGFR_HIC1	BRCA1_HNRNPA2B1
	EGFR_GABPA	BRCA1_JAK1
	EGFR_ERG	BRCA1_JAK2
	EGFR_CTCF	BRCA1_KHSRP
	EGFR_SNAI1	BRCA1_RNASEL
	EGFR_ATF3	BRCA1_SIRT1
	EGFR_HDAC2	BRCA1_STAT1
	EGFR_ESR1	BRCA1_STAT2
	EGFR_SREBF1	BRCA1_STAT3
	EGFR_ATF4	BRCA1_XPC
	EGFR_EPAS1	CEBPD_C3
	EGFR_ESRRA	CEBPD_CXCL1
	EGFR_KLF4	CEBPD_CYP19A1
	EGFR_STAT1	CEBPD_DDIT3
	EGFR_ATM	CEBPD_GADD45G
	EGFR_VHL	CEBPD_GAPDH
	EGFR_NFIC	CEBPD_PDGFRA
	EGFR_ELK4	CEBPD_PTGS2
	EGFR_SIRT1	CEBPD_SOD1
	EGFR_CTNNB1	CEBPD_TNF
	EGFR_KLF8	CEBPD_TNFAIP6
	EGFR_EGR1	CEBPD_IL6
	EGFR_HDAC1	CTCF_ANG
	EGFR_MTA1	CTCF_APP
	EGFR_TCF7L2	CTCF_ASAP2
	EGFR_RARG	CTCF_ATXN7
	EGFR_NFE2L2	CTCF_BBC3
	EGFR_FOS	CTCF_BCL6
	EGFR_SRF	CTCF_CCND1
	EGFR_RB1	CTCF_DMPK
	EGFR_EGR3	CTCF_PBXIP1
	EGFR_YY1	CTCF_IPO13
	EGFR_HEY2	CTCF_MEG3
	EGFR_PARP1	CTCF_MYC
	EGFR_PPARA	CTCF_NF1
	EGFR_FOSB	CTCF_PTPRG
	EGFR_STAT5A	CTCF_RAD21
	EGFR_ETV4	CTCF_RARRES1
	EGFR_FOXO3	CTCF_RBL2
	EGFR_SMAD7	CTCF_SIX5
	EGFR_NF1	CTNNB1_AR
	EGFR_IRF7	CTNNB1_CCND1
	EGFR_SOX4	CTNNB1_CLDN2
	EGFR_DNMT3A	CTNNB1_FST
	EGFR_ETS1	CTNNB1_GLCE
	EGFR_RARB	CTNNB1_GLI2
	EGFR_PGR	CTNNB1_MMP14
	EGFR_ZBTB7A	CTNNB1_MYC
	EGFR_BRCA1	CTNNB1_NRCAM
	EGFR_HDAC4	CTNNB1_PLD1
	EGFR_CEBPD	CTNNB1_PPARD
	EGFR_NPAS2	CTNNB1_PTGS2
	EGFR_PML	CTNNB1_STARD7
	EGFR_FOXO4	CTNNB1_VIM
	NOTCH1_PPARD	CTNNBIP1_GLI2
	NOTCH1_JUND	CTNNBIP1_MMP14
	NOTCH1_NR3C1	DNMT3A_CDKN2A
	NOTCH1_APC	DNMT3A_IGFBP3
	NOTCH1_STAT2	DNMT3A_JUP
	NOTCH1_ATF2	DNMT3A_SETDB1
	NOTCH1_HIC1	DNMT3A_SFRP1
	NOTCH1_GABPA	EGR1_ACE
	NOTCH1_PTTG1	EGR1_AKR1B1
	NOTCH1_ZNF24	EGR1_AR
	NOTCH1_CTCF	EGR1_ATF3
	NOTCH1_SNAI1	EGR1_BCAR1
	NOTCH1_ATF3	EGR1_CCND1
	NOTCH1_HDAC2	EGR1_CXCL8
	NOTCH1_SREBF1	EGR1_EAPP
	NOTCH1_NUPR1	EGR1_EGFR
	NOTCH1_ATF4	EGR1_EP300
	NOTCH1_EPAS1	EGR1_F3
	NOTCH1_KLF4	EGR1_FAS
	NOTCH1_LMO2	EGR1_FGF2
	NOTCH1_STAT1	EGR1_FN1
	NOTCH1_ATM	EGR1_GDF15
	NOTCH1_VHL	EGR1_GGPS1
	NOTCH1_NFIC	EGR1_HIF1A
	NOTCH1_ELK4	EGR1_HYAL1
	NOTCH1_SIRT1	EGR1_IL6
	NOTCH1_CTNNB1	EGR1_IMPDH2
	NOTCH1_KLF8	EGR1_LDLR
	NOTCH1_EGR1	EGR1_MMP14
	NOTCH1_HDAC1	EGR1_NAB2
	NOTCH1_ARNTL	EGR1_PDGFC
	NOTCH1_MTA1	EGR1_PLAUR
	NOTCH1_TCF7L2	EGR1_POR
	NOTCH1_PPARG	EGR1_PSEN2
	NOTCH1_SETBP1	EGR1_PTEN
	NOTCH1_ZFP36	EGR1_PTGS2
	NOTCH1_RARG	EGR1_RBL2
	NOTCH1_NFE2L2	EGR1_SLC4A2
	NOTCH1_FOS	EGR1_SOD1
	NOTCH1_SRF	EGR1_SPRY1
	NOTCH1_USF2	EGR1_STIM1
	NOTCH1_RB1	EGR1_TCF4
	NOTCH1_EGR3	EGR1_TFPI2
	NOTCH1_YY1	EGR1_TGFBR2
	NOTCH1_HEY2	EGR1_TMPO
	NOTCH1_PARP1	EGR1_TNF
	NOTCH1_PPARA	EGR1_TNFSF10
	NOTCH1_FOSB	EGR1_TP53
	NOTCH1_STAT5A	EGR1_UBE2S
	NOTCH1_ETV4	EGR1_VEGFA
	NOTCH1_FOXO3	EGR1_CD9
	NOTCH1_SMAD7	EGR1_RELA
	NOTCH1_CTNNBIP1	EGR1_SERPINE1
	NOTCH1_NF1	EGR1_THBS1
	NOTCH1_IRF7	EGR3_CAT
	NOTCH1_SOX4	EGR3_NAB2
	NOTCH1_DNMT3A	EGR3_SPRY1
	NOTCH1_USF1	ELK4_FOS
	NOTCH1_ETS1	ELK4_MCL1
	NOTCH1_RARB	ELK4_NR2C2
	NOTCH1_PGR	EPAS1_MMP14
	NOTCH1_ZBTB7A	EPAS1_MSC
	NOTCH1_BRCA1	EPAS1_SERPINE1
	NOTCH1_HDAC4	EPAS1_USF2
	NOTCH1_CEBPD	EPAS1_VEGFA
	NOTCH1_GLI1	ERG_ADAMTS1
	NOTCH1_RFX5	ERG_CDH5
	NOTCH1_PML	ERG_CXCL8
	NOTCH1_FOXO4	ERG_ENG
	MET_JUND	ERG_EPB41L3
	MET_NR3C1	ERG_ERG
	MET_APC	ERG_FGF2
	MET_STAT2	ERG_HMOX1
	MET_ATF3	ERG_ICAM1
	MET_HDAC2	ERG_SOX4
	MET_SREBF1	ERG_VIM
	MET_EPAS1	ERG_ZEB1
	MET_KLF4	ERG_MMP2
	MET_STAT1	ESR1_CTNNB1
	MET_ATM	ESR1_EGFR
	MET_VHL	ESR1_FOS
	MET_SIRT1	ESR1_MYC
	MET_CTNNB1	ESR1_PTMA
	MET_EGR1	ESR1_SP1
	MET_HDAC1	ESR1_ZEB1
	MET_NFE2L2	ESR1_ZFHX3
	MET_FOS	ESRRA_AHR
	MET_SRF	ESRRA_DAP3
	MET_RB1	ESRRA_NR2F1
	MET_YY1	ESRRA_NR2F6
	MET_PARP1	ESRRA_NRIP1
	MET_STAT5A	ESRRA_SNAI1
	MET_FOXO3	ESRRA_SNAI2
	MET_SMAD7	ETS1_ATXN2
	MET_NF1	ETS1_BAX
	MET_SOX4	ETS1_BMP4
	MET_DNMT3A	ETS1_EMSY
	MET_ETS1	ETS1_CA9
	MET_PGR	ETS1_CDKN2A
	MET_BRCA1	ETS1_CHUK
	MET_HDAC4	ETS1_COL1A1
	MET_GLI1	ETS1_CSNK2A1
	MET_EZH2	ETS1_CSNK2B
	IGF2R_NR3C1	ETS1_CTSB
	IGF2R_APC	ETS1_DUSP6
	IGF2R_FOS	ETS1_ECE1
	IGF2R_PTTG1	ETS1_EGR1
	IGF2R_RB1	ETS1_ERG
	IGF2R_YY1	ETS1_FLI1
	IGF2R_CTCF	ETS1_IGFBP1
	IGF2R_HDAC2	ETS1_MGAT5
	IGF2R_FOSB	ETS1_NDRG1
	IGF2R_KLF4	ETS1_NKX3-1
	IGF2R_FOXO3	ETS1_PTHLH
	IGF2R_NF1	ETS1_RHOC
	IGF2R_ATM	ETS1_SPRY2
	IGF2R_DNMT3A	ETS1_SQSTM1
	IGF2R_PGR	ETS1_TAF12
	IGF2R_BRCA1	ETS1_TFAP2A
	IGF2R_CTNNB1	ETS1_TGFBR2
	IGF2R_EGR1	ETS1_TP53
	IGF2R_EZH2	ETS1_COX4I1
	IGF2R_PPARG	ETS1_FOSL1
	TGFBR1_JUND	ETS1_TIMP1
	TGFBR1_NR3C1	ETV4_CCND3
	TGFBR1_APC	ETV4_EGLN1
	TGFBR1_STAT2	ETV4_ERBB2
	TGFBR1_SNAI1	ETV4_ETS1
	TGFBR1_ATF3	ETV4_GBA
	TGFBR1_HDAC2	ETV4_MMP14
	TGFBR1_EPAS1	ETV4_MMP2
	TGFBR1_KLF4	ETV4_PLAUR
	TGFBR1_STAT1	ETV4_PTGS2
	TGFBR1_ATM	ETV4_TGFBR2
	TGFBR1_VHL	ETV4_TIMP2
	TGFBR1_SIRT1	ETV4_TNF
	TGFBR1_CTNNB1	ETV4_VIM
	TGFBR1_EGR1	ETV4_FOS
	TGFBR1_HDAC1	ETV4_TIMP1
	TGFBR1_TCF7L2	EZH2_APC
	TGFBR1_NFE2L2	EZH2_CCND1
	TGFBR1_FOS	EZH2_CDKN2B
	TGFBR1_SRF	EZH2_FBXO32
	TGFBR1_RB1	EZH2_FOXC1
	TGFBR1_YY1	EZH2_HDAC1
	TGFBR1_STAT5A	EZH2_MMP2
	TGFBR1_FOXO3	EZH2_MYC
	TGFBR1_SMAD7	EZH2_PEBP1
	TGFBR1_NF1	EZH2_PIP5K1C
	TGFBR1_DNMT3A	EZH2_POLR3D
	TGFBR1_ETS1	EZH2_PTEN
	TGFBR1_RARB	EZH2_RPLP0
	TGFBR1_PGR	EZH2_SNAI2
	TGFBR1_BRCA1	EZH2_TP53
	TGFBR1_HDAC4	FOS_BCL2L1
	TGFBR1_EZH2	FOS_CCND1
	TGFBR1_PML	FOS_CLU
	TGFBR1_FOXO4	FOS_CXCL8
	ITGB1_PPARD	FOS_DDIT3
	ITGB1_NR3C1	FOS_ERCC4
	ITGB1_SNAI1	FOS_EZR
	ITGB1_KLF4	FOS_FAS
	ITGB1_LMO2	FOS_FOS
	ITGB1_STAT1	FOS_HSPH1
	ITGB1_SIRT1	FOS_LRIG2
	ITGB1_CTNNB1	FOS_MELTF
	ITGB1_EGR1	FOS_MYC
	ITGB1_HDAC1	FOS_NGF
	ITGB1_FOS	FOS_NQO1
	ITGB1_SRF	FOS_PCK2
	ITGB1_STAT5A	FOS_PDHA1
	ITGB1_FOXO3	FOS_PGR
	ITGB1_SMAD7	FOS_PLAUR
	ITGB1_NF1	FOS_PTGS2
	ITGB1_PGR	FOS_SMAD4
	ITGB1_BRCA1	FOS_SMAD7
	ITGB1_EZH2	FOS_SOX7
	ITGB1_PML	FOS_SRR
	HFE_CTCF	FOS_TP53
	HFE_HDAC2	FOS_MT1A
	HFE_EPAS1	FOS_TIMP1
	HFE_KLF4	FOSB_CXCL8
	HFE_ATM	FOSB_TGFB1
	HFE_SIRT1	FOSB_TIMP1
	HFE_CTNNB1	FOXO3_AR
	HFE_HDAC1	FOXO3_BBC3
	HFE_TCF7L2	FOXO3_BCL6
	HFE_PPARG	FOXO3_CDKN2B
	HFE_SETBP1	FOXO3_GALT
	HFE_NFE2L2	FOXO3_PIK3CA
	HFE_SRF	FOXO3_SIRT1
	HFE_USF2	FOXO3_SIRT6
	HFE_PPARA	FOXO3_TNFSF10
	HFE_FOXO3	FOXO3_VEGFA
	HFE_SMAD7	FOXO3_VEGFB
	HFE_NF1	FOXO4_BCL6
	HFE_DNMT3A	FOXO4_CREB1
	HFE_USF1	FOXO4_HIF1A
	HFE_HDAC4	FOXO4_PSMD11
	HFE_PML	FOXO4_SOD2
	DDR1_RARG	FOXO4_TNFSF10
	DDR1_SNAI1	GABPA_ERBB2
	DDR1_NF1	GABPA_RPS3A
	DDR1_ATM	GABPA_TOMM70
	DDR1_RARB	GABPA_ZNF205
	DDR1_PGR	GLI1_AKT1
	DDR1_CTNNB1	GLI1_EGR2
	MC1R_PPARD	GLI1_FAS
	MC1R_NR3C1	GLI1_H2AFX
	MC1R_STAT2	GLI1_PDGFRA
	MC1R_FOS	GLI1_SOX9
	MC1R_CTCF	HDAC1_AR
	MC1R_HDAC2	HDAC1_BCL2A1
	MC1R_KLF4	HDAC1_CCND1
	MC1R_NF1	HDAC1_CD82
	MC1R_STAT1	HDAC1_CDKN2A
	MC1R_ATM	HDAC1_COL1A2
	MC1R_ETS1	HDAC1_CXCL8
	MC1R_BRCA1	HDAC1_DNMT1
	MC1R_CTNNB1	HDAC1_EGFR
		HDAC1_EGR1
		HDAC1_EIF2AK1
		HDAC1_FOS
		HDAC1_HMGCS1
		HDAC1_ICAM1
		HDAC1_IGFBP3
		HDAC1_KLF4
		HDAC1_MICA
		HDAC1_MMP28
		HDAC1_PHB
		HDAC1_PSIP1
		HDAC1_PTGS2
		HDAC1_RARB
		HDAC1_RECK
		HDAC1_RGS10
		HDAC1_RHOB
		HDAC1_SFRP1
		HDAC1_SMAD7
		HDAC1_SNAI2
		HDAC1_SP1
		HDAC1_STAT3
		HDAC1_TJP1
		HDAC1_TNFRSF10A
		HDAC1_TP53
		HDAC2_APAF1
		HDAC2_CAD
		HDAC2_CCL2
		HDAC2_COL1A2
		HDAC2_CXCL8
		HDAC2_DNMT1
		HDAC2_IGF1
		HDAC2_KLF4
		HDAC2_MYC
		HDAC2_PHB
		HDAC2_SNAI2
		HDAC2_SP1
		HDAC2_TGFBR2
		HDAC2_TNFSF10
		HDAC2_VEGFA
		HDAC4_ATF4
		HDAC4_CA9
		HDAC4_CDKN2A
		HDAC4_HDAC3
		HDAC4_KLF4
		HDAC4_MEF2A
		HDAC4_PTPA
		HDAC4_PTGS2
		HDAC4_RECK
		HDAC4_RUNX2
		HDAC4_SMAD4
		HDAC4_TGIF1
		HDAC4_VEGFA
		HEY2_GATA4
		HEY2_GATA6
		HIC1_ACKR3
		HIC1_EPHA2
		HIC1_MYC
		HIC1_SIRT1
		HIC1_STAT3
		HIC1_VEGFA
		IRF7_ATF4
		JUND_BCL6
		JUND_CCND1
		JUND_CLU
		JUND_ERBB2
		JUND_F3
		JUND_FOSL1
		JUND_GCLC
		JUND_IL6
		JUND_ITGAV
		JUND_NQO1
		JUND_NQO2
		JUND_PLAUR
		JUND_PTGS2
		JUND_SOX4
		JUND_TGFB1
		JUND_TIMP1
		KLF4_ATF3
		KLF4_CCND1
		KLF4_CDH5
		KLF4_CDKN1C
		KLF4_GDF15
		KLF4_HSPA8
		KLF4_IFITM3
		KLF4_IL6
		KLF4_KRT19
		KLF4_LAMA1
		KLF4_LXN
		KLF4_MMP2
		KLF4_PFKP
		KLF4_RARA
		KLF4_SOD1
		KLF4_TAGLN
		KLF4_THBD
		KLF4_TP53
		KLF4_VEGFA
		KLF8_CDH2
		KLF8_FN1
		KLF8_MMP14
		KLF8_SLC22A3
		KLF8_VIM
		LMO2_ELK1
		LMO2_FGF2
		LMO2_LEF1
		LMO2_LYL1
		LMO2_NFATC1
		LMO2_ZEB1
		MTA1_ARNTL
		MTA1_BCAS3
		MTA1_BCL2L1
		MTA1_CDKN2A
		MTA1_EGFR
		MTA1_EPHA2
		MTA1_HDAC1
		MTA1_ITGB3BP
		MTA1_MNAT1
		MTA1_MTA3
		MTA1_MYC
		MTA1_PTEN
		MTA1_RNF144A
		MTA1_SMAD7
		MTA1_SNAI1
		MTA1_SNAI2
		MTA1_SUMO2
		NF1_DDB1
		NF1_DDB2
		NF1_FOS
		NF1_MSH2
		NF1_MYC
		NF1_PPP2R2D
		NF1_SP3
		NF1_TP53
		NFE2L2_CAT
		NFE2L2_CXCL8
		NFE2L2_GCLC
		NFE2L2_GSS
		NFE2L2_HMOX1
		NFE2L2_MTHFR
		NFE2L2_NQO1
		NFE2L2_SDHB
		NFE2L2_SOD1
		NFE2L2_SOD2
		NFIC_ALAS1
		NFIC_CCL2
		NFIC_COL18A1
		NFIC_COL1A1
		NFIC_GTF3C1
		NFIC_GTF3C2
		NFIC_HGF
		NFIC_HMGB1
		NFIC_IRS2
		NFIC_ITGA5
		NFIC_POLD2
		NFIC_SMUG1
		NFIC_TFPI2
		NFIC_TINAGL1
		NFIC_CSNK2A1
		NFIC_GOT1
		NFIC_HMOX1
		NFIC_HRAS
		NFIC_IL6
		NFIC_PCK2
		NFIC_PLAT
		NFIC_TP53
		NPAS2_CRY1
		NPAS2_CRY2
		NPAS2_PER1
		NR3C1_ATF2
		NR3C1_ATP1B1
		NR3C1_BAD
		NR3C1_BAX
		NR3C1_CALD1
		NR3C1_CCND1
		NR3C1_CCND3
		NR3C1_CDK4
		NR3C1_CDK6
		NR3C1_CYP19A1
		NR3C1_ELK1
		NR3C1_ETS1
		NR3C1_HRH1
		NR3C1_MAOA
		NR3C1_NR3C1
		NR3C1_PPIG
		NR3C1_RPS6KA3
		NR3C1_STAT1
		NR3C1_TP53
		NUPR1_BCL2L1
		NUPR1_EP300
		NUPR1_MSL1
		NUPR1_TP53
		PARP1_CXCL1
		PARP1_DNAAF4
		PARP1_FBN1
		PARP1_FN1
		PARP1_FOXO1
		PARP1_HFE
		PARP1_IFNAR1
		PARP1_RELA
		PARP1_SERPINE1
		PARP1_SERPINF1
		PARP1_SH3BP2
		PARP1_SNAI1
		PARP1_THBD
		PARP1_VIM
		PGR_ATP1B1
		PGR_CCND1
		PGR_EGFR
		PGR_ERBB2
		PGR_HLTF
		PGR_IRS2
		PGR_MYC
		PGR_PLD1
		PGR_PTGS2
		PGR_RELA
		PGR_YWHAQ
		PML_BAX
		PML_CCND1
		PML_CCNT1
		PML_EGFR
		PML_EP300
		PML_HIPK2
		PML_NR4A1
		PML_PML
		PML_TNFSF10
		PML_TP53
		PML_UBA7
		PPARA_ACOX1
		PPARA_ACSL1
		PPARA_ANGPTL4
		PPARA_CPT1A
		PPARA_HMOX1
		PPARA_IL6
		PPARA_MLYCD
		PPARA_NFKBIA
		PPARA_PDK4
		PPARA_PLIN2
		PPARA_PTGS2
		PPARA_SERPINE1
		PPARA_SLC25A20
		PPARA_SLC9A1
		PPARA_SOD2
		PPARA_SREBF2
		PPARA_STAT5A
		PPARA_TUBA1B
		PPARA_LIPA
		PPARD_ANG
		PPARD_ANGPTL4
		PPARD_CAT
		PPARD_PDK4
		PPARD_SAT1
		PPARD_SOD1
		PPARD_TIMP1
		PPARD_TXN
		PPARD_LIPA
		PPARD_RELA
		PPARD_SERPINE1
		PPARG_ACAT1
		PPARG_ATP2A2
		PPARG_CFLAR
		PPARG_CSF1
		PPARG_DBI
		PPARG_ERO1A
		PPARG_ERP44
		PPARG_GDF15
		PPARG_HMOX1
		PPARG_ICAM1
		PPARG_KLF4
		PPARG_MYC
		PPARG_PTEN
		PPARG_PTGS2
		PPARG_SLC9A1
		PPARG_SOCS7
		PPARG_APOE
		PTTG1_CDC42
		PTTG1_DOCK1
		PTTG1_LGALS1
		PTTG1_MYC
		PTTG1_PTTG1IP
		PTTG1_RAC1
		PTTG1_RHOA
		PTTG1_TIMP2
		RARB_ADH5
		RARB_RARB
		RARB_THBD
		RARB_HDAC1
		RARB_MIF
		RARB_PTGS2
		RARG_ICAM1
		RARG_RARB
		RARG_THBD
		RARG_CRABP2
		RARG_MIF
		RB1_ATF2
		RB1_DDIT3
		RB1_DNMT3A
		RB1_EBNA1BP2
		RB1_ELF1
		RB1_FGFR1
		RB1_FOS
		RB1_HBP1
		RB1_IGF1
		RB1_MYC
		RB1_SP1
		RB1_TFDP1
		RB1_TGFBI
		RB1_TP53BP2
		RB1_VEGFA
		RB1_WRN
		RFX5_COL1A2
		RFX5_HDAC2
		SETBP1_PTPA
		SETBP1_PTGER2
		SETBP1_PTGS2
		SIRT1_CCAR2
		SIRT1_CCND1
		SIRT1_CFH
		SIRT1_CFLAR
		SIRT1_COL10A1
		SIRT1_COL1A2
		SIRT1_CTNNB1
		SIRT1_EGLN1
		SIRT1_FOXO3
		SIRT1_HIC1
		SIRT1_HIF1A
		SIRT1_HSF1
		SIRT1_HSPA4
		SIRT1_ICAM1
		SIRT1_MCL1
		SIRT1_MYC
		SIRT1_NBN
		SIRT1_NDRG1
		SIRT1_NOTCH1
		SIRT1_NQO1
		SIRT1_PER1
		SIRT1_SHC1
		SIRT1_TBX3
		SIRT1_TNF
		SIRT1_TNFRSF10B
		SIRT1_TP53
		SIRT1_WRN
		SIRT1_XPC
		SMAD7_CDKN2B
		SMAD7_MET
		SMAD7_MYC
		SMAD7_TGFB1
		SMAD7_TGFBR1
		SNAI1_CDH2
		SNAI1_CXADR
		SNAI1_FN1
		SNAI1_HBEGF
		SNAI1_PEBP1
		SNAI1_SNAI1
		SNAI1_THBS1
		SOX4_AGO1
		SOX4_AXIN2
		SOX4_DHX9
		SOX4_DICER1
		SOX4_HDAC8
		SOX4_KMT2A
		SOX4_NCAM1
		SOX4_NKX3-1
		SREBF1_ACLY
		SREBF1_AR
		SREBF1_BCL2L1
		SREBF1_CAV1
		SREBF1_CIC
		SREBF1_FAS
		SREBF1_FASN
		SREBF1_FDFT1
		SREBF1_FDPS
		SREBF1_HK2
		SREBF1_HMOX1
		SREBF1_IRS2
		SREBF1_LDLR
		SREBF1_LRP1
		SREBF1_SCD
		SREBF1_SCD5
		SRF_CREB1
		SRF_DMD
		SRF_FHL2
		SRF_FOS
		SRF_FOSL1
		SRF_HMGXB4
		SRF_KPNA1
		SRF_LMO7
		SRF_MCL1
		SRF_MMP14
		SRF_MMP2
		SRF_MYL9
		SRF_PRRX1
		SRF_SAMD4A
		SRF_SERPINE1
		SRF_TAGLN
		SRF_UBE2S
		STAT1_ACAT1
		STAT1_APP
		STAT1_BAX
		STAT1_CCL2
		STAT1_CTSB
		STAT1_CTSL
		STAT1_EDN1
		STAT1_EGFR
		STAT1_FAS
		STAT1_FCGRT
		STAT1_FGF2
		STAT1_GLS
		STAT1_HLA-E
		STAT1_HMOX1
		STAT1_ICAM1
		STAT1_IFIT3
		STAT1_IL1R1
		STAT1_IL6
		STAT1_JAK2
		STAT1_KRT17
		STAT1_MUC1
		STAT1_MVP
		STAT1_PLSCR1
		STAT1_PML
		STAT1_PPARA
		STAT1_PRKCE
		STAT1_PSMB9
		STAT1_PTGS2
		STAT1_S100A10
		STAT1_SCARB1
		STAT1_SMARCA4
		STAT1_STAT2
		STAT1_STAT3
		STAT1_TAP1
		STAT1_TIMP1
		STAT1_TP53
		STAT1_XAF1
		STAT1_FOS
		STAT2_CCL2
		STAT2_IFIT3
		STAT2_PML
		STAT2_PTGS2
		STAT2_RCAN1
		STAT2_SCARB1
		STAT2_SCARB2
		STAT2_STAT1
		STAT5A_BCL2L1
		STAT5A_BCL6
		STAT5A_CCND1
		STAT5A_CDKN2B
		STAT5A_HRH1
		STAT5A_SP1
		STAT5A_STK11
		STAT5A_SUMO1
		STAT5A_EGFR
		TCF7L2_ACVRL1
		TCF7L2_CTNNB1
		TCF7L2_GLCE
		TCF7L2_PTGS2
		TCF7L2_SNAI2
		TCF7L2_STARD7
		TCF7L2_STAT3
		USF1_APC
		USF1_ASPH
		USF1_CTSB
		USF1_CTSD
		USF1_CYP19A1
		USF1_EXT1
		USF1_FMR1
		USF1_ID4
		USF1_MVP
		USF1_MYH9
		USF1_RELA
		USF1_S100A6
		USF1_SERBP1
		USF1_SERPINE1
		USF1_SF1
		USF1_TGFB1
		USF1_XRCC6
		USF1_APOE
		USF1_CCND1
		USF1_SP1
		USF1_THBS1
		USF2_ABCA1
		USF2_APC
		USF2_ASPH
		USF2_ATP5F1A
		USF2_CEACAM1
		USF2_CTSB
		USF2_CTSD
		USF2_CYP19A1
		USF2_EPAS1
		USF2_FMR1
		USF2_HIF1A
		USF2_HMOX1
		USF2_IGF2R
		USF2_MYH9
		USF2_P4HA1
		USF2_POU2F1
		USF2_PTGS2
		USF2_SF1
		USF2_TCN2
		USF2_TGFB1
		USF2_TGFB2
		USF2_THBS1
		USF2_XRCC6
		USF2_SERPINE1
		USF2_SP1
		VHL_ANGPT2
		VHL_AR
		VHL_CA12
		VHL_CCND1
		VHL_CDKN1C
		VHL_COL4A2
		VHL_HIF1A
		VHL_IGF1R
		VHL_KLF10
		VHL_SPARC
		VHL_BHLHE40
		VHL_TCF4
		VHL_TP53
		VHL_VEGFA
		YY1_APC
		YY1_APH1A
		YY1_ATP2C1
		YY1_CBX5
		YY1_COL1A2
		YY1_COX6A1
		YY1_COX7C
		YY1_CREBBP
		YY1_CTCF
		YY1_DEK
		YY1_DNAJB4
		YY1_EGFR
		YY1_EPAS1
		YY1_ERBB2
		YY1_FAS
		YY1_FDPS
		YY1_GBP1
		YY1_GNAS
		YY1_HAS2
		YY1_HCFC1
		YY1_HDAC1
		YY1_HDAC2
		YY1_HDAC3
		YY1_HIF1A
		YY1_INO80
		YY1_LDLR
		YY1_LRIG2
		YY1_MYC
		YY1_NF1
		YY1_NR3C1
		YY1_PEG3
		YY1_POSTN
		YY1_SAP30
		YY1_SMAD7
		YY1_SNRPN
		YY1_SURF1
		YY1_SURF2
		YY1_TFAP2A
		YY1_TNFRSF10B
		YY1_TP53
		YY1_VEGFB
		ZBTB7A_CDKN2A
		ZBTB7A_FOS
		ZBTB7A_MYC
		ZBTB7A_PFKP
		ZBTB7A_PKM
		ZFP36_CXCL8
		ZFP36_ELAVL1
		ZFP36_HIF1A
		ZFP36_IL6
		ZFP36_LATS2
		ZFP36_VEGFA
		ZNF24_CCND1
		ZNF24_CTNNB1
		ZNF24_PDGFRB
		ZNF24_VEGFA

[truncated: 1 more sheets: ETC_tumor]
