# Supplementary material for: Resolving the heterogeneous tumour microenvironment in cardiac myxoma through single‐cell and spatial transcriptomics
Source: Clin Transl Med. 2024 Feb 6;14(2):e1581. doi: 10.1002/ctm2.1581 (PMC10844892; doi:10.1002/ctm2.1581)
Supplement: Supplementary file 2 — Supporting information [file CTM2-14-e1581-s002.zip › Table S15.xlsx]

## Sheet: df.net
Table S15. Ligand-receptor interactions in cardiac myxoma inferred by CellChat.
source	target	ligand	receptor	prob	pval	interaction_name	interaction_name_2	pathway_name	annotation	evidence
Macrophage	Macrophage	TGFB1	TGFbR1_R2	0.0108731	0	TGFB1_TGFBR1_TGFBR2	TGFB1 - (TGFBR1+TGFBR2)	TGFb	Secreted Signaling	KEGG: hsa04350
CD4_TC	Macrophage	TGFB1	TGFbR1_R2	0.0146737	0	TGFB1_TGFBR1_TGFBR2	TGFB1 - (TGFBR1+TGFBR2)	TGFb	Secreted Signaling	KEGG: hsa04350
CD8_TC	Macrophage	TGFB1	TGFbR1_R2	0.0154392	0	TGFB1_TGFBR1_TGFBR2	TGFB1 - (TGFBR1+TGFBR2)	TGFb	Secreted Signaling	KEGG: hsa04350
Monocyte	Macrophage	TGFB1	TGFbR1_R2	0.015094	0	TGFB1_TGFBR1_TGFBR2	TGFB1 - (TGFBR1+TGFBR2)	TGFb	Secreted Signaling	KEGG: hsa04350
cDC	Macrophage	TGFB1	TGFbR1_R2	0.00990679	0	TGFB1_TGFBR1_TGFBR2	TGFB1 - (TGFBR1+TGFBR2)	TGFb	Secreted Signaling	KEGG: hsa04350
NK	Macrophage	TGFB1	TGFbR1_R2	0.0241407	0	TGFB1_TGFBR1_TGFBR2	TGFB1 - (TGFBR1+TGFBR2)	TGFb	Secreted Signaling	KEGG: hsa04350
NKT	Macrophage	TGFB1	TGFbR1_R2	0.018265	0	TGFB1_TGFBR1_TGFBR2	TGFB1 - (TGFBR1+TGFBR2)	TGFb	Secreted Signaling	KEGG: hsa04350
pDC	Macrophage	TGFB1	TGFbR1_R2	0.0117414	0	TGFB1_TGFBR1_TGFBR2	TGFB1 - (TGFBR1+TGFBR2)	TGFb	Secreted Signaling	KEGG: hsa04350
NK	MTC	TGFB1	TGFbR1_R2	0.00703272	0	TGFB1_TGFBR1_TGFBR2	TGFB1 - (TGFBR1+TGFBR2)	TGFb	Secreted Signaling	KEGG: hsa04350
Macrophage	Monocyte	TGFB1	TGFbR1_R2	0.0108821	0	TGFB1_TGFBR1_TGFBR2	TGFB1 - (TGFBR1+TGFBR2)	TGFb	Secreted Signaling	KEGG: hsa04350
CD4_TC	Monocyte	TGFB1	TGFbR1_R2	0.0146975	0	TGFB1_TGFBR1_TGFBR2	TGFB1 - (TGFBR1+TGFBR2)	TGFb	Secreted Signaling	KEGG: hsa04350
CD8_TC	Monocyte	TGFB1	TGFbR1_R2	0.0154664	0	TGFB1_TGFBR1_TGFBR2	TGFB1 - (TGFBR1+TGFBR2)	TGFb	Secreted Signaling	KEGG: hsa04350
Monocyte	Monocyte	TGFB1	TGFbR1_R2	0.0151102	0	TGFB1_TGFBR1_TGFBR2	TGFB1 - (TGFBR1+TGFBR2)	TGFb	Secreted Signaling	KEGG: hsa04350
cDC	Monocyte	TGFB1	TGFbR1_R2	0.00991342	0	TGFB1_TGFBR1_TGFBR2	TGFB1 - (TGFBR1+TGFBR2)	TGFb	Secreted Signaling	KEGG: hsa04350
NK	Monocyte	TGFB1	TGFbR1_R2	0.0242217	0	TGFB1_TGFBR1_TGFBR2	TGFB1 - (TGFBR1+TGFBR2)	TGFb	Secreted Signaling	KEGG: hsa04350
NKT	Monocyte	TGFB1	TGFbR1_R2	0.0183066	0	TGFB1_TGFBR1_TGFBR2	TGFB1 - (TGFBR1+TGFBR2)	TGFb	Secreted Signaling	KEGG: hsa04350
pDC	Monocyte	TGFB1	TGFbR1_R2	0.0117541	0	TGFB1_TGFBR1_TGFBR2	TGFB1 - (TGFBR1+TGFBR2)	TGFb	Secreted Signaling	KEGG: hsa04350
CD4_TC	ETC	TGFB1	TGFbR1_R2	0.00639698	0.01	TGFB1_TGFBR1_TGFBR2	TGFB1 - (TGFBR1+TGFBR2)	TGFb	Secreted Signaling	KEGG: hsa04350
CD8_TC	ETC	TGFB1	TGFbR1_R2	0.00673243	0	TGFB1_TGFBR1_TGFBR2	TGFB1 - (TGFBR1+TGFBR2)	TGFb	Secreted Signaling	KEGG: hsa04350
Monocyte	ETC	TGFB1	TGFbR1_R2	0.00657359	0	TGFB1_TGFBR1_TGFBR2	TGFB1 - (TGFBR1+TGFBR2)	TGFb	Secreted Signaling	KEGG: hsa04350
NK	ETC	TGFB1	TGFbR1_R2	0.0105575	0	TGFB1_TGFBR1_TGFBR2	TGFB1 - (TGFBR1+TGFBR2)	TGFb	Secreted Signaling	KEGG: hsa04350
NKT	ETC	TGFB1	TGFbR1_R2	0.00797216	0	TGFB1_TGFBR1_TGFBR2	TGFB1 - (TGFBR1+TGFBR2)	TGFb	Secreted Signaling	KEGG: hsa04350
Macrophage	cDC	TGFB1	TGFbR1_R2	0.00784933	0	TGFB1_TGFBR1_TGFBR2	TGFB1 - (TGFBR1+TGFBR2)	TGFb	Secreted Signaling	KEGG: hsa04350
CD4_TC	cDC	TGFB1	TGFbR1_R2	0.0106053	0	TGFB1_TGFBR1_TGFBR2	TGFB1 - (TGFBR1+TGFBR2)	TGFb	Secreted Signaling	KEGG: hsa04350
CD8_TC	cDC	TGFB1	TGFbR1_R2	0.0111608	0	TGFB1_TGFBR1_TGFBR2	TGFB1 - (TGFBR1+TGFBR2)	TGFb	Secreted Signaling	KEGG: hsa04350
Monocyte	cDC	TGFB1	TGFbR1_R2	0.0109002	0	TGFB1_TGFBR1_TGFBR2	TGFB1 - (TGFBR1+TGFBR2)	TGFb	Secreted Signaling	KEGG: hsa04350
cDC	cDC	TGFB1	TGFbR1_R2	0.00715003	0	TGFB1_TGFBR1_TGFBR2	TGFB1 - (TGFBR1+TGFBR2)	TGFb	Secreted Signaling	KEGG: hsa04350
NK	cDC	TGFB1	TGFbR1_R2	0.0174917	0	TGFB1_TGFBR1_TGFBR2	TGFB1 - (TGFBR1+TGFBR2)	TGFb	Secreted Signaling	KEGG: hsa04350
NKT	cDC	TGFB1	TGFbR1_R2	0.0132135	0	TGFB1_TGFBR1_TGFBR2	TGFB1 - (TGFBR1+TGFBR2)	TGFb	Secreted Signaling	KEGG: hsa04350
pDC	cDC	TGFB1	TGFbR1_R2	0.00847928	0	TGFB1_TGFBR1_TGFBR2	TGFB1 - (TGFBR1+TGFBR2)	TGFb	Secreted Signaling	KEGG: hsa04350
Macrophage	pDC	TGFB1	TGFbR1_R2	0.0100464	0	TGFB1_TGFBR1_TGFBR2	TGFB1 - (TGFBR1+TGFBR2)	TGFb	Secreted Signaling	KEGG: hsa04350
CD4_TC	pDC	TGFB1	TGFbR1_R2	0.0135599	0	TGFB1_TGFBR1_TGFBR2	TGFB1 - (TGFBR1+TGFBR2)	TGFb	Secreted Signaling	KEGG: hsa04350
CD8_TC	pDC	TGFB1	TGFbR1_R2	0.0142676	0	TGFB1_TGFBR1_TGFBR2	TGFB1 - (TGFBR1+TGFBR2)	TGFb	Secreted Signaling	KEGG: hsa04350
Monocyte	pDC	TGFB1	TGFbR1_R2	0.0139471	0	TGFB1_TGFBR1_TGFBR2	TGFB1 - (TGFBR1+TGFBR2)	TGFb	Secreted Signaling	KEGG: hsa04350
cDC	pDC	TGFB1	TGFbR1_R2	0.00915337	0	TGFB1_TGFBR1_TGFBR2	TGFB1 - (TGFBR1+TGFBR2)	TGFb	Secreted Signaling	KEGG: hsa04350
NK	pDC	TGFB1	TGFbR1_R2	0.0223146	0	TGFB1_TGFBR1_TGFBR2	TGFB1 - (TGFBR1+TGFBR2)	TGFb	Secreted Signaling	KEGG: hsa04350
NKT	pDC	TGFB1	TGFbR1_R2	0.0168804	0	TGFB1_TGFBR1_TGFBR2	TGFB1 - (TGFBR1+TGFBR2)	TGFb	Secreted Signaling	KEGG: hsa04350
pDC	pDC	TGFB1	TGFbR1_R2	0.0108492	0	TGFB1_TGFBR1_TGFBR2	TGFB1 - (TGFBR1+TGFBR2)	TGFb	Secreted Signaling	KEGG: hsa04350
Macrophage	MTC	TGFB1	ACVR1B_TGFbR2	0.00268961	0	TGFB1_ACVR1B_TGFBR2	TGFB1 - (ACVR1B+TGFBR2)	TGFb	Secreted Signaling	PMID: 27449815
Fibroblast	MTC	TGFB1	ACVR1B_TGFbR2	0.000916222	0	TGFB1_ACVR1B_TGFBR2	TGFB1 - (ACVR1B+TGFBR2)	TGFb	Secreted Signaling	PMID: 27449815
CD4_TC	MTC	TGFB1	ACVR1B_TGFbR2	0.00363699	0	TGFB1_ACVR1B_TGFBR2	TGFB1 - (ACVR1B+TGFBR2)	TGFb	Secreted Signaling	PMID: 27449815
CD8_TC	MTC	TGFB1	ACVR1B_TGFbR2	0.00382808	0	TGFB1_ACVR1B_TGFBR2	TGFB1 - (ACVR1B+TGFBR2)	TGFb	Secreted Signaling	PMID: 27449815
Monocyte	MTC	TGFB1	ACVR1B_TGFbR2	0.00373596	0	TGFB1_ACVR1B_TGFBR2	TGFB1 - (ACVR1B+TGFBR2)	TGFb	Secreted Signaling	PMID: 27449815
Endothelial_cell	MTC	TGFB1	ACVR1B_TGFbR2	0.00130028	0	TGFB1_ACVR1B_TGFBR2	TGFB1 - (ACVR1B+TGFBR2)	TGFb	Secreted Signaling	PMID: 27449815
cDC	MTC	TGFB1	ACVR1B_TGFbR2	0.00244955	0	TGFB1_ACVR1B_TGFBR2	TGFB1 - (ACVR1B+TGFBR2)	TGFb	Secreted Signaling	PMID: 27449815
BC	MTC	TGFB1	ACVR1B_TGFbR2	0.000426416	0	TGFB1_ACVR1B_TGFBR2	TGFB1 - (ACVR1B+TGFBR2)	TGFb	Secreted Signaling	PMID: 27449815
NK	MTC	TGFB1	ACVR1B_TGFbR2	0.00600979	0	TGFB1_ACVR1B_TGFBR2	TGFB1 - (ACVR1B+TGFBR2)	TGFb	Secreted Signaling	PMID: 27449815
NKT	MTC	TGFB1	ACVR1B_TGFbR2	0.00453465	0	TGFB1_ACVR1B_TGFBR2	TGFB1 - (ACVR1B+TGFBR2)	TGFb	Secreted Signaling	PMID: 27449815
pDC	MTC	TGFB1	ACVR1B_TGFbR2	0.00290624	0	TGFB1_ACVR1B_TGFBR2	TGFB1 - (ACVR1B+TGFBR2)	TGFb	Secreted Signaling	PMID: 27449815
Mast_cell	MTC	TGFB1	ACVR1B_TGFbR2	0.00132079	0	TGFB1_ACVR1B_TGFBR2	TGFB1 - (ACVR1B+TGFBR2)	TGFb	Secreted Signaling	PMID: 27449815
Macrophage	ETC	TGFB1	ACVR1B_TGFbR2	0.00494281	0	TGFB1_ACVR1B_TGFBR2	TGFB1 - (ACVR1B+TGFBR2)	TGFb	Secreted Signaling	PMID: 27449815
Fibroblast	ETC	TGFB1	ACVR1B_TGFbR2	0.00168455	0	TGFB1_ACVR1B_TGFBR2	TGFB1 - (ACVR1B+TGFBR2)	TGFb	Secreted Signaling	PMID: 27449815
CD4_TC	ETC	TGFB1	ACVR1B_TGFbR2	0.00667938	0	TGFB1_ACVR1B_TGFBR2	TGFB1 - (ACVR1B+TGFBR2)	TGFb	Secreted Signaling	PMID: 27449815
CD8_TC	ETC	TGFB1	ACVR1B_TGFbR2	0.00702948	0	TGFB1_ACVR1B_TGFBR2	TGFB1 - (ACVR1B+TGFBR2)	TGFb	Secreted Signaling	PMID: 27449815
Monocyte	ETC	TGFB1	ACVR1B_TGFbR2	0.00686436	0	TGFB1_ACVR1B_TGFBR2	TGFB1 - (ACVR1B+TGFBR2)	TGFb	Secreted Signaling	PMID: 27449815
Endothelial_cell	ETC	TGFB1	ACVR1B_TGFbR2	0.00239063	0	TGFB1_ACVR1B_TGFBR2	TGFB1 - (ACVR1B+TGFBR2)	TGFb	Secreted Signaling	PMID: 27449815
cDC	ETC	TGFB1	ACVR1B_TGFbR2	0.0045023	0	TGFB1_ACVR1B_TGFBR2	TGFB1 - (ACVR1B+TGFBR2)	TGFb	Secreted Signaling	PMID: 27449815
BC	ETC	TGFB1	ACVR1B_TGFbR2	0.000784696	0	TGFB1_ACVR1B_TGFBR2	TGFB1 - (ACVR1B+TGFBR2)	TGFb	Secreted Signaling	PMID: 27449815
NK	ETC	TGFB1	ACVR1B_TGFbR2	0.0110207	0	TGFB1_ACVR1B_TGFBR2	TGFB1 - (ACVR1B+TGFBR2)	TGFb	Secreted Signaling	PMID: 27449815
NKT	ETC	TGFB1	ACVR1B_TGFbR2	0.00832326	0	TGFB1_ACVR1B_TGFBR2	TGFB1 - (ACVR1B+TGFBR2)	TGFb	Secreted Signaling	PMID: 27449815
pDC	ETC	TGFB1	ACVR1B_TGFbR2	0.00533979	0	TGFB1_ACVR1B_TGFBR2	TGFB1 - (ACVR1B+TGFBR2)	TGFb	Secreted Signaling	PMID: 27449815
Mast_cell	ETC	TGFB1	ACVR1B_TGFbR2	0.00242917	0	TGFB1_ACVR1B_TGFBR2	TGFB1 - (ACVR1B+TGFBR2)	TGFb	Secreted Signaling	PMID: 27449815
Macrophage	MTC	TGFB1	ACVR1_TGFbR	0.00484269	0	TGFB1_ACVR1_TGFBR1	TGFB1 - (ACVR1+TGFBR1)	TGFb	Secreted Signaling	PMID: 29376829
Fibroblast	MTC	TGFB1	ACVR1_TGFbR	0.00346967	0	TGFB1_ACVR1_TGFBR1	TGFB1 - (ACVR1+TGFBR1)	TGFb	Secreted Signaling	PMID: 29376829
CD4_TC	MTC	TGFB1	ACVR1_TGFbR	0.00686727	0	TGFB1_ACVR1_TGFBR1	TGFB1 - (ACVR1+TGFBR1)	TGFb	Secreted Signaling	PMID: 29376829
CD8_TC	MTC	TGFB1	ACVR1_TGFbR	0.00722825	0	TGFB1_ACVR1_TGFBR1	TGFB1 - (ACVR1+TGFBR1)	TGFb	Secreted Signaling	PMID: 29376829
Monocyte	MTC	TGFB1	ACVR1_TGFbR	0.00544864	0	TGFB1_ACVR1_TGFBR1	TGFB1 - (ACVR1+TGFBR1)	TGFb	Secreted Signaling	PMID: 29376829
Endothelial_cell	MTC	TGFB1	ACVR1_TGFbR	0.00351244	0	TGFB1_ACVR1_TGFBR1	TGFB1 - (ACVR1+TGFBR1)	TGFb	Secreted Signaling	PMID: 29376829
cDC	MTC	TGFB1	ACVR1_TGFbR	0.00441313	0	TGFB1_ACVR1_TGFBR1	TGFB1 - (ACVR1+TGFBR1)	TGFb	Secreted Signaling	PMID: 29376829
BC	MTC	TGFB1	ACVR1_TGFbR	0.000804841	0	TGFB1_ACVR1_TGFBR1	TGFB1 - (ACVR1+TGFBR1)	TGFb	Secreted Signaling	PMID: 29376829
NK	MTC	TGFB1	ACVR1_TGFbR	0.0113507	0	TGFB1_ACVR1_TGFBR1	TGFB1 - (ACVR1+TGFBR1)	TGFb	Secreted Signaling	PMID: 29376829
NKT	MTC	TGFB1	ACVR1_TGFbR	0.00856312	0	TGFB1_ACVR1_TGFBR1	TGFB1 - (ACVR1+TGFBR1)	TGFb	Secreted Signaling	PMID: 29376829
pDC	MTC	TGFB1	ACVR1_TGFbR	0.00548701	0	TGFB1_ACVR1_TGFBR1	TGFB1 - (ACVR1+TGFBR1)	TGFb	Secreted Signaling	PMID: 29376829
Mast_cell	MTC	TGFB1	ACVR1_TGFbR	0.00249319	0	TGFB1_ACVR1_TGFBR1	TGFB1 - (ACVR1+TGFBR1)	TGFb	Secreted Signaling	PMID: 29376829
Macrophage	ETC	TGFB1	ACVR1_TGFbR	0.005356	0	TGFB1_ACVR1_TGFBR1	TGFB1 - (ACVR1+TGFBR1)	TGFb	Secreted Signaling	PMID: 29376829
Fibroblast	ETC	TGFB1	ACVR1_TGFbR	0.003838	0	TGFB1_ACVR1_TGFBR1	TGFB1 - (ACVR1+TGFBR1)	TGFb	Secreted Signaling	PMID: 29376829
CD4_TC	ETC	TGFB1	ACVR1_TGFbR	0.00759355	0	TGFB1_ACVR1_TGFBR1	TGFB1 - (ACVR1+TGFBR1)	TGFb	Secreted Signaling	PMID: 29376829
CD8_TC	ETC	TGFB1	ACVR1_TGFbR	0.00799239	0	TGFB1_ACVR1_TGFBR1	TGFB1 - (ACVR1+TGFBR1)	TGFb	Secreted Signaling	PMID: 29376829
Monocyte	ETC	TGFB1	ACVR1_TGFbR	0.00602579	0	TGFB1_ACVR1_TGFBR1	TGFB1 - (ACVR1+TGFBR1)	TGFb	Secreted Signaling	PMID: 29376829
Endothelial_cell	ETC	TGFB1	ACVR1_TGFbR	0.0038853	0	TGFB1_ACVR1_TGFBR1	TGFB1 - (ACVR1+TGFBR1)	TGFb	Secreted Signaling	PMID: 29376829
cDC	ETC	TGFB1	ACVR1_TGFbR	0.00488114	0	TGFB1_ACVR1_TGFBR1	TGFB1 - (ACVR1+TGFBR1)	TGFb	Secreted Signaling	PMID: 29376829
BC	ETC	TGFB1	ACVR1_TGFbR	0.000890535	0	TGFB1_ACVR1_TGFBR1	TGFB1 - (ACVR1+TGFBR1)	TGFb	Secreted Signaling	PMID: 29376829
NK	ETC	TGFB1	ACVR1_TGFbR	0.0125452	0	TGFB1_ACVR1_TGFBR1	TGFB1 - (ACVR1+TGFBR1)	TGFb	Secreted Signaling	PMID: 29376829
NKT	ETC	TGFB1	ACVR1_TGFbR	0.00946704	0	TGFB1_ACVR1_TGFBR1	TGFB1 - (ACVR1+TGFBR1)	TGFb	Secreted Signaling	PMID: 29376829
pDC	ETC	TGFB1	ACVR1_TGFbR	0.0060682	0	TGFB1_ACVR1_TGFBR1	TGFB1 - (ACVR1+TGFBR1)	TGFb	Secreted Signaling	PMID: 29376829
Mast_cell	ETC	TGFB1	ACVR1_TGFbR	0.00275815	0	TGFB1_ACVR1_TGFBR1	TGFB1 - (ACVR1+TGFBR1)	TGFb	Secreted Signaling	PMID: 29376829
Endothelial_cell	MTC	BMP2	BMPR1A_BMPR2	0.000311539	0	BMP2_BMPR1A_BMPR2	BMP2 - (BMPR1A+BMPR2)	BMP	Secreted Signaling	KEGG: hsa04350; PMID:26893264
Endothelial_cell	ETC	BMP2	BMPR1A_BMPR2	0.000559534	0	BMP2_BMPR1A_BMPR2	BMP2 - (BMPR1A+BMPR2)	BMP	Secreted Signaling	KEGG: hsa04350; PMID:26893264
Fibroblast	MTC	BMP4	BMPR1A_BMPR2	0.00498918	0	BMP4_BMPR1A_BMPR2	BMP4 - (BMPR1A+BMPR2)	BMP	Secreted Signaling	KEGG: hsa04350; PMID:26893264
Endothelial_cell	MTC	BMP4	BMPR1A_BMPR2	0.00215089	0	BMP4_BMPR1A_BMPR2	BMP4 - (BMPR1A+BMPR2)	BMP	Secreted Signaling	KEGG: hsa04350; PMID:26893264
Fibroblast	ETC	BMP4	BMPR1A_BMPR2	0.00891782	0	BMP4_BMPR1A_BMPR2	BMP4 - (BMPR1A+BMPR2)	BMP	Secreted Signaling	KEGG: hsa04350; PMID:26893264
Endothelial_cell	ETC	BMP4	BMPR1A_BMPR2	0.00385586	0	BMP4_BMPR1A_BMPR2	BMP4 - (BMPR1A+BMPR2)	BMP	Secreted Signaling	KEGG: hsa04350; PMID:26893264
Fibroblast	MTC	BMP6	ACVR1_BMPR2	0.00179222	0	BMP6_ACVR1_BMPR2	BMP6 - (ACVR1+BMPR2)	BMP	Secreted Signaling	KEGG: hsa04350; PMID:26893264
Endothelial_cell	MTC	BMP6	ACVR1_BMPR2	0.00424995	0	BMP6_ACVR1_BMPR2	BMP6 - (ACVR1+BMPR2)	BMP	Secreted Signaling	KEGG: hsa04350; PMID:26893264
Fibroblast	ETC	BMP6	ACVR1_BMPR2	0.00300369	0	BMP6_ACVR1_BMPR2	BMP6 - (ACVR1+BMPR2)	BMP	Secreted Signaling	KEGG: hsa04350; PMID:26893264
Endothelial_cell	ETC	BMP6	ACVR1_BMPR2	0.00710779	0	BMP6_ACVR1_BMPR2	BMP6 - (ACVR1+BMPR2)	BMP	Secreted Signaling	KEGG: hsa04350; PMID:26893264
Fibroblast	MTC	BMP6	BMPR1A_BMPR2	0.0012966	0	BMP6_BMPR1A_BMPR2	BMP6 - (BMPR1A+BMPR2)	BMP	Secreted Signaling	KEGG: hsa04350; PMID:26893264
Endothelial_cell	MTC	BMP6	BMPR1A_BMPR2	0.0030774	0	BMP6_BMPR1A_BMPR2	BMP6 - (BMPR1A+BMPR2)	BMP	Secreted Signaling	KEGG: hsa04350; PMID:26893264
Fibroblast	ETC	BMP6	BMPR1A_BMPR2	0.00232638	0	BMP6_BMPR1A_BMPR2	BMP6 - (BMPR1A+BMPR2)	BMP	Secreted Signaling	KEGG: hsa04350; PMID:26893264
Endothelial_cell	ETC	BMP6	BMPR1A_BMPR2	0.0055116	0	BMP6_BMPR1A_BMPR2	BMP6 - (BMPR1A+BMPR2)	BMP	Secreted Signaling	KEGG: hsa04350; PMID:26893264
Fibroblast	Macrophage	GDF15	TGFBR2	0.00347413	0	GDF15_TGFBR2	GDF15 - TGFBR2	GDF	Secreted Signaling	KEGG: hsa04350
Endothelial_cell	Macrophage	GDF15	TGFBR2	0.00376284	0	GDF15_TGFBR2	GDF15 - TGFBR2	GDF	Secreted Signaling	KEGG: hsa04350
Fibroblast	MTC	GDF15	TGFBR2	0.00221284	0	GDF15_TGFBR2	GDF15 - TGFBR2	GDF	Secreted Signaling	KEGG: hsa04350
Endothelial_cell	MTC	GDF15	TGFBR2	0.00239698	0	GDF15_TGFBR2	GDF15 - TGFBR2	GDF	Secreted Signaling	KEGG: hsa04350
Fibroblast	CD4_TC	GDF15	TGFBR2	0.00124955	0	GDF15_TGFBR2	GDF15 - TGFBR2	GDF	Secreted Signaling	KEGG: hsa04350
Endothelial_cell	CD4_TC	GDF15	TGFBR2	0.00135364	0	GDF15_TGFBR2	GDF15 - TGFBR2	GDF	Secreted Signaling	KEGG: hsa04350
Fibroblast	CD8_TC	GDF15	TGFBR2	0.00146497	0	GDF15_TGFBR2	GDF15 - TGFBR2	GDF	Secreted Signaling	KEGG: hsa04350
Endothelial_cell	CD8_TC	GDF15	TGFBR2	0.00158697	0	GDF15_TGFBR2	GDF15 - TGFBR2	GDF	Secreted Signaling	KEGG: hsa04350
Fibroblast	Monocyte	GDF15	TGFBR2	0.00297531	0	GDF15_TGFBR2	GDF15 - TGFBR2	GDF	Secreted Signaling	KEGG: hsa04350
Endothelial_cell	Monocyte	GDF15	TGFBR2	0.0032227	0	GDF15_TGFBR2	GDF15 - TGFBR2	GDF	Secreted Signaling	KEGG: hsa04350
Fibroblast	ETC	GDF15	TGFBR2	0.00317262	0	GDF15_TGFBR2	GDF15 - TGFBR2	GDF	Secreted Signaling	KEGG: hsa04350
Endothelial_cell	ETC	GDF15	TGFBR2	0.00343635	0	GDF15_TGFBR2	GDF15 - TGFBR2	GDF	Secreted Signaling	KEGG: hsa04350
Fibroblast	cDC	GDF15	TGFBR2	0.00238257	0	GDF15_TGFBR2	GDF15 - TGFBR2	GDF	Secreted Signaling	KEGG: hsa04350
Endothelial_cell	cDC	GDF15	TGFBR2	0.0025808	0	GDF15_TGFBR2	GDF15 - TGFBR2	GDF	Secreted Signaling	KEGG: hsa04350
Fibroblast	pDC	GDF15	TGFBR2	0.00365995	0	GDF15_TGFBR2	GDF15 - TGFBR2	GDF	Secreted Signaling	KEGG: hsa04350
Endothelial_cell	pDC	GDF15	TGFBR2	0.00396404	0	GDF15_TGFBR2	GDF15 - TGFBR2	GDF	Secreted Signaling	KEGG: hsa04350
Endothelial_cell	ETC	WNT2	FZD4_LRP5	0.000447025	0	WNT2_FZD4_LRP5	WNT2 - (FZD4+LRP5)	WNT	Secreted Signaling	KEGG: hsa04310; PMID: 23209147
Endothelial_cell	MTC	WNT2	FZD6_LRP5	0.000505117	0	WNT2_FZD6_LRP5	WNT2 - (FZD6+LRP5)	WNT	Secreted Signaling	KEGG: hsa04310; PMID: 23209147
Endothelial_cell	ETC	WNT2	FZD6_LRP5	0.00095463	0	WNT2_FZD6_LRP5	WNT2 - (FZD6+LRP5)	WNT	Secreted Signaling	KEGG: hsa04310; PMID: 23209147
Endothelial_cell	MTC	WNT2	FZD7_LRP5	0.000341659	0	WNT2_FZD7_LRP5	WNT2 - (FZD7+LRP5)	WNT	Secreted Signaling	KEGG: hsa04310; PMID: 23209147
Endothelial_cell	ETC	WNT2	FZD7_LRP5	0.000355167	0	WNT2_FZD7_LRP5	WNT2 - (FZD7+LRP5)	WNT	Secreted Signaling	KEGG: hsa04310; PMID: 23209147
Endothelial_cell	ETC	WNT2	FZD4_LRP6	0.000922492	0	WNT2_FZD4_LRP6	WNT2 - (FZD4+LRP6)	WNT	Secreted Signaling	KEGG: hsa04310; PMID: 23209147
Endothelial_cell	MTC	WNT2	FZD6_LRP6	0.000558258	0	WNT2_FZD6_LRP6	WNT2 - (FZD6+LRP6)	WNT	Secreted Signaling	KEGG: hsa04310; PMID: 23209147
Endothelial_cell	ETC	WNT2	FZD6_LRP6	0.00196729	0	WNT2_FZD6_LRP6	WNT2 - (FZD6+LRP6)	WNT	Secreted Signaling	KEGG: hsa04310; PMID: 23209147
Endothelial_cell	MTC	WNT2	FZD7_LRP6	0.000377621	0	WNT2_FZD7_LRP6	WNT2 - (FZD7+LRP6)	WNT	Secreted Signaling	KEGG: hsa04310; PMID: 23209147
Endothelial_cell	ETC	WNT2	FZD7_LRP6	0.000733114	0	WNT2_FZD7_LRP6	WNT2 - (FZD7+LRP6)	WNT	Secreted Signaling	KEGG: hsa04310; PMID: 23209147
Macrophage	MTC	AREG	EGFR	0.00067662	0	AREG_EGFR	AREG - EGFR	EGF	Secreted Signaling	KEGG: hsa04012
Monocyte	MTC	AREG	EGFR	0.00616893	0	AREG_EGFR	AREG - EGFR	EGF	Secreted Signaling	KEGG: hsa04012
cDC	MTC	AREG	EGFR	0.00596955	0	AREG_EGFR	AREG - EGFR	EGF	Secreted Signaling	KEGG: hsa04012
BC	MTC	AREG	EGFR	0.000496709	0	AREG_EGFR	AREG - EGFR	EGF	Secreted Signaling	KEGG: hsa04012
NK	MTC	AREG	EGFR	0.00511558	0	AREG_EGFR	AREG - EGFR	EGF	Secreted Signaling	KEGG: hsa04012
pDC	MTC	AREG	EGFR	0.00551259	0	AREG_EGFR	AREG - EGFR	EGF	Secreted Signaling	KEGG: hsa04012
Mast_cell	MTC	AREG	EGFR	0.00257633	0	AREG_EGFR	AREG - EGFR	EGF	Secreted Signaling	KEGG: hsa04012
Macrophage	ETC	AREG	EGFR	0.000722057	0	AREG_EGFR	AREG - EGFR	EGF	Secreted Signaling	KEGG: hsa04012
Monocyte	ETC	AREG	EGFR	0.00658076	0	AREG_EGFR	AREG - EGFR	EGF	Secreted Signaling	KEGG: hsa04012
cDC	ETC	AREG	EGFR	0.00636815	0	AREG_EGFR	AREG - EGFR	EGF	Secreted Signaling	KEGG: hsa04012
BC	ETC	AREG	EGFR	0.000530071	0	AREG_EGFR	AREG - EGFR	EGF	Secreted Signaling	KEGG: hsa04012
NK	ETC	AREG	EGFR	0.00545747	0	AREG_EGFR	AREG - EGFR	EGF	Secreted Signaling	KEGG: hsa04012
pDC	ETC	AREG	EGFR	0.00588086	0	AREG_EGFR	AREG - EGFR	EGF	Secreted Signaling	KEGG: hsa04012
Mast_cell	ETC	AREG	EGFR	0.00274899	0	AREG_EGFR	AREG - EGFR	EGF	Secreted Signaling	KEGG: hsa04012
Macrophage	MTC	AREG	EGFR_ERBB2	0.000636782	0	AREG_EGFR_ERBB2	AREG - (EGFR+ERBB2)	EGF	Secreted Signaling	KEGG: hsa04012
Monocyte	MTC	AREG	EGFR_ERBB2	0.00580759	0	AREG_EGFR_ERBB2	AREG - (EGFR+ERBB2)	EGF	Secreted Signaling	KEGG: hsa04012
cDC	MTC	AREG	EGFR_ERBB2	0.00561982	0	AREG_EGFR_ERBB2	AREG - (EGFR+ERBB2)	EGF	Secreted Signaling	KEGG: hsa04012
BC	MTC	AREG	EGFR_ERBB2	0.000467459	0	AREG_EGFR_ERBB2	AREG - (EGFR+ERBB2)	EGF	Secreted Signaling	KEGG: hsa04012
NK	MTC	AREG	EGFR_ERBB2	0.00481564	0	AREG_EGFR_ERBB2	AREG - (EGFR+ERBB2)	EGF	Secreted Signaling	KEGG: hsa04012
pDC	MTC	AREG	EGFR_ERBB2	0.00518949	0	AREG_EGFR_ERBB2	AREG - (EGFR+ERBB2)	EGF	Secreted Signaling	KEGG: hsa04012
Mast_cell	MTC	AREG	EGFR_ERBB2	0.00242491	0	AREG_EGFR_ERBB2	AREG - (EGFR+ERBB2)	EGF	Secreted Signaling	KEGG: hsa04012
Macrophage	ETC	AREG	EGFR_ERBB2	0.000701895	0	AREG_EGFR_ERBB2	AREG - (EGFR+ERBB2)	EGF	Secreted Signaling	KEGG: hsa04012
Monocyte	ETC	AREG	EGFR_ERBB2	0.00639806	0	AREG_EGFR_ERBB2	AREG - (EGFR+ERBB2)	EGF	Secreted Signaling	KEGG: hsa04012
cDC	ETC	AREG	EGFR_ERBB2	0.00619131	0	AREG_EGFR_ERBB2	AREG - (EGFR+ERBB2)	EGF	Secreted Signaling	KEGG: hsa04012
BC	ETC	AREG	EGFR_ERBB2	0.000515267	0	AREG_EGFR_ERBB2	AREG - (EGFR+ERBB2)	EGF	Secreted Signaling	KEGG: hsa04012
NK	ETC	AREG	EGFR_ERBB2	0.00530579	0	AREG_EGFR_ERBB2	AREG - (EGFR+ERBB2)	EGF	Secreted Signaling	KEGG: hsa04012
pDC	ETC	AREG	EGFR_ERBB2	0.00571747	0	AREG_EGFR_ERBB2	AREG - (EGFR+ERBB2)	EGF	Secreted Signaling	KEGG: hsa04012
Mast_cell	ETC	AREG	EGFR_ERBB2	0.00267238	0	AREG_EGFR_ERBB2	AREG - (EGFR+ERBB2)	EGF	Secreted Signaling	KEGG: hsa04012
Macrophage	MTC	HBEGF	EGFR	0.00137959	0	HBEGF_EGFR	HBEGF - EGFR	EGF	Secreted Signaling	KEGG: hsa04012
Fibroblast	MTC	HBEGF	EGFR	0.000168024	0	HBEGF_EGFR	HBEGF - EGFR	EGF	Secreted Signaling	KEGG: hsa04012
Monocyte	MTC	HBEGF	EGFR	0.00244048	0	HBEGF_EGFR	HBEGF - EGFR	EGF	Secreted Signaling	KEGG: hsa04012
Endothelial_cell	MTC	HBEGF	EGFR	0.000295556	0	HBEGF_EGFR	HBEGF - EGFR	EGF	Secreted Signaling	KEGG: hsa04012
cDC	MTC	HBEGF	EGFR	0.00214443	0	HBEGF_EGFR	HBEGF - EGFR	EGF	Secreted Signaling	KEGG: hsa04012
Macrophage	ETC	HBEGF	EGFR	0.00147217	0	HBEGF_EGFR	HBEGF - EGFR	EGF	Secreted Signaling	KEGG: hsa04012
Fibroblast	ETC	HBEGF	EGFR	0.000179313	0	HBEGF_EGFR	HBEGF - EGFR	EGF	Secreted Signaling	KEGG: hsa04012
Monocyte	ETC	HBEGF	EGFR	0.00260405	0	HBEGF_EGFR	HBEGF - EGFR	EGF	Secreted Signaling	KEGG: hsa04012
Endothelial_cell	ETC	HBEGF	EGFR	0.000315412	0	HBEGF_EGFR	HBEGF - EGFR	EGF	Secreted Signaling	KEGG: hsa04012
cDC	ETC	HBEGF	EGFR	0.00228821	0	HBEGF_EGFR	HBEGF - EGFR	EGF	Secreted Signaling	KEGG: hsa04012
Macrophage	MTC	HBEGF	EGFR_ERBB2	0.00129842	0	HBEGF_EGFR_ERBB2	HBEGF - (EGFR+ERBB2)	EGF	Secreted Signaling	KEGG: hsa04012
Fibroblast	MTC	HBEGF	EGFR_ERBB2	0.000158126	0	HBEGF_EGFR_ERBB2	HBEGF - (EGFR+ERBB2)	EGF	Secreted Signaling	KEGG: hsa04012
Monocyte	MTC	HBEGF	EGFR_ERBB2	0.00229703	0	HBEGF_EGFR_ERBB2	HBEGF - (EGFR+ERBB2)	EGF	Secreted Signaling	KEGG: hsa04012
Endothelial_cell	MTC	HBEGF	EGFR_ERBB2	0.000278148	0	HBEGF_EGFR_ERBB2	HBEGF - (EGFR+ERBB2)	EGF	Secreted Signaling	KEGG: hsa04012
cDC	MTC	HBEGF	EGFR_ERBB2	0.00201834	0	HBEGF_EGFR_ERBB2	HBEGF - (EGFR+ERBB2)	EGF	Secreted Signaling	KEGG: hsa04012
Macrophage	ETC	HBEGF	EGFR_ERBB2	0.00143109	0	HBEGF_EGFR_ERBB2	HBEGF - (EGFR+ERBB2)	EGF	Secreted Signaling	KEGG: hsa04012
Fibroblast	ETC	HBEGF	EGFR_ERBB2	0.000174304	0	HBEGF_EGFR_ERBB2	HBEGF - (EGFR+ERBB2)	EGF	Secreted Signaling	KEGG: hsa04012
Monocyte	ETC	HBEGF	EGFR_ERBB2	0.00253147	0	HBEGF_EGFR_ERBB2	HBEGF - (EGFR+ERBB2)	EGF	Secreted Signaling	KEGG: hsa04012
Endothelial_cell	ETC	HBEGF	EGFR_ERBB2	0.000306601	0	HBEGF_EGFR_ERBB2	HBEGF - (EGFR+ERBB2)	EGF	Secreted Signaling	KEGG: hsa04012
cDC	ETC	HBEGF	EGFR_ERBB2	0.00222441	0	HBEGF_EGFR_ERBB2	HBEGF - (EGFR+ERBB2)	EGF	Secreted Signaling	KEGG: hsa04012
Macrophage	MTC	EREG	EGFR	0.000461514	0	EREG_EGFR	EREG - EGFR	EGF	Secreted Signaling	KEGG: hsa04012
Monocyte	MTC	EREG	EGFR	0.00611353	0	EREG_EGFR	EREG - EGFR	EGF	Secreted Signaling	KEGG: hsa04012
cDC	MTC	EREG	EGFR	0.00165574	0	EREG_EGFR	EREG - EGFR	EGF	Secreted Signaling	KEGG: hsa04012
Macrophage	ETC	EREG	EGFR	0.000492514	0	EREG_EGFR	EREG - EGFR	EGF	Secreted Signaling	KEGG: hsa04012
Monocyte	ETC	EREG	EGFR	0.00652169	0	EREG_EGFR	EREG - EGFR	EGF	Secreted Signaling	KEGG: hsa04012
cDC	ETC	EREG	EGFR	0.00176682	0	EREG_EGFR	EREG - EGFR	EGF	Secreted Signaling	KEGG: hsa04012
Macrophage	MTC	EREG	EGFR_ERBB2	0.000434336	0	EREG_EGFR_ERBB2	EREG - (EGFR+ERBB2)	EGF	Secreted Signaling	KEGG: hsa04012
Monocyte	MTC	EREG	EGFR_ERBB2	0.00575542	0	EREG_EGFR_ERBB2	EREG - (EGFR+ERBB2)	EGF	Secreted Signaling	KEGG: hsa04012
cDC	MTC	EREG	EGFR_ERBB2	0.00155835	0	EREG_EGFR_ERBB2	EREG - (EGFR+ERBB2)	EGF	Secreted Signaling	KEGG: hsa04012
Macrophage	ETC	EREG	EGFR_ERBB2	0.000478758	0	EREG_EGFR_ERBB2	EREG - (EGFR+ERBB2)	EGF	Secreted Signaling	KEGG: hsa04012
Monocyte	ETC	EREG	EGFR_ERBB2	0.00634061	0	EREG_EGFR_ERBB2	EREG - (EGFR+ERBB2)	EGF	Secreted Signaling	KEGG: hsa04012
cDC	ETC	EREG	EGFR_ERBB2	0.00171753	0	EREG_EGFR_ERBB2	EREG - (EGFR+ERBB2)	EGF	Secreted Signaling	KEGG: hsa04012
Fibroblast	MTC	FGF2	FGFR1	0.0127057	0	FGF2_FGFR1	FGF2 - FGFR1	FGF	Secreted Signaling	PMC: 4393358
Endothelial_cell	MTC	FGF2	FGFR1	0.0219475	0	FGF2_FGFR1	FGF2 - FGFR1	FGF	Secreted Signaling	PMC: 4393358
Fibroblast	ETC	FGF2	FGFR1	0.00982687	0	FGF2_FGFR1	FGF2 - FGFR1	FGF	Secreted Signaling	PMC: 4393358
Endothelial_cell	ETC	FGF2	FGFR1	0.0170108	0	FGF2_FGFR1	FGF2 - FGFR1	FGF	Secreted Signaling	PMC: 4393358
Fibroblast	MTC	FGF2	FGFR2	0.00208809	0	FGF2_FGFR2	FGF2 - FGFR2	FGF	Secreted Signaling	PMC: 4393358
Endothelial_cell	MTC	FGF2	FGFR2	0.00363536	0	FGF2_FGFR2	FGF2 - FGFR2	FGF	Secreted Signaling	PMC: 4393358
Endothelial_cell	MTC	PDGFA	PDGFRA	0.000264955	0	PDGFA_PDGFRA	PDGFA - PDGFRA	PDGF	Secreted Signaling	PMID: 15207812
cDC	MTC	PDGFB	PDGFRA	0.000530975	0	PDGFB_PDGFRA	PDGFB - PDGFRA	PDGF	Secreted Signaling	PMID: 15207812
Macrophage	MTC	PDGFC	PDGFRA	0.000629947	0	PDGFC_PDGFRA	PDGFC - PDGFRA	PDGF	Secreted Signaling	PMID: 15207812
Fibroblast	MTC	PDGFC	PDGFRA	0.000205269	0	PDGFC_PDGFRA	PDGFC - PDGFRA	PDGF	Secreted Signaling	PMID: 15207812
Macrophage	MTC	IGF1	ITGA6_ITGB4	0.005346	0	IGF1_ITGA6_ITGB4	IGF1 - (ITGA6+ITGB4)	IGF	Secreted Signaling	PMID: 28190785; PMID: 28873464
Fibroblast	MTC	IGF1	ITGA6_ITGB4	0.00284596	0	IGF1_ITGA6_ITGB4	IGF1 - (ITGA6+ITGB4)	IGF	Secreted Signaling	PMID: 28190785; PMID: 28873464
Macrophage	ETC	IGF1	ITGA6_ITGB4	0.0104229	0	IGF1_ITGA6_ITGB4	IGF1 - (ITGA6+ITGB4)	IGF	Secreted Signaling	PMID: 28190785; PMID: 28873464
Fibroblast	ETC	IGF1	ITGA6_ITGB4	0.00543319	0	IGF1_ITGA6_ITGB4	IGF1 - (ITGA6+ITGB4)	IGF	Secreted Signaling	PMID: 28190785; PMID: 28873464
BC	ETC	IGF1	ITGA6_ITGB4	0.00168792	0	IGF1_ITGA6_ITGB4	IGF1 - (ITGA6+ITGB4)	IGF	Secreted Signaling	PMID: 28190785; PMID: 28873464
CD4_TC	Macrophage	CCL5	CCR1	0.0405648	0	CCL5_CCR1	CCL5 - CCR1	CCL	Secreted Signaling	KEGG: hsa04060
CD8_TC	Macrophage	CCL5	CCR1	0.082856	0	CCL5_CCR1	CCL5 - CCR1	CCL	Secreted Signaling	KEGG: hsa04060
NK	Macrophage	CCL5	CCR1	0.069487	0	CCL5_CCR1	CCL5 - CCR1	CCL	Secreted Signaling	KEGG: hsa04060
NKT	Macrophage	CCL5	CCR1	0.0828871	0	CCL5_CCR1	CCL5 - CCR1	CCL	Secreted Signaling	KEGG: hsa04060
CD4_TC	Monocyte	CCL5	CCR1	0.0143999	0	CCL5_CCR1	CCL5 - CCR1	CCL	Secreted Signaling	KEGG: hsa04060
CD8_TC	Monocyte	CCL5	CCR1	0.0302733	0	CCL5_CCR1	CCL5 - CCR1	CCL	Secreted Signaling	KEGG: hsa04060
NK	Monocyte	CCL5	CCR1	0.0251559	0	CCL5_CCR1	CCL5 - CCR1	CCL	Secreted Signaling	KEGG: hsa04060
NKT	Monocyte	CCL5	CCR1	0.0302853	0	CCL5_CCR1	CCL5 - CCR1	CCL	Secreted Signaling	KEGG: hsa04060
CD4_TC	cDC	CCL5	CCR1	0.00615182	0	CCL5_CCR1	CCL5 - CCR1	CCL	Secreted Signaling	KEGG: hsa04060
CD8_TC	cDC	CCL5	CCR1	0.0130536	0	CCL5_CCR1	CCL5 - CCR1	CCL	Secreted Signaling	KEGG: hsa04060
NK	cDC	CCL5	CCR1	0.0108145	0	CCL5_CCR1	CCL5 - CCR1	CCL	Secreted Signaling	KEGG: hsa04060
NKT	cDC	CCL5	CCR1	0.0130589	0	CCL5_CCR1	CCL5 - CCR1	CCL	Secreted Signaling	KEGG: hsa04060
Macrophage	Macrophage	CCL3	CCR1	0.0670538	0	CCL3_CCR1	CCL3 - CCR1	CCL	Secreted Signaling	KEGG: hsa04060
CD8_TC	Macrophage	CCL3	CCR1	0.00786931	0	CCL3_CCR1	CCL3 - CCR1	CCL	Secreted Signaling	KEGG: hsa04060
Monocyte	Macrophage	CCL3	CCR1	0.0341134	0	CCL3_CCR1	CCL3 - CCR1	CCL	Secreted Signaling	KEGG: hsa04060
cDC	Macrophage	CCL3	CCR1	0.0212776	0	CCL3_CCR1	CCL3 - CCR1	CCL	Secreted Signaling	KEGG: hsa04060
NK	Macrophage	CCL3	CCR1	0.0227591	0	CCL3_CCR1	CCL3 - CCR1	CCL	Secreted Signaling	KEGG: hsa04060
NKT	Macrophage	CCL3	CCR1	0.0104333	0	CCL3_CCR1	CCL3 - CCR1	CCL	Secreted Signaling	KEGG: hsa04060
Macrophage	Monocyte	CCL3	CCR1	0.0242346	0	CCL3_CCR1	CCL3 - CCR1	CCL	Secreted Signaling	KEGG: hsa04060
CD8_TC	Monocyte	CCL3	CCR1	0.0027334	0	CCL3_CCR1	CCL3 - CCR1	CCL	Secreted Signaling	KEGG: hsa04060
Monocyte	Monocyte	CCL3	CCR1	0.0120574	0	CCL3_CCR1	CCL3 - CCR1	CCL	Secreted Signaling	KEGG: hsa04060
cDC	Monocyte	CCL3	CCR1	0.00745652	0	CCL3_CCR1	CCL3 - CCR1	CCL	Secreted Signaling	KEGG: hsa04060
NK	Monocyte	CCL3	CCR1	0.00798355	0	CCL3_CCR1	CCL3 - CCR1	CCL	Secreted Signaling	KEGG: hsa04060
NKT	Monocyte	CCL3	CCR1	0.00363013	0	CCL3_CCR1	CCL3 - CCR1	CCL	Secreted Signaling	KEGG: hsa04060
Macrophage	cDC	CCL3	CCR1	0.0104129	0	CCL3_CCR1	CCL3 - CCR1	CCL	Secreted Signaling	KEGG: hsa04060
CD8_TC	cDC	CCL3	CCR1	0.00115988	0.01	CCL3_CCR1	CCL3 - CCR1	CCL	Secreted Signaling	KEGG: hsa04060
Monocyte	cDC	CCL3	CCR1	0.00514408	0	CCL3_CCR1	CCL3 - CCR1	CCL	Secreted Signaling	KEGG: hsa04060
cDC	cDC	CCL3	CCR1	0.00317272	0	CCL3_CCR1	CCL3 - CCR1	CCL	Secreted Signaling	KEGG: hsa04060
NK	cDC	CCL3	CCR1	0.00339801	0	CCL3_CCR1	CCL3 - CCR1	CCL	Secreted Signaling	KEGG: hsa04060
NKT	cDC	CCL3	CCR1	0.00154119	0.01	CCL3_CCR1	CCL3 - CCR1	CCL	Secreted Signaling	KEGG: hsa04060
Macrophage	Macrophage	CCL3L1	CCR1	0.034966	0	CCL3L1_CCR1	CCL3L1 - CCR1	CCL	Secreted Signaling	KEGG: hsa04060
CD8_TC	Macrophage	CCL3L1	CCR1	0.00893614	0	CCL3L1_CCR1	CCL3L1 - CCR1	CCL	Secreted Signaling	KEGG: hsa04060
Monocyte	Macrophage	CCL3L1	CCR1	0.00926697	0	CCL3L1_CCR1	CCL3L1 - CCR1	CCL	Secreted Signaling	KEGG: hsa04060
cDC	Macrophage	CCL3L1	CCR1	0.00962519	0	CCL3L1_CCR1	CCL3L1 - CCR1	CCL	Secreted Signaling	KEGG: hsa04060
Macrophage	Monocyte	CCL3L1	CCR1	0.0123658	0	CCL3L1_CCR1	CCL3L1 - CCR1	CCL	Secreted Signaling	KEGG: hsa04060
CD8_TC	Monocyte	CCL3L1	CCR1	0.00310614	0	CCL3L1_CCR1	CCL3L1 - CCR1	CCL	Secreted Signaling	KEGG: hsa04060
Monocyte	Monocyte	CCL3L1	CCR1	0.00322183	0	CCL3L1_CCR1	CCL3L1 - CCR1	CCL	Secreted Signaling	KEGG: hsa04060
cDC	Monocyte	CCL3L1	CCR1	0.00334717	0	CCL3L1_CCR1	CCL3L1 - CCR1	CCL	Secreted Signaling	KEGG: hsa04060
Macrophage	cDC	CCL3L1	CCR1	0.00527662	0	CCL3L1_CCR1	CCL3L1 - CCR1	CCL	Secreted Signaling	KEGG: hsa04060
CD8_TC	cDC	CCL3L1	CCR1	0.00131833	0	CCL3L1_CCR1	CCL3L1 - CCR1	CCL	Secreted Signaling	KEGG: hsa04060
Monocyte	cDC	CCL3L1	CCR1	0.00136753	0	CCL3L1_CCR1	CCL3L1 - CCR1	CCL	Secreted Signaling	KEGG: hsa04060
cDC	cDC	CCL3L1	CCR1	0.00142083	0	CCL3L1_CCR1	CCL3L1 - CCR1	CCL	Secreted Signaling	KEGG: hsa04060
Macrophage	Monocyte	CCL2	CCR2	0.00849303	0	CCL2_CCR2	CCL2 - CCR2	CCL	Secreted Signaling	KEGG: hsa04060
Fibroblast	Monocyte	CCL2	CCR2	0.0254641	0	CCL2_CCR2	CCL2 - CCR2	CCL	Secreted Signaling	KEGG: hsa04060
Monocyte	Monocyte	CCL2	CCR2	0.00169183	0	CCL2_CCR2	CCL2 - CCR2	CCL	Secreted Signaling	KEGG: hsa04060
Endothelial_cell	Monocyte	CCL2	CCR2	0.00991022	0	CCL2_CCR2	CCL2 - CCR2	CCL	Secreted Signaling	KEGG: hsa04060
cDC	Monocyte	CCL2	CCR2	0.00116116	0	CCL2_CCR2	CCL2 - CCR2	CCL	Secreted Signaling	KEGG: hsa04060
Mast_cell	Monocyte	CCL2	CCR2	0.0034986	0	CCL2_CCR2	CCL2 - CCR2	CCL	Secreted Signaling	KEGG: hsa04060
Macrophage	cDC	CCL2	CCR2	0.00491724	0	CCL2_CCR2	CCL2 - CCR2	CCL	Secreted Signaling	KEGG: hsa04060
Fibroblast	cDC	CCL2	CCR2	0.0148501	0	CCL2_CCR2	CCL2 - CCR2	CCL	Secreted Signaling	KEGG: hsa04060
Monocyte	cDC	CCL2	CCR2	0.000976703	0	CCL2_CCR2	CCL2 - CCR2	CCL	Secreted Signaling	KEGG: hsa04060
Endothelial_cell	cDC	CCL2	CCR2	0.0057412	0	CCL2_CCR2	CCL2 - CCR2	CCL	Secreted Signaling	KEGG: hsa04060
cDC	cDC	CCL2	CCR2	0.000670192	0	CCL2_CCR2	CCL2 - CCR2	CCL	Secreted Signaling	KEGG: hsa04060
Mast_cell	cDC	CCL2	CCR2	0.00202131	0	CCL2_CCR2	CCL2 - CCR2	CCL	Secreted Signaling	KEGG: hsa04060
Macrophage	pDC	CCL2	CCR2	0.0049252	0	CCL2_CCR2	CCL2 - CCR2	CCL	Secreted Signaling	KEGG: hsa04060
Fibroblast	pDC	CCL2	CCR2	0.0148738	0	CCL2_CCR2	CCL2 - CCR2	CCL	Secreted Signaling	KEGG: hsa04060
Monocyte	pDC	CCL2	CCR2	0.00097829	0	CCL2_CCR2	CCL2 - CCR2	CCL	Secreted Signaling	KEGG: hsa04060
Endothelial_cell	pDC	CCL2	CCR2	0.00575049	0	CCL2_CCR2	CCL2 - CCR2	CCL	Secreted Signaling	KEGG: hsa04060
cDC	pDC	CCL2	CCR2	0.000671282	0	CCL2_CCR2	CCL2 - CCR2	CCL	Secreted Signaling	KEGG: hsa04060
Mast_cell	pDC	CCL2	CCR2	0.00202459	0	CCL2_CCR2	CCL2 - CCR2	CCL	Secreted Signaling	KEGG: hsa04060
Fibroblast	Macrophage	CXCL12	CXCR4	0.00646805	0	CXCL12_CXCR4	CXCL12 - CXCR4	CXCL	Secreted Signaling	KEGG: hsa04060
Endothelial_cell	Macrophage	CXCL12	CXCR4	0.00122772	0.01	CXCL12_CXCR4	CXCL12 - CXCR4	CXCL	Secreted Signaling	KEGG: hsa04060
Fibroblast	MTC	CXCL12	CXCR4	0.00271276	0	CXCL12_CXCR4	CXCL12 - CXCR4	CXCL	Secreted Signaling	KEGG: hsa04060
Endothelial_cell	MTC	CXCL12	CXCR4	0.000513344	0.01	CXCL12_CXCR4	CXCL12 - CXCR4	CXCL	Secreted Signaling	KEGG: hsa04060
Fibroblast	CD4_TC	CXCL12	CXCR4	0.073681	0	CXCL12_CXCR4	CXCL12 - CXCR4	CXCL	Secreted Signaling	KEGG: hsa04060
Endothelial_cell	CD4_TC	CXCL12	CXCR4	0.0147966	0	CXCL12_CXCR4	CXCL12 - CXCR4	CXCL	Secreted Signaling	KEGG: hsa04060
Fibroblast	CD8_TC	CXCL12	CXCR4	0.0825705	0	CXCL12_CXCR4	CXCL12 - CXCR4	CXCL	Secreted Signaling	KEGG: hsa04060
Endothelial_cell	CD8_TC	CXCL12	CXCR4	0.0167099	0	CXCL12_CXCR4	CXCL12 - CXCR4	CXCL	Secreted Signaling	KEGG: hsa04060
Fibroblast	Monocyte	CXCL12	CXCR4	0.016217	0	CXCL12_CXCR4	CXCL12 - CXCR4	CXCL	Secreted Signaling	KEGG: hsa04060
Endothelial_cell	Monocyte	CXCL12	CXCR4	0.00310285	0	CXCL12_CXCR4	CXCL12 - CXCR4	CXCL	Secreted Signaling	KEGG: hsa04060
Fibroblast	ETC	CXCL12	CXCR4	0.0102645	0	CXCL12_CXCR4	CXCL12 - CXCR4	CXCL	Secreted Signaling	KEGG: hsa04060
Endothelial_cell	ETC	CXCL12	CXCR4	0.00195439	0.01	CXCL12_CXCR4	CXCL12 - CXCR4	CXCL	Secreted Signaling	KEGG: hsa04060
Fibroblast	cDC	CXCL12	CXCR4	0.0431882	0	CXCL12_CXCR4	CXCL12 - CXCR4	CXCL	Secreted Signaling	KEGG: hsa04060
Endothelial_cell	cDC	CXCL12	CXCR4	0.00845072	0	CXCL12_CXCR4	CXCL12 - CXCR4	CXCL	Secreted Signaling	KEGG: hsa04060
Fibroblast	BC	CXCL12	CXCR4	0.0110379	0	CXCL12_CXCR4	CXCL12 - CXCR4	CXCL	Secreted Signaling	KEGG: hsa04060
Endothelial_cell	BC	CXCL12	CXCR4	0.00210297	0.01	CXCL12_CXCR4	CXCL12 - CXCR4	CXCL	Secreted Signaling	KEGG: hsa04060
Fibroblast	NK	CXCL12	CXCR4	0.0778448	0	CXCL12_CXCR4	CXCL12 - CXCR4	CXCL	Secreted Signaling	KEGG: hsa04060
Endothelial_cell	NK	CXCL12	CXCR4	0.0156891	0	CXCL12_CXCR4	CXCL12 - CXCR4	CXCL	Secreted Signaling	KEGG: hsa04060
Fibroblast	NKT	CXCL12	CXCR4	0.0652435	0	CXCL12_CXCR4	CXCL12 - CXCR4	CXCL	Secreted Signaling	KEGG: hsa04060
Endothelial_cell	NKT	CXCL12	CXCR4	0.0130075	0	CXCL12_CXCR4	CXCL12 - CXCR4	CXCL	Secreted Signaling	KEGG: hsa04060
Fibroblast	pDC	CXCL12	CXCR4	0.065986	0	CXCL12_CXCR4	CXCL12 - CXCR4	CXCL	Secreted Signaling	KEGG: hsa04060
Endothelial_cell	pDC	CXCL12	CXCR4	0.0131639	0	CXCL12_CXCR4	CXCL12 - CXCR4	CXCL	Secreted Signaling	KEGG: hsa04060
Fibroblast	MTC	CXCL12	ACKR3	0.0227376	0	CXCL12_ACKR3	CXCL12 - ACKR3	CXCL	Secreted Signaling	KEGG: hsa04060
Endothelial_cell	MTC	CXCL12	ACKR3	0.00437391	0	CXCL12_ACKR3	CXCL12 - ACKR3	CXCL	Secreted Signaling	KEGG: hsa04060
Fibroblast	ETC	CXCL12	ACKR3	0.0456953	0	CXCL12_ACKR3	CXCL12 - ACKR3	CXCL	Secreted Signaling	KEGG: hsa04060
Endothelial_cell	ETC	CXCL12	ACKR3	0.00896016	0	CXCL12_ACKR3	CXCL12 - ACKR3	CXCL	Secreted Signaling	KEGG: hsa04060
Macrophage	CD4_TC	CXCL16	CXCR6	0.00764609	0	CXCL16_CXCR6	CXCL16 - CXCR6	CXCL	Secreted Signaling	KEGG: hsa04060
Fibroblast	CD4_TC	CXCL16	CXCR6	0.000629652	0	CXCL16_CXCR6	CXCL16 - CXCR6	CXCL	Secreted Signaling	KEGG: hsa04060
Monocyte	CD4_TC	CXCL16	CXCR6	0.00270368	0	CXCL16_CXCR6	CXCL16 - CXCR6	CXCL	Secreted Signaling	KEGG: hsa04060
cDC	CD4_TC	CXCL16	CXCR6	0.0101827	0	CXCL16_CXCR6	CXCL16 - CXCR6	CXCL	Secreted Signaling	KEGG: hsa04060
pDC	CD4_TC	CXCL16	CXCR6	0.000985306	0	CXCL16_CXCR6	CXCL16 - CXCR6	CXCL	Secreted Signaling	KEGG: hsa04060
Mast_cell	CD4_TC	CXCL16	CXCR6	0.00366827	0	CXCL16_CXCR6	CXCL16 - CXCR6	CXCL	Secreted Signaling	KEGG: hsa04060
Fibroblast	Macrophage	MIF	CD74_CXCR4	0.0989922	0	MIF_CD74_CXCR4	MIF - (CD74+CXCR4)	MIF	Secreted Signaling	PMID: 29637711; PMID: 24760155
Fibroblast	CD4_TC	MIF	CD74_CXCR4	0.101224	0	MIF_CD74_CXCR4	MIF - (CD74+CXCR4)	MIF	Secreted Signaling	PMID: 29637711; PMID: 24760155
Macrophage	CD8_TC	MIF	CD74_CXCR4	0.117302	0	MIF_CD74_CXCR4	MIF - (CD74+CXCR4)	MIF	Secreted Signaling	PMID: 29637711; PMID: 24760155
Fibroblast	CD8_TC	MIF	CD74_CXCR4	0.202518	0	MIF_CD74_CXCR4	MIF - (CD74+CXCR4)	MIF	Secreted Signaling	PMID: 29637711; PMID: 24760155
CD4_TC	CD8_TC	MIF	CD74_CXCR4	0.161045	0	MIF_CD74_CXCR4	MIF - (CD74+CXCR4)	MIF	Secreted Signaling	PMID: 29637711; PMID: 24760155
CD8_TC	CD8_TC	MIF	CD74_CXCR4	0.147878	0	MIF_CD74_CXCR4	MIF - (CD74+CXCR4)	MIF	Secreted Signaling	PMID: 29637711; PMID: 24760155
Monocyte	CD8_TC	MIF	CD74_CXCR4	0.123082	0	MIF_CD74_CXCR4	MIF - (CD74+CXCR4)	MIF	Secreted Signaling	PMID: 29637711; PMID: 24760155
Endothelial_cell	CD8_TC	MIF	CD74_CXCR4	0.168676	0	MIF_CD74_CXCR4	MIF - (CD74+CXCR4)	MIF	Secreted Signaling	PMID: 29637711; PMID: 24760155
cDC	CD8_TC	MIF	CD74_CXCR4	0.116611	0	MIF_CD74_CXCR4	MIF - (CD74+CXCR4)	MIF	Secreted Signaling	PMID: 29637711; PMID: 24760155
BC	CD8_TC	MIF	CD74_CXCR4	0.136585	0	MIF_CD74_CXCR4	MIF - (CD74+CXCR4)	MIF	Secreted Signaling	PMID: 29637711; PMID: 24760155
NK	CD8_TC	MIF	CD74_CXCR4	0.149718	0	MIF_CD74_CXCR4	MIF - (CD74+CXCR4)	MIF	Secreted Signaling	PMID: 29637711; PMID: 24760155
NKT	CD8_TC	MIF	CD74_CXCR4	0.144296	0	MIF_CD74_CXCR4	MIF - (CD74+CXCR4)	MIF	Secreted Signaling	PMID: 29637711; PMID: 24760155
pDC	CD8_TC	MIF	CD74_CXCR4	0.117121	0	MIF_CD74_CXCR4	MIF - (CD74+CXCR4)	MIF	Secreted Signaling	PMID: 29637711; PMID: 24760155
Mast_cell	CD8_TC	MIF	CD74_CXCR4	0.134401	0	MIF_CD74_CXCR4	MIF - (CD74+CXCR4)	MIF	Secreted Signaling	PMID: 29637711; PMID: 24760155
Fibroblast	Monocyte	MIF	CD74_CXCR4	0.13509	0	MIF_CD74_CXCR4	MIF - (CD74+CXCR4)	MIF	Secreted Signaling	PMID: 29637711; PMID: 24760155
CD4_TC	Monocyte	MIF	CD74_CXCR4	0.105597	0	MIF_CD74_CXCR4	MIF - (CD74+CXCR4)	MIF	Secreted Signaling	PMID: 29637711; PMID: 24760155
Endothelial_cell	Monocyte	MIF	CD74_CXCR4	0.110948	0	MIF_CD74_CXCR4	MIF - (CD74+CXCR4)	MIF	Secreted Signaling	PMID: 29637711; PMID: 24760155
Macrophage	cDC	MIF	CD74_CXCR4	0.136145	0	MIF_CD74_CXCR4	MIF - (CD74+CXCR4)	MIF	Secreted Signaling	PMID: 29637711; PMID: 24760155
Fibroblast	cDC	MIF	CD74_CXCR4	0.231461	0	MIF_CD74_CXCR4	MIF - (CD74+CXCR4)	MIF	Secreted Signaling	PMID: 29637711; PMID: 24760155
CD4_TC	cDC	MIF	CD74_CXCR4	0.18544	0	MIF_CD74_CXCR4	MIF - (CD74+CXCR4)	MIF	Secreted Signaling	PMID: 29637711; PMID: 24760155
CD8_TC	cDC	MIF	CD74_CXCR4	0.170684	0	MIF_CD74_CXCR4	MIF - (CD74+CXCR4)	MIF	Secreted Signaling	PMID: 29637711; PMID: 24760155
Monocyte	cDC	MIF	CD74_CXCR4	0.142704	0	MIF_CD74_CXCR4	MIF - (CD74+CXCR4)	MIF	Secreted Signaling	PMID: 29637711; PMID: 24760155
Endothelial_cell	cDC	MIF	CD74_CXCR4	0.193959	0	MIF_CD74_CXCR4	MIF - (CD74+CXCR4)	MIF	Secreted Signaling	PMID: 29637711; PMID: 24760155
cDC	cDC	MIF	CD74_CXCR4	0.135361	0	MIF_CD74_CXCR4	MIF - (CD74+CXCR4)	MIF	Secreted Signaling	PMID: 29637711; PMID: 24760155
BC	cDC	MIF	CD74_CXCR4	0.157972	0	MIF_CD74_CXCR4	MIF - (CD74+CXCR4)	MIF	Secreted Signaling	PMID: 29637711; PMID: 24760155
NK	cDC	MIF	CD74_CXCR4	0.172751	0	MIF_CD74_CXCR4	MIF - (CD74+CXCR4)	MIF	Secreted Signaling	PMID: 29637711; PMID: 24760155
NKT	cDC	MIF	CD74_CXCR4	0.166658	0	MIF_CD74_CXCR4	MIF - (CD74+CXCR4)	MIF	Secreted Signaling	PMID: 29637711; PMID: 24760155
pDC	cDC	MIF	CD74_CXCR4	0.135941	0	MIF_CD74_CXCR4	MIF - (CD74+CXCR4)	MIF	Secreted Signaling	PMID: 29637711; PMID: 24760155
Mast_cell	cDC	MIF	CD74_CXCR4	0.155508	0	MIF_CD74_CXCR4	MIF - (CD74+CXCR4)	MIF	Secreted Signaling	PMID: 29637711; PMID: 24760155
Fibroblast	NK	MIF	CD74_CXCR4	0.15626	0	MIF_CD74_CXCR4	MIF - (CD74+CXCR4)	MIF	Secreted Signaling	PMID: 29637711; PMID: 24760155
CD4_TC	NK	MIF	CD74_CXCR4	0.122802	0	MIF_CD74_CXCR4	MIF - (CD74+CXCR4)	MIF	Secreted Signaling	PMID: 29637711; PMID: 24760155
CD8_TC	NK	MIF	CD74_CXCR4	0.112342	0	MIF_CD74_CXCR4	MIF - (CD74+CXCR4)	MIF	Secreted Signaling	PMID: 29637711; PMID: 24760155
Endothelial_cell	NK	MIF	CD74_CXCR4	0.128899	0	MIF_CD74_CXCR4	MIF - (CD74+CXCR4)	MIF	Secreted Signaling	PMID: 29637711; PMID: 24760155
BC	NK	MIF	CD74_CXCR4	0.103434	0	MIF_CD74_CXCR4	MIF - (CD74+CXCR4)	MIF	Secreted Signaling	PMID: 29637711; PMID: 24760155
NK	NK	MIF	CD74_CXCR4	0.1138	0	MIF_CD74_CXCR4	MIF - (CD74+CXCR4)	MIF	Secreted Signaling	PMID: 29637711; PMID: 24760155
NKT	NK	MIF	CD74_CXCR4	0.109511	0	MIF_CD74_CXCR4	MIF - (CD74+CXCR4)	MIF	Secreted Signaling	PMID: 29637711; PMID: 24760155
Fibroblast	NKT	MIF	CD74_CXCR4	0.163957	0	MIF_CD74_CXCR4	MIF - (CD74+CXCR4)	MIF	Secreted Signaling	PMID: 29637711; PMID: 24760155
CD4_TC	NKT	MIF	CD74_CXCR4	0.129103	0	MIF_CD74_CXCR4	MIF - (CD74+CXCR4)	MIF	Secreted Signaling	PMID: 29637711; PMID: 24760155
CD8_TC	NKT	MIF	CD74_CXCR4	0.118179	0	MIF_CD74_CXCR4	MIF - (CD74+CXCR4)	MIF	Secreted Signaling	PMID: 29637711; PMID: 24760155
Endothelial_cell	NKT	MIF	CD74_CXCR4	0.135464	0	MIF_CD74_CXCR4	MIF - (CD74+CXCR4)	MIF	Secreted Signaling	PMID: 29637711; PMID: 24760155
BC	NKT	MIF	CD74_CXCR4	0.108864	0	MIF_CD74_CXCR4	MIF - (CD74+CXCR4)	MIF	Secreted Signaling	PMID: 29637711; PMID: 24760155
NK	NKT	MIF	CD74_CXCR4	0.119702	0	MIF_CD74_CXCR4	MIF - (CD74+CXCR4)	MIF	Secreted Signaling	PMID: 29637711; PMID: 24760155
NKT	NKT	MIF	CD74_CXCR4	0.11522	0	MIF_CD74_CXCR4	MIF - (CD74+CXCR4)	MIF	Secreted Signaling	PMID: 29637711; PMID: 24760155
Mast_cell	NKT	MIF	CD74_CXCR4	0.107069	0.01	MIF_CD74_CXCR4	MIF - (CD74+CXCR4)	MIF	Secreted Signaling	PMID: 29637711; PMID: 24760155
Macrophage	pDC	MIF	CD74_CXCR4	0.157746	0	MIF_CD74_CXCR4	MIF - (CD74+CXCR4)	MIF	Secreted Signaling	PMID: 29637711; PMID: 24760155
Fibroblast	pDC	MIF	CD74_CXCR4	0.263571	0	MIF_CD74_CXCR4	MIF - (CD74+CXCR4)	MIF	Secreted Signaling	PMID: 29637711; PMID: 24760155
CD4_TC	pDC	MIF	CD74_CXCR4	0.212935	0	MIF_CD74_CXCR4	MIF - (CD74+CXCR4)	MIF	Secreted Signaling	PMID: 29637711; PMID: 24760155
CD8_TC	pDC	MIF	CD74_CXCR4	0.196518	0	MIF_CD74_CXCR4	MIF - (CD74+CXCR4)	MIF	Secreted Signaling	PMID: 29637711; PMID: 24760155
Monocyte	pDC	MIF	CD74_CXCR4	0.165147	0	MIF_CD74_CXCR4	MIF - (CD74+CXCR4)	MIF	Secreted Signaling	PMID: 29637711; PMID: 24760155
Endothelial_cell	pDC	MIF	CD74_CXCR4	0.222372	0	MIF_CD74_CXCR4	MIF - (CD74+CXCR4)	MIF	Secreted Signaling	PMID: 29637711; PMID: 24760155
cDC	pDC	MIF	CD74_CXCR4	0.15686	0	MIF_CD74_CXCR4	MIF - (CD74+CXCR4)	MIF	Secreted Signaling	PMID: 29637711; PMID: 24760155
BC	pDC	MIF	CD74_CXCR4	0.182305	0	MIF_CD74_CXCR4	MIF - (CD74+CXCR4)	MIF	Secreted Signaling	PMID: 29637711; PMID: 24760155
NK	pDC	MIF	CD74_CXCR4	0.198823	0	MIF_CD74_CXCR4	MIF - (CD74+CXCR4)	MIF	Secreted Signaling	PMID: 29637711; PMID: 24760155
NKT	pDC	MIF	CD74_CXCR4	0.192024	0	MIF_CD74_CXCR4	MIF - (CD74+CXCR4)	MIF	Secreted Signaling	PMID: 29637711; PMID: 24760155
pDC	pDC	MIF	CD74_CXCR4	0.157515	0	MIF_CD74_CXCR4	MIF - (CD74+CXCR4)	MIF	Secreted Signaling	PMID: 29637711; PMID: 24760155
Mast_cell	pDC	MIF	CD74_CXCR4	0.179543	0	MIF_CD74_CXCR4	MIF - (CD74+CXCR4)	MIF	Secreted Signaling	PMID: 29637711; PMID: 24760155
Macrophage	Macrophage	MIF	CD74_CD44	0.122304	0	MIF_CD74_CD44	MIF - (CD74+CD44)	MIF	Secreted Signaling	PMID: 29637711; PMID: 26175090
Fibroblast	Macrophage	MIF	CD74_CD44	0.210289	0	MIF_CD74_CD44	MIF - (CD74+CD44)	MIF	Secreted Signaling	PMID: 29637711; PMID: 26175090
CD4_TC	Macrophage	MIF	CD74_CD44	0.167559	0	MIF_CD74_CD44	MIF - (CD74+CD44)	MIF	Secreted Signaling	PMID: 29637711; PMID: 26175090
CD8_TC	Macrophage	MIF	CD74_CD44	0.153957	0	MIF_CD74_CD44	MIF - (CD74+CD44)	MIF	Secreted Signaling	PMID: 29637711; PMID: 26175090
Monocyte	Macrophage	MIF	CD74_CD44	0.128295	0	MIF_CD74_CD44	MIF - (CD74+CD44)	MIF	Secreted Signaling	PMID: 29637711; PMID: 26175090
Endothelial_cell	Macrophage	MIF	CD74_CD44	0.175434	0	MIF_CD74_CD44	MIF - (CD74+CD44)	MIF	Secreted Signaling	PMID: 29637711; PMID: 26175090
cDC	Macrophage	MIF	CD74_CD44	0.121588	0	MIF_CD74_CD44	MIF - (CD74+CD44)	MIF	Secreted Signaling	PMID: 29637711; PMID: 26175090
BC	Macrophage	MIF	CD74_CD44	0.142277	0	MIF_CD74_CD44	MIF - (CD74+CD44)	MIF	Secreted Signaling	PMID: 29637711; PMID: 26175090
NK	Macrophage	MIF	CD74_CD44	0.155859	0	MIF_CD74_CD44	MIF - (CD74+CD44)	MIF	Secreted Signaling	PMID: 29637711; PMID: 26175090
NKT	Macrophage	MIF	CD74_CD44	0.150254	0	MIF_CD74_CD44	MIF - (CD74+CD44)	MIF	Secreted Signaling	PMID: 29637711; PMID: 26175090
pDC	Macrophage	MIF	CD74_CD44	0.122117	0	MIF_CD74_CD44	MIF - (CD74+CD44)	MIF	Secreted Signaling	PMID: 29637711; PMID: 26175090
Mast_cell	Macrophage	MIF	CD74_CD44	0.140018	0	MIF_CD74_CD44	MIF - (CD74+CD44)	MIF	Secreted Signaling	PMID: 29637711; PMID: 26175090
Fibroblast	CD8_TC	MIF	CD74_CD44	0.130408	0	MIF_CD74_CD44	MIF - (CD74+CD44)	MIF	Secreted Signaling	PMID: 29637711; PMID: 26175090
CD4_TC	CD8_TC	MIF	CD74_CD44	0.101817	0	MIF_CD74_CD44	MIF - (CD74+CD44)	MIF	Secreted Signaling	PMID: 29637711; PMID: 26175090
Endothelial_cell	CD8_TC	MIF	CD74_CD44	0.106999	0	MIF_CD74_CD44	MIF - (CD74+CD44)	MIF	Secreted Signaling	PMID: 29637711; PMID: 26175090
Macrophage	Monocyte	MIF	CD74_CD44	0.122999	0	MIF_CD74_CD44	MIF - (CD74+CD44)	MIF	Secreted Signaling	PMID: 29637711; PMID: 26175090
Fibroblast	Monocyte	MIF	CD74_CD44	0.211362	0	MIF_CD74_CD44	MIF - (CD74+CD44)	MIF	Secreted Signaling	PMID: 29637711; PMID: 26175090
CD4_TC	Monocyte	MIF	CD74_CD44	0.168462	0	MIF_CD74_CD44	MIF - (CD74+CD44)	MIF	Secreted Signaling	PMID: 29637711; PMID: 26175090
CD8_TC	Monocyte	MIF	CD74_CD44	0.154799	0	MIF_CD74_CD44	MIF - (CD74+CD44)	MIF	Secreted Signaling	PMID: 29637711; PMID: 26175090
Monocyte	Monocyte	MIF	CD74_CD44	0.129019	0	MIF_CD74_CD44	MIF - (CD74+CD44)	MIF	Secreted Signaling	PMID: 29637711; PMID: 26175090
Endothelial_cell	Monocyte	MIF	CD74_CD44	0.17637	0	MIF_CD74_CD44	MIF - (CD74+CD44)	MIF	Secreted Signaling	PMID: 29637711; PMID: 26175090
cDC	Monocyte	MIF	CD74_CD44	0.122279	0	MIF_CD74_CD44	MIF - (CD74+CD44)	MIF	Secreted Signaling	PMID: 29637711; PMID: 26175090
BC	Monocyte	MIF	CD74_CD44	0.143066	0	MIF_CD74_CD44	MIF - (CD74+CD44)	MIF	Secreted Signaling	PMID: 29637711; PMID: 26175090
NK	Monocyte	MIF	CD74_CD44	0.15671	0	MIF_CD74_CD44	MIF - (CD74+CD44)	MIF	Secreted Signaling	PMID: 29637711; PMID: 26175090
NKT	Monocyte	MIF	CD74_CD44	0.15108	0	MIF_CD74_CD44	MIF - (CD74+CD44)	MIF	Secreted Signaling	PMID: 29637711; PMID: 26175090
pDC	Monocyte	MIF	CD74_CD44	0.122811	0	MIF_CD74_CD44	MIF - (CD74+CD44)	MIF	Secreted Signaling	PMID: 29637711; PMID: 26175090
Mast_cell	Monocyte	MIF	CD74_CD44	0.140797	0	MIF_CD74_CD44	MIF - (CD74+CD44)	MIF	Secreted Signaling	PMID: 29637711; PMID: 26175090
Macrophage	cDC	MIF	CD74_CD44	0.118447	0	MIF_CD74_CD44	MIF - (CD74+CD44)	MIF	Secreted Signaling	PMID: 29637711; PMID: 26175090
Fibroblast	cDC	MIF	CD74_CD44	0.204302	0	MIF_CD74_CD44	MIF - (CD74+CD44)	MIF	Secreted Signaling	PMID: 29637711; PMID: 26175090
CD4_TC	cDC	MIF	CD74_CD44	0.162539	0	MIF_CD74_CD44	MIF - (CD74+CD44)	MIF	Secreted Signaling	PMID: 29637711; PMID: 26175090
CD8_TC	cDC	MIF	CD74_CD44	0.149271	0	MIF_CD74_CD44	MIF - (CD74+CD44)	MIF	Secreted Signaling	PMID: 29637711; PMID: 26175090
Monocyte	cDC	MIF	CD74_CD44	0.124276	0	MIF_CD74_CD44	MIF - (CD74+CD44)	MIF	Secreted Signaling	PMID: 29637711; PMID: 26175090
Endothelial_cell	cDC	MIF	CD74_CD44	0.170226	0	MIF_CD74_CD44	MIF - (CD74+CD44)	MIF	Secreted Signaling	PMID: 29637711; PMID: 26175090
cDC	cDC	MIF	CD74_CD44	0.11775	0	MIF_CD74_CD44	MIF - (CD74+CD44)	MIF	Secreted Signaling	PMID: 29637711; PMID: 26175090
BC	cDC	MIF	CD74_CD44	0.137889	0	MIF_CD74_CD44	MIF - (CD74+CD44)	MIF	Secreted Signaling	PMID: 29637711; PMID: 26175090
NK	cDC	MIF	CD74_CD44	0.151126	0	MIF_CD74_CD44	MIF - (CD74+CD44)	MIF	Secreted Signaling	PMID: 29637711; PMID: 26175090
NKT	cDC	MIF	CD74_CD44	0.145662	0	MIF_CD74_CD44	MIF - (CD74+CD44)	MIF	Secreted Signaling	PMID: 29637711; PMID: 26175090
pDC	cDC	MIF	CD74_CD44	0.118265	0	MIF_CD74_CD44	MIF - (CD74+CD44)	MIF	Secreted Signaling	PMID: 29637711; PMID: 26175090
Mast_cell	cDC	MIF	CD74_CD44	0.135688	0	MIF_CD74_CD44	MIF - (CD74+CD44)	MIF	Secreted Signaling	PMID: 29637711; PMID: 26175090
Fibroblast	NKT	MIF	CD74_CD44	0.104598	0.01	MIF_CD74_CD44	MIF - (CD74+CD44)	MIF	Secreted Signaling	PMID: 29637711; PMID: 26175090
Fibroblast	pDC	MIF	CD74_CD44	0.141271	0	MIF_CD74_CD44	MIF - (CD74+CD44)	MIF	Secreted Signaling	PMID: 29637711; PMID: 26175090
CD4_TC	pDC	MIF	CD74_CD44	0.110602	0.01	MIF_CD74_CD44	MIF - (CD74+CD44)	MIF	Secreted Signaling	PMID: 29637711; PMID: 26175090
Endothelial_cell	pDC	MIF	CD74_CD44	0.116173	0	MIF_CD74_CD44	MIF - (CD74+CD44)	MIF	Secreted Signaling	PMID: 29637711; PMID: 26175090
Macrophage	MTC	MIF	ACKR3	0.0496825	0	MIF_ACKR3	MIF - ACKR3	MIF	Secreted Signaling	PMID: 26175090
Fibroblast	MTC	MIF	ACKR3	0.0908302	0	MIF_ACKR3	MIF - ACKR3	MIF	Secreted Signaling	PMID: 26175090
CD4_TC	MTC	MIF	ACKR3	0.0702159	0	MIF_ACKR3	MIF - ACKR3	MIF	Secreted Signaling	PMID: 26175090
CD8_TC	MTC	MIF	ACKR3	0.0639091	0	MIF_ACKR3	MIF - ACKR3	MIF	Secreted Signaling	PMID: 26175090
Monocyte	MTC	MIF	ACKR3	0.0523284	0	MIF_ACKR3	MIF - ACKR3	MIF	Secreted Signaling	PMID: 26175090
Endothelial_cell	MTC	MIF	ACKR3	0.0739221	0	MIF_ACKR3	MIF - ACKR3	MIF	Secreted Signaling	PMID: 26175090
cDC	MTC	MIF	ACKR3	0.0493677	0	MIF_ACKR3	MIF - ACKR3	MIF	Secreted Signaling	PMID: 26175090
BC	MTC	MIF	ACKR3	0.0585876	0	MIF_ACKR3	MIF - ACKR3	MIF	Secreted Signaling	PMID: 26175090
NK	MTC	MIF	ACKR3	0.064784	0	MIF_ACKR3	MIF - ACKR3	MIF	Secreted Signaling	PMID: 26175090
NKT	MTC	MIF	ACKR3	0.0622128	0	MIF_ACKR3	MIF - ACKR3	MIF	Secreted Signaling	PMID: 26175090
pDC	MTC	MIF	ACKR3	0.0496004	0	MIF_ACKR3	MIF - ACKR3	MIF	Secreted Signaling	PMID: 26175090
Mast_cell	MTC	MIF	ACKR3	0.057568	0	MIF_ACKR3	MIF - ACKR3	MIF	Secreted Signaling	PMID: 26175090
Macrophage	ETC	MIF	ACKR3	0.0971416	0	MIF_ACKR3	MIF - ACKR3	MIF	Secreted Signaling	PMID: 26175090
Fibroblast	ETC	MIF	ACKR3	0.170542	0	MIF_ACKR3	MIF - ACKR3	MIF	Secreted Signaling	PMID: 26175090
CD4_TC	ETC	MIF	ACKR3	0.134513	0	MIF_ACKR3	MIF - ACKR3	MIF	Secreted Signaling	PMID: 26175090
CD8_TC	ETC	MIF	ACKR3	0.123196	0	MIF_ACKR3	MIF - ACKR3	MIF	Secreted Signaling	PMID: 26175090
Monocyte	ETC	MIF	ACKR3	0.102044	0	MIF_ACKR3	MIF - ACKR3	MIF	Secreted Signaling	PMID: 26175090
Endothelial_cell	ETC	MIF	ACKR3	0.141098	0	MIF_ACKR3	MIF - ACKR3	MIF	Secreted Signaling	PMID: 26175090
cDC	ETC	MIF	ACKR3	0.0965566	0	MIF_ACKR3	MIF - ACKR3	MIF	Secreted Signaling	PMID: 26175090
BC	ETC	MIF	ACKR3	0.113537	0	MIF_ACKR3	MIF - ACKR3	MIF	Secreted Signaling	PMID: 26175090
NK	ETC	MIF	ACKR3	0.124775	0	MIF_ACKR3	MIF - ACKR3	MIF	Secreted Signaling	PMID: 26175090
NKT	ETC	MIF	ACKR3	0.120128	0	MIF_ACKR3	MIF - ACKR3	MIF	Secreted Signaling	PMID: 26175090
pDC	ETC	MIF	ACKR3	0.096989	0	MIF_ACKR3	MIF - ACKR3	MIF	Secreted Signaling	PMID: 26175090
Mast_cell	ETC	MIF	ACKR3	0.111674	0	MIF_ACKR3	MIF - ACKR3	MIF	Secreted Signaling	PMID: 26175090
Mast_cell	ETC	LIF	LIFR_IL6ST	0.00402625	0	LIF_LIFR_IL6ST	LIF - (LIFR+IL6ST)	LIFR	Secreted Signaling	KEGG: hsa04060
Macrophage	ETC	OSM	LIFR_IL6ST	0.00184614	0	OSM_LIFR_IL6ST	OSM - (LIFR+IL6ST)	OSM	Secreted Signaling	KEGG: hsa04060
Monocyte	ETC	OSM	LIFR_IL6ST	0.00775966	0	OSM_LIFR_IL6ST	OSM - (LIFR+IL6ST)	OSM	Secreted Signaling	KEGG: hsa04060
cDC	ETC	OSM	LIFR_IL6ST	0.00549833	0	OSM_LIFR_IL6ST	OSM - (LIFR+IL6ST)	OSM	Secreted Signaling	KEGG: hsa04060
Macrophage	MTC	OSM	OSMR_IL6ST	0.00412833	0	OSM_OSMR_IL6ST	OSM - (OSMR+IL6ST)	OSM	Secreted Signaling	KEGG: hsa04060
Monocyte	MTC	OSM	OSMR_IL6ST	0.017226	0	OSM_OSMR_IL6ST	OSM - (OSMR+IL6ST)	OSM	Secreted Signaling	KEGG: hsa04060
cDC	MTC	OSM	OSMR_IL6ST	0.01224	0	OSM_OSMR_IL6ST	OSM - (OSMR+IL6ST)	OSM	Secreted Signaling	KEGG: hsa04060
Macrophage	ETC	OSM	OSMR_IL6ST	0.00463716	0	OSM_OSMR_IL6ST	OSM - (OSMR+IL6ST)	OSM	Secreted Signaling	KEGG: hsa04060
Monocyte	ETC	OSM	OSMR_IL6ST	0.0193178	0	OSM_OSMR_IL6ST	OSM - (OSMR+IL6ST)	OSM	Secreted Signaling	KEGG: hsa04060
cDC	ETC	OSM	OSMR_IL6ST	0.0137348	0	OSM_OSMR_IL6ST	OSM - (OSMR+IL6ST)	OSM	Secreted Signaling	KEGG: hsa04060
Macrophage	Macrophage	IL10	IL10RA_IL10RB	0.00440882	0	IL10_IL10RA_IL10RB	IL10 - (IL10RA+IL10RB)	IL10	Secreted Signaling	KEGG: hsa04060
Monocyte	Macrophage	IL10	IL10RA_IL10RB	0.00636957	0	IL10_IL10RA_IL10RB	IL10 - (IL10RA+IL10RB)	IL10	Secreted Signaling	KEGG: hsa04060
Macrophage	Monocyte	IL10	IL10RA_IL10RB	0.00518129	0	IL10_IL10RA_IL10RB	IL10 - (IL10RA+IL10RB)	IL10	Secreted Signaling	KEGG: hsa04060
Monocyte	Monocyte	IL10	IL10RA_IL10RB	0.007483	0	IL10_IL10RA_IL10RB	IL10 - (IL10RA+IL10RB)	IL10	Secreted Signaling	KEGG: hsa04060
Macrophage	cDC	IL10	IL10RA_IL10RB	0.00361354	0	IL10_IL10RA_IL10RB	IL10 - (IL10RA+IL10RB)	IL10	Secreted Signaling	KEGG: hsa04060
Monocyte	cDC	IL10	IL10RA_IL10RB	0.00522245	0	IL10_IL10RA_IL10RB	IL10 - (IL10RA+IL10RB)	IL10	Secreted Signaling	KEGG: hsa04060
Macrophage	pDC	IL10	IL10RA_IL10RB	0.00392113	0	IL10_IL10RA_IL10RB	IL10 - (IL10RA+IL10RB)	IL10	Secreted Signaling	KEGG: hsa04060
Monocyte	pDC	IL10	IL10RA_IL10RB	0.00566622	0	IL10_IL10RA_IL10RB	IL10 - (IL10RA+IL10RB)	IL10	Secreted Signaling	KEGG: hsa04060
Macrophage	MTC	IL1A	IL1R1_IL1RAP	0.00378062	0	IL1A_IL1R1_IL1RAP	IL1A - (IL1R1+IL1RAP)	IL1	Secreted Signaling	KEGG: hsa04060
Monocyte	MTC	IL1A	IL1R1_IL1RAP	0.0075079	0	IL1A_IL1R1_IL1RAP	IL1A - (IL1R1+IL1RAP)	IL1	Secreted Signaling	KEGG: hsa04060
cDC	MTC	IL1A	IL1R1_IL1RAP	0.00207978	0	IL1A_IL1R1_IL1RAP	IL1A - (IL1R1+IL1RAP)	IL1	Secreted Signaling	KEGG: hsa04060
Macrophage	MTC	IL1B	IL1R1_IL1RAP	0.0302351	0	IL1B_IL1R1_IL1RAP	IL1B - (IL1R1+IL1RAP)	IL1	Secreted Signaling	KEGG: hsa04060
CD8_TC	MTC	IL1B	IL1R1_IL1RAP	0.0026586	0	IL1B_IL1R1_IL1RAP	IL1B - (IL1R1+IL1RAP)	IL1	Secreted Signaling	KEGG: hsa04060
Monocyte	MTC	IL1B	IL1R1_IL1RAP	0.03826	0	IL1B_IL1R1_IL1RAP	IL1B - (IL1R1+IL1RAP)	IL1	Secreted Signaling	KEGG: hsa04060
cDC	MTC	IL1B	IL1R1_IL1RAP	0.0324561	0	IL1B_IL1R1_IL1RAP	IL1B - (IL1R1+IL1RAP)	IL1	Secreted Signaling	KEGG: hsa04060
NKT	MTC	IL1B	IL1R1_IL1RAP	0.00358845	0	IL1B_IL1R1_IL1RAP	IL1B - (IL1R1+IL1RAP)	IL1	Secreted Signaling	KEGG: hsa04060
Macrophage	cDC	IL1A	IL1R2	0.00170816	0	IL1A_IL1R2	IL1A - IL1R2	IL1	Secreted Signaling	KEGG: hsa04060
Monocyte	cDC	IL1A	IL1R2	0.0038567	0	IL1A_IL1R2	IL1A - IL1R2	IL1	Secreted Signaling	KEGG: hsa04060
cDC	cDC	IL1A	IL1R2	0.000919237	0	IL1A_IL1R2	IL1A - IL1R2	IL1	Secreted Signaling	KEGG: hsa04060
Macrophage	cDC	IL1B	IL1R2	0.0138922	0	IL1B_IL1R2	IL1B - IL1R2	IL1	Secreted Signaling	KEGG: hsa04060
CD8_TC	cDC	IL1B	IL1R2	0.00111259	0	IL1B_IL1R2	IL1B - IL1R2	IL1	Secreted Signaling	KEGG: hsa04060
Monocyte	cDC	IL1B	IL1R2	0.0200959	0	IL1B_IL1R2	IL1B - IL1R2	IL1	Secreted Signaling	KEGG: hsa04060
cDC	cDC	IL1B	IL1R2	0.0146186	0	IL1B_IL1R2	IL1B - IL1R2	IL1	Secreted Signaling	KEGG: hsa04060
NKT	cDC	IL1B	IL1R2	0.00150254	0	IL1B_IL1R2	IL1B - IL1R2	IL1	Secreted Signaling	KEGG: hsa04060
Fibroblast	MTC	IL33	IL1RL1_IL1RAP	0.00102649	0	IL33_IL1RL1_IL1RAP	IL33 - (IL1RL1+IL1RAP)	IL1	Secreted Signaling	KEGG: hsa04060
Endothelial_cell	MTC	IL33	IL1RL1_IL1RAP	0.0044792	0	IL33_IL1RL1_IL1RAP	IL33 - (IL1RL1+IL1RAP)	IL1	Secreted Signaling	KEGG: hsa04060
Fibroblast	Macrophage	CSF1	CSF1R	0.00499317	0	CSF1_CSF1R	CSF1 - CSF1R	CSF	Secreted Signaling	KEGG: hsa04060
Endothelial_cell	Macrophage	CSF1	CSF1R	0.00331813	0	CSF1_CSF1R	CSF1 - CSF1R	CSF	Secreted Signaling	KEGG: hsa04060
Fibroblast	Monocyte	CSF1	CSF1R	0.00326156	0	CSF1_CSF1R	CSF1 - CSF1R	CSF	Secreted Signaling	KEGG: hsa04060
Endothelial_cell	Monocyte	CSF1	CSF1R	0.00216615	0	CSF1_CSF1R	CSF1 - CSF1R	CSF	Secreted Signaling	KEGG: hsa04060
Fibroblast	cDC	CSF1	CSF1R	0.00345069	0	CSF1_CSF1R	CSF1 - CSF1R	CSF	Secreted Signaling	KEGG: hsa04060
Endothelial_cell	cDC	CSF1	CSF1R	0.0022919	0	CSF1_CSF1R	CSF1 - CSF1R	CSF	Secreted Signaling	KEGG: hsa04060
cDC	Macrophage	IL16	CD4	0.00673207	0	IL16_CD4	IL16 - CD4	IL16	Secreted Signaling	KEGG: hsa04060
BC	Macrophage	IL16	CD4	0.00214321	0	IL16_CD4	IL16 - CD4	IL16	Secreted Signaling	KEGG: hsa04060
NK	Macrophage	IL16	CD4	0.013238	0	IL16_CD4	IL16 - CD4	IL16	Secreted Signaling	KEGG: hsa04060
pDC	Macrophage	IL16	CD4	0.00798511	0	IL16_CD4	IL16 - CD4	IL16	Secreted Signaling	KEGG: hsa04060
cDC	CD4_TC	IL16	CD4	0.00141352	0	IL16_CD4	IL16 - CD4	IL16	Secreted Signaling	KEGG: hsa04060
BC	CD4_TC	IL16	CD4	0.000448371	0	IL16_CD4	IL16 - CD4	IL16	Secreted Signaling	KEGG: hsa04060
NK	CD4_TC	IL16	CD4	0.00279401	0	IL16_CD4	IL16 - CD4	IL16	Secreted Signaling	KEGG: hsa04060
pDC	CD4_TC	IL16	CD4	0.0016783	0	IL16_CD4	IL16 - CD4	IL16	Secreted Signaling	KEGG: hsa04060
cDC	Monocyte	IL16	CD4	0.00438418	0	IL16_CD4	IL16 - CD4	IL16	Secreted Signaling	KEGG: hsa04060
BC	Monocyte	IL16	CD4	0.0013935	0	IL16_CD4	IL16 - CD4	IL16	Secreted Signaling	KEGG: hsa04060
NK	Monocyte	IL16	CD4	0.0086408	0	IL16_CD4	IL16 - CD4	IL16	Secreted Signaling	KEGG: hsa04060
pDC	Monocyte	IL16	CD4	0.0052025	0	IL16_CD4	IL16 - CD4	IL16	Secreted Signaling	KEGG: hsa04060
cDC	cDC	IL16	CD4	0.00465109	0	IL16_CD4	IL16 - CD4	IL16	Secreted Signaling	KEGG: hsa04060
BC	cDC	IL16	CD4	0.00147861	0	IL16_CD4	IL16 - CD4	IL16	Secreted Signaling	KEGG: hsa04060
NK	cDC	IL16	CD4	0.00916447	0	IL16_CD4	IL16 - CD4	IL16	Secreted Signaling	KEGG: hsa04060
pDC	cDC	IL16	CD4	0.00551896	0	IL16_CD4	IL16 - CD4	IL16	Secreted Signaling	KEGG: hsa04060
cDC	pDC	IL16	CD4	0.00848735	0	IL16_CD4	IL16 - CD4	IL16	Secreted Signaling	KEGG: hsa04060
BC	pDC	IL16	CD4	0.00270528	0	IL16_CD4	IL16 - CD4	IL16	Secreted Signaling	KEGG: hsa04060
NK	pDC	IL16	CD4	0.0166611	0	IL16_CD4	IL16 - CD4	IL16	Secreted Signaling	KEGG: hsa04060
pDC	pDC	IL16	CD4	0.0100638	0	IL16_CD4	IL16 - CD4	IL16	Secreted Signaling	KEGG: hsa04060
Macrophage	Macrophage	TNF	TNFRSF1A	0.0246284	0	TNF_TNFRSF1A	TNF - TNFRSF1A	TNF	Secreted Signaling	KEGG: hsa04060
Monocyte	Macrophage	TNF	TNFRSF1A	0.00816957	0	TNF_TNFRSF1A	TNF - TNFRSF1A	TNF	Secreted Signaling	KEGG: hsa04060
cDC	Macrophage	TNF	TNFRSF1A	0.00480154	0	TNF_TNFRSF1A	TNF - TNFRSF1A	TNF	Secreted Signaling	KEGG: hsa04060
Macrophage	MTC	TNF	TNFRSF1A	0.031948	0	TNF_TNFRSF1A	TNF - TNFRSF1A	TNF	Secreted Signaling	KEGG: hsa04060
Monocyte	MTC	TNF	TNFRSF1A	0.010651	0	TNF_TNFRSF1A	TNF - TNFRSF1A	TNF	Secreted Signaling	KEGG: hsa04060
cDC	MTC	TNF	TNFRSF1A	0.00626642	0	TNF_TNFRSF1A	TNF - TNFRSF1A	TNF	Secreted Signaling	KEGG: hsa04060
Macrophage	Monocyte	TNF	TNFRSF1A	0.0209531	0	TNF_TNFRSF1A	TNF - TNFRSF1A	TNF	Secreted Signaling	KEGG: hsa04060
Monocyte	Monocyte	TNF	TNFRSF1A	0.00693297	0	TNF_TNFRSF1A	TNF - TNFRSF1A	TNF	Secreted Signaling	KEGG: hsa04060
Macrophage	ETC	TNF	TNFRSF1A	0.0350876	0	TNF_TNFRSF1A	TNF - TNFRSF1A	TNF	Secreted Signaling	KEGG: hsa04060
Monocyte	ETC	TNF	TNFRSF1A	0.011723	0	TNF_TNFRSF1A	TNF - TNFRSF1A	TNF	Secreted Signaling	KEGG: hsa04060
cDC	ETC	TNF	TNFRSF1A	0.00690023	0	TNF_TNFRSF1A	TNF - TNFRSF1A	TNF	Secreted Signaling	KEGG: hsa04060
Macrophage	cDC	TNF	TNFRSF1A	0.015745	0	TNF_TNFRSF1A	TNF - TNFRSF1A	TNF	Secreted Signaling	KEGG: hsa04060
Monocyte	cDC	TNF	TNFRSF1A	0.00519123	0	TNF_TNFRSF1A	TNF - TNFRSF1A	TNF	Secreted Signaling	KEGG: hsa04060
Macrophage	Macrophage	TNF	TNFRSF1B	0.0393348	0	TNF_TNFRSF1B	TNF - TNFRSF1B	TNF	Secreted Signaling	KEGG: hsa04060
Monocyte	Macrophage	TNF	TNFRSF1B	0.0131807	0	TNF_TNFRSF1B	TNF - TNFRSF1B	TNF	Secreted Signaling	KEGG: hsa04060
cDC	Macrophage	TNF	TNFRSF1B	0.00776293	0	TNF_TNFRSF1B	TNF - TNFRSF1B	TNF	Secreted Signaling	KEGG: hsa04060
Macrophage	CD4_TC	TNF	TNFRSF1B	0.0118085	0	TNF_TNFRSF1B	TNF - TNFRSF1B	TNF	Secreted Signaling	KEGG: hsa04060
Monocyte	CD4_TC	TNF	TNFRSF1B	0.00388294	0	TNF_TNFRSF1B	TNF - TNFRSF1B	TNF	Secreted Signaling	KEGG: hsa04060
Macrophage	CD8_TC	TNF	TNFRSF1B	0.0137288	0	TNF_TNFRSF1B	TNF - TNFRSF1B	TNF	Secreted Signaling	KEGG: hsa04060
Monocyte	CD8_TC	TNF	TNFRSF1B	0.00452025	0	TNF_TNFRSF1B	TNF - TNFRSF1B	TNF	Secreted Signaling	KEGG: hsa04060
Macrophage	Monocyte	TNF	TNFRSF1B	0.0605948	0	TNF_TNFRSF1B	TNF - TNFRSF1B	TNF	Secreted Signaling	KEGG: hsa04060
Monocyte	Monocyte	TNF	TNFRSF1B	0.0206079	0	TNF_TNFRSF1B	TNF - TNFRSF1B	TNF	Secreted Signaling	KEGG: hsa04060
cDC	Monocyte	TNF	TNFRSF1B	0.012175	0	TNF_TNFRSF1B	TNF - TNFRSF1B	TNF	Secreted Signaling	KEGG: hsa04060
Macrophage	cDC	TNF	TNFRSF1B	0.0449773	0	TNF_TNFRSF1B	TNF - TNFRSF1B	TNF	Secreted Signaling	KEGG: hsa04060
Monocyte	cDC	TNF	TNFRSF1B	0.0151305	0	TNF_TNFRSF1B	TNF - TNFRSF1B	TNF	Secreted Signaling	KEGG: hsa04060
cDC	cDC	TNF	TNFRSF1B	0.00891855	0	TNF_TNFRSF1B	TNF - TNFRSF1B	TNF	Secreted Signaling	KEGG: hsa04060
Macrophage	NK	TNF	TNFRSF1B	0.0117877	0	TNF_TNFRSF1B	TNF - TNFRSF1B	TNF	Secreted Signaling	KEGG: hsa04060
Monocyte	NK	TNF	TNFRSF1B	0.00387604	0	TNF_TNFRSF1B	TNF - TNFRSF1B	TNF	Secreted Signaling	KEGG: hsa04060
Macrophage	NKT	TNF	TNFRSF1B	0.0142194	0	TNF_TNFRSF1B	TNF - TNFRSF1B	TNF	Secreted Signaling	KEGG: hsa04060
Monocyte	NKT	TNF	TNFRSF1B	0.00468335	0	TNF_TNFRSF1B	TNF - TNFRSF1B	TNF	Secreted Signaling	KEGG: hsa04060
Macrophage	pDC	TNF	TNFRSF1B	0.0258156	0	TNF_TNFRSF1B	TNF - TNFRSF1B	TNF	Secreted Signaling	KEGG: hsa04060
Monocyte	pDC	TNF	TNFRSF1B	0.00857036	0	TNF_TNFRSF1B	TNF - TNFRSF1B	TNF	Secreted Signaling	KEGG: hsa04060
cDC	pDC	TNF	TNFRSF1B	0.00503794	0.01	TNF_TNFRSF1B	TNF - TNFRSF1B	TNF	Secreted Signaling	KEGG: hsa04060
NK	Macrophage	TNFSF14	LTBR	0.00223415	0	TNFSF14_LTBR	TNFSF14 - LTBR	LIGHT	Secreted Signaling	KEGG: hsa04060
NK	MTC	TNFSF14	LTBR	0.00502595	0	TNFSF14_LTBR	TNFSF14 - LTBR	LIGHT	Secreted Signaling	KEGG: hsa04060
NK	Monocyte	TNFSF14	LTBR	0.0022539	0	TNFSF14_LTBR	TNFSF14 - LTBR	LIGHT	Secreted Signaling	KEGG: hsa04060
NK	ETC	TNFSF14	LTBR	0.00554796	0	TNFSF14_LTBR	TNFSF14 - LTBR	LIGHT	Secreted Signaling	KEGG: hsa04060
NK	cDC	TNFSF14	LTBR	0.00175771	0	TNFSF14_LTBR	TNFSF14 - LTBR	LIGHT	Secreted Signaling	KEGG: hsa04060
NK	Macrophage	TNFSF14	TNFRSF14	0.00518686	0	TNFSF14_TNFRSF14	TNFSF14 - TNFRSF14	LIGHT	Secreted Signaling	KEGG: hsa04060
NK	MTC	TNFSF14	TNFRSF14	0.00121573	0	TNFSF14_TNFRSF14	TNFSF14 - TNFRSF14	LIGHT	Secreted Signaling	KEGG: hsa04060
NK	CD4_TC	TNFSF14	TNFRSF14	0.00319543	0	TNFSF14_TNFRSF14	TNFSF14 - TNFRSF14	LIGHT	Secreted Signaling	KEGG: hsa04060
NK	CD8_TC	TNFSF14	TNFRSF14	0.00173004	0	TNFSF14_TNFRSF14	TNFSF14 - TNFRSF14	LIGHT	Secreted Signaling	KEGG: hsa04060
NK	Monocyte	TNFSF14	TNFRSF14	0.00239274	0	TNFSF14_TNFRSF14	TNFSF14 - TNFRSF14	LIGHT	Secreted Signaling	KEGG: hsa04060
NK	ETC	TNFSF14	TNFRSF14	0.00147495	0	TNFSF14_TNFRSF14	TNFSF14 - TNFRSF14	LIGHT	Secreted Signaling	KEGG: hsa04060
NK	cDC	TNFSF14	TNFRSF14	0.00197917	0	TNFSF14_TNFRSF14	TNFSF14 - TNFRSF14	LIGHT	Secreted Signaling	KEGG: hsa04060
NK	BC	TNFSF14	TNFRSF14	0.00108924	0	TNFSF14_TNFRSF14	TNFSF14 - TNFRSF14	LIGHT	Secreted Signaling	KEGG: hsa04060
NK	NKT	TNFSF14	TNFRSF14	0.00372667	0	TNFSF14_TNFRSF14	TNFSF14 - TNFRSF14	LIGHT	Secreted Signaling	KEGG: hsa04060
NK	pDC	TNFSF14	TNFRSF14	0.00219835	0	TNFSF14_TNFRSF14	TNFSF14 - TNFRSF14	LIGHT	Secreted Signaling	KEGG: hsa04060
Macrophage	ETC	TNFSF10	TNFRSF10A	0.000673623	0	TNFSF10_TNFRSF10B	TNFSF10 - TNFRSF10B	TRAIL	Secreted Signaling	KEGG: hsa04060
Fibroblast	ETC	TNFSF10	TNFRSF10A	0.00346766	0	TNFSF10_TNFRSF10B	TNFSF10 - TNFRSF10B	TRAIL	Secreted Signaling	KEGG: hsa04060
CD4_TC	ETC	TNFSF10	TNFRSF10A	0.000887196	0	TNFSF10_TNFRSF10B	TNFSF10 - TNFRSF10B	TRAIL	Secreted Signaling	KEGG: hsa04060
Monocyte	ETC	TNFSF10	TNFRSF10A	0.000779482	0	TNFSF10_TNFRSF10B	TNFSF10 - TNFRSF10B	TRAIL	Secreted Signaling	KEGG: hsa04060
Endothelial_cell	ETC	TNFSF10	TNFRSF10A	0.00301851	0	TNFSF10_TNFRSF10B	TNFSF10 - TNFRSF10B	TRAIL	Secreted Signaling	KEGG: hsa04060
cDC	ETC	TNFSF10	TNFRSF10A	0.000645724	0	TNFSF10_TNFRSF10B	TNFSF10 - TNFRSF10B	TRAIL	Secreted Signaling	KEGG: hsa04060
Mast_cell	ETC	TNFSF10	TNFRSF10A	0.00396453	0	TNFSF10_TNFRSF10B	TNFSF10 - TNFRSF10B	TRAIL	Secreted Signaling	KEGG: hsa04060
Macrophage	MTC	TNFSF12	TNFRSF12A	0.0222284	0	TNFSF12_TNFRSF12A	TNFSF12 - TNFRSF12A	TWEAK	Secreted Signaling	KEGG: hsa04060
Fibroblast	MTC	TNFSF12	TNFRSF12A	0.00686552	0	TNFSF12_TNFRSF12A	TNFSF12 - TNFRSF12A	TWEAK	Secreted Signaling	KEGG: hsa04060
CD4_TC	MTC	TNFSF12	TNFRSF12A	0.0133712	0	TNFSF12_TNFRSF12A	TNFSF12 - TNFRSF12A	TWEAK	Secreted Signaling	KEGG: hsa04060
Monocyte	MTC	TNFSF12	TNFRSF12A	0.00798184	0	TNFSF12_TNFRSF12A	TNFSF12 - TNFRSF12A	TWEAK	Secreted Signaling	KEGG: hsa04060
Endothelial_cell	MTC	TNFSF12	TNFRSF12A	0.00707477	0	TNFSF12_TNFRSF12A	TNFSF12 - TNFRSF12A	TWEAK	Secreted Signaling	KEGG: hsa04060
cDC	MTC	TNFSF12	TNFRSF12A	0.0212375	0	TNFSF12_TNFRSF12A	TNFSF12 - TNFRSF12A	TWEAK	Secreted Signaling	KEGG: hsa04060
Macrophage	ETC	TNFSF12	TNFRSF12A	0.011575	0	TNFSF12_TNFRSF12A	TNFSF12 - TNFRSF12A	TWEAK	Secreted Signaling	KEGG: hsa04060
Fibroblast	ETC	TNFSF12	TNFRSF12A	0.00354835	0	TNFSF12_TNFRSF12A	TNFSF12 - TNFRSF12A	TWEAK	Secreted Signaling	KEGG: hsa04060
CD4_TC	ETC	TNFSF12	TNFRSF12A	0.00693266	0	TNFSF12_TNFRSF12A	TNFSF12 - TNFRSF12A	TWEAK	Secreted Signaling	KEGG: hsa04060
Monocyte	ETC	TNFSF12	TNFRSF12A	0.00412755	0	TNFSF12_TNFRSF12A	TNFSF12 - TNFRSF12A	TWEAK	Secreted Signaling	KEGG: hsa04060
Endothelial_cell	ETC	TNFSF12	TNFRSF12A	0.00365687	0	TNFSF12_TNFRSF12A	TNFSF12 - TNFRSF12A	TWEAK	Secreted Signaling	KEGG: hsa04060
cDC	ETC	TNFSF12	TNFRSF12A	0.0110536	0	TNFSF12_TNFRSF12A	TNFSF12 - TNFRSF12A	TWEAK	Secreted Signaling	KEGG: hsa04060
Macrophage	BC	TNFSF13	TNFRSF17	0.0108351	0	TNFSF13_TNFRSF17	TNFSF13 - TNFRSF17	APRIL	Secreted Signaling	KEGG: hsa04060
Fibroblast	BC	TNFSF13	TNFRSF17	0.00177829	0	TNFSF13_TNFRSF17	TNFSF13 - TNFRSF17	APRIL	Secreted Signaling	KEGG: hsa04060
Monocyte	BC	TNFSF13	TNFRSF17	0.009503	0	TNFSF13_TNFRSF17	TNFSF13 - TNFRSF17	APRIL	Secreted Signaling	KEGG: hsa04060
cDC	BC	TNFSF13	TNFRSF17	0.0068309	0	TNFSF13_TNFRSF17	TNFSF13 - TNFRSF17	APRIL	Secreted Signaling	KEGG: hsa04060
pDC	BC	TNFSF13	TNFRSF17	0.00312638	0	TNFSF13_TNFRSF17	TNFSF13 - TNFRSF17	APRIL	Secreted Signaling	KEGG: hsa04060
Macrophage	BC	TNFSF13B	TNFRSF17	0.0122827	0	TNFSF13B_TNFRSF17	TNFSF13B - TNFRSF17	BAFF	Secreted Signaling	KEGG: hsa04060
Monocyte	BC	TNFSF13B	TNFRSF17	0.0131655	0	TNFSF13B_TNFRSF17	TNFSF13B - TNFRSF17	BAFF	Secreted Signaling	KEGG: hsa04060
cDC	BC	TNFSF13B	TNFRSF17	0.0142452	0	TNFSF13B_TNFRSF17	TNFSF13B - TNFRSF17	BAFF	Secreted Signaling	KEGG: hsa04060
pDC	BC	TNFSF13B	TNFRSF17	0.00324621	0	TNFSF13B_TNFRSF17	TNFSF13B - TNFRSF17	BAFF	Secreted Signaling	KEGG: hsa04060
Macrophage	BC	TNFSF13B	TNFRSF13C	0.00193217	0	TNFSF13B_TNFRSF13C	TNFSF13B - TNFRSF13C	BAFF	Secreted Signaling	KEGG: hsa04060
Monocyte	BC	TNFSF13B	TNFRSF13C	0.00207261	0	TNFSF13B_TNFRSF13C	TNFSF13B - TNFRSF13C	BAFF	Secreted Signaling	KEGG: hsa04060
cDC	BC	TNFSF13B	TNFRSF13C	0.00224464	0	TNFSF13B_TNFRSF13C	TNFSF13B - TNFRSF13C	BAFF	Secreted Signaling	KEGG: hsa04060
pDC	BC	TNFSF13B	TNFRSF13C	0.00050675	0	TNFSF13B_TNFRSF13C	TNFSF13B - TNFRSF13C	BAFF	Secreted Signaling	KEGG: hsa04060
Macrophage	Macrophage	SPP1	CD44	0.0116491	0	SPP1_CD44	SPP1 - CD44	SPP1	Secreted Signaling	PMID: 21907263
Macrophage	MTC	SPP1	CD44	0.00395308	0	SPP1_CD44	SPP1 - CD44	SPP1	Secreted Signaling	PMID: 21907263
Macrophage	CD4_TC	SPP1	CD44	0.0104128	0	SPP1_CD44	SPP1 - CD44	SPP1	Secreted Signaling	PMID: 21907263
Macrophage	CD8_TC	SPP1	CD44	0.0095808	0	SPP1_CD44	SPP1 - CD44	SPP1	Secreted Signaling	PMID: 21907263
Macrophage	Monocyte	SPP1	CD44	0.0147387	0	SPP1_CD44	SPP1 - CD44	SPP1	Secreted Signaling	PMID: 21907263
Macrophage	ETC	SPP1	CD44	0.00335401	0	SPP1_CD44	SPP1 - CD44	SPP1	Secreted Signaling	PMID: 21907263
Macrophage	cDC	SPP1	CD44	0.01001	0	SPP1_CD44	SPP1 - CD44	SPP1	Secreted Signaling	PMID: 21907263
Macrophage	BC	SPP1	CD44	0.0054678	0	SPP1_CD44	SPP1 - CD44	SPP1	Secreted Signaling	PMID: 21907263
Macrophage	NK	SPP1	CD44	0.00956957	0	SPP1_CD44	SPP1 - CD44	SPP1	Secreted Signaling	PMID: 21907263
Macrophage	NKT	SPP1	CD44	0.00757511	0	SPP1_CD44	SPP1 - CD44	SPP1	Secreted Signaling	PMID: 21907263
Macrophage	pDC	SPP1	CD44	0.00457937	0	SPP1_CD44	SPP1 - CD44	SPP1	Secreted Signaling	PMID: 21907263
Macrophage	Mast_cell	SPP1	CD44	0.0143768	0	SPP1_CD44	SPP1 - CD44	SPP1	Secreted Signaling	PMID: 21907263
Macrophage	Macrophage	SPP1	ITGAV_ITGB1	0.00543103	0	SPP1_ITGAV_ITGB1	SPP1 - (ITGAV+ITGB1)	SPP1	Secreted Signaling	PMID: 21907263
Macrophage	MTC	SPP1	ITGAV_ITGB1	0.0106128	0	SPP1_ITGAV_ITGB1	SPP1 - (ITGAV+ITGB1)	SPP1	Secreted Signaling	PMID: 21907263
Macrophage	Monocyte	SPP1	ITGAV_ITGB1	0.00323934	0	SPP1_ITGAV_ITGB1	SPP1 - (ITGAV+ITGB1)	SPP1	Secreted Signaling	PMID: 21907263
Macrophage	ETC	SPP1	ITGAV_ITGB1	0.0107906	0	SPP1_ITGAV_ITGB1	SPP1 - (ITGAV+ITGB1)	SPP1	Secreted Signaling	PMID: 21907263
Macrophage	cDC	SPP1	ITGAV_ITGB1	0.00178803	0	SPP1_ITGAV_ITGB1	SPP1 - (ITGAV+ITGB1)	SPP1	Secreted Signaling	PMID: 21907263
Macrophage	Macrophage	SPP1	ITGAV_ITGB5	0.0023091	0	SPP1_ITGAV_ITGB5	SPP1 - (ITGAV+ITGB5)	SPP1	Secreted Signaling	PMID: 21907263
Macrophage	MTC	SPP1	ITGAV_ITGB5	0.00425166	0	SPP1_ITGAV_ITGB5	SPP1 - (ITGAV+ITGB5)	SPP1	Secreted Signaling	PMID: 21907263
Macrophage	ETC	SPP1	ITGAV_ITGB5	0.00497485	0	SPP1_ITGAV_ITGB5	SPP1 - (ITGAV+ITGB5)	SPP1	Secreted Signaling	PMID: 21907263
Macrophage	Macrophage	SPP1	ITGA4_ITGB1	0.00547557	0	SPP1_ITGA4_ITGB1	SPP1 - (ITGA4+ITGB1)	SPP1	Secreted Signaling	PMID: 21907263
Macrophage	CD4_TC	SPP1	ITGA4_ITGB1	0.00419211	0	SPP1_ITGA4_ITGB1	SPP1 - (ITGA4+ITGB1)	SPP1	Secreted Signaling	PMID: 21907263
Macrophage	CD8_TC	SPP1	ITGA4_ITGB1	0.0039809	0	SPP1_ITGA4_ITGB1	SPP1 - (ITGA4+ITGB1)	SPP1	Secreted Signaling	PMID: 21907263
Macrophage	Monocyte	SPP1	ITGA4_ITGB1	0.00606477	0	SPP1_ITGA4_ITGB1	SPP1 - (ITGA4+ITGB1)	SPP1	Secreted Signaling	PMID: 21907263
Macrophage	cDC	SPP1	ITGA4_ITGB1	0.00656965	0	SPP1_ITGA4_ITGB1	SPP1 - (ITGA4+ITGB1)	SPP1	Secreted Signaling	PMID: 21907263
Macrophage	BC	SPP1	ITGA4_ITGB1	0.000899564	0	SPP1_ITGA4_ITGB1	SPP1 - (ITGA4+ITGB1)	SPP1	Secreted Signaling	PMID: 21907263
Macrophage	NK	SPP1	ITGA4_ITGB1	0.0073868	0	SPP1_ITGA4_ITGB1	SPP1 - (ITGA4+ITGB1)	SPP1	Secreted Signaling	PMID: 21907263
Macrophage	NKT	SPP1	ITGA4_ITGB1	0.00526955	0	SPP1_ITGA4_ITGB1	SPP1 - (ITGA4+ITGB1)	SPP1	Secreted Signaling	PMID: 21907263
Macrophage	pDC	SPP1	ITGA4_ITGB1	0.00157405	0	SPP1_ITGA4_ITGB1	SPP1 - (ITGA4+ITGB1)	SPP1	Secreted Signaling	PMID: 21907263
Macrophage	Mast_cell	SPP1	ITGA4_ITGB1	0.00148747	0	SPP1_ITGA4_ITGB1	SPP1 - (ITGA4+ITGB1)	SPP1	Secreted Signaling	PMID: 21907263
Macrophage	ETC	SPP1	ITGA9_ITGB1	0.00504025	0	SPP1_ITGA9_ITGB1	SPP1 - (ITGA9+ITGB1)	SPP1	Secreted Signaling	PMID: 21907263
Macrophage	Macrophage	SPP1	ITGA5_ITGB1	0.00312309	0	SPP1_ITGA5_ITGB1	SPP1 - (ITGA5+ITGB1)	SPP1	Secreted Signaling	PMID: 21907263
Macrophage	MTC	SPP1	ITGA5_ITGB1	0.00404074	0	SPP1_ITGA5_ITGB1	SPP1 - (ITGA5+ITGB1)	SPP1	Secreted Signaling	PMID: 21907263
Macrophage	Monocyte	SPP1	ITGA5_ITGB1	0.00342513	0	SPP1_ITGA5_ITGB1	SPP1 - (ITGA5+ITGB1)	SPP1	Secreted Signaling	PMID: 21907263
Macrophage	ETC	SPP1	ITGA5_ITGB1	0.0109671	0	SPP1_ITGA5_ITGB1	SPP1 - (ITGA5+ITGB1)	SPP1	Secreted Signaling	PMID: 21907263
Macrophage	cDC	SPP1	ITGA5_ITGB1	0.00253505	0	SPP1_ITGA5_ITGB1	SPP1 - (ITGA5+ITGB1)	SPP1	Secreted Signaling	PMID: 21907263
Macrophage	Macrophage	RETN	TLR4	0.0067603	0	RETN_TLR4	RETN - TLR4	RESISTIN	Secreted Signaling	PMID: 30809105
Monocyte	Macrophage	RETN	TLR4	0.0408669	0	RETN_TLR4	RETN - TLR4	RESISTIN	Secreted Signaling	PMID: 30809105
cDC	Macrophage	RETN	TLR4	0.00477375	0	RETN_TLR4	RETN - TLR4	RESISTIN	Secreted Signaling	PMID: 30809105
Macrophage	MTC	RETN	TLR4	0.000982529	0	RETN_TLR4	RETN - TLR4	RESISTIN	Secreted Signaling	PMID: 30809105
Monocyte	MTC	RETN	TLR4	0.00611911	0	RETN_TLR4	RETN - TLR4	RESISTIN	Secreted Signaling	PMID: 30809105
cDC	MTC	RETN	TLR4	0.000692624	0	RETN_TLR4	RETN - TLR4	RESISTIN	Secreted Signaling	PMID: 30809105
Macrophage	Monocyte	RETN	TLR4	0.00658498	0	RETN_TLR4	RETN - TLR4	RESISTIN	Secreted Signaling	PMID: 30809105
Monocyte	Monocyte	RETN	TLR4	0.0398426	0	RETN_TLR4	RETN - TLR4	RESISTIN	Secreted Signaling	PMID: 30809105
cDC	Monocyte	RETN	TLR4	0.0046497	0	RETN_TLR4	RETN - TLR4	RESISTIN	Secreted Signaling	PMID: 30809105
Macrophage	ETC	RETN	TLR4	0.00388685	0	RETN_TLR4	RETN - TLR4	RESISTIN	Secreted Signaling	PMID: 30809105
Monocyte	ETC	RETN	TLR4	0.0238446	0	RETN_TLR4	RETN - TLR4	RESISTIN	Secreted Signaling	PMID: 30809105
cDC	ETC	RETN	TLR4	0.00274235	0	RETN_TLR4	RETN - TLR4	RESISTIN	Secreted Signaling	PMID: 30809105
Macrophage	cDC	RETN	TLR4	0.00156496	0	RETN_TLR4	RETN - TLR4	RESISTIN	Secreted Signaling	PMID: 30809105
Monocyte	cDC	RETN	TLR4	0.00971683	0	RETN_TLR4	RETN - TLR4	RESISTIN	Secreted Signaling	PMID: 30809105
cDC	cDC	RETN	TLR4	0.00110339	0	RETN_TLR4	RETN - TLR4	RESISTIN	Secreted Signaling	PMID: 30809105
Macrophage	Macrophage	RETN	CAP1	0.0137684	0	RETN_CAP1	RETN - CAP1	RESISTIN	Secreted Signaling	PMID: 30809105
Monocyte	Macrophage	RETN	CAP1	0.0803708	0	RETN_CAP1	RETN - CAP1	RESISTIN	Secreted Signaling	PMID: 30809105
cDC	Macrophage	RETN	CAP1	0.00974267	0	RETN_CAP1	RETN - CAP1	RESISTIN	Secreted Signaling	PMID: 30809105
Macrophage	MTC	RETN	CAP1	0.00680926	0	RETN_CAP1	RETN - CAP1	RESISTIN	Secreted Signaling	PMID: 30809105
Monocyte	MTC	RETN	CAP1	0.0411527	0	RETN_CAP1	RETN - CAP1	RESISTIN	Secreted Signaling	PMID: 30809105
cDC	MTC	RETN	CAP1	0.0048084	0	RETN_CAP1	RETN - CAP1	RESISTIN	Secreted Signaling	PMID: 30809105
Macrophage	CD4_TC	RETN	CAP1	0.00829352	0	RETN_CAP1	RETN - CAP1	RESISTIN	Secreted Signaling	PMID: 30809105
Monocyte	CD4_TC	RETN	CAP1	0.049748	0	RETN_CAP1	RETN - CAP1	RESISTIN	Secreted Signaling	PMID: 30809105
cDC	CD4_TC	RETN	CAP1	0.00585908	0	RETN_CAP1	RETN - CAP1	RESISTIN	Secreted Signaling	PMID: 30809105
Macrophage	CD8_TC	RETN	CAP1	0.00580424	0	RETN_CAP1	RETN - CAP1	RESISTIN	Secreted Signaling	PMID: 30809105
Monocyte	CD8_TC	RETN	CAP1	0.0352586	0	RETN_CAP1	RETN - CAP1	RESISTIN	Secreted Signaling	PMID: 30809105
cDC	CD8_TC	RETN	CAP1	0.00409747	0	RETN_CAP1	RETN - CAP1	RESISTIN	Secreted Signaling	PMID: 30809105
Macrophage	Monocyte	RETN	CAP1	0.0154791	0	RETN_CAP1	RETN - CAP1	RESISTIN	Secreted Signaling	PMID: 30809105
Monocyte	Monocyte	RETN	CAP1	0.0896049	0	RETN_CAP1	RETN - CAP1	RESISTIN	Secreted Signaling	PMID: 30809105
cDC	Monocyte	RETN	CAP1	0.0109587	0	RETN_CAP1	RETN - CAP1	RESISTIN	Secreted Signaling	PMID: 30809105
Macrophage	ETC	RETN	CAP1	0.00845199	0	RETN_CAP1	RETN - CAP1	RESISTIN	Secreted Signaling	PMID: 30809105
Monocyte	ETC	RETN	CAP1	0.0506582	0	RETN_CAP1	RETN - CAP1	RESISTIN	Secreted Signaling	PMID: 30809105
cDC	ETC	RETN	CAP1	0.00597132	0	RETN_CAP1	RETN - CAP1	RESISTIN	Secreted Signaling	PMID: 30809105
Macrophage	cDC	RETN	CAP1	0.0129049	0	RETN_CAP1	RETN - CAP1	RESISTIN	Secreted Signaling	PMID: 30809105
Monocyte	cDC	RETN	CAP1	0.0756506	0	RETN_CAP1	RETN - CAP1	RESISTIN	Secreted Signaling	PMID: 30809105
cDC	cDC	RETN	CAP1	0.00912931	0	RETN_CAP1	RETN - CAP1	RESISTIN	Secreted Signaling	PMID: 30809105
Macrophage	BC	RETN	CAP1	0.000983992	0	RETN_CAP1	RETN - CAP1	RESISTIN	Secreted Signaling	PMID: 30809105
Monocyte	BC	RETN	CAP1	0.00612817	0	RETN_CAP1	RETN - CAP1	RESISTIN	Secreted Signaling	PMID: 30809105
cDC	BC	RETN	CAP1	0.000693655	0	RETN_CAP1	RETN - CAP1	RESISTIN	Secreted Signaling	PMID: 30809105
Macrophage	NK	RETN	CAP1	0.00341718	0	RETN_CAP1	RETN - CAP1	RESISTIN	Secreted Signaling	PMID: 30809105
Monocyte	NK	RETN	CAP1	0.0210142	0	RETN_CAP1	RETN - CAP1	RESISTIN	Secreted Signaling	PMID: 30809105
cDC	NK	RETN	CAP1	0.00241064	0	RETN_CAP1	RETN - CAP1	RESISTIN	Secreted Signaling	PMID: 30809105
Macrophage	NKT	RETN	CAP1	0.0103478	0	RETN_CAP1	RETN - CAP1	RESISTIN	Secreted Signaling	PMID: 30809105
Monocyte	NKT	RETN	CAP1	0.0614342	0	RETN_CAP1	RETN - CAP1	RESISTIN	Secreted Signaling	PMID: 30809105
cDC	NKT	RETN	CAP1	0.00731478	0	RETN_CAP1	RETN - CAP1	RESISTIN	Secreted Signaling	PMID: 30809105
Macrophage	pDC	RETN	CAP1	0.0122137	0	RETN_CAP1	RETN - CAP1	RESISTIN	Secreted Signaling	PMID: 30809105
Monocyte	pDC	RETN	CAP1	0.0718435	0	RETN_CAP1	RETN - CAP1	RESISTIN	Secreted Signaling	PMID: 30809105
cDC	pDC	RETN	CAP1	0.00863859	0	RETN_CAP1	RETN - CAP1	RESISTIN	Secreted Signaling	PMID: 30809105
Macrophage	Mast_cell	RETN	CAP1	0.00809515	0	RETN_CAP1	RETN - CAP1	RESISTIN	Secreted Signaling	PMID: 30809105
Monocyte	Mast_cell	RETN	CAP1	0.0486067	0	RETN_CAP1	RETN - CAP1	RESISTIN	Secreted Signaling	PMID: 30809105
cDC	Mast_cell	RETN	CAP1	0.00571861	0	RETN_CAP1	RETN - CAP1	RESISTIN	Secreted Signaling	PMID: 30809105
Macrophage	Macrophage	NAMPT	ITGA5_ITGB1	0.034861	0	NAMPT_ITGA5_ITGB1	NAMPT - (ITGA5+ITGB1)	VISFATIN	Secreted Signaling	PMID: 28490838
Monocyte	Macrophage	NAMPT	ITGA5_ITGB1	0.0462317	0	NAMPT_ITGA5_ITGB1	NAMPT - (ITGA5+ITGB1)	VISFATIN	Secreted Signaling	PMID: 28490838
cDC	Macrophage	NAMPT	ITGA5_ITGB1	0.0378883	0	NAMPT_ITGA5_ITGB1	NAMPT - (ITGA5+ITGB1)	VISFATIN	Secreted Signaling	PMID: 28490838
Macrophage	MTC	NAMPT	ITGA5_ITGB1	0.0446861	0	NAMPT_ITGA5_ITGB1	NAMPT - (ITGA5+ITGB1)	VISFATIN	Secreted Signaling	PMID: 28490838
Monocyte	MTC	NAMPT	ITGA5_ITGB1	0.0590654	0	NAMPT_ITGA5_ITGB1	NAMPT - (ITGA5+ITGB1)	VISFATIN	Secreted Signaling	PMID: 28490838
cDC	MTC	NAMPT	ITGA5_ITGB1	0.0485238	0	NAMPT_ITGA5_ITGB1	NAMPT - (ITGA5+ITGB1)	VISFATIN	Secreted Signaling	PMID: 28490838
Macrophage	Monocyte	NAMPT	ITGA5_ITGB1	0.0381151	0	NAMPT_ITGA5_ITGB1	NAMPT - (ITGA5+ITGB1)	VISFATIN	Secreted Signaling	PMID: 28490838
Monocyte	Monocyte	NAMPT	ITGA5_ITGB1	0.0504917	0	NAMPT_ITGA5_ITGB1	NAMPT - (ITGA5+ITGB1)	VISFATIN	Secreted Signaling	PMID: 28490838
cDC	Monocyte	NAMPT	ITGA5_ITGB1	0.0414129	0	NAMPT_ITGA5_ITGB1	NAMPT - (ITGA5+ITGB1)	VISFATIN	Secreted Signaling	PMID: 28490838
Macrophage	ETC	NAMPT	ITGA5_ITGB1	0.113354	0	NAMPT_ITGA5_ITGB1	NAMPT - (ITGA5+ITGB1)	VISFATIN	Secreted Signaling	PMID: 28490838
Fibroblast	ETC	NAMPT	ITGA5_ITGB1	0.0211184	0	NAMPT_ITGA5_ITGB1	NAMPT - (ITGA5+ITGB1)	VISFATIN	Secreted Signaling	PMID: 28490838
CD4_TC	ETC	NAMPT	ITGA5_ITGB1	0.0149382	0.01	NAMPT_ITGA5_ITGB1	NAMPT - (ITGA5+ITGB1)	VISFATIN	Secreted Signaling	PMID: 28490838
CD8_TC	ETC	NAMPT	ITGA5_ITGB1	0.0171399	0	NAMPT_ITGA5_ITGB1	NAMPT - (ITGA5+ITGB1)	VISFATIN	Secreted Signaling	PMID: 28490838
Monocyte	ETC	NAMPT	ITGA5_ITGB1	0.146443	0	NAMPT_ITGA5_ITGB1	NAMPT - (ITGA5+ITGB1)	VISFATIN	Secreted Signaling	PMID: 28490838
Endothelial_cell	ETC	NAMPT	ITGA5_ITGB1	0.0226995	0	NAMPT_ITGA5_ITGB1	NAMPT - (ITGA5+ITGB1)	VISFATIN	Secreted Signaling	PMID: 28490838
cDC	ETC	NAMPT	ITGA5_ITGB1	0.122334	0	NAMPT_ITGA5_ITGB1	NAMPT - (ITGA5+ITGB1)	VISFATIN	Secreted Signaling	PMID: 28490838
NK	ETC	NAMPT	ITGA5_ITGB1	0.0166811	0	NAMPT_ITGA5_ITGB1	NAMPT - (ITGA5+ITGB1)	VISFATIN	Secreted Signaling	PMID: 28490838
pDC	ETC	NAMPT	ITGA5_ITGB1	0.0345212	0	NAMPT_ITGA5_ITGB1	NAMPT - (ITGA5+ITGB1)	VISFATIN	Secreted Signaling	PMID: 28490838
Mast_cell	ETC	NAMPT	ITGA5_ITGB1	0.0226169	0	NAMPT_ITGA5_ITGB1	NAMPT - (ITGA5+ITGB1)	VISFATIN	Secreted Signaling	PMID: 28490838
Macrophage	cDC	NAMPT	ITGA5_ITGB1	0.0284677	0	NAMPT_ITGA5_ITGB1	NAMPT - (ITGA5+ITGB1)	VISFATIN	Secreted Signaling	PMID: 28490838
Monocyte	cDC	NAMPT	ITGA5_ITGB1	0.0378349	0	NAMPT_ITGA5_ITGB1	NAMPT - (ITGA5+ITGB1)	VISFATIN	Secreted Signaling	PMID: 28490838
cDC	cDC	NAMPT	ITGA5_ITGB1	0.0309577	0	NAMPT_ITGA5_ITGB1	NAMPT - (ITGA5+ITGB1)	VISFATIN	Secreted Signaling	PMID: 28490838
Fibroblast	Macrophage	ANGPTL2	ITGA5_ITGB1	0.00617236	0	ANGPTL2_ITGA5_ITGB1	ANGPTL2 - (ITGA5+ITGB1)	ANGPTL	Secreted Signaling	PMID: 24478758
Endothelial_cell	Macrophage	ANGPTL2	ITGA5_ITGB1	0.00640682	0	ANGPTL2_ITGA5_ITGB1	ANGPTL2 - (ITGA5+ITGB1)	ANGPTL	Secreted Signaling	PMID: 24478758
Fibroblast	MTC	ANGPTL2	ITGA5_ITGB1	0.00797881	0	ANGPTL2_ITGA5_ITGB1	ANGPTL2 - (ITGA5+ITGB1)	ANGPTL	Secreted Signaling	PMID: 24478758
Endothelial_cell	MTC	ANGPTL2	ITGA5_ITGB1	0.00828131	0	ANGPTL2_ITGA5_ITGB1	ANGPTL2 - (ITGA5+ITGB1)	ANGPTL	Secreted Signaling	PMID: 24478758
Fibroblast	Monocyte	ANGPTL2	ITGA5_ITGB1	0.0067673	0	ANGPTL2_ITGA5_ITGB1	ANGPTL2 - (ITGA5+ITGB1)	ANGPTL	Secreted Signaling	PMID: 24478758
Endothelial_cell	Monocyte	ANGPTL2	ITGA5_ITGB1	0.0070242	0	ANGPTL2_ITGA5_ITGB1	ANGPTL2 - (ITGA5+ITGB1)	ANGPTL	Secreted Signaling	PMID: 24478758
Fibroblast	ETC	ANGPTL2	ITGA5_ITGB1	0.0215097	0	ANGPTL2_ITGA5_ITGB1	ANGPTL2 - (ITGA5+ITGB1)	ANGPTL	Secreted Signaling	PMID: 24478758
Endothelial_cell	ETC	ANGPTL2	ITGA5_ITGB1	0.0223137	0	ANGPTL2_ITGA5_ITGB1	ANGPTL2 - (ITGA5+ITGB1)	ANGPTL	Secreted Signaling	PMID: 24478758
Fibroblast	cDC	ANGPTL2	ITGA5_ITGB1	0.00501307	0	ANGPTL2_ITGA5_ITGB1	ANGPTL2 - (ITGA5+ITGB1)	ANGPTL	Secreted Signaling	PMID: 24478758
Endothelial_cell	cDC	ANGPTL2	ITGA5_ITGB1	0.00520372	0	ANGPTL2_ITGA5_ITGB1	ANGPTL2 - (ITGA5+ITGB1)	ANGPTL	Secreted Signaling	PMID: 24478758
Fibroblast	Macrophage	ANGPTL2	TLR4	0.0101778	0	ANGPTL2_TLR4	ANGPTL2 - TLR4	ANGPTL	Secreted Signaling	PMID: 24478758
Endothelial_cell	Macrophage	ANGPTL2	TLR4	0.0105628	0	ANGPTL2_TLR4	ANGPTL2 - TLR4	ANGPTL	Secreted Signaling	PMID: 24478758
Fibroblast	MTC	ANGPTL2	TLR4	0.00148359	0	ANGPTL2_TLR4	ANGPTL2 - TLR4	ANGPTL	Secreted Signaling	PMID: 24478758
Endothelial_cell	MTC	ANGPTL2	TLR4	0.00154022	0	ANGPTL2_TLR4	ANGPTL2 - TLR4	ANGPTL	Secreted Signaling	PMID: 24478758
Fibroblast	Monocyte	ANGPTL2	TLR4	0.00991475	0	ANGPTL2_TLR4	ANGPTL2 - TLR4	ANGPTL	Secreted Signaling	PMID: 24478758
Endothelial_cell	Monocyte	ANGPTL2	TLR4	0.0102899	0	ANGPTL2_TLR4	ANGPTL2 - TLR4	ANGPTL	Secreted Signaling	PMID: 24478758
Fibroblast	ETC	ANGPTL2	TLR4	0.00586033	0	ANGPTL2_TLR4	ANGPTL2 - TLR4	ANGPTL	Secreted Signaling	PMID: 24478758
Endothelial_cell	ETC	ANGPTL2	TLR4	0.00608301	0	ANGPTL2_TLR4	ANGPTL2 - TLR4	ANGPTL	Secreted Signaling	PMID: 24478758
Fibroblast	cDC	ANGPTL2	TLR4	0.00236234	0	ANGPTL2_TLR4	ANGPTL2 - TLR4	ANGPTL	Secreted Signaling	PMID: 24478758
Endothelial_cell	cDC	ANGPTL2	TLR4	0.00245243	0	ANGPTL2_TLR4	ANGPTL2 - TLR4	ANGPTL	Secreted Signaling	PMID: 24478758
Fibroblast	Macrophage	ANGPTL2	LILRB3	0.00277729	0	ANGPTL2_PIRB	ANGPTL2 - PIRB	ANGPTL	Secreted Signaling	PMID: 24478758
Endothelial_cell	Macrophage	ANGPTL2	LILRB3	0.00288316	0	ANGPTL2_PIRB	ANGPTL2 - PIRB	ANGPTL	Secreted Signaling	PMID: 24478758
Fibroblast	Monocyte	ANGPTL2	LILRB3	0.00908973	0	ANGPTL2_PIRB	ANGPTL2 - PIRB	ANGPTL	Secreted Signaling	PMID: 24478758
Endothelial_cell	Monocyte	ANGPTL2	LILRB3	0.00943395	0	ANGPTL2_PIRB	ANGPTL2 - PIRB	ANGPTL	Secreted Signaling	PMID: 24478758
Fibroblast	cDC	ANGPTL2	LILRB3	0.00250214	0	ANGPTL2_PIRB	ANGPTL2 - PIRB	ANGPTL	Secreted Signaling	PMID: 24478758
Endothelial_cell	cDC	ANGPTL2	LILRB3	0.00259755	0	ANGPTL2_PIRB	ANGPTL2 - PIRB	ANGPTL	Secreted Signaling	PMID: 24478758
Fibroblast	Macrophage	ANGPTL4	ITGA5_ITGB1	0.00258609	0	ANGPTL4_ITGA5_ITGB1	ANGPTL4 - (ITGA5+ITGB1)	ANGPTL	Secreted Signaling	PMID: 30049845
Endothelial_cell	Macrophage	ANGPTL4	ITGA5_ITGB1	0.00143691	0	ANGPTL4_ITGA5_ITGB1	ANGPTL4 - (ITGA5+ITGB1)	ANGPTL	Secreted Signaling	PMID: 30049845
Fibroblast	MTC	ANGPTL4	ITGA5_ITGB1	0.00334649	0	ANGPTL4_ITGA5_ITGB1	ANGPTL4 - (ITGA5+ITGB1)	ANGPTL	Secreted Signaling	PMID: 30049845
Endothelial_cell	MTC	ANGPTL4	ITGA5_ITGB1	0.00186004	0	ANGPTL4_ITGA5_ITGB1	ANGPTL4 - (ITGA5+ITGB1)	ANGPTL	Secreted Signaling	PMID: 30049845
Fibroblast	Monocyte	ANGPTL4	ITGA5_ITGB1	0.00283634	0	ANGPTL4_ITGA5_ITGB1	ANGPTL4 - (ITGA5+ITGB1)	ANGPTL	Secreted Signaling	PMID: 30049845
Endothelial_cell	Monocyte	ANGPTL4	ITGA5_ITGB1	0.00157614	0	ANGPTL4_ITGA5_ITGB1	ANGPTL4 - (ITGA5+ITGB1)	ANGPTL	Secreted Signaling	PMID: 30049845
Fibroblast	ETC	ANGPTL4	ITGA5_ITGB1	0.00909366	0	ANGPTL4_ITGA5_ITGB1	ANGPTL4 - (ITGA5+ITGB1)	ANGPTL	Secreted Signaling	PMID: 30049845
Endothelial_cell	ETC	ANGPTL4	ITGA5_ITGB1	0.00506742	0	ANGPTL4_ITGA5_ITGB1	ANGPTL4 - (ITGA5+ITGB1)	ANGPTL	Secreted Signaling	PMID: 30049845
Fibroblast	cDC	ANGPTL4	ITGA5_ITGB1	0.00209895	0	ANGPTL4_ITGA5_ITGB1	ANGPTL4 - (ITGA5+ITGB1)	ANGPTL	Secreted Signaling	PMID: 30049845
Endothelial_cell	cDC	ANGPTL4	ITGA5_ITGB1	0.00116599	0	ANGPTL4_ITGA5_ITGB1	ANGPTL4 - (ITGA5+ITGB1)	ANGPTL	Secreted Signaling	PMID: 30049845
Fibroblast	ETC	ANGPTL4	CDH5	0.00259912	0	ANGPTL4_CDH5	ANGPTL4 - CDH5	ANGPTL	Secreted Signaling	PMID: 30049845
Endothelial_cell	ETC	ANGPTL4	CDH5	0.00144416	0	ANGPTL4_CDH5	ANGPTL4 - CDH5	ANGPTL	Secreted Signaling	PMID: 30049845
Fibroblast	MTC	ANGPTL4	CDH11	0.0100784	0	ANGPTL4_CDH11	ANGPTL4 - CDH11	ANGPTL	Secreted Signaling	PMID: 30049845
Endothelial_cell	MTC	ANGPTL4	CDH11	0.00561863	0	ANGPTL4_CDH11	ANGPTL4 - CDH11	ANGPTL	Secreted Signaling	PMID: 30049845
Fibroblast	ETC	ANGPTL4	CDH11	0.0136143	0	ANGPTL4_CDH11	ANGPTL4 - CDH11	ANGPTL	Secreted Signaling	PMID: 30049845
Endothelial_cell	ETC	ANGPTL4	CDH11	0.00760187	0	ANGPTL4_CDH11	ANGPTL4 - CDH11	ANGPTL	Secreted Signaling	PMID: 30049845
Fibroblast	BC	ANGPTL4	SDC1	0.000537282	0	ANGPTL4_SDC1	ANGPTL4 - SDC1	ANGPTL	Secreted Signaling	PMID: 29017031
Endothelial_cell	BC	ANGPTL4	SDC1	0.000298258	0	ANGPTL4_SDC1	ANGPTL4 - SDC1	ANGPTL	Secreted Signaling	PMID: 29017031
Fibroblast	MTC	ANGPTL4	SDC2	0.00321215	0	ANGPTL4_SDC2	ANGPTL4 - SDC2	ANGPTL	Secreted Signaling	PMID: 29017031
Endothelial_cell	MTC	ANGPTL4	SDC2	0.00178527	0	ANGPTL4_SDC2	ANGPTL4 - SDC2	ANGPTL	Secreted Signaling	PMID: 29017031
Fibroblast	ETC	ANGPTL4	SDC2	0.000899381	0	ANGPTL4_SDC2	ANGPTL4 - SDC2	ANGPTL	Secreted Signaling	PMID: 29017031
Endothelial_cell	ETC	ANGPTL4	SDC2	0.000499349	0	ANGPTL4_SDC2	ANGPTL4 - SDC2	ANGPTL	Secreted Signaling	PMID: 29017031
Fibroblast	Macrophage	ANGPTL4	SDC3	0.00452728	0	ANGPTL4_SDC3	ANGPTL4 - SDC3	ANGPTL	Secreted Signaling	PMID: 29017031
Endothelial_cell	Macrophage	ANGPTL4	SDC3	0.00251768	0	ANGPTL4_SDC3	ANGPTL4 - SDC3	ANGPTL	Secreted Signaling	PMID: 29017031
Fibroblast	MTC	ANGPTL4	SDC3	0.00331788	0	ANGPTL4_SDC3	ANGPTL4 - SDC3	ANGPTL	Secreted Signaling	PMID: 29017031
Endothelial_cell	MTC	ANGPTL4	SDC3	0.00184412	0	ANGPTL4_SDC3	ANGPTL4 - SDC3	ANGPTL	Secreted Signaling	PMID: 29017031
Fibroblast	ETC	ANGPTL4	SDC3	0.00318046	0	ANGPTL4_SDC3	ANGPTL4 - SDC3	ANGPTL	Secreted Signaling	PMID: 29017031
Endothelial_cell	ETC	ANGPTL4	SDC3	0.00176763	0	ANGPTL4_SDC3	ANGPTL4 - SDC3	ANGPTL	Secreted Signaling	PMID: 29017031
Fibroblast	MTC	ANGPTL4	SDC4	0.00280842	0	ANGPTL4_SDC4	ANGPTL4 - SDC4	ANGPTL	Secreted Signaling	PMID: 29017031
Endothelial_cell	MTC	ANGPTL4	SDC4	0.0015606	0	ANGPTL4_SDC4	ANGPTL4 - SDC4	ANGPTL	Secreted Signaling	PMID: 29017031
Fibroblast	ETC	ANGPTL4	SDC4	0.00231179	0	ANGPTL4_SDC4	ANGPTL4 - SDC4	ANGPTL	Secreted Signaling	PMID: 29017031
Endothelial_cell	ETC	ANGPTL4	SDC4	0.00128434	0	ANGPTL4_SDC4	ANGPTL4 - SDC4	ANGPTL	Secreted Signaling	PMID: 29017031
Fibroblast	BC	MDK	SDC1	0.00125066	0	MDK_SDC1	MDK - SDC1	MK	Secreted Signaling	PMID: 28356350
Endothelial_cell	BC	MDK	SDC1	0.000456	0	MDK_SDC1	MDK - SDC1	MK	Secreted Signaling	PMID: 28356350
BC	BC	MDK	SDC1	0.000141948	0	MDK_SDC1	MDK - SDC1	MK	Secreted Signaling	PMID: 28356350
Fibroblast	MTC	MDK	SDC2	0.00745063	0	MDK_SDC2	MDK - SDC2	MK	Secreted Signaling	PMID: 28356350
Endothelial_cell	MTC	MDK	SDC2	0.00272731	0	MDK_SDC2	MDK - SDC2	MK	Secreted Signaling	PMID: 28356350
BC	MTC	MDK	SDC2	0.000850312	0	MDK_SDC2	MDK - SDC2	MK	Secreted Signaling	PMID: 28356350
Fibroblast	ETC	MDK	SDC2	0.00209254	0	MDK_SDC2	MDK - SDC2	MK	Secreted Signaling	PMID: 28356350
Endothelial_cell	ETC	MDK	SDC2	0.000763362	0	MDK_SDC2	MDK - SDC2	MK	Secreted Signaling	PMID: 28356350
BC	ETC	MDK	SDC2	0.000237676	0	MDK_SDC2	MDK - SDC2	MK	Secreted Signaling	PMID: 28356350
Fibroblast	MTC	MDK	SDC4	0.00651767	0	MDK_SDC4	MDK - SDC4	MK	Secreted Signaling	PMID: 28356350
Endothelial_cell	MTC	MDK	SDC4	0.00238438	0	MDK_SDC4	MDK - SDC4	MK	Secreted Signaling	PMID: 28356350
BC	MTC	MDK	SDC4	0.000743217	0	MDK_SDC4	MDK - SDC4	MK	Secreted Signaling	PMID: 28356350
Fibroblast	ETC	MDK	SDC4	0.00536863	0	MDK_SDC4	MDK - SDC4	MK	Secreted Signaling	PMID: 28356350
Endothelial_cell	ETC	MDK	SDC4	0.00196258	0	MDK_SDC4	MDK - SDC4	MK	Secreted Signaling	PMID: 28356350
BC	ETC	MDK	SDC4	0.000611564	0	MDK_SDC4	MDK - SDC4	MK	Secreted Signaling	PMID: 28356350
Fibroblast	Macrophage	MDK	ITGA4_ITGB1	0.0105027	0	MDK_ITGA4_ITGB1	MDK - (ITGA4+ITGB1)	MK	Secreted Signaling	PMID: 28356350
Endothelial_cell	Macrophage	MDK	ITGA4_ITGB1	0.00385205	0	MDK_ITGA4_ITGB1	MDK - (ITGA4+ITGB1)	MK	Secreted Signaling	PMID: 28356350
BC	Macrophage	MDK	ITGA4_ITGB1	0.00120191	0	MDK_ITGA4_ITGB1	MDK - (ITGA4+ITGB1)	MK	Secreted Signaling	PMID: 28356350
Fibroblast	CD4_TC	MDK	ITGA4_ITGB1	0.00805047	0	MDK_ITGA4_ITGB1	MDK - (ITGA4+ITGB1)	MK	Secreted Signaling	PMID: 28356350
Endothelial_cell	CD4_TC	MDK	ITGA4_ITGB1	0.00294801	0	MDK_ITGA4_ITGB1	MDK - (ITGA4+ITGB1)	MK	Secreted Signaling	PMID: 28356350
BC	CD4_TC	MDK	ITGA4_ITGB1	0.000919261	0	MDK_ITGA4_ITGB1	MDK - (ITGA4+ITGB1)	MK	Secreted Signaling	PMID: 28356350
Fibroblast	CD8_TC	MDK	ITGA4_ITGB1	0.00764634	0	MDK_ITGA4_ITGB1	MDK - (ITGA4+ITGB1)	MK	Secreted Signaling	PMID: 28356350
Endothelial_cell	CD8_TC	MDK	ITGA4_ITGB1	0.0027993	0	MDK_ITGA4_ITGB1	MDK - (ITGA4+ITGB1)	MK	Secreted Signaling	PMID: 28356350
BC	CD8_TC	MDK	ITGA4_ITGB1	0.0008728	0	MDK_ITGA4_ITGB1	MDK - (ITGA4+ITGB1)	MK	Secreted Signaling	PMID: 28356350
Fibroblast	Monocyte	MDK	ITGA4_ITGB1	0.0116266	0	MDK_ITGA4_ITGB1	MDK - (ITGA4+ITGB1)	MK	Secreted Signaling	PMID: 28356350
Endothelial_cell	Monocyte	MDK	ITGA4_ITGB1	0.00426729	0	MDK_ITGA4_ITGB1	MDK - (ITGA4+ITGB1)	MK	Secreted Signaling	PMID: 28356350
BC	Monocyte	MDK	ITGA4_ITGB1	0.00133186	0	MDK_ITGA4_ITGB1	MDK - (ITGA4+ITGB1)	MK	Secreted Signaling	PMID: 28356350
Fibroblast	cDC	MDK	ITGA4_ITGB1	0.0125886	0	MDK_ITGA4_ITGB1	MDK - (ITGA4+ITGB1)	MK	Secreted Signaling	PMID: 28356350
Endothelial_cell	cDC	MDK	ITGA4_ITGB1	0.00462323	0	MDK_ITGA4_ITGB1	MDK - (ITGA4+ITGB1)	MK	Secreted Signaling	PMID: 28356350
BC	cDC	MDK	ITGA4_ITGB1	0.00144331	0	MDK_ITGA4_ITGB1	MDK - (ITGA4+ITGB1)	MK	Secreted Signaling	PMID: 28356350
Fibroblast	BC	MDK	ITGA4_ITGB1	0.00173278	0	MDK_ITGA4_ITGB1	MDK - (ITGA4+ITGB1)	MK	Secreted Signaling	PMID: 28356350
Endothelial_cell	BC	MDK	ITGA4_ITGB1	0.000631978	0	MDK_ITGA4_ITGB1	MDK - (ITGA4+ITGB1)	MK	Secreted Signaling	PMID: 28356350
BC	BC	MDK	ITGA4_ITGB1	0.000196752	0	MDK_ITGA4_ITGB1	MDK - (ITGA4+ITGB1)	MK	Secreted Signaling	PMID: 28356350
Fibroblast	NK	MDK	ITGA4_ITGB1	0.0141437	0	MDK_ITGA4_ITGB1	MDK - (ITGA4+ITGB1)	MK	Secreted Signaling	PMID: 28356350
Endothelial_cell	NK	MDK	ITGA4_ITGB1	0.00519955	0	MDK_ITGA4_ITGB1	MDK - (ITGA4+ITGB1)	MK	Secreted Signaling	PMID: 28356350
BC	NK	MDK	ITGA4_ITGB1	0.00162387	0	MDK_ITGA4_ITGB1	MDK - (ITGA4+ITGB1)	MK	Secreted Signaling	PMID: 28356350
Fibroblast	NKT	MDK	ITGA4_ITGB1	0.0101095	0	MDK_ITGA4_ITGB1	MDK - (ITGA4+ITGB1)	MK	Secreted Signaling	PMID: 28356350
Endothelial_cell	NKT	MDK	ITGA4_ITGB1	0.00370689	0	MDK_ITGA4_ITGB1	MDK - (ITGA4+ITGB1)	MK	Secreted Signaling	PMID: 28356350
BC	NKT	MDK	ITGA4_ITGB1	0.0011565	0	MDK_ITGA4_ITGB1	MDK - (ITGA4+ITGB1)	MK	Secreted Signaling	PMID: 28356350
Fibroblast	pDC	MDK	ITGA4_ITGB1	0.00303012	0	MDK_ITGA4_ITGB1	MDK - (ITGA4+ITGB1)	MK	Secreted Signaling	PMID: 28356350
Endothelial_cell	pDC	MDK	ITGA4_ITGB1	0.00110605	0	MDK_ITGA4_ITGB1	MDK - (ITGA4+ITGB1)	MK	Secreted Signaling	PMID: 28356350
BC	pDC	MDK	ITGA4_ITGB1	0.000344457	0	MDK_ITGA4_ITGB1	MDK - (ITGA4+ITGB1)	MK	Secreted Signaling	PMID: 28356350
Fibroblast	Mast_cell	MDK	ITGA4_ITGB1	0.00286367	0	MDK_ITGA4_ITGB1	MDK - (ITGA4+ITGB1)	MK	Secreted Signaling	PMID: 28356350
Endothelial_cell	Mast_cell	MDK	ITGA4_ITGB1	0.00104519	0	MDK_ITGA4_ITGB1	MDK - (ITGA4+ITGB1)	MK	Secreted Signaling	PMID: 28356350
BC	Mast_cell	MDK	ITGA4_ITGB1	0.000325487	0	MDK_ITGA4_ITGB1	MDK - (ITGA4+ITGB1)	MK	Secreted Signaling	PMID: 28356350
Fibroblast	MTC	MDK	ITGA6_ITGB1	0.0240486	0	MDK_ITGA6_ITGB1	MDK - (ITGA6+ITGB1)	MK	Secreted Signaling	PMID: 28356350
Endothelial_cell	MTC	MDK	ITGA6_ITGB1	0.00889732	0	MDK_ITGA6_ITGB1	MDK - (ITGA6+ITGB1)	MK	Secreted Signaling	PMID: 28356350
BC	MTC	MDK	ITGA6_ITGB1	0.00278584	0	MDK_ITGA6_ITGB1	MDK - (ITGA6+ITGB1)	MK	Secreted Signaling	PMID: 28356350
Fibroblast	ETC	MDK	ITGA6_ITGB1	0.0307952	0	MDK_ITGA6_ITGB1	MDK - (ITGA6+ITGB1)	MK	Secreted Signaling	PMID: 28356350
Endothelial_cell	ETC	MDK	ITGA6_ITGB1	0.0114432	0	MDK_ITGA6_ITGB1	MDK - (ITGA6+ITGB1)	MK	Secreted Signaling	PMID: 28356350
BC	ETC	MDK	ITGA6_ITGB1	0.00358932	0	MDK_ITGA6_ITGB1	MDK - (ITGA6+ITGB1)	MK	Secreted Signaling	PMID: 28356350
Fibroblast	Macrophage	MDK	LRP1	0.0206821	0	MDK_LRP1	MDK - LRP1	MK	Secreted Signaling	PMID: 28356350
Endothelial_cell	Macrophage	MDK	LRP1	0.00763522	0	MDK_LRP1	MDK - LRP1	MK	Secreted Signaling	PMID: 28356350
BC	Macrophage	MDK	LRP1	0.00238857	0	MDK_LRP1	MDK - LRP1	MK	Secreted Signaling	PMID: 28356350
Fibroblast	MTC	MDK	LRP1	0.0135741	0	MDK_LRP1	MDK - LRP1	MK	Secreted Signaling	PMID: 28356350
Endothelial_cell	MTC	MDK	LRP1	0.00498832	0	MDK_LRP1	MDK - LRP1	MK	Secreted Signaling	PMID: 28356350
BC	MTC	MDK	LRP1	0.00155767	0	MDK_LRP1	MDK - LRP1	MK	Secreted Signaling	PMID: 28356350
Fibroblast	Monocyte	MDK	LRP1	0.0184173	0	MDK_LRP1	MDK - LRP1	MK	Secreted Signaling	PMID: 28356350
Endothelial_cell	Monocyte	MDK	LRP1	0.0067892	0	MDK_LRP1	MDK - LRP1	MK	Secreted Signaling	PMID: 28356350
BC	Monocyte	MDK	LRP1	0.00212267	0	MDK_LRP1	MDK - LRP1	MK	Secreted Signaling	PMID: 28356350
Fibroblast	ETC	MDK	LRP1	0.00791767	0	MDK_LRP1	MDK - LRP1	MK	Secreted Signaling	PMID: 28356350
Endothelial_cell	ETC	MDK	LRP1	0.00289913	0	MDK_LRP1	MDK - LRP1	MK	Secreted Signaling	PMID: 28356350
BC	ETC	MDK	LRP1	0.00090399	0	MDK_LRP1	MDK - LRP1	MK	Secreted Signaling	PMID: 28356350
Fibroblast	cDC	MDK	LRP1	0.0082803	0	MDK_LRP1	MDK - LRP1	MK	Secreted Signaling	PMID: 28356350
Endothelial_cell	cDC	MDK	LRP1	0.00303261	0	MDK_LRP1	MDK - LRP1	MK	Secreted Signaling	PMID: 28356350
BC	cDC	MDK	LRP1	0.000945698	0	MDK_LRP1	MDK - LRP1	MK	Secreted Signaling	PMID: 28356350
Fibroblast	Macrophage	MDK	NCL	0.0161768	0	MDK_NCL	MDK - NCL	MK	Secreted Signaling	PMID: 28356350
Endothelial_cell	Macrophage	MDK	NCL	0.00595473	0	MDK_NCL	MDK - NCL	MK	Secreted Signaling	PMID: 28356350
BC	Macrophage	MDK	NCL	0.00186069	0	MDK_NCL	MDK - NCL	MK	Secreted Signaling	PMID: 28356350
Fibroblast	MTC	MDK	NCL	0.017687	0	MDK_NCL	MDK - NCL	MK	Secreted Signaling	PMID: 28356350
Endothelial_cell	MTC	MDK	NCL	0.00651696	0	MDK_NCL	MDK - NCL	MK	Secreted Signaling	PMID: 28356350
BC	MTC	MDK	NCL	0.00203716	0	MDK_NCL	MDK - NCL	MK	Secreted Signaling	PMID: 28356350
Fibroblast	CD4_TC	MDK	NCL	0.0237012	0	MDK_NCL	MDK - NCL	MK	Secreted Signaling	PMID: 28356350
Endothelial_cell	CD4_TC	MDK	NCL	0.00876685	0	MDK_NCL	MDK - NCL	MK	Secreted Signaling	PMID: 28356350
BC	CD4_TC	MDK	NCL	0.00274474	0	MDK_NCL	MDK - NCL	MK	Secreted Signaling	PMID: 28356350
Fibroblast	CD8_TC	MDK	NCL	0.0244255	0	MDK_NCL	MDK - NCL	MK	Secreted Signaling	PMID: 28356350
Endothelial_cell	CD8_TC	MDK	NCL	0.00903896	0	MDK_NCL	MDK - NCL	MK	Secreted Signaling	PMID: 28356350
BC	CD8_TC	MDK	NCL	0.00283047	0	MDK_NCL	MDK - NCL	MK	Secreted Signaling	PMID: 28356350
Fibroblast	Monocyte	MDK	NCL	0.0170644	0	MDK_NCL	MDK - NCL	MK	Secreted Signaling	PMID: 28356350
Endothelial_cell	Monocyte	MDK	NCL	0.00628501	0	MDK_NCL	MDK - NCL	MK	Secreted Signaling	PMID: 28356350
BC	Monocyte	MDK	NCL	0.00196434	0	MDK_NCL	MDK - NCL	MK	Secreted Signaling	PMID: 28356350
Fibroblast	ETC	MDK	NCL	0.0178881	0	MDK_NCL	MDK - NCL	MK	Secreted Signaling	PMID: 28356350
Endothelial_cell	ETC	MDK	NCL	0.00659189	0	MDK_NCL	MDK - NCL	MK	Secreted Signaling	PMID: 28356350
BC	ETC	MDK	NCL	0.0020607	0	MDK_NCL	MDK - NCL	MK	Secreted Signaling	PMID: 28356350
Fibroblast	cDC	MDK	NCL	0.018911	0	MDK_NCL	MDK - NCL	MK	Secreted Signaling	PMID: 28356350
Endothelial_cell	cDC	MDK	NCL	0.00697343	0	MDK_NCL	MDK - NCL	MK	Secreted Signaling	PMID: 28356350
BC	cDC	MDK	NCL	0.00218054	0	MDK_NCL	MDK - NCL	MK	Secreted Signaling	PMID: 28356350
Fibroblast	BC	MDK	NCL	0.0118681	0	MDK_NCL	MDK - NCL	MK	Secreted Signaling	PMID: 28356350
Endothelial_cell	BC	MDK	NCL	0.00435662	0	MDK_NCL	MDK - NCL	MK	Secreted Signaling	PMID: 28356350
BC	BC	MDK	NCL	0.00135982	0	MDK_NCL	MDK - NCL	MK	Secreted Signaling	PMID: 28356350
Fibroblast	NK	MDK	NCL	0.0278767	0	MDK_NCL	MDK - NCL	MK	Secreted Signaling	PMID: 28356350
Endothelial_cell	NK	MDK	NCL	0.0103392	0	MDK_NCL	MDK - NCL	MK	Secreted Signaling	PMID: 28356350
BC	NK	MDK	NCL	0.00324053	0	MDK_NCL	MDK - NCL	MK	Secreted Signaling	PMID: 28356350
Fibroblast	NKT	MDK	NCL	0.0267291	0	MDK_NCL	MDK - NCL	MK	Secreted Signaling	PMID: 28356350
Endothelial_cell	NKT	MDK	NCL	0.00990618	0	MDK_NCL	MDK - NCL	MK	Secreted Signaling	PMID: 28356350
BC	NKT	MDK	NCL	0.00310389	0	MDK_NCL	MDK - NCL	MK	Secreted Signaling	PMID: 28356350
Fibroblast	pDC	MDK	NCL	0.0256518	0	MDK_NCL	MDK - NCL	MK	Secreted Signaling	PMID: 28356350
Endothelial_cell	pDC	MDK	NCL	0.00950028	0	MDK_NCL	MDK - NCL	MK	Secreted Signaling	PMID: 28356350
BC	pDC	MDK	NCL	0.00297588	0	MDK_NCL	MDK - NCL	MK	Secreted Signaling	PMID: 28356350
Fibroblast	Mast_cell	MDK	NCL	0.0189074	0	MDK_NCL	MDK - NCL	MK	Secreted Signaling	PMID: 28356350
Endothelial_cell	Mast_cell	MDK	NCL	0.00697209	0	MDK_NCL	MDK - NCL	MK	Secreted Signaling	PMID: 28356350
BC	Mast_cell	MDK	NCL	0.00218012	0	MDK_NCL	MDK - NCL	MK	Secreted Signaling	PMID: 28356350
Fibroblast	Macrophage	POSTN	ITGAV_ITGB5	0.0112127	0	POSTN_ITGAV_ITGB5	POSTN - (ITGAV+ITGB5)	PERIOSTIN	Secreted Signaling	PMID: 26721738
Endothelial_cell	Macrophage	POSTN	ITGAV_ITGB5	0.0135685	0	POSTN_ITGAV_ITGB5	POSTN - (ITGAV+ITGB5)	PERIOSTIN	Secreted Signaling	PMID: 26721738
Fibroblast	MTC	POSTN	ITGAV_ITGB5	0.0204917	0	POSTN_ITGAV_ITGB5	POSTN - (ITGAV+ITGB5)	PERIOSTIN	Secreted Signaling	PMID: 26721738
Endothelial_cell	MTC	POSTN	ITGAV_ITGB5	0.0247481	0	POSTN_ITGAV_ITGB5	POSTN - (ITGAV+ITGB5)	PERIOSTIN	Secreted Signaling	PMID: 26721738
Fibroblast	ETC	POSTN	ITGAV_ITGB5	0.0239109	0	POSTN_ITGAV_ITGB5	POSTN - (ITGAV+ITGB5)	PERIOSTIN	Secreted Signaling	PMID: 26721738
Endothelial_cell	ETC	POSTN	ITGAV_ITGB5	0.0288566	0	POSTN_ITGAV_ITGB5	POSTN - (ITGAV+ITGB5)	PERIOSTIN	Secreted Signaling	PMID: 26721738
Macrophage	Macrophage	C3	C3AR1	0.00897773	0	C3_C3AR1	C3 - C3AR1	COMPLEMENT	Secreted Signaling	KEGG: hsa04080
Fibroblast	Macrophage	C3	C3AR1	0.0373303	0	C3_C3AR1	C3 - C3AR1	COMPLEMENT	Secreted Signaling	KEGG: hsa04080
Macrophage	Monocyte	C3	C3AR1	0.0021084	0	C3_C3AR1	C3 - C3AR1	COMPLEMENT	Secreted Signaling	KEGG: hsa04080
Fibroblast	Monocyte	C3	C3AR1	0.00896316	0	C3_C3AR1	C3 - C3AR1	COMPLEMENT	Secreted Signaling	KEGG: hsa04080
Macrophage	cDC	C3	C3AR1	0.00187058	0	C3_C3AR1	C3 - C3AR1	COMPLEMENT	Secreted Signaling	KEGG: hsa04080
Fibroblast	cDC	C3	C3AR1	0.00795831	0	C3_C3AR1	C3 - C3AR1	COMPLEMENT	Secreted Signaling	KEGG: hsa04080
Macrophage	Macrophage	C3	ITGAM_ITGB2	0.00818065	0	C3_ITGAM_ITGB2	C3 - (ITGAM+ITGB2)	COMPLEMENT	Secreted Signaling	PMID: 16234578
Fibroblast	Macrophage	C3	ITGAM_ITGB2	0.0341026	0	C3_ITGAM_ITGB2	C3 - (ITGAM+ITGB2)	COMPLEMENT	Secreted Signaling	PMID: 16234578
Macrophage	Monocyte	C3	ITGAM_ITGB2	0.00951405	0	C3_ITGAM_ITGB2	C3 - (ITGAM+ITGB2)	COMPLEMENT	Secreted Signaling	PMID: 16234578
Fibroblast	Monocyte	C3	ITGAM_ITGB2	0.0394929	0	C3_ITGAM_ITGB2	C3 - (ITGAM+ITGB2)	COMPLEMENT	Secreted Signaling	PMID: 16234578
Macrophage	cDC	C3	ITGAM_ITGB2	0.00447549	0	C3_ITGAM_ITGB2	C3 - (ITGAM+ITGB2)	COMPLEMENT	Secreted Signaling	PMID: 16234578
Fibroblast	cDC	C3	ITGAM_ITGB2	0.0188804	0	C3_ITGAM_ITGB2	C3 - (ITGAM+ITGB2)	COMPLEMENT	Secreted Signaling	PMID: 16234578
Macrophage	Macrophage	C3	ITGAX_ITGB2	0.00434507	0	C3_ITGAX_ITGB2	C3 - (ITGAX+ITGB2)	COMPLEMENT	Secreted Signaling	PMID: 16234578
Fibroblast	Macrophage	C3	ITGAX_ITGB2	0.0183379	0	C3_ITGAX_ITGB2	C3 - (ITGAX+ITGB2)	COMPLEMENT	Secreted Signaling	PMID: 16234578
Macrophage	Monocyte	C3	ITGAX_ITGB2	0.00936023	0	C3_ITGAX_ITGB2	C3 - (ITGAX+ITGB2)	COMPLEMENT	Secreted Signaling	PMID: 16234578
Fibroblast	Monocyte	C3	ITGAX_ITGB2	0.0388734	0	C3_ITGAX_ITGB2	C3 - (ITGAX+ITGB2)	COMPLEMENT	Secreted Signaling	PMID: 16234578
Macrophage	cDC	C3	ITGAX_ITGB2	0.00823159	0	C3_ITGAX_ITGB2	C3 - (ITGAX+ITGB2)	COMPLEMENT	Secreted Signaling	PMID: 16234578
Fibroblast	cDC	C3	ITGAX_ITGB2	0.0343093	0	C3_ITGAX_ITGB2	C3 - (ITGAX+ITGB2)	COMPLEMENT	Secreted Signaling	PMID: 16234578
Endothelial_cell	ETC	EDN1	EDNRB	0.000397228	0	EDN1_EDNRB	EDN1 - EDNRB	EDN	Secreted Signaling	KEGG: hsa04080
Mast_cell	MTC	CTSG	F2R	0.0563572	0	CTSG_F2R	CTSG - F2R	PARs	Secreted Signaling	KEGG: hsa04080
Mast_cell	ETC	CTSG	F2R	0.12541	0	CTSG_F2R	CTSG - F2R	PARs	Secreted Signaling	KEGG: hsa04080
CD4_TC	MTC	GZMA	F2R	0.033492	0	GZMA_F2R	GZMA - F2R	PARs	Secreted Signaling	KEGG: hsa04080
CD8_TC	MTC	GZMA	F2R	0.043651	0	GZMA_F2R	GZMA - F2R	PARs	Secreted Signaling	KEGG: hsa04080
NK	MTC	GZMA	F2R	0.0361662	0	GZMA_F2R	GZMA - F2R	PARs	Secreted Signaling	KEGG: hsa04080
NKT	MTC	GZMA	F2R	0.0432924	0	GZMA_F2R	GZMA - F2R	PARs	Secreted Signaling	KEGG: hsa04080
CD4_TC	ETC	GZMA	F2R	0.0768093	0	GZMA_F2R	GZMA - F2R	PARs	Secreted Signaling	KEGG: hsa04080
CD8_TC	ETC	GZMA	F2R	0.098765	0	GZMA_F2R	GZMA - F2R	PARs	Secreted Signaling	KEGG: hsa04080
NK	ETC	GZMA	F2R	0.0826465	0	GZMA_F2R	GZMA - F2R	PARs	Secreted Signaling	KEGG: hsa04080
NKT	ETC	GZMA	F2R	0.0980002	0	GZMA_F2R	GZMA - F2R	PARs	Secreted Signaling	KEGG: hsa04080
Mast_cell	MTC	CTSG	PARD3	0.0108847	0	CTSG_PARD3	CTSG - PARD3	PARs	Secreted Signaling	KEGG: hsa04080
Mast_cell	ETC	CTSG	PARD3	0.0122875	0	CTSG_PARD3	CTSG - PARD3	PARs	Secreted Signaling	KEGG: hsa04080
CD4_TC	MTC	GZMA	PARD3	0.00634452	0	GZMA_PARD3	GZMA - PARD3	PARs	Secreted Signaling	KEGG: hsa04080
CD8_TC	MTC	GZMA	PARD3	0.00834004	0	GZMA_PARD3	GZMA - PARD3	PARs	Secreted Signaling	KEGG: hsa04080
NK	MTC	GZMA	PARD3	0.00686651	0	GZMA_PARD3	GZMA - PARD3	PARs	Secreted Signaling	KEGG: hsa04080
NKT	MTC	GZMA	PARD3	0.00826903	0	GZMA_PARD3	GZMA - PARD3	PARs	Secreted Signaling	KEGG: hsa04080
CD4_TC	ETC	GZMA	PARD3	0.00716641	0	GZMA_PARD3	GZMA - PARD3	PARs	Secreted Signaling	KEGG: hsa04080
CD8_TC	ETC	GZMA	PARD3	0.00941798	0	GZMA_PARD3	GZMA - PARD3	PARs	Secreted Signaling	KEGG: hsa04080
NK	ETC	GZMA	PARD3	0.00775548	0	GZMA_PARD3	GZMA - PARD3	PARs	Secreted Signaling	KEGG: hsa04080
NKT	ETC	GZMA	PARD3	0.00933788	0	GZMA_PARD3	GZMA - PARD3	PARs	Secreted Signaling	KEGG: hsa04080
Fibroblast	MTC	BDNF	NTRK2	0.0039405	0	BDNF_NTRK2	BDNF - NTRK2	NT	Secreted Signaling	PMID: 27908981
Fibroblast	ETC	BDNF	NTRK2	0.00178277	0	BDNF_NTRK2	BDNF - NTRK2	NT	Secreted Signaling	PMID: 27908981
CD4_TC	cDC	FLT3LG	FLT3	0.0016551	0	FLT3L_FLT3	FLT3L - FLT3	FLT3	Secreted Signaling	PMID: 25992210
CD4_TC	pDC	FLT3LG	FLT3	0.00210957	0	FLT3L_FLT3	FLT3L - FLT3	FLT3	Secreted Signaling	PMID: 25992210
Macrophage	MTC	HGF	MET	0.00187598	0	HGF_MET	HGF - MET	HGF	Secreted Signaling	PMID: 28475121
Fibroblast	MTC	HGF	MET	0.0223135	0	HGF_MET	HGF - MET	HGF	Secreted Signaling	PMID: 28475121
Endothelial_cell	MTC	HGF	MET	0.0159705	0	HGF_MET	HGF - MET	HGF	Secreted Signaling	PMID: 28475121
Macrophage	ETC	HGF	MET	0.00230433	0	HGF_MET	HGF - MET	HGF	Secreted Signaling	PMID: 28475121
Fibroblast	ETC	HGF	MET	0.0272809	0	HGF_MET	HGF - MET	HGF	Secreted Signaling	PMID: 28475121
Endothelial_cell	ETC	HGF	MET	0.019554	0	HGF_MET	HGF - MET	HGF	Secreted Signaling	PMID: 28475121
Fibroblast	MTC	SEMA3A	NRP1_PLXNA2	0.00118496	0	SEMA3A_NRP1_PLXNA2	SEMA3A - (NRP1+PLXNA2)	SEMA3	Secreted Signaling	PMID: 27533782
Endothelial_cell	MTC	SEMA3A	NRP1_PLXNA2	0.00775948	0	SEMA3A_NRP1_PLXNA2	SEMA3A - (NRP1+PLXNA2)	SEMA3	Secreted Signaling	PMID: 27533782
Fibroblast	ETC	SEMA3A	NRP1_PLXNA2	0.00283954	0	SEMA3A_NRP1_PLXNA2	SEMA3A - (NRP1+PLXNA2)	SEMA3	Secreted Signaling	PMID: 27533782
Endothelial_cell	ETC	SEMA3A	NRP1_PLXNA2	0.0184248	0	SEMA3A_NRP1_PLXNA2	SEMA3A - (NRP1+PLXNA2)	SEMA3	Secreted Signaling	PMID: 27533782
Fibroblast	MTC	SEMA3A	NRP1_PLXNA4	0.00107912	0	SEMA3A_NRP1_PLXNA4	SEMA3A - (NRP1+PLXNA4)	SEMA3	Secreted Signaling	PMID: 27533782
Endothelial_cell	MTC	SEMA3A	NRP1_PLXNA4	0.00707059	0	SEMA3A_NRP1_PLXNA4	SEMA3A - (NRP1+PLXNA4)	SEMA3	Secreted Signaling	PMID: 27533782
Fibroblast	pDC	SEMA3A	NRP1_PLXNA4	0.00176173	0	SEMA3A_NRP1_PLXNA4	SEMA3A - (NRP1+PLXNA4)	SEMA3	Secreted Signaling	PMID: 27533782
Endothelial_cell	pDC	SEMA3A	NRP1_PLXNA4	0.0114995	0	SEMA3A_NRP1_PLXNA4	SEMA3A - (NRP1+PLXNA4)	SEMA3	Secreted Signaling	PMID: 27533782
Fibroblast	MTC	SEMA3B	NRP1_PLXNA2	0.00120211	0	SEMA3B_NRP1_PLXNA2	SEMA3B - (NRP1+PLXNA2)	SEMA3	Secreted Signaling	PMID: 27533782
Endothelial_cell	MTC	SEMA3B	NRP1_PLXNA2	0.000938708	0	SEMA3B_NRP1_PLXNA2	SEMA3B - (NRP1+PLXNA2)	SEMA3	Secreted Signaling	PMID: 27533782
Fibroblast	ETC	SEMA3B	NRP1_PLXNA2	0.00288056	0	SEMA3B_NRP1_PLXNA2	SEMA3B - (NRP1+PLXNA2)	SEMA3	Secreted Signaling	PMID: 27533782
Endothelial_cell	ETC	SEMA3B	NRP1_PLXNA2	0.00225022	0	SEMA3B_NRP1_PLXNA2	SEMA3B - (NRP1+PLXNA2)	SEMA3	Secreted Signaling	PMID: 27533782
Fibroblast	MTC	SEMA3B	NRP1_PLXNA4	0.00109474	0	SEMA3B_NRP1_PLXNA4	SEMA3B - (NRP1+PLXNA4)	SEMA3	Secreted Signaling	PMID: 27533782
Endothelial_cell	MTC	SEMA3B	NRP1_PLXNA4	0.000854846	0	SEMA3B_NRP1_PLXNA4	SEMA3B - (NRP1+PLXNA4)	SEMA3	Secreted Signaling	PMID: 27533782
Fibroblast	pDC	SEMA3B	NRP1_PLXNA4	0.00178721	0	SEMA3B_NRP1_PLXNA4	SEMA3B - (NRP1+PLXNA4)	SEMA3	Secreted Signaling	PMID: 27533782
Endothelial_cell	pDC	SEMA3B	NRP1_PLXNA4	0.00139578	0	SEMA3B_NRP1_PLXNA4	SEMA3B - (NRP1+PLXNA4)	SEMA3	Secreted Signaling	PMID: 27533782
Fibroblast	MTC	SEMA3C	NRP1_PLXNA2	0.00063887	0	SEMA3C_NRP1_PLXNA2	SEMA3C - (NRP1+PLXNA2)	SEMA3	Secreted Signaling	PMID: 27533782
pDC	MTC	SEMA3C	NRP1_PLXNA2	0.0015056	0	SEMA3C_NRP1_PLXNA2	SEMA3C - (NRP1+PLXNA2)	SEMA3	Secreted Signaling	PMID: 27533782
Fibroblast	ETC	SEMA3C	NRP1_PLXNA2	0.0015321	0	SEMA3C_NRP1_PLXNA2	SEMA3C - (NRP1+PLXNA2)	SEMA3	Secreted Signaling	PMID: 27533782
pDC	ETC	SEMA3C	NRP1_PLXNA2	0.00360629	0	SEMA3C_NRP1_PLXNA2	SEMA3C - (NRP1+PLXNA2)	SEMA3	Secreted Signaling	PMID: 27533782
Fibroblast	MTC	SEMA3C	NRP1_PLXNA4	0.000581779	0	SEMA3C_NRP1_PLXNA4	SEMA3C - (NRP1+PLXNA4)	SEMA3	Secreted Signaling	PMID: 27533782
pDC	MTC	SEMA3C	NRP1_PLXNA4	0.00137117	0	SEMA3C_NRP1_PLXNA4	SEMA3C - (NRP1+PLXNA4)	SEMA3	Secreted Signaling	PMID: 27533782
Fibroblast	pDC	SEMA3C	NRP1_PLXNA4	0.000950088	0	SEMA3C_NRP1_PLXNA4	SEMA3C - (NRP1+PLXNA4)	SEMA3	Secreted Signaling	PMID: 27533782
pDC	pDC	SEMA3C	NRP1_PLXNA4	0.0022381	0	SEMA3C_NRP1_PLXNA4	SEMA3C - (NRP1+PLXNA4)	SEMA3	Secreted Signaling	PMID: 27533782
Fibroblast	MTC	SEMA3B	NRP2_PLXNA2	0.00106387	0	SEMA3B_NRP2_PLXNA2	SEMA3B - (NRP2+PLXNA2)	SEMA3	Secreted Signaling	PMID: 27533782
Endothelial_cell	MTC	SEMA3B	NRP2_PLXNA2	0.000830735	0	SEMA3B_NRP2_PLXNA2	SEMA3B - (NRP2+PLXNA2)	SEMA3	Secreted Signaling	PMID: 27533782
Fibroblast	ETC	SEMA3B	NRP2_PLXNA2	0.00277241	0	SEMA3B_NRP2_PLXNA2	SEMA3B - (NRP2+PLXNA2)	SEMA3	Secreted Signaling	PMID: 27533782
Endothelial_cell	ETC	SEMA3B	NRP2_PLXNA2	0.00216568	0	SEMA3B_NRP2_PLXNA2	SEMA3B - (NRP2+PLXNA2)	SEMA3	Secreted Signaling	PMID: 27533782
Fibroblast	MTC	SEMA3B	NRP2_PLXNA4	0.000968839	0	SEMA3B_NRP2_PLXNA4	SEMA3B - (NRP2+PLXNA4)	SEMA3	Secreted Signaling	PMID: 27533782
Endothelial_cell	MTC	SEMA3B	NRP2_PLXNA4	0.000756513	0	SEMA3B_NRP2_PLXNA4	SEMA3B - (NRP2+PLXNA4)	SEMA3	Secreted Signaling	PMID: 27533782
Fibroblast	MTC	SEMA3C	NRP2_PLXNA2	0.000565366	0	SEMA3C_NRP2_PLXNA2	SEMA3C - (NRP2+PLXNA2)	SEMA3	Secreted Signaling	PMID: 27533782
pDC	MTC	SEMA3C	NRP2_PLXNA2	0.00133251	0	SEMA3C_NRP2_PLXNA2	SEMA3C - (NRP2+PLXNA2)	SEMA3	Secreted Signaling	PMID: 27533782
Fibroblast	ETC	SEMA3C	NRP2_PLXNA2	0.0014745	0	SEMA3C_NRP2_PLXNA2	SEMA3C - (NRP2+PLXNA2)	SEMA3	Secreted Signaling	PMID: 27533782
pDC	ETC	SEMA3C	NRP2_PLXNA2	0.00347098	0	SEMA3C_NRP2_PLXNA2	SEMA3C - (NRP2+PLXNA2)	SEMA3	Secreted Signaling	PMID: 27533782
Fibroblast	MTC	SEMA3C	NRP2_PLXNA4	0.000514841	0	SEMA3C_NRP2_PLXNA4	SEMA3C - (NRP2+PLXNA4)	SEMA3	Secreted Signaling	PMID: 27533782
pDC	MTC	SEMA3C	NRP2_PLXNA4	0.00121351	0	SEMA3C_NRP2_PLXNA4	SEMA3C - (NRP2+PLXNA4)	SEMA3	Secreted Signaling	PMID: 27533782
Endothelial_cell	MTC	SEMA3F	NRP2_PLXNA2	0.0026892	0	SEMA3F_NRP2_PLXNA2	SEMA3F - (NRP2+PLXNA2)	SEMA3	Secreted Signaling	PMID: 27533782
Endothelial_cell	ETC	SEMA3F	NRP2_PLXNA2	0.00698967	0	SEMA3F_NRP2_PLXNA2	SEMA3F - (NRP2+PLXNA2)	SEMA3	Secreted Signaling	PMID: 27533782
Endothelial_cell	MTC	SEMA3F	NRP2_PLXNA4	0.00244933	0	SEMA3F_NRP2_PLXNA4	SEMA3F - (NRP2+PLXNA4)	SEMA3	Secreted Signaling	PMID: 27533782
Fibroblast	Macrophage	SEMA3C	NRP1_NRP2	0.00177235	0	SEMA3C_NRP1_NRP2	SEMA3C - (NRP1+NRP2)	SEMA3	Secreted Signaling	PMID: 27533782
pDC	Macrophage	SEMA3C	NRP1_NRP2	0.00417043	0	SEMA3C_NRP1_NRP2	SEMA3C - (NRP1+NRP2)	SEMA3	Secreted Signaling	PMID: 27533782
Fibroblast	MTC	SEMA3C	NRP1_NRP2	0.000688764	0	SEMA3C_NRP1_NRP2	SEMA3C - (NRP1+NRP2)	SEMA3	Secreted Signaling	PMID: 27533782
pDC	MTC	SEMA3C	NRP1_NRP2	0.00162308	0	SEMA3C_NRP1_NRP2	SEMA3C - (NRP1+NRP2)	SEMA3	Secreted Signaling	PMID: 27533782
Fibroblast	ETC	SEMA3C	NRP1_NRP2	0.00126685	0	SEMA3C_NRP1_NRP2	SEMA3C - (NRP1+NRP2)	SEMA3	Secreted Signaling	PMID: 27533782
pDC	ETC	SEMA3C	NRP1_NRP2	0.00298299	0	SEMA3C_NRP1_NRP2	SEMA3C - (NRP1+NRP2)	SEMA3	Secreted Signaling	PMID: 27533782
Fibroblast	Macrophage	SEMA3C	PLXND1	0.00167007	0	SEMA3C_PLXND1	SEMA3C - PLXND1	SEMA3	Secreted Signaling	PMID: 27533782
pDC	Macrophage	SEMA3C	PLXND1	0.00393029	0	SEMA3C_PLXND1	SEMA3C - PLXND1	SEMA3	Secreted Signaling	PMID: 27533782
Fibroblast	MTC	SEMA3C	PLXND1	0.00022591	0	SEMA3C_PLXND1	SEMA3C - PLXND1	SEMA3	Secreted Signaling	PMID: 27533782
pDC	MTC	SEMA3C	PLXND1	0.000532695	0	SEMA3C_PLXND1	SEMA3C - PLXND1	SEMA3	Secreted Signaling	PMID: 27533782
Fibroblast	Monocyte	SEMA3C	PLXND1	0.000516635	0	SEMA3C_PLXND1	SEMA3C - PLXND1	SEMA3	Secreted Signaling	PMID: 27533782
pDC	Monocyte	SEMA3C	PLXND1	0.00121774	0	SEMA3C_PLXND1	SEMA3C - PLXND1	SEMA3	Secreted Signaling	PMID: 27533782
Fibroblast	ETC	SEMA3C	PLXND1	0.000798484	0	SEMA3C_PLXND1	SEMA3C - PLXND1	SEMA3	Secreted Signaling	PMID: 27533782
pDC	ETC	SEMA3C	PLXND1	0.00188136	0	SEMA3C_PLXND1	SEMA3C - PLXND1	SEMA3	Secreted Signaling	PMID: 27533782
Fibroblast	cDC	SEMA3C	PLXND1	0.000366579	0	SEMA3C_PLXND1	SEMA3C - PLXND1	SEMA3	Secreted Signaling	PMID: 27533782
pDC	cDC	SEMA3C	PLXND1	0.000864225	0	SEMA3C_PLXND1	SEMA3C - PLXND1	SEMA3	Secreted Signaling	PMID: 27533782
Macrophage	ETC	ADM	CALCRL	0.00330134	0	ADM_CALCRL	ADM - CALCRL	CALCR	Secreted Signaling	KEGG: hsa04080
Monocyte	ETC	ADM	CALCRL	0.00324874	0	ADM_CALCRL	ADM - CALCRL	CALCR	Secreted Signaling	KEGG: hsa04080
Macrophage	Monocyte	ANXA1	FPR2	0.0063543	0	ANXA1_FPR2	ANXA1 - FPR2	ANNEXIN	Secreted Signaling	PMID: 23230437
Fibroblast	Monocyte	ANXA1	FPR2	0.0107521	0	ANXA1_FPR2	ANXA1 - FPR2	ANNEXIN	Secreted Signaling	PMID: 23230437
CD4_TC	Monocyte	ANXA1	FPR2	0.00906417	0	ANXA1_FPR2	ANXA1 - FPR2	ANNEXIN	Secreted Signaling	PMID: 23230437
CD8_TC	Monocyte	ANXA1	FPR2	0.00644475	0	ANXA1_FPR2	ANXA1 - FPR2	ANNEXIN	Secreted Signaling	PMID: 23230437
Monocyte	Monocyte	ANXA1	FPR2	0.00678571	0	ANXA1_FPR2	ANXA1 - FPR2	ANNEXIN	Secreted Signaling	PMID: 23230437
Endothelial_cell	Monocyte	ANXA1	FPR2	0.0106544	0	ANXA1_FPR2	ANXA1 - FPR2	ANNEXIN	Secreted Signaling	PMID: 23230437
cDC	Monocyte	ANXA1	FPR2	0.00763615	0	ANXA1_FPR2	ANXA1 - FPR2	ANNEXIN	Secreted Signaling	PMID: 23230437
NK	Monocyte	ANXA1	FPR2	0.00186727	0	ANXA1_FPR2	ANXA1 - FPR2	ANNEXIN	Secreted Signaling	PMID: 23230437
NKT	Monocyte	ANXA1	FPR2	0.00883102	0	ANXA1_FPR2	ANXA1 - FPR2	ANNEXIN	Secreted Signaling	PMID: 23230437
Mast_cell	Monocyte	ANXA1	FPR2	0.0165366	0	ANXA1_FPR2	ANXA1 - FPR2	ANNEXIN	Secreted Signaling	PMID: 23230437
Macrophage	Macrophage	ANXA1	FPR1	0.0361936	0	ANXA1_FPR1	ANXA1 - FPR1	ANNEXIN	Secreted Signaling	PMID: 23230437
Fibroblast	Macrophage	ANXA1	FPR1	0.0599963	0	ANXA1_FPR1	ANXA1 - FPR1	ANNEXIN	Secreted Signaling	PMID: 23230437
CD4_TC	Macrophage	ANXA1	FPR1	0.0509759	0	ANXA1_FPR1	ANXA1 - FPR1	ANNEXIN	Secreted Signaling	PMID: 23230437
CD8_TC	Macrophage	ANXA1	FPR1	0.0366931	0	ANXA1_FPR1	ANXA1 - FPR1	ANNEXIN	Secreted Signaling	PMID: 23230437
Monocyte	Macrophage	ANXA1	FPR1	0.0385722	0	ANXA1_FPR1	ANXA1 - FPR1	ANNEXIN	Secreted Signaling	PMID: 23230437
Endothelial_cell	Macrophage	ANXA1	FPR1	0.0594781	0	ANXA1_FPR1	ANXA1 - FPR1	ANNEXIN	Secreted Signaling	PMID: 23230437
cDC	Macrophage	ANXA1	FPR1	0.043233	0	ANXA1_FPR1	ANXA1 - FPR1	ANNEXIN	Secreted Signaling	PMID: 23230437
NK	Macrophage	ANXA1	FPR1	0.0108662	0	ANXA1_FPR1	ANXA1 - FPR1	ANNEXIN	Secreted Signaling	PMID: 23230437
NKT	Macrophage	ANXA1	FPR1	0.0497188	0	ANXA1_FPR1	ANXA1 - FPR1	ANNEXIN	Secreted Signaling	PMID: 23230437
Mast_cell	Macrophage	ANXA1	FPR1	0.0898666	0	ANXA1_FPR1	ANXA1 - FPR1	ANNEXIN	Secreted Signaling	PMID: 23230437
Macrophage	Monocyte	ANXA1	FPR1	0.0659603	0	ANXA1_FPR1	ANXA1 - FPR1	ANNEXIN	Secreted Signaling	PMID: 23230437
Fibroblast	Monocyte	ANXA1	FPR1	0.107163	0	ANXA1_FPR1	ANXA1 - FPR1	ANNEXIN	Secreted Signaling	PMID: 23230437
CD4_TC	Monocyte	ANXA1	FPR1	0.0917429	0	ANXA1_FPR1	ANXA1 - FPR1	ANNEXIN	Secreted Signaling	PMID: 23230437
CD8_TC	Monocyte	ANXA1	FPR1	0.0668422	0	ANXA1_FPR1	ANXA1 - FPR1	ANNEXIN	Secreted Signaling	PMID: 23230437
Monocyte	Monocyte	ANXA1	FPR1	0.0701529	0	ANXA1_FPR1	ANXA1 - FPR1	ANNEXIN	Secreted Signaling	PMID: 23230437
Endothelial_cell	Monocyte	ANXA1	FPR1	0.106283	0	ANXA1_FPR1	ANXA1 - FPR1	ANNEXIN	Secreted Signaling	PMID: 23230437
cDC	Monocyte	ANXA1	FPR1	0.0783187	0	ANXA1_FPR1	ANXA1 - FPR1	ANNEXIN	Secreted Signaling	PMID: 23230437
NK	Monocyte	ANXA1	FPR1	0.0202404	0	ANXA1_FPR1	ANXA1 - FPR1	ANNEXIN	Secreted Signaling	PMID: 23230437
NKT	Monocyte	ANXA1	FPR1	0.0895754	0	ANXA1_FPR1	ANXA1 - FPR1	ANNEXIN	Secreted Signaling	PMID: 23230437
Mast_cell	Monocyte	ANXA1	FPR1	0.156603	0	ANXA1_FPR1	ANXA1 - FPR1	ANNEXIN	Secreted Signaling	PMID: 23230437
Macrophage	cDC	ANXA1	FPR1	0.0340172	0	ANXA1_FPR1	ANXA1 - FPR1	ANNEXIN	Secreted Signaling	PMID: 23230437
Fibroblast	cDC	ANXA1	FPR1	0.0564725	0	ANXA1_FPR1	ANXA1 - FPR1	ANNEXIN	Secreted Signaling	PMID: 23230437
CD4_TC	cDC	ANXA1	FPR1	0.0479549	0	ANXA1_FPR1	ANXA1 - FPR1	ANNEXIN	Secreted Signaling	PMID: 23230437
CD8_TC	cDC	ANXA1	FPR1	0.0344878	0	ANXA1_FPR1	ANXA1 - FPR1	ANNEXIN	Secreted Signaling	PMID: 23230437
Monocyte	cDC	ANXA1	FPR1	0.0362582	0	ANXA1_FPR1	ANXA1 - FPR1	ANNEXIN	Secreted Signaling	PMID: 23230437
Endothelial_cell	cDC	ANXA1	FPR1	0.0559829	0	ANXA1_FPR1	ANXA1 - FPR1	ANNEXIN	Secreted Signaling	PMID: 23230437
cDC	cDC	ANXA1	FPR1	0.0406512	0	ANXA1_FPR1	ANXA1 - FPR1	ANNEXIN	Secreted Signaling	PMID: 23230437
NKT	cDC	ANXA1	FPR1	0.0467686	0	ANXA1_FPR1	ANXA1 - FPR1	ANNEXIN	Secreted Signaling	PMID: 23230437
Mast_cell	cDC	ANXA1	FPR1	0.0847466	0	ANXA1_FPR1	ANXA1 - FPR1	ANNEXIN	Secreted Signaling	PMID: 23230437
Macrophage	MTC	GAS6	AXL	0.00806775	0	GAS6_AXL	GAS6 - AXL	GAS	Secreted Signaling	PMID: 27801848
Fibroblast	MTC	GAS6	AXL	0.00422433	0	GAS6_AXL	GAS6 - AXL	GAS	Secreted Signaling	PMID: 27801848
Endothelial_cell	MTC	GAS6	AXL	0.00501092	0	GAS6_AXL	GAS6 - AXL	GAS	Secreted Signaling	PMID: 27801848
cDC	MTC	GAS6	AXL	0.00666866	0	GAS6_AXL	GAS6 - AXL	GAS	Secreted Signaling	PMID: 27801848
BC	MTC	GAS6	AXL	0.00580691	0	GAS6_AXL	GAS6 - AXL	GAS	Secreted Signaling	PMID: 27801848
pDC	MTC	GAS6	AXL	0.0201358	0	GAS6_AXL	GAS6 - AXL	GAS	Secreted Signaling	PMID: 27801848
Macrophage	ETC	GAS6	AXL	0.00845044	0	GAS6_AXL	GAS6 - AXL	GAS	Secreted Signaling	PMID: 27801848
Fibroblast	ETC	GAS6	AXL	0.00442552	0	GAS6_AXL	GAS6 - AXL	GAS	Secreted Signaling	PMID: 27801848
Endothelial_cell	ETC	GAS6	AXL	0.00524938	0	GAS6_AXL	GAS6 - AXL	GAS	Secreted Signaling	PMID: 27801848
cDC	ETC	GAS6	AXL	0.00698545	0	GAS6_AXL	GAS6 - AXL	GAS	Secreted Signaling	PMID: 27801848
BC	ETC	GAS6	AXL	0.00608302	0	GAS6_AXL	GAS6 - AXL	GAS	Secreted Signaling	PMID: 27801848
pDC	ETC	GAS6	AXL	0.0210788	0	GAS6_AXL	GAS6 - AXL	GAS	Secreted Signaling	PMID: 27801848
Macrophage	cDC	GAS6	AXL	0.00404497	0	GAS6_AXL	GAS6 - AXL	GAS	Secreted Signaling	PMID: 27801848
Fibroblast	cDC	GAS6	AXL	0.00211389	0	GAS6_AXL	GAS6 - AXL	GAS	Secreted Signaling	PMID: 27801848
Endothelial_cell	cDC	GAS6	AXL	0.0025085	0	GAS6_AXL	GAS6 - AXL	GAS	Secreted Signaling	PMID: 27801848
cDC	cDC	GAS6	AXL	0.00334115	0	GAS6_AXL	GAS6 - AXL	GAS	Secreted Signaling	PMID: 27801848
BC	cDC	GAS6	AXL	0.00290814	0	GAS6_AXL	GAS6 - AXL	GAS	Secreted Signaling	PMID: 27801848
pDC	cDC	GAS6	AXL	0.0101572	0	GAS6_AXL	GAS6 - AXL	GAS	Secreted Signaling	PMID: 27801848
Macrophage	Macrophage	GAS6	MERTK	0.00485712	0	GAS6_MERTK	GAS6 - MERTK	GAS	Secreted Signaling	PMID: 27801848
Fibroblast	Macrophage	GAS6	MERTK	0.00253931	0	GAS6_MERTK	GAS6 - MERTK	GAS	Secreted Signaling	PMID: 27801848
Endothelial_cell	Macrophage	GAS6	MERTK	0.00301309	0	GAS6_MERTK	GAS6 - MERTK	GAS	Secreted Signaling	PMID: 27801848
cDC	Macrophage	GAS6	MERTK	0.00401256	0	GAS6_MERTK	GAS6 - MERTK	GAS	Secreted Signaling	PMID: 27801848
BC	Macrophage	GAS6	MERTK	0.00349284	0	GAS6_MERTK	GAS6 - MERTK	GAS	Secreted Signaling	PMID: 27801848
pDC	Macrophage	GAS6	MERTK	0.0121816	0	GAS6_MERTK	GAS6 - MERTK	GAS	Secreted Signaling	PMID: 27801848
Macrophage	Monocyte	GRN	SORT1	0.0125008	0	GRN_SORT1	GRN - SORT1	GRN	Secreted Signaling	PMID: 29555433
Fibroblast	Monocyte	GRN	SORT1	0.00495957	0	GRN_SORT1	GRN - SORT1	GRN	Secreted Signaling	PMID: 29555433
Monocyte	Monocyte	GRN	SORT1	0.0105211	0	GRN_SORT1	GRN - SORT1	GRN	Secreted Signaling	PMID: 29555433
Endothelial_cell	Monocyte	GRN	SORT1	0.00593851	0	GRN_SORT1	GRN - SORT1	GRN	Secreted Signaling	PMID: 29555433
cDC	Monocyte	GRN	SORT1	0.00987114	0	GRN_SORT1	GRN - SORT1	GRN	Secreted Signaling	PMID: 29555433
BC	Monocyte	GRN	SORT1	0.000658954	0	GRN_SORT1	GRN - SORT1	GRN	Secreted Signaling	PMID: 29555433
pDC	Monocyte	GRN	SORT1	0.0100959	0	GRN_SORT1	GRN - SORT1	GRN	Secreted Signaling	PMID: 29555433
Mast_cell	Monocyte	GRN	SORT1	0.00176852	0	GRN_SORT1	GRN - SORT1	GRN	Secreted Signaling	PMID: 29555433
Macrophage	cDC	GRN	SORT1	0.0107334	0	GRN_SORT1	GRN - SORT1	GRN	Secreted Signaling	PMID: 29555433
Fibroblast	cDC	GRN	SORT1	0.00425378	0	GRN_SORT1	GRN - SORT1	GRN	Secreted Signaling	PMID: 29555433
Monocyte	cDC	GRN	SORT1	0.00903107	0	GRN_SORT1	GRN - SORT1	GRN	Secreted Signaling	PMID: 29555433
Endothelial_cell	cDC	GRN	SORT1	0.00509412	0	GRN_SORT1	GRN - SORT1	GRN	Secreted Signaling	PMID: 29555433
cDC	cDC	GRN	SORT1	0.00847234	0	GRN_SORT1	GRN - SORT1	GRN	Secreted Signaling	PMID: 29555433
BC	cDC	GRN	SORT1	0.000564832	0	GRN_SORT1	GRN - SORT1	GRN	Secreted Signaling	PMID: 29555433
pDC	cDC	GRN	SORT1	0.00866552	0	GRN_SORT1	GRN - SORT1	GRN	Secreted Signaling	PMID: 29555433
Mast_cell	cDC	GRN	SORT1	0.00151615	0	GRN_SORT1	GRN - SORT1	GRN	Secreted Signaling	PMID: 29555433
Macrophage	Macrophage	LGALS9	PTPRC	0.0445307	0	LGALS9_CD45	LGALS9 - CD45	GALECTIN	Secreted Signaling	PMID: 30120235
Monocyte	Macrophage	LGALS9	PTPRC	0.0389115	0	LGALS9_CD45	LGALS9 - CD45	GALECTIN	Secreted Signaling	PMID: 30120235
cDC	Macrophage	LGALS9	PTPRC	0.0327327	0	LGALS9_CD45	LGALS9 - CD45	GALECTIN	Secreted Signaling	PMID: 30120235
Macrophage	CD4_TC	LGALS9	PTPRC	0.0592856	0	LGALS9_CD45	LGALS9 - CD45	GALECTIN	Secreted Signaling	PMID: 30120235
Monocyte	CD4_TC	LGALS9	PTPRC	0.0519057	0	LGALS9_CD45	LGALS9 - CD45	GALECTIN	Secreted Signaling	PMID: 30120235
cDC	CD4_TC	LGALS9	PTPRC	0.0437574	0	LGALS9_CD45	LGALS9 - CD45	GALECTIN	Secreted Signaling	PMID: 30120235
Macrophage	CD8_TC	LGALS9	PTPRC	0.0692442	0	LGALS9_CD45	LGALS9 - CD45	GALECTIN	Secreted Signaling	PMID: 30120235
Monocyte	CD8_TC	LGALS9	PTPRC	0.0607047	0	LGALS9_CD45	LGALS9 - CD45	GALECTIN	Secreted Signaling	PMID: 30120235
cDC	CD8_TC	LGALS9	PTPRC	0.0512498	0	LGALS9_CD45	LGALS9 - CD45	GALECTIN	Secreted Signaling	PMID: 30120235
Macrophage	Monocyte	LGALS9	PTPRC	0.0552506	0	LGALS9_CD45	LGALS9 - CD45	GALECTIN	Secreted Signaling	PMID: 30120235
Monocyte	Monocyte	LGALS9	PTPRC	0.0483472	0	LGALS9_CD45	LGALS9 - CD45	GALECTIN	Secreted Signaling	PMID: 30120235
cDC	Monocyte	LGALS9	PTPRC	0.0407335	0	LGALS9_CD45	LGALS9 - CD45	GALECTIN	Secreted Signaling	PMID: 30120235
Macrophage	cDC	LGALS9	PTPRC	0.0506488	0	LGALS9_CD45	LGALS9 - CD45	GALECTIN	Secreted Signaling	PMID: 30120235
Monocyte	cDC	LGALS9	PTPRC	0.0442934	0	LGALS9_CD45	LGALS9 - CD45	GALECTIN	Secreted Signaling	PMID: 30120235
cDC	cDC	LGALS9	PTPRC	0.0372931	0	LGALS9_CD45	LGALS9 - CD45	GALECTIN	Secreted Signaling	PMID: 30120235
Macrophage	BC	LGALS9	PTPRC	0.00950615	0	LGALS9_CD45	LGALS9 - CD45	GALECTIN	Secreted Signaling	PMID: 30120235
Macrophage	NK	LGALS9	PTPRC	0.057445	0	LGALS9_CD45	LGALS9 - CD45	GALECTIN	Secreted Signaling	PMID: 30120235
Monocyte	NK	LGALS9	PTPRC	0.050282	0	LGALS9_CD45	LGALS9 - CD45	GALECTIN	Secreted Signaling	PMID: 30120235
cDC	NK	LGALS9	PTPRC	0.0423772	0	LGALS9_CD45	LGALS9 - CD45	GALECTIN	Secreted Signaling	PMID: 30120235
Macrophage	NKT	LGALS9	PTPRC	0.0667267	0	LGALS9_CD45	LGALS9 - CD45	GALECTIN	Secreted Signaling	PMID: 30120235
Monocyte	NKT	LGALS9	PTPRC	0.0584781	0	LGALS9_CD45	LGALS9 - CD45	GALECTIN	Secreted Signaling	PMID: 30120235
cDC	NKT	LGALS9	PTPRC	0.0493517	0	LGALS9_CD45	LGALS9 - CD45	GALECTIN	Secreted Signaling	PMID: 30120235
Macrophage	pDC	LGALS9	PTPRC	0.0372252	0	LGALS9_CD45	LGALS9 - CD45	GALECTIN	Secreted Signaling	PMID: 30120235
Monocyte	pDC	LGALS9	PTPRC	0.0324965	0	LGALS9_CD45	LGALS9 - CD45	GALECTIN	Secreted Signaling	PMID: 30120235
cDC	pDC	LGALS9	PTPRC	0.0273074	0	LGALS9_CD45	LGALS9 - CD45	GALECTIN	Secreted Signaling	PMID: 30120235
Macrophage	Mast_cell	LGALS9	PTPRC	0.010469	0	LGALS9_CD45	LGALS9 - CD45	GALECTIN	Secreted Signaling	PMID: 30120235
Macrophage	MTC	PROS1	AXL	0.00128961	0	PROS1_AXL	PROS1 - AXL	PROS	Secreted Signaling	PMID: 29531161
Fibroblast	MTC	PROS1	AXL	0.00445263	0	PROS1_AXL	PROS1 - AXL	PROS	Secreted Signaling	PMID: 29531161
Endothelial_cell	MTC	PROS1	AXL	0.00564069	0	PROS1_AXL	PROS1 - AXL	PROS	Secreted Signaling	PMID: 29531161
Macrophage	ETC	PROS1	AXL	0.00135122	0	PROS1_AXL	PROS1 - AXL	PROS	Secreted Signaling	PMID: 29531161
Fibroblast	ETC	PROS1	AXL	0.00466464	0	PROS1_AXL	PROS1 - AXL	PROS	Secreted Signaling	PMID: 29531161
Endothelial_cell	ETC	PROS1	AXL	0.00590894	0	PROS1_AXL	PROS1 - AXL	PROS	Secreted Signaling	PMID: 29531161
Macrophage	cDC	PROS1	AXL	0.000644384	0	PROS1_AXL	PROS1 - AXL	PROS	Secreted Signaling	PMID: 29531161
Fibroblast	cDC	PROS1	AXL	0.00222839	0	PROS1_AXL	PROS1 - AXL	PROS	Secreted Signaling	PMID: 29531161
Endothelial_cell	cDC	PROS1	AXL	0.00282465	0	PROS1_AXL	PROS1 - AXL	PROS	Secreted Signaling	PMID: 29531161
Fibroblast	Macrophage	RARRES2	CMKLR1	0.00562766	0	RARRES2_CMKLR1	RARRES2 - CMKLR1	CHEMERIN	Secreted Signaling	PMID: 24671882
Endothelial_cell	Macrophage	RARRES2	CMKLR1	0.00121404	0	RARRES2_CMKLR1	RARRES2 - CMKLR1	CHEMERIN	Secreted Signaling	PMID: 24671882
Macrophage	NK	BAG6	NCR3	0.00149886	0	BAG6_NCR3-PS	BAG6 - NCR3-PS	BAG	Secreted Signaling	PMID: 30021652
Fibroblast	NK	BAG6	NCR3	0.00271308	0	BAG6_NCR3-PS	BAG6 - NCR3-PS	BAG	Secreted Signaling	PMID: 30021652
Monocyte	NK	BAG6	NCR3	0.00166377	0	BAG6_NCR3-PS	BAG6 - NCR3-PS	BAG	Secreted Signaling	PMID: 30021652
Endothelial_cell	NK	BAG6	NCR3	0.00334969	0	BAG6_NCR3-PS	BAG6 - NCR3-PS	BAG	Secreted Signaling	PMID: 30021652
cDC	NK	BAG6	NCR3	0.00129463	0	BAG6_NCR3-PS	BAG6 - NCR3-PS	BAG	Secreted Signaling	PMID: 30021652
pDC	NK	BAG6	NCR3	0.0016263	0	BAG6_NCR3-PS	BAG6 - NCR3-PS	BAG	Secreted Signaling	PMID: 30021652
Macrophage	NKT	BAG6	NCR3	0.00137348	0	BAG6_NCR3-PS	BAG6 - NCR3-PS	BAG	Secreted Signaling	PMID: 30021652
Fibroblast	NKT	BAG6	NCR3	0.00248637	0	BAG6_NCR3-PS	BAG6 - NCR3-PS	BAG	Secreted Signaling	PMID: 30021652
Monocyte	NKT	BAG6	NCR3	0.00152461	0	BAG6_NCR3-PS	BAG6 - NCR3-PS	BAG	Secreted Signaling	PMID: 30021652
Endothelial_cell	NKT	BAG6	NCR3	0.00306995	0	BAG6_NCR3-PS	BAG6 - NCR3-PS	BAG	Secreted Signaling	PMID: 30021652
cDC	NKT	BAG6	NCR3	0.00118631	0	BAG6_NCR3-PS	BAG6 - NCR3-PS	BAG	Secreted Signaling	PMID: 30021652
pDC	NKT	BAG6	NCR3	0.00149027	0	BAG6_NCR3-PS	BAG6 - NCR3-PS	BAG	Secreted Signaling	PMID: 30021652
Macrophage	Macrophage	LGALS9	HAVCR2	0.0161882	0	LGALS9_HAVCR2	LGALS9 - HAVCR2	GALECTIN	Secreted Signaling	PMID: 27192565
Monocyte	Macrophage	LGALS9	HAVCR2	0.0140927	0	LGALS9_HAVCR2	LGALS9 - HAVCR2	GALECTIN	Secreted Signaling	PMID: 27192565
cDC	Macrophage	LGALS9	HAVCR2	0.0118065	0	LGALS9_HAVCR2	LGALS9 - HAVCR2	GALECTIN	Secreted Signaling	PMID: 27192565
Macrophage	Monocyte	LGALS9	HAVCR2	0.00578421	0	LGALS9_HAVCR2	LGALS9 - HAVCR2	GALECTIN	Secreted Signaling	PMID: 27192565
Monocyte	Monocyte	LGALS9	HAVCR2	0.00502859	0	LGALS9_HAVCR2	LGALS9 - HAVCR2	GALECTIN	Secreted Signaling	PMID: 27192565
cDC	Monocyte	LGALS9	HAVCR2	0.00420654	0	LGALS9_HAVCR2	LGALS9 - HAVCR2	GALECTIN	Secreted Signaling	PMID: 27192565
Macrophage	cDC	LGALS9	HAVCR2	0.0134966	0	LGALS9_HAVCR2	LGALS9 - HAVCR2	GALECTIN	Secreted Signaling	PMID: 27192565
Monocyte	cDC	LGALS9	HAVCR2	0.0117454	0	LGALS9_HAVCR2	LGALS9 - HAVCR2	GALECTIN	Secreted Signaling	PMID: 27192565
cDC	cDC	LGALS9	HAVCR2	0.00983616	0	LGALS9_HAVCR2	LGALS9 - HAVCR2	GALECTIN	Secreted Signaling	PMID: 27192565
Macrophage	Macrophage	LGALS9	CD44	0.043446	0	LGALS9_CD44	LGALS9 - CD44	GALECTIN	Secreted Signaling	PMID: 25065622
Monocyte	Macrophage	LGALS9	CD44	0.0379583	0	LGALS9_CD44	LGALS9 - CD44	GALECTIN	Secreted Signaling	PMID: 25065622
cDC	Macrophage	LGALS9	CD44	0.0319257	0	LGALS9_CD44	LGALS9 - CD44	GALECTIN	Secreted Signaling	PMID: 25065622
Macrophage	MTC	LGALS9	CD44	0.0150634	0	LGALS9_CD44	LGALS9 - CD44	GALECTIN	Secreted Signaling	PMID: 25065622
Monocyte	MTC	LGALS9	CD44	0.0131116	0	LGALS9_CD44	LGALS9 - CD44	GALECTIN	Secreted Signaling	PMID: 25065622
cDC	MTC	LGALS9	CD44	0.0109827	0	LGALS9_CD44	LGALS9 - CD44	GALECTIN	Secreted Signaling	PMID: 25065622
Macrophage	CD4_TC	LGALS9	CD44	0.0389682	0	LGALS9_CD44	LGALS9 - CD44	GALECTIN	Secreted Signaling	PMID: 25065622
Monocyte	CD4_TC	LGALS9	CD44	0.034026	0	LGALS9_CD44	LGALS9 - CD44	GALECTIN	Secreted Signaling	PMID: 25065622
cDC	CD4_TC	LGALS9	CD44	0.0285998	0	LGALS9_CD44	LGALS9 - CD44	GALECTIN	Secreted Signaling	PMID: 25065622
Macrophage	CD8_TC	LGALS9	CD44	0.0359374	0	LGALS9_CD44	LGALS9 - CD44	GALECTIN	Secreted Signaling	PMID: 25065622
Monocyte	CD8_TC	LGALS9	CD44	0.031367	0	LGALS9_CD44	LGALS9 - CD44	GALECTIN	Secreted Signaling	PMID: 25065622
cDC	CD8_TC	LGALS9	CD44	0.0263533	0	LGALS9_CD44	LGALS9 - CD44	GALECTIN	Secreted Signaling	PMID: 25065622
Macrophage	Monocyte	LGALS9	CD44	0.0545037	0	LGALS9_CD44	LGALS9 - CD44	GALECTIN	Secreted Signaling	PMID: 25065622
Monocyte	Monocyte	LGALS9	CD44	0.0476889	0	LGALS9_CD44	LGALS9 - CD44	GALECTIN	Secreted Signaling	PMID: 25065622
cDC	Monocyte	LGALS9	CD44	0.0401745	0	LGALS9_CD44	LGALS9 - CD44	GALECTIN	Secreted Signaling	PMID: 25065622
Macrophage	ETC	LGALS9	CD44	0.0128023	0	LGALS9_CD44	LGALS9 - CD44	GALECTIN	Secreted Signaling	PMID: 25065622
Monocyte	ETC	LGALS9	CD44	0.0111401	0	LGALS9_CD44	LGALS9 - CD44	GALECTIN	Secreted Signaling	PMID: 25065622
cDC	ETC	LGALS9	CD44	0.00932834	0	LGALS9_CD44	LGALS9 - CD44	GALECTIN	Secreted Signaling	PMID: 25065622
Macrophage	cDC	LGALS9	CD44	0.0375027	0	LGALS9_CD44	LGALS9 - CD44	GALECTIN	Secreted Signaling	PMID: 25065622
Monocyte	cDC	LGALS9	CD44	0.03274	0	LGALS9_CD44	LGALS9 - CD44	GALECTIN	Secreted Signaling	PMID: 25065622
cDC	cDC	LGALS9	CD44	0.027513	0	LGALS9_CD44	LGALS9 - CD44	GALECTIN	Secreted Signaling	PMID: 25065622
Macrophage	BC	LGALS9	CD44	0.0207466	0	LGALS9_CD44	LGALS9 - CD44	GALECTIN	Secreted Signaling	PMID: 25065622
Monocyte	BC	LGALS9	CD44	0.0180719	0	LGALS9_CD44	LGALS9 - CD44	GALECTIN	Secreted Signaling	PMID: 25065622
cDC	BC	LGALS9	CD44	0.0151501	0	LGALS9_CD44	LGALS9 - CD44	GALECTIN	Secreted Signaling	PMID: 25065622
Macrophage	NK	LGALS9	CD44	0.0358964	0	LGALS9_CD44	LGALS9 - CD44	GALECTIN	Secreted Signaling	PMID: 25065622
Monocyte	NK	LGALS9	CD44	0.0313311	0	LGALS9_CD44	LGALS9 - CD44	GALECTIN	Secreted Signaling	PMID: 25065622
cDC	NK	LGALS9	CD44	0.026323	0	LGALS9_CD44	LGALS9 - CD44	GALECTIN	Secreted Signaling	PMID: 25065622
Macrophage	NKT	LGALS9	CD44	0.0285733	0	LGALS9_CD44	LGALS9 - CD44	GALECTIN	Secreted Signaling	PMID: 25065622
Monocyte	NKT	LGALS9	CD44	0.0249152	0	LGALS9_CD44	LGALS9 - CD44	GALECTIN	Secreted Signaling	PMID: 25065622
cDC	NKT	LGALS9	CD44	0.0209105	0	LGALS9_CD44	LGALS9 - CD44	GALECTIN	Secreted Signaling	PMID: 25065622
Macrophage	pDC	LGALS9	CD44	0.0174191	0	LGALS9_CD44	LGALS9 - CD44	GALECTIN	Secreted Signaling	PMID: 25065622
Monocyte	pDC	LGALS9	CD44	0.0151668	0	LGALS9_CD44	LGALS9 - CD44	GALECTIN	Secreted Signaling	PMID: 25065622
cDC	pDC	LGALS9	CD44	0.0127085	0	LGALS9_CD44	LGALS9 - CD44	GALECTIN	Secreted Signaling	PMID: 25065622
Macrophage	Mast_cell	LGALS9	CD44	0.0532182	0	LGALS9_CD44	LGALS9 - CD44	GALECTIN	Secreted Signaling	PMID: 25065622
Monocyte	Mast_cell	LGALS9	CD44	0.0465563	0	LGALS9_CD44	LGALS9 - CD44	GALECTIN	Secreted Signaling	PMID: 25065622
cDC	Mast_cell	LGALS9	CD44	0.039213	0	LGALS9_CD44	LGALS9 - CD44	GALECTIN	Secreted Signaling	PMID: 25065622
Fibroblast	MTC	COL1A1	ITGA1_ITGB1	0.00506715	0	COL1A1_ITGA1_ITGB1	COL1A1 - (ITGA1+ITGB1)	COLLAGEN	ECM-Receptor	KEGG: hsa04512
Fibroblast	ETC	COL1A1	ITGA1_ITGB1	0.00575209	0	COL1A1_ITGA1_ITGB1	COL1A1 - (ITGA1+ITGB1)	COLLAGEN	ECM-Receptor	KEGG: hsa04512
Fibroblast	MTC	COL1A2	ITGA1_ITGB1	0.0544967	0	COL1A2_ITGA1_ITGB1	COL1A2 - (ITGA1+ITGB1)	COLLAGEN	ECM-Receptor	KEGG: hsa04512
Endothelial_cell	MTC	COL1A2	ITGA1_ITGB1	0.0425769	0	COL1A2_ITGA1_ITGB1	COL1A2 - (ITGA1+ITGB1)	COLLAGEN	ECM-Receptor	KEGG: hsa04512
Fibroblast	ETC	COL1A2	ITGA1_ITGB1	0.0614506	0	COL1A2_ITGA1_ITGB1	COL1A2 - (ITGA1+ITGB1)	COLLAGEN	ECM-Receptor	KEGG: hsa04512
Endothelial_cell	ETC	COL1A2	ITGA1_ITGB1	0.0480872	0	COL1A2_ITGA1_ITGB1	COL1A2 - (ITGA1+ITGB1)	COLLAGEN	ECM-Receptor	KEGG: hsa04512
Endothelial_cell	MTC	COL4A1	ITGA1_ITGB1	0.00142354	0	COL4A1_ITGA1_ITGB1	COL4A1 - (ITGA1+ITGB1)	COLLAGEN	ECM-Receptor	KEGG: hsa04512
Endothelial_cell	ETC	COL4A1	ITGA1_ITGB1	0.00161676	0	COL4A1_ITGA1_ITGB1	COL4A1 - (ITGA1+ITGB1)	COLLAGEN	ECM-Receptor	KEGG: hsa04512
Endothelial_cell	MTC	COL4A2	ITGA1_ITGB1	0.00262572	0	COL4A2_ITGA1_ITGB1	COL4A2 - (ITGA1+ITGB1)	COLLAGEN	ECM-Receptor	KEGG: hsa04512
Endothelial_cell	ETC	COL4A2	ITGA1_ITGB1	0.00298164	0	COL4A2_ITGA1_ITGB1	COL4A2 - (ITGA1+ITGB1)	COLLAGEN	ECM-Receptor	KEGG: hsa04512
Fibroblast	MTC	COL6A1	ITGA1_ITGB1	0.0112422	0	COL6A1_ITGA1_ITGB1	COL6A1 - (ITGA1+ITGB1)	COLLAGEN	ECM-Receptor	KEGG: hsa04512
Endothelial_cell	MTC	COL6A1	ITGA1_ITGB1	0.0104643	0	COL6A1_ITGA1_ITGB1	COL6A1 - (ITGA1+ITGB1)	COLLAGEN	ECM-Receptor	KEGG: hsa04512
Fibroblast	ETC	COL6A1	ITGA1_ITGB1	0.0127512	0	COL6A1_ITGA1_ITGB1	COL6A1 - (ITGA1+ITGB1)	COLLAGEN	ECM-Receptor	KEGG: hsa04512
Endothelial_cell	ETC	COL6A1	ITGA1_ITGB1	0.0118701	0	COL6A1_ITGA1_ITGB1	COL6A1 - (ITGA1+ITGB1)	COLLAGEN	ECM-Receptor	KEGG: hsa04512
Fibroblast	MTC	COL6A2	ITGA1_ITGB1	0.0140017	0	COL6A2_ITGA1_ITGB1	COL6A2 - (ITGA1+ITGB1)	COLLAGEN	ECM-Receptor	KEGG: hsa04512
Endothelial_cell	MTC	COL6A2	ITGA1_ITGB1	0.00354181	0	COL6A2_ITGA1_ITGB1	COL6A2 - (ITGA1+ITGB1)	COLLAGEN	ECM-Receptor	KEGG: hsa04512
Fibroblast	ETC	COL6A2	ITGA1_ITGB1	0.0158751	0	COL6A2_ITGA1_ITGB1	COL6A2 - (ITGA1+ITGB1)	COLLAGEN	ECM-Receptor	KEGG: hsa04512
Endothelial_cell	ETC	COL6A2	ITGA1_ITGB1	0.0040214	0	COL6A2_ITGA1_ITGB1	COL6A2 - (ITGA1+ITGB1)	COLLAGEN	ECM-Receptor	KEGG: hsa04512
Fibroblast	MTC	COL6A3	ITGA1_ITGB1	0.0152355	0	COL6A3_ITGA1_ITGB1	COL6A3 - (ITGA1+ITGB1)	COLLAGEN	ECM-Receptor	KEGG: hsa04512
Endothelial_cell	MTC	COL6A3	ITGA1_ITGB1	0.0117168	0	COL6A3_ITGA1_ITGB1	COL6A3 - (ITGA1+ITGB1)	COLLAGEN	ECM-Receptor	KEGG: hsa04512
Fibroblast	ETC	COL6A3	ITGA1_ITGB1	0.0172711	0	COL6A3_ITGA1_ITGB1	COL6A3 - (ITGA1+ITGB1)	COLLAGEN	ECM-Receptor	KEGG: hsa04512
Endothelial_cell	ETC	COL6A3	ITGA1_ITGB1	0.0132886	0	COL6A3_ITGA1_ITGB1	COL6A3 - (ITGA1+ITGB1)	COLLAGEN	ECM-Receptor	KEGG: hsa04512
Fibroblast	MTC	COL9A3	ITGA1_ITGB1	0.00957145	0	COL9A3_ITGA1_ITGB1	COL9A3 - (ITGA1+ITGB1)	COLLAGEN	ECM-Receptor	KEGG: hsa04512
BC	MTC	COL9A3	ITGA1_ITGB1	0.00116721	0	COL9A3_ITGA1_ITGB1	COL9A3 - (ITGA1+ITGB1)	COLLAGEN	ECM-Receptor	KEGG: hsa04512
Fibroblast	ETC	COL9A3	ITGA1_ITGB1	0.0108586	0	COL9A3_ITGA1_ITGB1	COL9A3 - (ITGA1+ITGB1)	COLLAGEN	ECM-Receptor	KEGG: hsa04512
BC	ETC	COL9A3	ITGA1_ITGB1	0.00132568	0	COL9A3_ITGA1_ITGB1	COL9A3 - (ITGA1+ITGB1)	COLLAGEN	ECM-Receptor	KEGG: hsa04512
Fibroblast	MTC	COL1A1	ITGA2_ITGB1	0.0103414	0	COL1A1_ITGA2_ITGB1	COL1A1 - (ITGA2+ITGB1)	COLLAGEN	ECM-Receptor	KEGG: hsa04512
Fibroblast	ETC	COL1A1	ITGA2_ITGB1	0.00845691	0	COL1A1_ITGA2_ITGB1	COL1A1 - (ITGA2+ITGB1)	COLLAGEN	ECM-Receptor	KEGG: hsa04512
Fibroblast	MTC	COL1A2	ITGA2_ITGB1	0.105753	0	COL1A2_ITGA2_ITGB1	COL1A2 - (ITGA2+ITGB1)	COLLAGEN	ECM-Receptor	KEGG: hsa04512
Endothelial_cell	MTC	COL1A2	ITGA2_ITGB1	0.0836132	0	COL1A2_ITGA2_ITGB1	COL1A2 - (ITGA2+ITGB1)	COLLAGEN	ECM-Receptor	KEGG: hsa04512
Fibroblast	ETC	COL1A2	ITGA2_ITGB1	0.0880277	0	COL1A2_ITGA2_ITGB1	COL1A2 - (ITGA2+ITGB1)	COLLAGEN	ECM-Receptor	KEGG: hsa04512
Endothelial_cell	ETC	COL1A2	ITGA2_ITGB1	0.0693115	0	COL1A2_ITGA2_ITGB1	COL1A2 - (ITGA2+ITGB1)	COLLAGEN	ECM-Receptor	KEGG: hsa04512
Endothelial_cell	MTC	COL4A1	ITGA2_ITGB1	0.00291639	0	COL4A1_ITGA2_ITGB1	COL4A1 - (ITGA2+ITGB1)	COLLAGEN	ECM-Receptor	KEGG: hsa04512
Endothelial_cell	ETC	COL4A1	ITGA2_ITGB1	0.00238167	0	COL4A1_ITGA2_ITGB1	COL4A1 - (ITGA2+ITGB1)	COLLAGEN	ECM-Receptor	KEGG: hsa04512
Endothelial_cell	MTC	COL4A2	ITGA2_ITGB1	0.0053725	0	COL4A2_ITGA2_ITGB1	COL4A2 - (ITGA2+ITGB1)	COLLAGEN	ECM-Receptor	KEGG: hsa04512
Endothelial_cell	ETC	COL4A2	ITGA2_ITGB1	0.00438945	0	COL4A2_ITGA2_ITGB1	COL4A2 - (ITGA2+ITGB1)	COLLAGEN	ECM-Receptor	KEGG: hsa04512
Fibroblast	MTC	COL6A1	ITGA2_ITGB1	0.0227967	0	COL6A1_ITGA2_ITGB1	COL6A1 - (ITGA2+ITGB1)	COLLAGEN	ECM-Receptor	KEGG: hsa04512
Endothelial_cell	MTC	COL6A1	ITGA2_ITGB1	0.0212365	0	COL6A1_ITGA2_ITGB1	COL6A1 - (ITGA2+ITGB1)	COLLAGEN	ECM-Receptor	KEGG: hsa04512
Fibroblast	ETC	COL6A1	ITGA2_ITGB1	0.0186853	0	COL6A1_ITGA2_ITGB1	COL6A1 - (ITGA2+ITGB1)	COLLAGEN	ECM-Receptor	KEGG: hsa04512
Endothelial_cell	ETC	COL6A1	ITGA2_ITGB1	0.0174015	0	COL6A1_ITGA2_ITGB1	COL6A1 - (ITGA2+ITGB1)	COLLAGEN	ECM-Receptor	KEGG: hsa04512
Fibroblast	MTC	COL6A2	ITGA2_ITGB1	0.0283111	0	COL6A2_ITGA2_ITGB1	COL6A2 - (ITGA2+ITGB1)	COLLAGEN	ECM-Receptor	KEGG: hsa04512
Endothelial_cell	MTC	COL6A2	ITGA2_ITGB1	0.00723995	0	COL6A2_ITGA2_ITGB1	COL6A2 - (ITGA2+ITGB1)	COLLAGEN	ECM-Receptor	KEGG: hsa04512
Fibroblast	ETC	COL6A2	ITGA2_ITGB1	0.0232288	0	COL6A2_ITGA2_ITGB1	COL6A2 - (ITGA2+ITGB1)	COLLAGEN	ECM-Receptor	KEGG: hsa04512
Endothelial_cell	ETC	COL6A2	ITGA2_ITGB1	0.00591723	0	COL6A2_ITGA2_ITGB1	COL6A2 - (ITGA2+ITGB1)	COLLAGEN	ECM-Receptor	KEGG: hsa04512
Fibroblast	MTC	COL6A3	ITGA2_ITGB1	0.0307665	0	COL6A3_ITGA2_ITGB1	COL6A3 - (ITGA2+ITGB1)	COLLAGEN	ECM-Receptor	KEGG: hsa04512
Endothelial_cell	MTC	COL6A3	ITGA2_ITGB1	0.0237474	0	COL6A3_ITGA2_ITGB1	COL6A3 - (ITGA2+ITGB1)	COLLAGEN	ECM-Receptor	KEGG: hsa04512
Fibroblast	ETC	COL6A3	ITGA2_ITGB1	0.0252549	0	COL6A3_ITGA2_ITGB1	COL6A3 - (ITGA2+ITGB1)	COLLAGEN	ECM-Receptor	KEGG: hsa04512
Endothelial_cell	ETC	COL6A3	ITGA2_ITGB1	0.0194679	0	COL6A3_ITGA2_ITGB1	COL6A3 - (ITGA2+ITGB1)	COLLAGEN	ECM-Receptor	KEGG: hsa04512
Fibroblast	MTC	COL9A3	ITGA2_ITGB1	0.0194426	0	COL9A3_ITGA2_ITGB1	COL9A3 - (ITGA2+ITGB1)	COLLAGEN	ECM-Receptor	KEGG: hsa04512
BC	MTC	COL9A3	ITGA2_ITGB1	0.00239189	0	COL9A3_ITGA2_ITGB1	COL9A3 - (ITGA2+ITGB1)	COLLAGEN	ECM-Receptor	KEGG: hsa04512
Fibroblast	ETC	COL9A3	ITGA2_ITGB1	0.0159262	0	COL9A3_ITGA2_ITGB1	COL9A3 - (ITGA2+ITGB1)	COLLAGEN	ECM-Receptor	KEGG: hsa04512
BC	ETC	COL9A3	ITGA2_ITGB1	0.00195315	0	COL9A3_ITGA2_ITGB1	COL9A3 - (ITGA2+ITGB1)	COLLAGEN	ECM-Receptor	KEGG: hsa04512
Macrophage	MTC	FN1	ITGA3_ITGB1	0.0131467	0	FN1_ITGA3_ITGB1	FN1 - (ITGA3+ITGB1)	FN1	ECM-Receptor	KEGG: hsa04512
Fibroblast	MTC	FN1	ITGA3_ITGB1	0.0613363	0	FN1_ITGA3_ITGB1	FN1 - (ITGA3+ITGB1)	FN1	ECM-Receptor	KEGG: hsa04512
Monocyte	MTC	FN1	ITGA3_ITGB1	0.0104717	0	FN1_ITGA3_ITGB1	FN1 - (ITGA3+ITGB1)	FN1	ECM-Receptor	KEGG: hsa04512
Endothelial_cell	MTC	FN1	ITGA3_ITGB1	0.0387385	0	FN1_ITGA3_ITGB1	FN1 - (ITGA3+ITGB1)	FN1	ECM-Receptor	KEGG: hsa04512
cDC	MTC	FN1	ITGA3_ITGB1	0.00306224	0	FN1_ITGA3_ITGB1	FN1 - (ITGA3+ITGB1)	FN1	ECM-Receptor	KEGG: hsa04512
BC	MTC	FN1	ITGA3_ITGB1	0.000780495	0	FN1_ITGA3_ITGB1	FN1 - (ITGA3+ITGB1)	FN1	ECM-Receptor	KEGG: hsa04512
Macrophage	ETC	FN1	ITGA3_ITGB1	0.0151476	0	FN1_ITGA3_ITGB1	FN1 - (ITGA3+ITGB1)	FN1	ECM-Receptor	KEGG: hsa04512
Fibroblast	ETC	FN1	ITGA3_ITGB1	0.0701499	0	FN1_ITGA3_ITGB1	FN1 - (ITGA3+ITGB1)	FN1	ECM-Receptor	KEGG: hsa04512
Monocyte	ETC	FN1	ITGA3_ITGB1	0.0120704	0	FN1_ITGA3_ITGB1	FN1 - (ITGA3+ITGB1)	FN1	ECM-Receptor	KEGG: hsa04512
Endothelial_cell	ETC	FN1	ITGA3_ITGB1	0.0444587	0	FN1_ITGA3_ITGB1	FN1 - (ITGA3+ITGB1)	FN1	ECM-Receptor	KEGG: hsa04512
cDC	ETC	FN1	ITGA3_ITGB1	0.00353379	0	FN1_ITGA3_ITGB1	FN1 - (ITGA3+ITGB1)	FN1	ECM-Receptor	KEGG: hsa04512
BC	ETC	FN1	ITGA3_ITGB1	0.000900998	0	FN1_ITGA3_ITGB1	FN1 - (ITGA3+ITGB1)	FN1	ECM-Receptor	KEGG: hsa04512
Fibroblast	Macrophage	FN1	ITGA4_ITGB1	0.0942706	0	FN1_ITGA4_ITGB1	FN1 - (ITGA4+ITGB1)	FN1	ECM-Receptor	KEGG: hsa04512
Endothelial_cell	Macrophage	FN1	ITGA4_ITGB1	0.0603186	0	FN1_ITGA4_ITGB1	FN1 - (ITGA4+ITGB1)	FN1	ECM-Receptor	KEGG: hsa04512
Fibroblast	CD4_TC	FN1	ITGA4_ITGB1	0.0737166	0	FN1_ITGA4_ITGB1	FN1 - (ITGA4+ITGB1)	FN1	ECM-Receptor	KEGG: hsa04512
Endothelial_cell	CD4_TC	FN1	ITGA4_ITGB1	0.0467849	0	FN1_ITGA4_ITGB1	FN1 - (ITGA4+ITGB1)	FN1	ECM-Receptor	KEGG: hsa04512
Fibroblast	CD8_TC	FN1	ITGA4_ITGB1	0.0702495	0	FN1_ITGA4_ITGB1	FN1 - (ITGA4+ITGB1)	FN1	ECM-Receptor	KEGG: hsa04512
Endothelial_cell	CD8_TC	FN1	ITGA4_ITGB1	0.0445236	0	FN1_ITGA4_ITGB1	FN1 - (ITGA4+ITGB1)	FN1	ECM-Receptor	KEGG: hsa04512
Macrophage	Monocyte	FN1	ITGA4_ITGB1	0.0229764	0	FN1_ITGA4_ITGB1	FN1 - (ITGA4+ITGB1)	FN1	ECM-Receptor	KEGG: hsa04512
Fibroblast	Monocyte	FN1	ITGA4_ITGB1	0.103421	0	FN1_ITGA4_ITGB1	FN1 - (ITGA4+ITGB1)	FN1	ECM-Receptor	KEGG: hsa04512
Endothelial_cell	Monocyte	FN1	ITGA4_ITGB1	0.0664151	0	FN1_ITGA4_ITGB1	FN1 - (ITGA4+ITGB1)	FN1	ECM-Receptor	KEGG: hsa04512
Macrophage	cDC	FN1	ITGA4_ITGB1	0.024854	0	FN1_ITGA4_ITGB1	FN1 - (ITGA4+ITGB1)	FN1	ECM-Receptor	KEGG: hsa04512
Fibroblast	cDC	FN1	ITGA4_ITGB1	0.111124	0	FN1_ITGA4_ITGB1	FN1 - (ITGA4+ITGB1)	FN1	ECM-Receptor	KEGG: hsa04512
Endothelial_cell	cDC	FN1	ITGA4_ITGB1	0.0715822	0	FN1_ITGA4_ITGB1	FN1 - (ITGA4+ITGB1)	FN1	ECM-Receptor	KEGG: hsa04512
Macrophage	NK	FN1	ITGA4_ITGB1	0.0278815	0	FN1_ITGA4_ITGB1	FN1 - (ITGA4+ITGB1)	FN1	ECM-Receptor	KEGG: hsa04512
Fibroblast	NK	FN1	ITGA4_ITGB1	0.123332	0	FN1_ITGA4_ITGB1	FN1 - (ITGA4+ITGB1)	FN1	ECM-Receptor	KEGG: hsa04512
Monocyte	NK	FN1	ITGA4_ITGB1	0.022276	0.03	FN1_ITGA4_ITGB1	FN1 - (ITGA4+ITGB1)	FN1	ECM-Receptor	KEGG: hsa04512
Endothelial_cell	NK	FN1	ITGA4_ITGB1	0.0798359	0	FN1_ITGA4_ITGB1	FN1 - (ITGA4+ITGB1)	FN1	ECM-Receptor	KEGG: hsa04512
Fibroblast	NKT	FN1	ITGA4_ITGB1	0.0910295	0	FN1_ITGA4_ITGB1	FN1 - (ITGA4+ITGB1)	FN1	ECM-Receptor	KEGG: hsa04512
Endothelial_cell	NKT	FN1	ITGA4_ITGB1	0.0581699	0	FN1_ITGA4_ITGB1	FN1 - (ITGA4+ITGB1)	FN1	ECM-Receptor	KEGG: hsa04512
Fibroblast	pDC	FN1	ITGA4_ITGB1	0.028941	0	FN1_ITGA4_ITGB1	FN1 - (ITGA4+ITGB1)	FN1	ECM-Receptor	KEGG: hsa04512
Fibroblast	Mast_cell	FN1	ITGA4_ITGB1	0.0273903	0	FN1_ITGA4_ITGB1	FN1 - (ITGA4+ITGB1)	FN1	ECM-Receptor	KEGG: hsa04512
Fibroblast	Macrophage	FN1	ITGA5_ITGB1	0.0559137	0	FN1_ITGA5_ITGB1	FN1 - (ITGA5+ITGB1)	FN1	ECM-Receptor	KEGG: hsa04512
Endothelial_cell	Macrophage	FN1	ITGA5_ITGB1	0.0352387	0	FN1_ITGA5_ITGB1	FN1 - (ITGA5+ITGB1)	FN1	ECM-Receptor	KEGG: hsa04512
Macrophage	MTC	FN1	ITGA5_ITGB1	0.0153958	0.01	FN1_ITGA5_ITGB1	FN1 - (ITGA5+ITGB1)	FN1	ECM-Receptor	KEGG: hsa04512
Fibroblast	MTC	FN1	ITGA5_ITGB1	0.0712343	0	FN1_ITGA5_ITGB1	FN1 - (ITGA5+ITGB1)	FN1	ECM-Receptor	KEGG: hsa04512
Endothelial_cell	MTC	FN1	ITGA5_ITGB1	0.0451653	0	FN1_ITGA5_ITGB1	FN1 - (ITGA5+ITGB1)	FN1	ECM-Receptor	KEGG: hsa04512
Fibroblast	Monocyte	FN1	ITGA5_ITGB1	0.0610087	0	FN1_ITGA5_ITGB1	FN1 - (ITGA5+ITGB1)	FN1	ECM-Receptor	KEGG: hsa04512
Endothelial_cell	Monocyte	FN1	ITGA5_ITGB1	0.0385266	0	FN1_ITGA5_ITGB1	FN1 - (ITGA5+ITGB1)	FN1	ECM-Receptor	KEGG: hsa04512
Macrophage	ETC	FN1	ITGA5_ITGB1	0.0409852	0	FN1_ITGA5_ITGB1	FN1 - (ITGA5+ITGB1)	FN1	ECM-Receptor	KEGG: hsa04512
Fibroblast	ETC	FN1	ITGA5_ITGB1	0.173298	0	FN1_ITGA5_ITGB1	FN1 - (ITGA5+ITGB1)	FN1	ECM-Receptor	KEGG: hsa04512
Monocyte	ETC	FN1	ITGA5_ITGB1	0.0328341	0	FN1_ITGA5_ITGB1	FN1 - (ITGA5+ITGB1)	FN1	ECM-Receptor	KEGG: hsa04512
Endothelial_cell	ETC	FN1	ITGA5_ITGB1	0.114481	0	FN1_ITGA5_ITGB1	FN1 - (ITGA5+ITGB1)	FN1	ECM-Receptor	KEGG: hsa04512
Fibroblast	cDC	FN1	ITGA5_ITGB1	0.0458429	0	FN1_ITGA5_ITGB1	FN1 - (ITGA5+ITGB1)	FN1	ECM-Receptor	KEGG: hsa04512
Endothelial_cell	cDC	FN1	ITGA5_ITGB1	0.0287782	0	FN1_ITGA5_ITGB1	FN1 - (ITGA5+ITGB1)	FN1	ECM-Receptor	KEGG: hsa04512
Fibroblast	MTC	LAMA1	ITGA1_ITGB1	0.00155718	0	LAMA1_ITGA1_ITGB1	LAMA1 - (ITGA1+ITGB1)	LAMININ	ECM-Receptor	KEGG: hsa04512
Fibroblast	ETC	LAMA1	ITGA1_ITGB1	0.00176851	0	LAMA1_ITGA1_ITGB1	LAMA1 - (ITGA1+ITGB1)	LAMININ	ECM-Receptor	KEGG: hsa04512
Fibroblast	MTC	LAMA2	ITGA1_ITGB1	0.00283125	0	LAMA2_ITGA1_ITGB1	LAMA2 - (ITGA1+ITGB1)	LAMININ	ECM-Receptor	KEGG: hsa04512
Fibroblast	ETC	LAMA2	ITGA1_ITGB1	0.00321494	0	LAMA2_ITGA1_ITGB1	LAMA2 - (ITGA1+ITGB1)	LAMININ	ECM-Receptor	KEGG: hsa04512
Fibroblast	MTC	LAMA4	ITGA1_ITGB1	0.00970646	0	LAMA4_ITGA1_ITGB1	LAMA4 - (ITGA1+ITGB1)	LAMININ	ECM-Receptor	KEGG: hsa04512
Endothelial_cell	MTC	LAMA4	ITGA1_ITGB1	0.0153895	0	LAMA4_ITGA1_ITGB1	LAMA4 - (ITGA1+ITGB1)	LAMININ	ECM-Receptor	KEGG: hsa04512
Fibroblast	ETC	LAMA4	ITGA1_ITGB1	0.0110116	0	LAMA4_ITGA1_ITGB1	LAMA4 - (ITGA1+ITGB1)	LAMININ	ECM-Receptor	KEGG: hsa04512
Endothelial_cell	ETC	LAMA4	ITGA1_ITGB1	0.0174453	0	LAMA4_ITGA1_ITGB1	LAMA4 - (ITGA1+ITGB1)	LAMININ	ECM-Receptor	KEGG: hsa04512
Endothelial_cell	MTC	LAMA5	ITGA1_ITGB1	0.00214123	0	LAMA5_ITGA1_ITGB1	LAMA5 - (ITGA1+ITGB1)	LAMININ	ECM-Receptor	KEGG: hsa04512
Endothelial_cell	ETC	LAMA5	ITGA1_ITGB1	0.00243163	0	LAMA5_ITGA1_ITGB1	LAMA5 - (ITGA1+ITGB1)	LAMININ	ECM-Receptor	KEGG: hsa04512
Fibroblast	MTC	LAMB1	ITGA1_ITGB1	0.0240857	0	LAMB1_ITGA1_ITGB1	LAMB1 - (ITGA1+ITGB1)	LAMININ	ECM-Receptor	KEGG: hsa04512
Endothelial_cell	MTC	LAMB1	ITGA1_ITGB1	0.030099	0	LAMB1_ITGA1_ITGB1	LAMB1 - (ITGA1+ITGB1)	LAMININ	ECM-Receptor	KEGG: hsa04512
Fibroblast	ETC	LAMB1	ITGA1_ITGB1	0.0272711	0	LAMB1_ITGA1_ITGB1	LAMB1 - (ITGA1+ITGB1)	LAMININ	ECM-Receptor	KEGG: hsa04512
Endothelial_cell	ETC	LAMB1	ITGA1_ITGB1	0.0340518	0	LAMB1_ITGA1_ITGB1	LAMB1 - (ITGA1+ITGB1)	LAMININ	ECM-Receptor	KEGG: hsa04512
Fibroblast	MTC	LAMB2	ITGA1_ITGB1	0.00620228	0	LAMB2_ITGA1_ITGB1	LAMB2 - (ITGA1+ITGB1)	LAMININ	ECM-Receptor	KEGG: hsa04512
Endothelial_cell	MTC	LAMB2	ITGA1_ITGB1	0.00777911	0	LAMB2_ITGA1_ITGB1	LAMB2 - (ITGA1+ITGB1)	LAMININ	ECM-Receptor	KEGG: hsa04512
Fibroblast	ETC	LAMB2	ITGA1_ITGB1	0.00703958	0	LAMB2_ITGA1_ITGB1	LAMB2 - (ITGA1+ITGB1)	LAMININ	ECM-Receptor	KEGG: hsa04512
Endothelial_cell	ETC	LAMB2	ITGA1_ITGB1	0.00882739	0	LAMB2_ITGA1_ITGB1	LAMB2 - (ITGA1+ITGB1)	LAMININ	ECM-Receptor	KEGG: hsa04512
Fibroblast	MTC	LAMC1	ITGA1_ITGB1	0.00697918	0	LAMC1_ITGA1_ITGB1	LAMC1 - (ITGA1+ITGB1)	LAMININ	ECM-Receptor	KEGG: hsa04512
Endothelial_cell	MTC	LAMC1	ITGA1_ITGB1	0.00934913	0	LAMC1_ITGA1_ITGB1	LAMC1 - (ITGA1+ITGB1)	LAMININ	ECM-Receptor	KEGG: hsa04512
Fibroblast	ETC	LAMC1	ITGA1_ITGB1	0.00792053	0	LAMC1_ITGA1_ITGB1	LAMC1 - (ITGA1+ITGB1)	LAMININ	ECM-Receptor	KEGG: hsa04512
Endothelial_cell	ETC	LAMC1	ITGA1_ITGB1	0.0106067	0	LAMC1_ITGA1_ITGB1	LAMC1 - (ITGA1+ITGB1)	LAMININ	ECM-Receptor	KEGG: hsa04512
Fibroblast	MTC	LAMA1	ITGA2_ITGB1	0.00318972	0	LAMA1_ITGA2_ITGB1	LAMA1 - (ITGA2+ITGB1)	LAMININ	ECM-Receptor	KEGG: hsa04512
Fibroblast	ETC	LAMA1	ITGA2_ITGB1	0.00260503	0	LAMA1_ITGA2_ITGB1	LAMA1 - (ITGA2+ITGB1)	LAMININ	ECM-Receptor	KEGG: hsa04512
Fibroblast	MTC	LAMA2	ITGA2_ITGB1	0.00579179	0	LAMA2_ITGA2_ITGB1	LAMA2 - (ITGA2+ITGB1)	LAMININ	ECM-Receptor	KEGG: hsa04512
Fibroblast	ETC	LAMA2	ITGA2_ITGB1	0.00473238	0	LAMA2_ITGA2_ITGB1	LAMA2 - (ITGA2+ITGB1)	LAMININ	ECM-Receptor	KEGG: hsa04512
Fibroblast	MTC	LAMA4	ITGA2_ITGB1	0.019714	0	LAMA4_ITGA2_ITGB1	LAMA4 - (ITGA2+ITGB1)	LAMININ	ECM-Receptor	KEGG: hsa04512
Endothelial_cell	MTC	LAMA4	ITGA2_ITGB1	0.0310726	0	LAMA4_ITGA2_ITGB1	LAMA4 - (ITGA2+ITGB1)	LAMININ	ECM-Receptor	KEGG: hsa04512
Fibroblast	ETC	LAMA4	ITGA2_ITGB1	0.0161494	0	LAMA4_ITGA2_ITGB1	LAMA4 - (ITGA2+ITGB1)	LAMININ	ECM-Receptor	KEGG: hsa04512
Endothelial_cell	ETC	LAMA4	ITGA2_ITGB1	0.0255076	0	LAMA4_ITGA2_ITGB1	LAMA4 - (ITGA2+ITGB1)	LAMININ	ECM-Receptor	KEGG: hsa04512
Endothelial_cell	MTC	LAMA5	ITGA2_ITGB1	0.0043834	0	LAMA5_ITGA2_ITGB1	LAMA5 - (ITGA2+ITGB1)	LAMININ	ECM-Receptor	KEGG: hsa04512
Endothelial_cell	ETC	LAMA5	ITGA2_ITGB1	0.00358068	0	LAMA5_ITGA2_ITGB1	LAMA5 - (ITGA2+ITGB1)	LAMININ	ECM-Receptor	KEGG: hsa04512
Fibroblast	MTC	LAMB1	ITGA2_ITGB1	0.0481971	0	LAMB1_ITGA2_ITGB1	LAMB1 - (ITGA2+ITGB1)	LAMININ	ECM-Receptor	KEGG: hsa04512
Endothelial_cell	MTC	LAMB1	ITGA2_ITGB1	0.0598609	0	LAMB1_ITGA2_ITGB1	LAMB1 - (ITGA2+ITGB1)	LAMININ	ECM-Receptor	KEGG: hsa04512
Fibroblast	ETC	LAMB1	ITGA2_ITGB1	0.0396908	0	LAMB1_ITGA2_ITGB1	LAMB1 - (ITGA2+ITGB1)	LAMININ	ECM-Receptor	KEGG: hsa04512
Endothelial_cell	ETC	LAMB1	ITGA2_ITGB1	0.0494028	0	LAMB1_ITGA2_ITGB1	LAMB1 - (ITGA2+ITGB1)	LAMININ	ECM-Receptor	KEGG: hsa04512
Fibroblast	MTC	LAMB2	ITGA2_ITGB1	0.0126431	0	LAMB2_ITGA2_ITGB1	LAMB2 - (ITGA2+ITGB1)	LAMININ	ECM-Receptor	KEGG: hsa04512
Endothelial_cell	MTC	LAMB2	ITGA2_ITGB1	0.0158313	0	LAMB2_ITGA2_ITGB1	LAMB2 - (ITGA2+ITGB1)	LAMININ	ECM-Receptor	KEGG: hsa04512
Fibroblast	ETC	LAMB2	ITGA2_ITGB1	0.0103435	0	LAMB2_ITGA2_ITGB1	LAMB2 - (ITGA2+ITGB1)	LAMININ	ECM-Receptor	KEGG: hsa04512
Endothelial_cell	ETC	LAMB2	ITGA2_ITGB1	0.0129595	0	LAMB2_ITGA2_ITGB1	LAMB2 - (ITGA2+ITGB1)	LAMININ	ECM-Receptor	KEGG: hsa04512
Fibroblast	MTC	LAMC1	ITGA2_ITGB1	0.0142152	0	LAMC1_ITGA2_ITGB1	LAMC1 - (ITGA2+ITGB1)	LAMININ	ECM-Receptor	KEGG: hsa04512
Endothelial_cell	MTC	LAMC1	ITGA2_ITGB1	0.0189954	0	LAMC1_ITGA2_ITGB1	LAMC1 - (ITGA2+ITGB1)	LAMININ	ECM-Receptor	KEGG: hsa04512
Fibroblast	ETC	LAMC1	ITGA2_ITGB1	0.0116331	0	LAMC1_ITGA2_ITGB1	LAMC1 - (ITGA2+ITGB1)	LAMININ	ECM-Receptor	KEGG: hsa04512
Endothelial_cell	ETC	LAMC1	ITGA2_ITGB1	0.0155586	0	LAMC1_ITGA2_ITGB1	LAMC1 - (ITGA2+ITGB1)	LAMININ	ECM-Receptor	KEGG: hsa04512
Fibroblast	MTC	LAMA1	ITGA3_ITGB1	0.00139036	0	LAMA1_ITGA3_ITGB1	LAMA1 - (ITGA3+ITGB1)	LAMININ	ECM-Receptor	KEGG: hsa04512
Fibroblast	ETC	LAMA1	ITGA3_ITGB1	0.00160487	0	LAMA1_ITGA3_ITGB1	LAMA1 - (ITGA3+ITGB1)	LAMININ	ECM-Receptor	KEGG: hsa04512
Fibroblast	MTC	LAMA2	ITGA3_ITGB1	0.00252829	0	LAMA2_ITGA3_ITGB1	LAMA2 - (ITGA3+ITGB1)	LAMININ	ECM-Receptor	KEGG: hsa04512
Fibroblast	ETC	LAMA2	ITGA3_ITGB1	0.00291785	0	LAMA2_ITGA3_ITGB1	LAMA2 - (ITGA3+ITGB1)	LAMININ	ECM-Receptor	KEGG: hsa04512
Fibroblast	MTC	LAMA4	ITGA3_ITGB1	0.0086742	0	LAMA4_ITGA3_ITGB1	LAMA4 - (ITGA3+ITGB1)	LAMININ	ECM-Receptor	KEGG: hsa04512
Endothelial_cell	MTC	LAMA4	ITGA3_ITGB1	0.0137613	0	LAMA4_ITGA3_ITGB1	LAMA4 - (ITGA3+ITGB1)	LAMININ	ECM-Receptor	KEGG: hsa04512
Fibroblast	ETC	LAMA4	ITGA3_ITGB1	0.0100012	0	LAMA4_ITGA3_ITGB1	LAMA4 - (ITGA3+ITGB1)	LAMININ	ECM-Receptor	KEGG: hsa04512
Endothelial_cell	ETC	LAMA4	ITGA3_ITGB1	0.0158541	0	LAMA4_ITGA3_ITGB1	LAMA4 - (ITGA3+ITGB1)	LAMININ	ECM-Receptor	KEGG: hsa04512
Endothelial_cell	MTC	LAMA5	ITGA3_ITGB1	0.00191196	0	LAMA5_ITGA3_ITGB1	LAMA5 - (ITGA3+ITGB1)	LAMININ	ECM-Receptor	KEGG: hsa04512
Endothelial_cell	ETC	LAMA5	ITGA3_ITGB1	0.00220677	0	LAMA5_ITGA3_ITGB1	LAMA5 - (ITGA3+ITGB1)	LAMININ	ECM-Receptor	KEGG: hsa04512
Fibroblast	MTC	LAMB1	ITGA3_ITGB1	0.0215576	0	LAMB1_ITGA3_ITGB1	LAMB1 - (ITGA3+ITGB1)	LAMININ	ECM-Receptor	KEGG: hsa04512
Endothelial_cell	MTC	LAMB1	ITGA3_ITGB1	0.0269571	0	LAMB1_ITGA3_ITGB1	LAMB1 - (ITGA3+ITGB1)	LAMININ	ECM-Receptor	KEGG: hsa04512
Fibroblast	ETC	LAMB1	ITGA3_ITGB1	0.0248063	0	LAMB1_ITGA3_ITGB1	LAMB1 - (ITGA3+ITGB1)	LAMININ	ECM-Receptor	KEGG: hsa04512
Endothelial_cell	ETC	LAMB1	ITGA3_ITGB1	0.0309937	0	LAMB1_ITGA3_ITGB1	LAMB1 - (ITGA3+ITGB1)	LAMININ	ECM-Receptor	KEGG: hsa04512
Fibroblast	MTC	LAMB2	ITGA3_ITGB1	0.00554059	0	LAMB2_ITGA3_ITGB1	LAMB2 - (ITGA3+ITGB1)	LAMININ	ECM-Receptor	KEGG: hsa04512
Endothelial_cell	MTC	LAMB2	ITGA3_ITGB1	0.00695038	0	LAMB2_ITGA3_ITGB1	LAMB2 - (ITGA3+ITGB1)	LAMININ	ECM-Receptor	KEGG: hsa04512
Fibroblast	ETC	LAMB2	ITGA3_ITGB1	0.00639132	0	LAMB2_ITGA3_ITGB1	LAMB2 - (ITGA3+ITGB1)	LAMININ	ECM-Receptor	KEGG: hsa04512
Endothelial_cell	ETC	LAMB2	ITGA3_ITGB1	0.00801583	0	LAMB2_ITGA3_ITGB1	LAMB2 - (ITGA3+ITGB1)	LAMININ	ECM-Receptor	KEGG: hsa04512
Fibroblast	MTC	LAMC1	ITGA3_ITGB1	0.00623513	0	LAMC1_ITGA3_ITGB1	LAMC1 - (ITGA3+ITGB1)	LAMININ	ECM-Receptor	KEGG: hsa04512
Endothelial_cell	MTC	LAMC1	ITGA3_ITGB1	0.00835455	0	LAMC1_ITGA3_ITGB1	LAMC1 - (ITGA3+ITGB1)	LAMININ	ECM-Receptor	KEGG: hsa04512
Fibroblast	ETC	LAMC1	ITGA3_ITGB1	0.00719174	0	LAMC1_ITGA3_ITGB1	LAMC1 - (ITGA3+ITGB1)	LAMININ	ECM-Receptor	KEGG: hsa04512
Endothelial_cell	ETC	LAMC1	ITGA3_ITGB1	0.00963316	0	LAMC1_ITGA3_ITGB1	LAMC1 - (ITGA3+ITGB1)	LAMININ	ECM-Receptor	KEGG: hsa04512
Macrophage	MTC	THBS1	ITGA3_ITGB1	0.00320344	0	THBS1_ITGA3_ITGB1	THBS1 - (ITGA3+ITGB1)	THBS	ECM-Receptor	KEGG: hsa04512
Fibroblast	MTC	THBS1	ITGA3_ITGB1	0.00284744	0	THBS1_ITGA3_ITGB1	THBS1 - (ITGA3+ITGB1)	THBS	ECM-Receptor	KEGG: hsa04512
Monocyte	MTC	THBS1	ITGA3_ITGB1	0.0256223	0	THBS1_ITGA3_ITGB1	THBS1 - (ITGA3+ITGB1)	THBS	ECM-Receptor	KEGG: hsa04512
Endothelial_cell	MTC	THBS1	ITGA3_ITGB1	0.00219285	0	THBS1_ITGA3_ITGB1	THBS1 - (ITGA3+ITGB1)	THBS	ECM-Receptor	KEGG: hsa04512
cDC	MTC	THBS1	ITGA3_ITGB1	0.00315768	0	THBS1_ITGA3_ITGB1	THBS1 - (ITGA3+ITGB1)	THBS	ECM-Receptor	KEGG: hsa04512
Macrophage	ETC	THBS1	ITGA3_ITGB1	0.00369664	0	THBS1_ITGA3_ITGB1	THBS1 - (ITGA3+ITGB1)	THBS	ECM-Receptor	KEGG: hsa04512
Fibroblast	ETC	THBS1	ITGA3_ITGB1	0.00328602	0	THBS1_ITGA3_ITGB1	THBS1 - (ITGA3+ITGB1)	THBS	ECM-Receptor	KEGG: hsa04512
Monocyte	ETC	THBS1	ITGA3_ITGB1	0.0294651	0	THBS1_ITGA3_ITGB1	THBS1 - (ITGA3+ITGB1)	THBS	ECM-Receptor	KEGG: hsa04512
Endothelial_cell	ETC	THBS1	ITGA3_ITGB1	0.00253086	0	THBS1_ITGA3_ITGB1	THBS1 - (ITGA3+ITGB1)	THBS	ECM-Receptor	KEGG: hsa04512
cDC	ETC	THBS1	ITGA3_ITGB1	0.00364387	0	THBS1_ITGA3_ITGB1	THBS1 - (ITGA3+ITGB1)	THBS	ECM-Receptor	KEGG: hsa04512
Fibroblast	MTC	THBS3	ITGA3_ITGB1	0.00447521	0	THBS3_ITGA3_ITGB1	THBS3 - (ITGA3+ITGB1)	THBS	ECM-Receptor	KEGG: hsa04512
Endothelial_cell	MTC	THBS3	ITGA3_ITGB1	0.00256074	0	THBS3_ITGA3_ITGB1	THBS3 - (ITGA3+ITGB1)	THBS	ECM-Receptor	KEGG: hsa04512
Fibroblast	ETC	THBS3	ITGA3_ITGB1	0.00516321	0	THBS3_ITGA3_ITGB1	THBS3 - (ITGA3+ITGB1)	THBS	ECM-Receptor	KEGG: hsa04512
Endothelial_cell	ETC	THBS3	ITGA3_ITGB1	0.00295529	0	THBS3_ITGA3_ITGB1	THBS3 - (ITGA3+ITGB1)	THBS	ECM-Receptor	KEGG: hsa04512
Fibroblast	MTC	COL1A1	ITGA3_ITGB1	0.00452601	0	COL1A1_ITGA3_ITGB1	COL1A1 - (ITGA3+ITGB1)	COLLAGEN	ECM-Receptor	KEGG: hsa04512
Fibroblast	ETC	COL1A1	ITGA3_ITGB1	0.00522178	0	COL1A1_ITGA3_ITGB1	COL1A1 - (ITGA3+ITGB1)	COLLAGEN	ECM-Receptor	KEGG: hsa04512
Fibroblast	MTC	COL1A2	ITGA3_ITGB1	0.0489365	0	COL1A2_ITGA3_ITGB1	COL1A2 - (ITGA3+ITGB1)	COLLAGEN	ECM-Receptor	KEGG: hsa04512
Endothelial_cell	MTC	COL1A2	ITGA3_ITGB1	0.0381837	0	COL1A2_ITGA3_ITGB1	COL1A2 - (ITGA3+ITGB1)	COLLAGEN	ECM-Receptor	KEGG: hsa04512
Fibroblast	ETC	COL1A2	ITGA3_ITGB1	0.0560747	0	COL1A2_ITGA3_ITGB1	COL1A2 - (ITGA3+ITGB1)	COLLAGEN	ECM-Receptor	KEGG: hsa04512
Endothelial_cell	ETC	COL1A2	ITGA3_ITGB1	0.0438258	0	COL1A2_ITGA3_ITGB1	COL1A2 - (ITGA3+ITGB1)	COLLAGEN	ECM-Receptor	KEGG: hsa04512
Endothelial_cell	MTC	COL4A1	ITGA3_ITGB1	0.00127102	0	COL4A1_ITGA3_ITGB1	COL4A1 - (ITGA3+ITGB1)	COLLAGEN	ECM-Receptor	KEGG: hsa04512
Endothelial_cell	ETC	COL4A1	ITGA3_ITGB1	0.00146714	0	COL4A1_ITGA3_ITGB1	COL4A1 - (ITGA3+ITGB1)	COLLAGEN	ECM-Receptor	KEGG: hsa04512
Endothelial_cell	MTC	COL4A2	ITGA3_ITGB1	0.0023447	0	COL4A2_ITGA3_ITGB1	COL4A2 - (ITGA3+ITGB1)	COLLAGEN	ECM-Receptor	KEGG: hsa04512
Endothelial_cell	ETC	COL4A2	ITGA3_ITGB1	0.00270605	0	COL4A2_ITGA3_ITGB1	COL4A2 - (ITGA3+ITGB1)	COLLAGEN	ECM-Receptor	KEGG: hsa04512
Fibroblast	MTC	COL6A1	ITGA3_ITGB1	0.0100483	0	COL6A1_ITGA3_ITGB1	COL6A1 - (ITGA3+ITGB1)	COLLAGEN	ECM-Receptor	KEGG: hsa04512
Endothelial_cell	MTC	COL6A1	ITGA3_ITGB1	0.00935223	0	COL6A1_ITGA3_ITGB1	COL6A1 - (ITGA3+ITGB1)	COLLAGEN	ECM-Receptor	KEGG: hsa04512
Fibroblast	ETC	COL6A1	ITGA3_ITGB1	0.0115831	0	COL6A1_ITGA3_ITGB1	COL6A1 - (ITGA3+ITGB1)	COLLAGEN	ECM-Receptor	KEGG: hsa04512
Endothelial_cell	ETC	COL6A1	ITGA3_ITGB1	0.0107819	0	COL6A1_ITGA3_ITGB1	COL6A1 - (ITGA3+ITGB1)	COLLAGEN	ECM-Receptor	KEGG: hsa04512
Fibroblast	MTC	COL6A2	ITGA3_ITGB1	0.0125184	0	COL6A2_ITGA3_ITGB1	COL6A2 - (ITGA3+ITGB1)	COLLAGEN	ECM-Receptor	KEGG: hsa04512
Endothelial_cell	MTC	COL6A2	ITGA3_ITGB1	0.00316305	0	COL6A2_ITGA3_ITGB1	COL6A2 - (ITGA3+ITGB1)	COLLAGEN	ECM-Receptor	KEGG: hsa04512
Fibroblast	ETC	COL6A2	ITGA3_ITGB1	0.014425	0	COL6A2_ITGA3_ITGB1	COL6A2 - (ITGA3+ITGB1)	COLLAGEN	ECM-Receptor	KEGG: hsa04512
Endothelial_cell	ETC	COL6A2	ITGA3_ITGB1	0.00365006	0	COL6A2_ITGA3_ITGB1	COL6A2 - (ITGA3+ITGB1)	COLLAGEN	ECM-Receptor	KEGG: hsa04512
Fibroblast	MTC	COL6A3	ITGA3_ITGB1	0.0136233	0	COL6A3_ITGA3_ITGB1	COL6A3 - (ITGA3+ITGB1)	COLLAGEN	ECM-Receptor	KEGG: hsa04512
Endothelial_cell	MTC	COL6A3	ITGA3_ITGB1	0.010473	0	COL6A3_ITGA3_ITGB1	COL6A3 - (ITGA3+ITGB1)	COLLAGEN	ECM-Receptor	KEGG: hsa04512
Fibroblast	ETC	COL6A3	ITGA3_ITGB1	0.0156955	0	COL6A3_ITGA3_ITGB1	COL6A3 - (ITGA3+ITGB1)	COLLAGEN	ECM-Receptor	KEGG: hsa04512
Endothelial_cell	ETC	COL6A3	ITGA3_ITGB1	0.0120719	0	COL6A3_ITGA3_ITGB1	COL6A3 - (ITGA3+ITGB1)	COLLAGEN	ECM-Receptor	KEGG: hsa04512
Fibroblast	MTC	COL9A3	ITGA3_ITGB1	0.00855342	0	COL9A3_ITGA3_ITGB1	COL9A3 - (ITGA3+ITGB1)	COLLAGEN	ECM-Receptor	KEGG: hsa04512
BC	MTC	COL9A3	ITGA3_ITGB1	0.00104212	0	COL9A3_ITGA3_ITGB1	COL9A3 - (ITGA3+ITGB1)	COLLAGEN	ECM-Receptor	KEGG: hsa04512
Fibroblast	ETC	COL9A3	ITGA3_ITGB1	0.00986217	0	COL9A3_ITGA3_ITGB1	COL9A3 - (ITGA3+ITGB1)	COLLAGEN	ECM-Receptor	KEGG: hsa04512
BC	ETC	COL9A3	ITGA3_ITGB1	0.00120297	0	COL9A3_ITGA3_ITGB1	COL9A3 - (ITGA3+ITGB1)	COLLAGEN	ECM-Receptor	KEGG: hsa04512
Fibroblast	MTC	LAMA1	ITGA6_ITGB1	0.00512205	0	LAMA1_ITGA6_ITGB1	LAMA1 - (ITGA6+ITGB1)	LAMININ	ECM-Receptor	KEGG: hsa04512
Fibroblast	ETC	LAMA1	ITGA6_ITGB1	0.00659487	0	LAMA1_ITGA6_ITGB1	LAMA1 - (ITGA6+ITGB1)	LAMININ	ECM-Receptor	KEGG: hsa04512
Fibroblast	MTC	LAMA2	ITGA6_ITGB1	0.00928576	0	LAMA2_ITGA6_ITGB1	LAMA2 - (ITGA6+ITGB1)	LAMININ	ECM-Receptor	KEGG: hsa04512
Fibroblast	ETC	LAMA2	ITGA6_ITGB1	0.0119415	0	LAMA2_ITGA6_ITGB1	LAMA2 - (ITGA6+ITGB1)	LAMININ	ECM-Receptor	KEGG: hsa04512
Fibroblast	MTC	LAMA4	ITGA6_ITGB1	0.031342	0	LAMA4_ITGA6_ITGB1	LAMA4 - (ITGA6+ITGB1)	LAMININ	ECM-Receptor	KEGG: hsa04512
Endothelial_cell	MTC	LAMA4	ITGA6_ITGB1	0.0490649	0	LAMA4_ITGA6_ITGB1	LAMA4 - (ITGA6+ITGB1)	LAMININ	ECM-Receptor	KEGG: hsa04512
Fibroblast	ETC	LAMA4	ITGA6_ITGB1	0.0400508	0	LAMA4_ITGA6_ITGB1	LAMA4 - (ITGA6+ITGB1)	LAMININ	ECM-Receptor	KEGG: hsa04512
Endothelial_cell	ETC	LAMA4	ITGA6_ITGB1	0.0623811	0	LAMA4_ITGA6_ITGB1	LAMA4 - (ITGA6+ITGB1)	LAMININ	ECM-Receptor	KEGG: hsa04512
Endothelial_cell	MTC	LAMA5	ITGA6_ITGB1	0.00703375	0	LAMA5_ITGA6_ITGB1	LAMA5 - (ITGA6+ITGB1)	LAMININ	ECM-Receptor	KEGG: hsa04512
Endothelial_cell	ETC	LAMA5	ITGA6_ITGB1	0.00905128	0	LAMA5_ITGA6_ITGB1	LAMA5 - (ITGA6+ITGB1)	LAMININ	ECM-Receptor	KEGG: hsa04512
Fibroblast	MTC	LAMB1	ITGA6_ITGB1	0.0753342	0	LAMB1_ITGA6_ITGB1	LAMB1 - (ITGA6+ITGB1)	LAMININ	ECM-Receptor	KEGG: hsa04512
Endothelial_cell	MTC	LAMB1	ITGA6_ITGB1	0.092924	0	LAMB1_ITGA6_ITGB1	LAMB1 - (ITGA6+ITGB1)	LAMININ	ECM-Receptor	KEGG: hsa04512
Fibroblast	ETC	LAMB1	ITGA6_ITGB1	0.0950671	0	LAMB1_ITGA6_ITGB1	LAMB1 - (ITGA6+ITGB1)	LAMININ	ECM-Receptor	KEGG: hsa04512
Endothelial_cell	ETC	LAMB1	ITGA6_ITGB1	0.116683	0	LAMB1_ITGA6_ITGB1	LAMB1 - (ITGA6+ITGB1)	LAMININ	ECM-Receptor	KEGG: hsa04512
Fibroblast	MTC	LAMB2	ITGA6_ITGB1	0.0201863	0	LAMB2_ITGA6_ITGB1	LAMB2 - (ITGA6+ITGB1)	LAMININ	ECM-Receptor	KEGG: hsa04512
Endothelial_cell	MTC	LAMB2	ITGA6_ITGB1	0.0252281	0	LAMB2_ITGA6_ITGB1	LAMB2 - (ITGA6+ITGB1)	LAMININ	ECM-Receptor	KEGG: hsa04512
Fibroblast	ETC	LAMB2	ITGA6_ITGB1	0.0258781	0	LAMB2_ITGA6_ITGB1	LAMB2 - (ITGA6+ITGB1)	LAMININ	ECM-Receptor	KEGG: hsa04512
Endothelial_cell	ETC	LAMB2	ITGA6_ITGB1	0.0322946	0	LAMB2_ITGA6_ITGB1	LAMB2 - (ITGA6+ITGB1)	LAMININ	ECM-Receptor	KEGG: hsa04512
Fibroblast	MTC	LAMC1	ITGA6_ITGB1	0.0226749	0	LAMC1_ITGA6_ITGB1	LAMC1 - (ITGA6+ITGB1)	LAMININ	ECM-Receptor	KEGG: hsa04512
Endothelial_cell	MTC	LAMC1	ITGA6_ITGB1	0.0302125	0	LAMC1_ITGA6_ITGB1	LAMC1 - (ITGA6+ITGB1)	LAMININ	ECM-Receptor	KEGG: hsa04512
Fibroblast	ETC	LAMC1	ITGA6_ITGB1	0.0290476	0	LAMC1_ITGA6_ITGB1	LAMC1 - (ITGA6+ITGB1)	LAMININ	ECM-Receptor	KEGG: hsa04512
Endothelial_cell	ETC	LAMC1	ITGA6_ITGB1	0.0386199	0	LAMC1_ITGA6_ITGB1	LAMC1 - (ITGA6+ITGB1)	LAMININ	ECM-Receptor	KEGG: hsa04512
Endothelial_cell	ETC	TNXB	ITGA9_ITGB1	0.019718	0	TNXB_ITGA9_ITGB1	TNXB - (ITGA9+ITGB1)	TENASCIN	ECM-Receptor	KEGG: hsa04512
Fibroblast	ETC	COL1A1	ITGA9_ITGB1	0.00661918	0	COL1A1_ITGA9_ITGB1	COL1A1 - (ITGA9+ITGB1)	COLLAGEN	ECM-Receptor	KEGG: hsa04512
Fibroblast	ETC	COL1A2	ITGA9_ITGB1	0.0701216	0	COL1A2_ITGA9_ITGB1	COL1A2 - (ITGA9+ITGB1)	COLLAGEN	ECM-Receptor	KEGG: hsa04512
Endothelial_cell	ETC	COL1A2	ITGA9_ITGB1	0.054983	0	COL1A2_ITGA9_ITGB1	COL1A2 - (ITGA9+ITGB1)	COLLAGEN	ECM-Receptor	KEGG: hsa04512
Endothelial_cell	ETC	COL4A1	ITGA9_ITGB1	0.00186165	0	COL4A1_ITGA9_ITGB1	COL4A1 - (ITGA9+ITGB1)	COLLAGEN	ECM-Receptor	KEGG: hsa04512
Endothelial_cell	ETC	COL4A2	ITGA9_ITGB1	0.00343254	0	COL4A2_ITGA9_ITGB1	COL4A2 - (ITGA9+ITGB1)	COLLAGEN	ECM-Receptor	KEGG: hsa04512
Fibroblast	ETC	COL6A1	ITGA9_ITGB1	0.0146577	0	COL6A1_ITGA9_ITGB1	COL6A1 - (ITGA9+ITGB1)	COLLAGEN	ECM-Receptor	KEGG: hsa04512
Endothelial_cell	ETC	COL6A1	ITGA9_ITGB1	0.0136468	0	COL6A1_ITGA9_ITGB1	COL6A1 - (ITGA9+ITGB1)	COLLAGEN	ECM-Receptor	KEGG: hsa04512
Fibroblast	ETC	COL6A2	ITGA9_ITGB1	0.0182401	0	COL6A2_ITGA9_ITGB1	COL6A2 - (ITGA9+ITGB1)	COLLAGEN	ECM-Receptor	KEGG: hsa04512
Endothelial_cell	ETC	COL6A2	ITGA9_ITGB1	0.00462881	0	COL6A2_ITGA9_ITGB1	COL6A2 - (ITGA9+ITGB1)	COLLAGEN	ECM-Receptor	KEGG: hsa04512
Fibroblast	ETC	COL6A3	ITGA9_ITGB1	0.0198399	0	COL6A3_ITGA9_ITGB1	COL6A3 - (ITGA9+ITGB1)	COLLAGEN	ECM-Receptor	KEGG: hsa04512
Endothelial_cell	ETC	COL6A3	ITGA9_ITGB1	0.0152743	0	COL6A3_ITGA9_ITGB1	COL6A3 - (ITGA9+ITGB1)	COLLAGEN	ECM-Receptor	KEGG: hsa04512
Fibroblast	ETC	COL9A3	ITGA9_ITGB1	0.0124858	0	COL9A3_ITGA9_ITGB1	COL9A3 - (ITGA9+ITGB1)	COLLAGEN	ECM-Receptor	KEGG: hsa04512
BC	ETC	COL9A3	ITGA9_ITGB1	0.00152655	0	COL9A3_ITGA9_ITGB1	COL9A3 - (ITGA9+ITGB1)	COLLAGEN	ECM-Receptor	KEGG: hsa04512
Fibroblast	ETC	LAMA1	ITGA9_ITGB1	0.00203633	0	LAMA1_ITGA9_ITGB1	LAMA1 - (ITGA9+ITGB1)	LAMININ	ECM-Receptor	KEGG: hsa04512
Fibroblast	ETC	LAMA2	ITGA9_ITGB1	0.00370099	0	LAMA2_ITGA9_ITGB1	LAMA2 - (ITGA9+ITGB1)	LAMININ	ECM-Receptor	KEGG: hsa04512
Fibroblast	ETC	LAMA4	ITGA9_ITGB1	0.0126614	0	LAMA4_ITGA9_ITGB1	LAMA4 - (ITGA9+ITGB1)	LAMININ	ECM-Receptor	KEGG: hsa04512
Endothelial_cell	ETC	LAMA4	ITGA9_ITGB1	0.0200396	0	LAMA4_ITGA9_ITGB1	LAMA4 - (ITGA9+ITGB1)	LAMININ	ECM-Receptor	KEGG: hsa04512
Endothelial_cell	ETC	LAMA5	ITGA9_ITGB1	0.00279959	0	LAMA5_ITGA9_ITGB1	LAMA5 - (ITGA9+ITGB1)	LAMININ	ECM-Receptor	KEGG: hsa04512
Fibroblast	ETC	LAMB1	ITGA9_ITGB1	0.0312799	0	LAMB1_ITGA9_ITGB1	LAMB1 - (ITGA9+ITGB1)	LAMININ	ECM-Receptor	KEGG: hsa04512
Endothelial_cell	ETC	LAMB1	ITGA9_ITGB1	0.0390175	0	LAMB1_ITGA9_ITGB1	LAMB1 - (ITGA9+ITGB1)	LAMININ	ECM-Receptor	KEGG: hsa04512
Fibroblast	ETC	LAMB2	ITGA9_ITGB1	0.00809916	0	LAMB2_ITGA9_ITGB1	LAMB2 - (ITGA9+ITGB1)	LAMININ	ECM-Receptor	KEGG: hsa04512
Endothelial_cell	ETC	LAMB2	ITGA9_ITGB1	0.0101533	0	LAMB2_ITGA9_ITGB1	LAMB2 - (ITGA9+ITGB1)	LAMININ	ECM-Receptor	KEGG: hsa04512
Fibroblast	ETC	LAMC1	ITGA9_ITGB1	0.00911149	0	LAMC1_ITGA9_ITGB1	LAMC1 - (ITGA9+ITGB1)	LAMININ	ECM-Receptor	KEGG: hsa04512
Endothelial_cell	ETC	LAMC1	ITGA9_ITGB1	0.0121966	0	LAMC1_ITGA9_ITGB1	LAMC1 - (ITGA9+ITGB1)	LAMININ	ECM-Receptor	KEGG: hsa04512
Fibroblast	ETC	COL1A1	ITGA10_ITGB1	0.00614544	0	COL1A1_ITGA10_ITGB1	COL1A1 - (ITGA10+ITGB1)	COLLAGEN	ECM-Receptor	KEGG: hsa04512
Fibroblast	ETC	COL1A2	ITGA10_ITGB1	0.0654022	0	COL1A2_ITGA10_ITGB1	COL1A2 - (ITGA10+ITGB1)	COLLAGEN	ECM-Receptor	KEGG: hsa04512
Endothelial_cell	ETC	COL1A2	ITGA10_ITGB1	0.0512263	0	COL1A2_ITGA10_ITGB1	COL1A2 - (ITGA10+ITGB1)	COLLAGEN	ECM-Receptor	KEGG: hsa04512
Endothelial_cell	ETC	COL4A1	ITGA10_ITGB1	0.00172781	0	COL4A1_ITGA10_ITGB1	COL4A1 - (ITGA10+ITGB1)	COLLAGEN	ECM-Receptor	KEGG: hsa04512
Endothelial_cell	ETC	COL4A2	ITGA10_ITGB1	0.00318614	0	COL4A2_ITGA10_ITGB1	COL4A2 - (ITGA10+ITGB1)	COLLAGEN	ECM-Receptor	KEGG: hsa04512
Fibroblast	ETC	COL6A1	ITGA10_ITGB1	0.0136166	0	COL6A1_ITGA10_ITGB1	COL6A1 - (ITGA10+ITGB1)	COLLAGEN	ECM-Receptor	KEGG: hsa04512
Endothelial_cell	ETC	COL6A1	ITGA10_ITGB1	0.0126765	0	COL6A1_ITGA10_ITGB1	COL6A1 - (ITGA10+ITGB1)	COLLAGEN	ECM-Receptor	KEGG: hsa04512
Fibroblast	ETC	COL6A2	ITGA10_ITGB1	0.0169488	0	COL6A2_ITGA10_ITGB1	COL6A2 - (ITGA10+ITGB1)	COLLAGEN	ECM-Receptor	KEGG: hsa04512
Endothelial_cell	ETC	COL6A2	ITGA10_ITGB1	0.0042969	0	COL6A2_ITGA10_ITGB1	COL6A2 - (ITGA10+ITGB1)	COLLAGEN	ECM-Receptor	KEGG: hsa04512
Fibroblast	ETC	COL6A3	ITGA10_ITGB1	0.0184375	0	COL6A3_ITGA10_ITGB1	COL6A3 - (ITGA10+ITGB1)	COLLAGEN	ECM-Receptor	KEGG: hsa04512
Endothelial_cell	ETC	COL6A3	ITGA10_ITGB1	0.01419	0	COL6A3_ITGA10_ITGB1	COL6A3 - (ITGA10+ITGB1)	COLLAGEN	ECM-Receptor	KEGG: hsa04512
Fibroblast	ETC	COL9A3	ITGA10_ITGB1	0.0115971	0	COL9A3_ITGA10_ITGB1	COL9A3 - (ITGA10+ITGB1)	COLLAGEN	ECM-Receptor	KEGG: hsa04512
BC	ETC	COL9A3	ITGA10_ITGB1	0.00141677	0	COL9A3_ITGA10_ITGB1	COL9A3 - (ITGA10+ITGB1)	COLLAGEN	ECM-Receptor	KEGG: hsa04512
Macrophage	Macrophage	FN1	ITGAV_ITGB1	0.0206122	0	FN1_ITGAV_ITGB1	FN1 - (ITGAV+ITGB1)	FN1	ECM-Receptor	KEGG: hsa04512
Fibroblast	Macrophage	FN1	ITGAV_ITGB1	0.0935717	0	FN1_ITGAV_ITGB1	FN1 - (ITGAV+ITGB1)	FN1	ECM-Receptor	KEGG: hsa04512
Endothelial_cell	Macrophage	FN1	ITGAV_ITGB1	0.0598548	0	FN1_ITGAV_ITGB1	FN1 - (ITGAV+ITGB1)	FN1	ECM-Receptor	KEGG: hsa04512
Macrophage	MTC	FN1	ITGAV_ITGB1	0.0397002	0	FN1_ITGAV_ITGB1	FN1 - (ITGAV+ITGB1)	FN1	ECM-Receptor	KEGG: hsa04512
Fibroblast	MTC	FN1	ITGAV_ITGB1	0.168594	0	FN1_ITGAV_ITGB1	FN1 - (ITGAV+ITGB1)	FN1	ECM-Receptor	KEGG: hsa04512
Monocyte	MTC	FN1	ITGAV_ITGB1	0.0317962	0	FN1_ITGAV_ITGB1	FN1 - (ITGAV+ITGB1)	FN1	ECM-Receptor	KEGG: hsa04512
Endothelial_cell	MTC	FN1	ITGAV_ITGB1	0.111159	0	FN1_ITGAV_ITGB1	FN1 - (ITGAV+ITGB1)	FN1	ECM-Receptor	KEGG: hsa04512
Fibroblast	Monocyte	FN1	ITGAV_ITGB1	0.0578808	0	FN1_ITGAV_ITGB1	FN1 - (ITGAV+ITGB1)	FN1	ECM-Receptor	KEGG: hsa04512
Endothelial_cell	Monocyte	FN1	ITGAV_ITGB1	0.0365066	0	FN1_ITGAV_ITGB1	FN1 - (ITGAV+ITGB1)	FN1	ECM-Receptor	KEGG: hsa04512
Macrophage	ETC	FN1	ITGAV_ITGB1	0.0403453	0	FN1_ITGAV_ITGB1	FN1 - (ITGAV+ITGB1)	FN1	ECM-Receptor	KEGG: hsa04512
Fibroblast	ETC	FN1	ITGAV_ITGB1	0.17096	0	FN1_ITGAV_ITGB1	FN1 - (ITGAV+ITGB1)	FN1	ECM-Receptor	KEGG: hsa04512
Monocyte	ETC	FN1	ITGAV_ITGB1	0.0323172	0	FN1_ITGAV_ITGB1	FN1 - (ITGAV+ITGB1)	FN1	ECM-Receptor	KEGG: hsa04512
Endothelial_cell	ETC	FN1	ITGAV_ITGB1	0.112829	0	FN1_ITGAV_ITGB1	FN1 - (ITGAV+ITGB1)	FN1	ECM-Receptor	KEGG: hsa04512
Fibroblast	cDC	FN1	ITGAV_ITGB1	0.0327532	0	FN1_ITGAV_ITGB1	FN1 - (ITGAV+ITGB1)	FN1	ECM-Receptor	KEGG: hsa04512
Fibroblast	Macrophage	VTN	ITGAV_ITGB1	0.0168845	0	VTN_ITGAV_ITGB1	VTN - (ITGAV+ITGB1)	VTN	ECM-Receptor	KEGG: hsa04512
Endothelial_cell	Macrophage	VTN	ITGAV_ITGB1	0.0039616	0	VTN_ITGAV_ITGB1	VTN - (ITGAV+ITGB1)	VTN	ECM-Receptor	KEGG: hsa04512
Fibroblast	MTC	VTN	ITGAV_ITGB1	0.0326355	0	VTN_ITGAV_ITGB1	VTN - (ITGAV+ITGB1)	VTN	ECM-Receptor	KEGG: hsa04512
Endothelial_cell	MTC	VTN	ITGAV_ITGB1	0.00775231	0	VTN_ITGAV_ITGB1	VTN - (ITGAV+ITGB1)	VTN	ECM-Receptor	KEGG: hsa04512
Fibroblast	Monocyte	VTN	ITGAV_ITGB1	0.0101178	0	VTN_ITGAV_ITGB1	VTN - (ITGAV+ITGB1)	VTN	ECM-Receptor	KEGG: hsa04512
Endothelial_cell	Monocyte	VTN	ITGAV_ITGB1	0.00236149	0	VTN_ITGAV_ITGB1	VTN - (ITGAV+ITGB1)	VTN	ECM-Receptor	KEGG: hsa04512
Fibroblast	ETC	VTN	ITGAV_ITGB1	0.0331698	0	VTN_ITGAV_ITGB1	VTN - (ITGAV+ITGB1)	VTN	ECM-Receptor	KEGG: hsa04512
Endothelial_cell	ETC	VTN	ITGAV_ITGB1	0.00788254	0	VTN_ITGAV_ITGB1	VTN - (ITGAV+ITGB1)	VTN	ECM-Receptor	KEGG: hsa04512
Fibroblast	cDC	VTN	ITGAV_ITGB1	0.00560207	0	VTN_ITGAV_ITGB1	VTN - (ITGAV+ITGB1)	VTN	ECM-Receptor	KEGG: hsa04512
Endothelial_cell	cDC	VTN	ITGAV_ITGB1	0.00130297	0	VTN_ITGAV_ITGB1	VTN - (ITGAV+ITGB1)	VTN	ECM-Receptor	KEGG: hsa04512
Fibroblast	Macrophage	VTN	ITGAV_ITGB5	0.0072266	0	VTN_ITGAV_ITGB5	VTN - (ITGAV+ITGB5)	VTN	ECM-Receptor	KEGG: hsa04512
Endothelial_cell	Macrophage	VTN	ITGAV_ITGB5	0.00168292	0	VTN_ITGAV_ITGB5	VTN - (ITGAV+ITGB5)	VTN	ECM-Receptor	KEGG: hsa04512
Fibroblast	MTC	VTN	ITGAV_ITGB5	0.0132511	0	VTN_ITGAV_ITGB5	VTN - (ITGAV+ITGB5)	VTN	ECM-Receptor	KEGG: hsa04512
Endothelial_cell	MTC	VTN	ITGAV_ITGB5	0.00310033	0	VTN_ITGAV_ITGB5	VTN - (ITGAV+ITGB5)	VTN	ECM-Receptor	KEGG: hsa04512
Fibroblast	ETC	VTN	ITGAV_ITGB5	0.0154812	0	VTN_ITGAV_ITGB5	VTN - (ITGAV+ITGB5)	VTN	ECM-Receptor	KEGG: hsa04512
Endothelial_cell	ETC	VTN	ITGAV_ITGB5	0.00362839	0	VTN_ITGAV_ITGB5	VTN - (ITGAV+ITGB5)	VTN	ECM-Receptor	KEGG: hsa04512
Fibroblast	MTC	VTN	ITGAV_ITGB8	0.00838539	0	VTN_ITGAV_ITGB8	VTN - (ITGAV+ITGB8)	VTN	ECM-Receptor	KEGG: hsa04512
Endothelial_cell	MTC	VTN	ITGAV_ITGB8	0.00195453	0	VTN_ITGAV_ITGB8	VTN - (ITGAV+ITGB8)	VTN	ECM-Receptor	KEGG: hsa04512
Fibroblast	ETC	VTN	ITGAV_ITGB8	0.00650783	0	VTN_ITGAV_ITGB8	VTN - (ITGAV+ITGB8)	VTN	ECM-Receptor	KEGG: hsa04512
Endothelial_cell	ETC	VTN	ITGAV_ITGB8	0.00151469	0	VTN_ITGAV_ITGB8	VTN - (ITGAV+ITGB8)	VTN	ECM-Receptor	KEGG: hsa04512
Macrophage	MTC	FN1	ITGAV_ITGB8	0.0102562	0	FN1_ITGAV_ITGB8	FN1 - (ITGAV+ITGB8)	FN1	ECM-Receptor	KEGG: hsa04512
Fibroblast	MTC	FN1	ITGAV_ITGB8	0.04837	0	FN1_ITGAV_ITGB8	FN1 - (ITGAV+ITGB8)	FN1	ECM-Receptor	KEGG: hsa04512
Monocyte	MTC	FN1	ITGAV_ITGB8	0.00816447	0	FN1_ITGAV_ITGB8	FN1 - (ITGAV+ITGB8)	FN1	ECM-Receptor	KEGG: hsa04512
Endothelial_cell	MTC	FN1	ITGAV_ITGB8	0.0303946	0	FN1_ITGAV_ITGB8	FN1 - (ITGAV+ITGB8)	FN1	ECM-Receptor	KEGG: hsa04512
cDC	MTC	FN1	ITGAV_ITGB8	0.00238361	0	FN1_ITGAV_ITGB8	FN1 - (ITGAV+ITGB8)	FN1	ECM-Receptor	KEGG: hsa04512
BC	MTC	FN1	ITGAV_ITGB8	0.000607219	0	FN1_ITGAV_ITGB8	FN1 - (ITGAV+ITGB8)	FN1	ECM-Receptor	KEGG: hsa04512
Macrophage	ETC	FN1	ITGAV_ITGB8	0.00796315	0	FN1_ITGAV_ITGB8	FN1 - (ITGAV+ITGB8)	FN1	ECM-Receptor	KEGG: hsa04512
Fibroblast	ETC	FN1	ITGAV_ITGB8	0.0378816	0	FN1_ITGAV_ITGB8	FN1 - (ITGAV+ITGB8)	FN1	ECM-Receptor	KEGG: hsa04512
Monocyte	ETC	FN1	ITGAV_ITGB8	0.00633606	0	FN1_ITGAV_ITGB8	FN1 - (ITGAV+ITGB8)	FN1	ECM-Receptor	KEGG: hsa04512
Endothelial_cell	ETC	FN1	ITGAV_ITGB8	0.0237068	0	FN1_ITGAV_ITGB8	FN1 - (ITGAV+ITGB8)	FN1	ECM-Receptor	KEGG: hsa04512
cDC	ETC	FN1	ITGAV_ITGB8	0.0018474	0	FN1_ITGAV_ITGB8	FN1 - (ITGAV+ITGB8)	FN1	ECM-Receptor	KEGG: hsa04512
BC	ETC	FN1	ITGAV_ITGB8	0.000470432	0	FN1_ITGAV_ITGB8	FN1 - (ITGAV+ITGB8)	FN1	ECM-Receptor	KEGG: hsa04512
Fibroblast	MTC	LAMA1	ITGAV_ITGB8	0.00108183	0	LAMA1_ITGAV_ITGB8	LAMA1 - (ITGAV+ITGB8)	LAMININ	ECM-Receptor	KEGG: hsa04512
Fibroblast	ETC	LAMA1	ITGAV_ITGB8	0.00083822	0	LAMA1_ITGAV_ITGB8	LAMA1 - (ITGAV+ITGB8)	LAMININ	ECM-Receptor	KEGG: hsa04512
Fibroblast	MTC	LAMA2	ITGAV_ITGB8	0.00196775	0	LAMA2_ITGAV_ITGB8	LAMA2 - (ITGAV+ITGB8)	LAMININ	ECM-Receptor	KEGG: hsa04512
Fibroblast	ETC	LAMA2	ITGAV_ITGB8	0.00152495	0	LAMA2_ITGAV_ITGB8	LAMA2 - (ITGAV+ITGB8)	LAMININ	ECM-Receptor	KEGG: hsa04512
Fibroblast	MTC	LAMA4	ITGAV_ITGB8	0.00676032	0	LAMA4_ITGAV_ITGB8	LAMA4 - (ITGAV+ITGB8)	LAMININ	ECM-Receptor	KEGG: hsa04512
Endothelial_cell	MTC	LAMA4	ITGAV_ITGB8	0.0107371	0	LAMA4_ITGAV_ITGB8	LAMA4 - (ITGAV+ITGB8)	LAMININ	ECM-Receptor	KEGG: hsa04512
Fibroblast	ETC	LAMA4	ITGAV_ITGB8	0.0052447	0	LAMA4_ITGAV_ITGB8	LAMA4 - (ITGAV+ITGB8)	LAMININ	ECM-Receptor	KEGG: hsa04512
Endothelial_cell	ETC	LAMA4	ITGAV_ITGB8	0.00833744	0	LAMA4_ITGAV_ITGB8	LAMA4 - (ITGAV+ITGB8)	LAMININ	ECM-Receptor	KEGG: hsa04512
Endothelial_cell	MTC	LAMA5	ITGAV_ITGB8	0.00148786	0	LAMA5_ITGAV_ITGB8	LAMA5 - (ITGAV+ITGB8)	LAMININ	ECM-Receptor	KEGG: hsa04512
Endothelial_cell	ETC	LAMA5	ITGAV_ITGB8	0.00115292	0	LAMA5_ITGAV_ITGB8	LAMA5 - (ITGAV+ITGB8)	LAMININ	ECM-Receptor	KEGG: hsa04512
Fibroblast	MTC	LAMB1	ITGAV_ITGB8	0.0168494	0	LAMB1_ITGAV_ITGB8	LAMB1 - (ITGAV+ITGB8)	LAMININ	ECM-Receptor	KEGG: hsa04512
Endothelial_cell	MTC	LAMB1	ITGAV_ITGB8	0.0210951	0	LAMB1_ITGAV_ITGB8	LAMB1 - (ITGAV+ITGB8)	LAMININ	ECM-Receptor	KEGG: hsa04512
Fibroblast	ETC	LAMB1	ITGAV_ITGB8	0.0131017	0	LAMB1_ITGAV_ITGB8	LAMB1 - (ITGAV+ITGB8)	LAMININ	ECM-Receptor	KEGG: hsa04512
Endothelial_cell	ETC	LAMB1	ITGAV_ITGB8	0.0164189	0	LAMB1_ITGAV_ITGB8	LAMB1 - (ITGAV+ITGB8)	LAMININ	ECM-Receptor	KEGG: hsa04512
Fibroblast	MTC	LAMB2	ITGAV_ITGB8	0.0043151	0	LAMB2_ITGAV_ITGB8	LAMB2 - (ITGAV+ITGB8)	LAMININ	ECM-Receptor	KEGG: hsa04512
Endothelial_cell	MTC	LAMB2	ITGAV_ITGB8	0.00541477	0	LAMB2_ITGAV_ITGB8	LAMB2 - (ITGAV+ITGB8)	LAMININ	ECM-Receptor	KEGG: hsa04512
Fibroblast	ETC	LAMB2	ITGAV_ITGB8	0.00334584	0	LAMB2_ITGAV_ITGB8	LAMB2 - (ITGAV+ITGB8)	LAMININ	ECM-Receptor	KEGG: hsa04512
Endothelial_cell	ETC	LAMB2	ITGAV_ITGB8	0.00419954	0	LAMB2_ITGAV_ITGB8	LAMB2 - (ITGAV+ITGB8)	LAMININ	ECM-Receptor	KEGG: hsa04512
Fibroblast	MTC	LAMC1	ITGAV_ITGB8	0.00485677	0	LAMC1_ITGAV_ITGB8	LAMC1 - (ITGAV+ITGB8)	LAMININ	ECM-Receptor	KEGG: hsa04512
Endothelial_cell	MTC	LAMC1	ITGAV_ITGB8	0.00651073	0	LAMC1_ITGAV_ITGB8	LAMC1 - (ITGAV+ITGB8)	LAMININ	ECM-Receptor	KEGG: hsa04512
Fibroblast	ETC	LAMC1	ITGAV_ITGB8	0.0037663	0	LAMC1_ITGAV_ITGB8	LAMC1 - (ITGAV+ITGB8)	LAMININ	ECM-Receptor	KEGG: hsa04512
Endothelial_cell	ETC	LAMC1	ITGAV_ITGB8	0.00505079	0	LAMC1_ITGAV_ITGB8	LAMC1 - (ITGAV+ITGB8)	LAMININ	ECM-Receptor	KEGG: hsa04512
Fibroblast	MTC	COL1A1	ITGAV_ITGB8	0.00352414	0	COL1A1_ITGAV_ITGB8	COL1A1 - (ITGAV+ITGB8)	COLLAGEN	ECM-Receptor	KEGG: hsa04512
Fibroblast	ETC	COL1A1	ITGAV_ITGB8	0.00273205	0	COL1A1_ITGAV_ITGB8	COL1A1 - (ITGAV+ITGB8)	COLLAGEN	ECM-Receptor	KEGG: hsa04512
Fibroblast	MTC	COL1A2	ITGAV_ITGB8	0.038484	0	COL1A2_ITGAV_ITGB8	COL1A2 - (ITGAV+ITGB8)	COLLAGEN	ECM-Receptor	KEGG: hsa04512
Endothelial_cell	MTC	COL1A2	ITGAV_ITGB8	0.0299556	0	COL1A2_ITGAV_ITGB8	COL1A2 - (ITGAV+ITGB8)	COLLAGEN	ECM-Receptor	KEGG: hsa04512
Fibroblast	ETC	COL1A2	ITGAV_ITGB8	0.0300715	0	COL1A2_ITGAV_ITGB8	COL1A2 - (ITGAV+ITGB8)	COLLAGEN	ECM-Receptor	KEGG: hsa04512
Endothelial_cell	ETC	COL1A2	ITGAV_ITGB8	0.0233621	0	COL1A2_ITGAV_ITGB8	COL1A2 - (ITGAV+ITGB8)	COLLAGEN	ECM-Receptor	KEGG: hsa04512
Endothelial_cell	MTC	COL4A1	ITGAV_ITGB8	0.00098895	0	COL4A1_ITGAV_ITGB8	COL4A1 - (ITGAV+ITGB8)	COLLAGEN	ECM-Receptor	KEGG: hsa04512
Endothelial_cell	ETC	COL4A1	ITGAV_ITGB8	0.000766236	0	COL4A1_ITGAV_ITGB8	COL4A1 - (ITGAV+ITGB8)	COLLAGEN	ECM-Receptor	KEGG: hsa04512
Endothelial_cell	MTC	COL4A2	ITGAV_ITGB8	0.00182479	0	COL4A2_ITGAV_ITGB8	COL4A2 - (ITGAV+ITGB8)	COLLAGEN	ECM-Receptor	KEGG: hsa04512
Endothelial_cell	ETC	COL4A2	ITGAV_ITGB8	0.00141411	0	COL4A2_ITGAV_ITGB8	COL4A2 - (ITGAV+ITGB8)	COLLAGEN	ECM-Receptor	KEGG: hsa04512
Fibroblast	MTC	COL6A1	ITGAV_ITGB8	0.00783361	0	COL6A1_ITGAV_ITGB8	COL6A1 - (ITGAV+ITGB8)	COLLAGEN	ECM-Receptor	KEGG: hsa04512
Endothelial_cell	MTC	COL6A1	ITGAV_ITGB8	0.00728985	0	COL6A1_ITGAV_ITGB8	COL6A1 - (ITGAV+ITGB8)	COLLAGEN	ECM-Receptor	KEGG: hsa04512
Fibroblast	ETC	COL6A1	ITGAV_ITGB8	0.00607884	0	COL6A1_ITGAV_ITGB8	COL6A1 - (ITGAV+ITGB8)	COLLAGEN	ECM-Receptor	KEGG: hsa04512
Endothelial_cell	ETC	COL6A1	ITGAV_ITGB8	0.00565619	0	COL6A1_ITGAV_ITGB8	COL6A1 - (ITGAV+ITGB8)	COLLAGEN	ECM-Receptor	KEGG: hsa04512
Fibroblast	MTC	COL6A2	ITGAV_ITGB8	0.00976469	0	COL6A2_ITGAV_ITGB8	COL6A2 - (ITGAV+ITGB8)	COLLAGEN	ECM-Receptor	KEGG: hsa04512
Endothelial_cell	MTC	COL6A2	ITGAV_ITGB8	0.00246213	0	COL6A2_ITGAV_ITGB8	COL6A2 - (ITGAV+ITGB8)	COLLAGEN	ECM-Receptor	KEGG: hsa04512
Fibroblast	ETC	COL6A2	ITGAV_ITGB8	0.00758066	0	COL6A2_ITGAV_ITGB8	COL6A2 - (ITGAV+ITGB8)	COLLAGEN	ECM-Receptor	KEGG: hsa04512
Endothelial_cell	ETC	COL6A2	ITGAV_ITGB8	0.00190829	0	COL6A2_ITGAV_ITGB8	COL6A2 - (ITGAV+ITGB8)	COLLAGEN	ECM-Receptor	KEGG: hsa04512
Fibroblast	MTC	COL6A3	ITGAV_ITGB8	0.0106292	0	COL6A3_ITGAV_ITGB8	COL6A3 - (ITGAV+ITGB8)	COLLAGEN	ECM-Receptor	KEGG: hsa04512
Endothelial_cell	MTC	COL6A3	ITGAV_ITGB8	0.00816551	0	COL6A3_ITGAV_ITGB8	COL6A3 - (ITGAV+ITGB8)	COLLAGEN	ECM-Receptor	KEGG: hsa04512
Fibroblast	ETC	COL6A3	ITGAV_ITGB8	0.0082534	0	COL6A3_ITGAV_ITGB8	COL6A3 - (ITGAV+ITGB8)	COLLAGEN	ECM-Receptor	KEGG: hsa04512
Endothelial_cell	ETC	COL6A3	ITGAV_ITGB8	0.00633687	0	COL6A3_ITGAV_ITGB8	COL6A3 - (ITGAV+ITGB8)	COLLAGEN	ECM-Receptor	KEGG: hsa04512
Fibroblast	MTC	COL9A3	ITGAV_ITGB8	0.00666601	0	COL9A3_ITGAV_ITGB8	COL9A3 - (ITGAV+ITGB8)	COLLAGEN	ECM-Receptor	KEGG: hsa04512
BC	MTC	COL9A3	ITGAV_ITGB8	0.000810809	0	COL9A3_ITGAV_ITGB8	COL9A3 - (ITGAV+ITGB8)	COLLAGEN	ECM-Receptor	KEGG: hsa04512
Fibroblast	ETC	COL9A3	ITGAV_ITGB8	0.00517143	0	COL9A3_ITGAV_ITGB8	COL9A3 - (ITGAV+ITGB8)	COLLAGEN	ECM-Receptor	KEGG: hsa04512
BC	ETC	COL9A3	ITGAV_ITGB8	0.000628188	0	COL9A3_ITGAV_ITGB8	COL9A3 - (ITGAV+ITGB8)	COLLAGEN	ECM-Receptor	KEGG: hsa04512
Fibroblast	MTC	LAMA1	ITGA6_ITGB4	0.00377322	0	LAMA1_ITGA6_ITGB4	LAMA1 - (ITGA6+ITGB4)	LAMININ	ECM-Receptor	KEGG: hsa04512
Fibroblast	ETC	LAMA1	ITGA6_ITGB4	0.00587701	0	LAMA1_ITGA6_ITGB4	LAMA1 - (ITGA6+ITGB4)	LAMININ	ECM-Receptor	KEGG: hsa04512
Fibroblast	MTC	LAMA2	ITGA6_ITGB4	0.00684802	0	LAMA2_ITGA6_ITGB4	LAMA2 - (ITGA6+ITGB4)	LAMININ	ECM-Receptor	KEGG: hsa04512
Fibroblast	ETC	LAMA2	ITGA6_ITGB4	0.0106479	0	LAMA2_ITGA6_ITGB4	LAMA2 - (ITGA6+ITGB4)	LAMININ	ECM-Receptor	KEGG: hsa04512
Fibroblast	MTC	LAMA4	ITGA6_ITGB4	0.0232499	0	LAMA4_ITGA6_ITGB4	LAMA4 - (ITGA6+ITGB4)	LAMININ	ECM-Receptor	KEGG: hsa04512
Endothelial_cell	MTC	LAMA4	ITGA6_ITGB4	0.0365697	0	LAMA4_ITGA6_ITGB4	LAMA4 - (ITGA6+ITGB4)	LAMININ	ECM-Receptor	KEGG: hsa04512
Fibroblast	ETC	LAMA4	ITGA6_ITGB4	0.0358225	0	LAMA4_ITGA6_ITGB4	LAMA4 - (ITGA6+ITGB4)	LAMININ	ECM-Receptor	KEGG: hsa04512
Endothelial_cell	ETC	LAMA4	ITGA6_ITGB4	0.0559327	0	LAMA4_ITGA6_ITGB4	LAMA4 - (ITGA6+ITGB4)	LAMININ	ECM-Receptor	KEGG: hsa04512
Endothelial_cell	MTC	LAMA5	ITGA6_ITGB4	0.00518413	0	LAMA5_ITGA6_ITGB4	LAMA5 - (ITGA6+ITGB4)	LAMININ	ECM-Receptor	KEGG: hsa04512
Endothelial_cell	ETC	LAMA5	ITGA6_ITGB4	0.00806821	0	LAMA5_ITGA6_ITGB4	LAMA5 - (ITGA6+ITGB4)	LAMININ	ECM-Receptor	KEGG: hsa04512
Fibroblast	MTC	LAMB1	ITGA6_ITGB4	0.0565469	0	LAMB1_ITGA6_ITGB4	LAMB1 - (ITGA6+ITGB4)	LAMININ	ECM-Receptor	KEGG: hsa04512
Endothelial_cell	MTC	LAMB1	ITGA6_ITGB4	0.0700825	0	LAMB1_ITGA6_ITGB4	LAMB1 - (ITGA6+ITGB4)	LAMININ	ECM-Receptor	KEGG: hsa04512
Fibroblast	ETC	LAMB1	ITGA6_ITGB4	0.0855482	0	LAMB1_ITGA6_ITGB4	LAMB1 - (ITGA6+ITGB4)	LAMININ	ECM-Receptor	KEGG: hsa04512
Endothelial_cell	ETC	LAMB1	ITGA6_ITGB4	0.105251	0	LAMB1_ITGA6_ITGB4	LAMB1 - (ITGA6+ITGB4)	LAMININ	ECM-Receptor	KEGG: hsa04512
Fibroblast	MTC	LAMB2	ITGA6_ITGB4	0.01493	0	LAMB2_ITGA6_ITGB4	LAMB2 - (ITGA6+ITGB4)	LAMININ	ECM-Receptor	KEGG: hsa04512
Endothelial_cell	MTC	LAMB2	ITGA6_ITGB4	0.018684	0	LAMB2_ITGA6_ITGB4	LAMB2 - (ITGA6+ITGB4)	LAMININ	ECM-Receptor	KEGG: hsa04512
Fibroblast	ETC	LAMB2	ITGA6_ITGB4	0.02311	0	LAMB2_ITGA6_ITGB4	LAMB2 - (ITGA6+ITGB4)	LAMININ	ECM-Receptor	KEGG: hsa04512
Endothelial_cell	ETC	LAMB2	ITGA6_ITGB4	0.0288606	0	LAMB2_ITGA6_ITGB4	LAMB2 - (ITGA6+ITGB4)	LAMININ	ECM-Receptor	KEGG: hsa04512
Fibroblast	MTC	LAMC1	ITGA6_ITGB4	0.0167817	0	LAMC1_ITGA6_ITGB4	LAMC1 - (ITGA6+ITGB4)	LAMININ	ECM-Receptor	KEGG: hsa04512
Endothelial_cell	MTC	LAMC1	ITGA6_ITGB4	0.0224052	0	LAMC1_ITGA6_ITGB4	LAMC1 - (ITGA6+ITGB4)	LAMININ	ECM-Receptor	KEGG: hsa04512
Fibroblast	ETC	LAMC1	ITGA6_ITGB4	0.0259495	0	LAMC1_ITGA6_ITGB4	LAMC1 - (ITGA6+ITGB4)	LAMININ	ECM-Receptor	KEGG: hsa04512
Endothelial_cell	ETC	LAMC1	ITGA6_ITGB4	0.0345373	0	LAMC1_ITGA6_ITGB4	LAMC1 - (ITGA6+ITGB4)	LAMININ	ECM-Receptor	KEGG: hsa04512
Fibroblast	Macrophage	FN1	CD44	0.182215	0	FN1_CD44	FN1 - CD44	FN1	ECM-Receptor	KEGG: hsa04512
Endothelial_cell	Macrophage	FN1	CD44	0.120814	0	FN1_CD44	FN1 - CD44	FN1	ECM-Receptor	KEGG: hsa04512
Fibroblast	MTC	FN1	CD44	0.0697911	0	FN1_CD44	FN1 - CD44	FN1	ECM-Receptor	KEGG: hsa04512
Fibroblast	CD4_TC	FN1	CD44	0.165916	0	FN1_CD44	FN1 - CD44	FN1	ECM-Receptor	KEGG: hsa04512
Endothelial_cell	CD4_TC	FN1	CD44	0.109274	0	FN1_CD44	FN1 - CD44	FN1	ECM-Receptor	KEGG: hsa04512
Fibroblast	CD8_TC	FN1	CD44	0.1546	0	FN1_CD44	FN1 - CD44	FN1	ECM-Receptor	KEGG: hsa04512
Endothelial_cell	CD8_TC	FN1	CD44	0.101351	0	FN1_CD44	FN1 - CD44	FN1	ECM-Receptor	KEGG: hsa04512
Macrophage	Monocyte	FN1	CD44	0.054511	0	FN1_CD44	FN1 - CD44	FN1	ECM-Receptor	KEGG: hsa04512
Fibroblast	Monocyte	FN1	CD44	0.220452	0	FN1_CD44	FN1 - CD44	FN1	ECM-Receptor	KEGG: hsa04512
Endothelial_cell	Monocyte	FN1	CD44	0.148506	0	FN1_CD44	FN1 - CD44	FN1	ECM-Receptor	KEGG: hsa04512
Fibroblast	ETC	FN1	CD44	0.0598137	0	FN1_CD44	FN1 - CD44	FN1	ECM-Receptor	KEGG: hsa04512
Fibroblast	cDC	FN1	CD44	0.160473	0	FN1_CD44	FN1 - CD44	FN1	ECM-Receptor	KEGG: hsa04512
Endothelial_cell	cDC	FN1	CD44	0.105454	0	FN1_CD44	FN1 - CD44	FN1	ECM-Receptor	KEGG: hsa04512
Fibroblast	BC	FN1	CD44	0.0941487	0	FN1_CD44	FN1 - CD44	FN1	ECM-Receptor	KEGG: hsa04512
Endothelial_cell	BC	FN1	CD44	0.0602377	0	FN1_CD44	FN1 - CD44	FN1	ECM-Receptor	KEGG: hsa04512
Fibroblast	NK	FN1	CD44	0.154445	0	FN1_CD44	FN1 - CD44	FN1	ECM-Receptor	KEGG: hsa04512
Endothelial_cell	NK	FN1	CD44	0.101244	0	FN1_CD44	FN1 - CD44	FN1	ECM-Receptor	KEGG: hsa04512
Fibroblast	NKT	FN1	CD44	0.1261	0	FN1_CD44	FN1 - CD44	FN1	ECM-Receptor	KEGG: hsa04512
Endothelial_cell	NKT	FN1	CD44	0.0817191	0	FN1_CD44	FN1 - CD44	FN1	ECM-Receptor	KEGG: hsa04512
Fibroblast	pDC	FN1	CD44	0.0800103	0	FN1_CD44	FN1 - CD44	FN1	ECM-Receptor	KEGG: hsa04512
Endothelial_cell	pDC	FN1	CD44	0.0509056	0.01	FN1_CD44	FN1 - CD44	FN1	ECM-Receptor	KEGG: hsa04512
Macrophage	Mast_cell	FN1	CD44	0.0532255	0	FN1_CD44	FN1 - CD44	FN1	ECM-Receptor	KEGG: hsa04512
Fibroblast	Mast_cell	FN1	CD44	0.216147	0	FN1_CD44	FN1 - CD44	FN1	ECM-Receptor	KEGG: hsa04512
Endothelial_cell	Mast_cell	FN1	CD44	0.145345	0	FN1_CD44	FN1 - CD44	FN1	ECM-Receptor	KEGG: hsa04512
Fibroblast	Macrophage	COL1A1	CD44	0.0152666	0	COL1A1_CD44	COL1A1 - CD44	COLLAGEN	ECM-Receptor	KEGG: hsa04512
Fibroblast	MTC	COL1A1	CD44	0.00519321	0	COL1A1_CD44	COL1A1 - CD44	COLLAGEN	ECM-Receptor	KEGG: hsa04512
Fibroblast	CD4_TC	COL1A1	CD44	0.0136517	0	COL1A1_CD44	COL1A1 - CD44	COLLAGEN	ECM-Receptor	KEGG: hsa04512
Fibroblast	CD8_TC	COL1A1	CD44	0.0125642	0	COL1A1_CD44	COL1A1 - CD44	COLLAGEN	ECM-Receptor	KEGG: hsa04512
Fibroblast	Monocyte	COL1A1	CD44	0.0192968	0	COL1A1_CD44	COL1A1 - CD44	COLLAGEN	ECM-Receptor	KEGG: hsa04512
Fibroblast	ETC	COL1A1	CD44	0.00440704	0	COL1A1_CD44	COL1A1 - CD44	COLLAGEN	ECM-Receptor	KEGG: hsa04512
Fibroblast	cDC	COL1A1	CD44	0.0131252	0	COL1A1_CD44	COL1A1 - CD44	COLLAGEN	ECM-Receptor	KEGG: hsa04512
Fibroblast	BC	COL1A1	CD44	0.0071797	0	COL1A1_CD44	COL1A1 - CD44	COLLAGEN	ECM-Receptor	KEGG: hsa04512
Fibroblast	NK	COL1A1	CD44	0.0125495	0	COL1A1_CD44	COL1A1 - CD44	COLLAGEN	ECM-Receptor	KEGG: hsa04512
Fibroblast	NKT	COL1A1	CD44	0.00994018	0	COL1A1_CD44	COL1A1 - CD44	COLLAGEN	ECM-Receptor	KEGG: hsa04512
Fibroblast	pDC	COL1A1	CD44	0.00601479	0	COL1A1_CD44	COL1A1 - CD44	COLLAGEN	ECM-Receptor	KEGG: hsa04512
Fibroblast	Mast_cell	COL1A1	CD44	0.0188252	0	COL1A1_CD44	COL1A1 - CD44	COLLAGEN	ECM-Receptor	KEGG: hsa04512
Fibroblast	Macrophage	COL1A2	CD44	0.149264	0	COL1A2_CD44	COL1A2 - CD44	COLLAGEN	ECM-Receptor	KEGG: hsa04512
Endothelial_cell	Macrophage	COL1A2	CD44	0.11923	0	COL1A2_CD44	COL1A2 - CD44	COLLAGEN	ECM-Receptor	KEGG: hsa04512
Fibroblast	MTC	COL1A2	CD44	0.0557836	0	COL1A2_CD44	COL1A2 - CD44	COLLAGEN	ECM-Receptor	KEGG: hsa04512
Endothelial_cell	MTC	COL1A2	CD44	0.0435953	0	COL1A2_CD44	COL1A2 - CD44	COLLAGEN	ECM-Receptor	KEGG: hsa04512
Fibroblast	CD4_TC	COL1A2	CD44	0.135424	0	COL1A2_CD44	COL1A2 - CD44	COLLAGEN	ECM-Receptor	KEGG: hsa04512
Endothelial_cell	CD4_TC	COL1A2	CD44	0.107822	0	COL1A2_CD44	COL1A2 - CD44	COLLAGEN	ECM-Receptor	KEGG: hsa04512
Fibroblast	CD8_TC	COL1A2	CD44	0.125874	0	COL1A2_CD44	COL1A2 - CD44	COLLAGEN	ECM-Receptor	KEGG: hsa04512
Endothelial_cell	CD8_TC	COL1A2	CD44	0.0999933	0	COL1A2_CD44	COL1A2 - CD44	COLLAGEN	ECM-Receptor	KEGG: hsa04512
Fibroblast	Monocyte	COL1A2	CD44	0.182126	0	COL1A2_CD44	COL1A2 - CD44	COLLAGEN	ECM-Receptor	KEGG: hsa04512
Endothelial_cell	Monocyte	COL1A2	CD44	0.14662	0	COL1A2_CD44	COL1A2 - CD44	COLLAGEN	ECM-Receptor	KEGG: hsa04512
Fibroblast	ETC	COL1A2	CD44	0.0477061	0	COL1A2_CD44	COL1A2 - CD44	COLLAGEN	ECM-Receptor	KEGG: hsa04512
Endothelial_cell	ETC	COL1A2	CD44	0.0372131	0	COL1A2_CD44	COL1A2 - CD44	COLLAGEN	ECM-Receptor	KEGG: hsa04512
Fibroblast	cDC	COL1A2	CD44	0.130825	0	COL1A2_CD44	COL1A2 - CD44	COLLAGEN	ECM-Receptor	KEGG: hsa04512
Endothelial_cell	cDC	COL1A2	CD44	0.104047	0	COL1A2_CD44	COL1A2 - CD44	COLLAGEN	ECM-Receptor	KEGG: hsa04512
Fibroblast	BC	COL1A2	CD44	0.0756501	0	COL1A2_CD44	COL1A2 - CD44	COLLAGEN	ECM-Receptor	KEGG: hsa04512
Endothelial_cell	BC	COL1A2	CD44	0.0593942	0	COL1A2_CD44	COL1A2 - CD44	COLLAGEN	ECM-Receptor	KEGG: hsa04512
Fibroblast	NK	COL1A2	CD44	0.125744	0	COL1A2_CD44	COL1A2 - CD44	COLLAGEN	ECM-Receptor	KEGG: hsa04512
Endothelial_cell	NK	COL1A2	CD44	0.0998868	0	COL1A2_CD44	COL1A2 - CD44	COLLAGEN	ECM-Receptor	KEGG: hsa04512
Fibroblast	NKT	COL1A2	CD44	0.102031	0	COL1A2_CD44	COL1A2 - CD44	COLLAGEN	ECM-Receptor	KEGG: hsa04512
Endothelial_cell	NKT	COL1A2	CD44	0.0806005	0	COL1A2_CD44	COL1A2 - CD44	COLLAGEN	ECM-Receptor	KEGG: hsa04512
Fibroblast	pDC	COL1A2	CD44	0.0640931	0	COL1A2_CD44	COL1A2 - CD44	COLLAGEN	ECM-Receptor	KEGG: hsa04512
Endothelial_cell	pDC	COL1A2	CD44	0.0501857	0	COL1A2_CD44	COL1A2 - CD44	COLLAGEN	ECM-Receptor	KEGG: hsa04512
Fibroblast	Mast_cell	COL1A2	CD44	0.178399	0	COL1A2_CD44	COL1A2 - CD44	COLLAGEN	ECM-Receptor	KEGG: hsa04512
Endothelial_cell	Mast_cell	COL1A2	CD44	0.143491	0	COL1A2_CD44	COL1A2 - CD44	COLLAGEN	ECM-Receptor	KEGG: hsa04512
Endothelial_cell	Macrophage	COL4A1	CD44	0.00432076	0	COL4A1_CD44	COL4A1 - CD44	COLLAGEN	ECM-Receptor	KEGG: hsa04512
Endothelial_cell	MTC	COL4A1	CD44	0.00145909	0	COL4A1_CD44	COL4A1 - CD44	COLLAGEN	ECM-Receptor	KEGG: hsa04512
Endothelial_cell	CD4_TC	COL4A1	CD44	0.00385917	0	COL4A1_CD44	COL4A1 - CD44	COLLAGEN	ECM-Receptor	KEGG: hsa04512
Endothelial_cell	CD8_TC	COL4A1	CD44	0.00354894	0	COL4A1_CD44	COL4A1 - CD44	COLLAGEN	ECM-Receptor	KEGG: hsa04512
Endothelial_cell	Monocyte	COL4A1	CD44	0.00547748	0	COL4A1_CD44	COL4A1 - CD44	COLLAGEN	ECM-Receptor	KEGG: hsa04512
Endothelial_cell	ETC	COL4A1	CD44	0.0012375	0	COL4A1_CD44	COL4A1 - CD44	COLLAGEN	ECM-Receptor	KEGG: hsa04512
Endothelial_cell	cDC	COL4A1	CD44	0.00370894	0	COL4A1_CD44	COL4A1 - CD44	COLLAGEN	ECM-Receptor	KEGG: hsa04512
Endothelial_cell	BC	COL4A1	CD44	0.00202011	0	COL4A1_CD44	COL4A1 - CD44	COLLAGEN	ECM-Receptor	KEGG: hsa04512
Endothelial_cell	NK	COL4A1	CD44	0.00354475	0	COL4A1_CD44	COL4A1 - CD44	COLLAGEN	ECM-Receptor	KEGG: hsa04512
Endothelial_cell	NKT	COL4A1	CD44	0.00280241	0	COL4A1_CD44	COL4A1 - CD44	COLLAGEN	ECM-Receptor	KEGG: hsa04512
Endothelial_cell	pDC	COL4A1	CD44	0.00169092	0	COL4A1_CD44	COL4A1 - CD44	COLLAGEN	ECM-Receptor	KEGG: hsa04512
Endothelial_cell	Mast_cell	COL4A1	CD44	0.00534177	0	COL4A1_CD44	COL4A1 - CD44	COLLAGEN	ECM-Receptor	KEGG: hsa04512
Endothelial_cell	Macrophage	COL4A2	CD44	0.00795018	0	COL4A2_CD44	COL4A2 - CD44	COLLAGEN	ECM-Receptor	KEGG: hsa04512
Endothelial_cell	MTC	COL4A2	CD44	0.00269121	0	COL4A2_CD44	COL4A2 - CD44	COLLAGEN	ECM-Receptor	KEGG: hsa04512
Endothelial_cell	CD4_TC	COL4A2	CD44	0.00710362	0	COL4A2_CD44	COL4A2 - CD44	COLLAGEN	ECM-Receptor	KEGG: hsa04512
Endothelial_cell	CD8_TC	COL4A2	CD44	0.00653428	0	COL4A2_CD44	COL4A2 - CD44	COLLAGEN	ECM-Receptor	KEGG: hsa04512
Endothelial_cell	Monocyte	COL4A2	CD44	0.0100687	0	COL4A2_CD44	COL4A2 - CD44	COLLAGEN	ECM-Receptor	KEGG: hsa04512
Endothelial_cell	ETC	COL4A2	CD44	0.00228293	0	COL4A2_CD44	COL4A2 - CD44	COLLAGEN	ECM-Receptor	KEGG: hsa04512
Endothelial_cell	cDC	COL4A2	CD44	0.00682795	0	COL4A2_CD44	COL4A2 - CD44	COLLAGEN	ECM-Receptor	KEGG: hsa04512
Endothelial_cell	BC	COL4A2	CD44	0.00372422	0	COL4A2_CD44	COL4A2 - CD44	COLLAGEN	ECM-Receptor	KEGG: hsa04512
Endothelial_cell	NK	COL4A2	CD44	0.0065266	0	COL4A2_CD44	COL4A2 - CD44	COLLAGEN	ECM-Receptor	KEGG: hsa04512
Endothelial_cell	NKT	COL4A2	CD44	0.00516304	0	COL4A2_CD44	COL4A2 - CD44	COLLAGEN	ECM-Receptor	KEGG: hsa04512
Endothelial_cell	pDC	COL4A2	CD44	0.00311821	0	COL4A2_CD44	COL4A2 - CD44	COLLAGEN	ECM-Receptor	KEGG: hsa04512
Endothelial_cell	Mast_cell	COL4A2	CD44	0.00982037	0	COL4A2_CD44	COL4A2 - CD44	COLLAGEN	ECM-Receptor	KEGG: hsa04512
Fibroblast	Macrophage	COL6A1	CD44	0.0334532	0	COL6A1_CD44	COL6A1 - CD44	COLLAGEN	ECM-Receptor	KEGG: hsa04512
Endothelial_cell	Macrophage	COL6A1	CD44	0.0311869	0	COL6A1_CD44	COL6A1 - CD44	COLLAGEN	ECM-Receptor	KEGG: hsa04512
Fibroblast	MTC	COL6A1	CD44	0.0115201	0	COL6A1_CD44	COL6A1 - CD44	COLLAGEN	ECM-Receptor	KEGG: hsa04512
Endothelial_cell	MTC	COL6A1	CD44	0.0107232	0	COL6A1_CD44	COL6A1 - CD44	COLLAGEN	ECM-Receptor	KEGG: hsa04512
Fibroblast	CD4_TC	COL6A1	CD44	0.029973	0	COL6A1_CD44	COL6A1 - CD44	COLLAGEN	ECM-Receptor	KEGG: hsa04512
Endothelial_cell	CD4_TC	COL6A1	CD44	0.0279358	0	COL6A1_CD44	COL6A1 - CD44	COLLAGEN	ECM-Receptor	KEGG: hsa04512
Fibroblast	CD8_TC	COL6A1	CD44	0.0276218	0	COL6A1_CD44	COL6A1 - CD44	COLLAGEN	ECM-Receptor	KEGG: hsa04512
Endothelial_cell	CD8_TC	COL6A1	CD44	0.02574	0	COL6A1_CD44	COL6A1 - CD44	COLLAGEN	ECM-Receptor	KEGG: hsa04512
Fibroblast	Monocyte	COL6A1	CD44	0.0420794	0	COL6A1_CD44	COL6A1 - CD44	COLLAGEN	ECM-Receptor	KEGG: hsa04512
Endothelial_cell	Monocyte	COL6A1	CD44	0.0392525	0	COL6A1_CD44	COL6A1 - CD44	COLLAGEN	ECM-Receptor	KEGG: hsa04512
Fibroblast	ETC	COL6A1	CD44	0.00978556	0	COL6A1_CD44	COL6A1 - CD44	COLLAGEN	ECM-Receptor	KEGG: hsa04512
Endothelial_cell	ETC	COL6A1	CD44	0.00910755	0	COL6A1_CD44	COL6A1 - CD44	COLLAGEN	ECM-Receptor	KEGG: hsa04512
Fibroblast	cDC	COL6A1	CD44	0.0288356	0	COL6A1_CD44	COL6A1 - CD44	COLLAGEN	ECM-Receptor	KEGG: hsa04512
Endothelial_cell	cDC	COL6A1	CD44	0.0268735	0	COL6A1_CD44	COL6A1 - CD44	COLLAGEN	ECM-Receptor	KEGG: hsa04512
Fibroblast	BC	COL6A1	CD44	0.0158881	0	COL6A1_CD44	COL6A1 - CD44	COLLAGEN	ECM-Receptor	KEGG: hsa04512
Endothelial_cell	BC	COL6A1	CD44	0.0147936	0	COL6A1_CD44	COL6A1 - CD44	COLLAGEN	ECM-Receptor	KEGG: hsa04512
Fibroblast	NK	COL6A1	CD44	0.02759	0	COL6A1_CD44	COL6A1 - CD44	COLLAGEN	ECM-Receptor	KEGG: hsa04512
Endothelial_cell	NK	COL6A1	CD44	0.0257104	0	COL6A1_CD44	COL6A1 - CD44	COLLAGEN	ECM-Receptor	KEGG: hsa04512
Fibroblast	NKT	COL6A1	CD44	0.0219229	0	COL6A1_CD44	COL6A1 - CD44	COLLAGEN	ECM-Receptor	KEGG: hsa04512
Endothelial_cell	NKT	COL6A1	CD44	0.0204213	0	COL6A1_CD44	COL6A1 - CD44	COLLAGEN	ECM-Receptor	KEGG: hsa04512
Fibroblast	pDC	COL6A1	CD44	0.0133292	0	COL6A1_CD44	COL6A1 - CD44	COLLAGEN	ECM-Receptor	KEGG: hsa04512
Endothelial_cell	pDC	COL6A1	CD44	0.0124088	0	COL6A1_CD44	COL6A1 - CD44	COLLAGEN	ECM-Receptor	KEGG: hsa04512
Fibroblast	Mast_cell	COL6A1	CD44	0.0410743	0	COL6A1_CD44	COL6A1 - CD44	COLLAGEN	ECM-Receptor	KEGG: hsa04512
Endothelial_cell	Mast_cell	COL6A1	CD44	0.0383122	0	COL6A1_CD44	COL6A1 - CD44	COLLAGEN	ECM-Receptor	KEGG: hsa04512
Fibroblast	Macrophage	COL6A2	CD44	0.041436	0	COL6A2_CD44	COL6A2 - CD44	COLLAGEN	ECM-Receptor	KEGG: hsa04512
Endothelial_cell	Macrophage	COL6A2	CD44	0.010704	0	COL6A2_CD44	COL6A2 - CD44	COLLAGEN	ECM-Receptor	KEGG: hsa04512
Fibroblast	MTC	COL6A2	CD44	0.0143468	0	COL6A2_CD44	COL6A2 - CD44	COLLAGEN	ECM-Receptor	KEGG: hsa04512
Endothelial_cell	MTC	COL6A2	CD44	0.00363006	0	COL6A2_CD44	COL6A2 - CD44	COLLAGEN	ECM-Receptor	KEGG: hsa04512
Fibroblast	CD4_TC	COL6A2	CD44	0.0371573	0	COL6A2_CD44	COL6A2 - CD44	COLLAGEN	ECM-Receptor	KEGG: hsa04512
Endothelial_cell	CD4_TC	COL6A2	CD44	0.00956701	0	COL6A2_CD44	COL6A2 - CD44	COLLAGEN	ECM-Receptor	KEGG: hsa04512
Fibroblast	CD8_TC	COL6A2	CD44	0.0342624	0	COL6A2_CD44	COL6A2 - CD44	COLLAGEN	ECM-Receptor	KEGG: hsa04512
Endothelial_cell	CD8_TC	COL6A2	CD44	0.00880199	0	COL6A2_CD44	COL6A2 - CD44	COLLAGEN	ECM-Receptor	KEGG: hsa04512
Fibroblast	Monocyte	COL6A2	CD44	0.0520099	0	COL6A2_CD44	COL6A2 - CD44	COLLAGEN	ECM-Receptor	KEGG: hsa04512
Endothelial_cell	Monocyte	COL6A2	CD44	0.0135463	0	COL6A2_CD44	COL6A2 - CD44	COLLAGEN	ECM-Receptor	KEGG: hsa04512
Fibroblast	ETC	COL6A2	CD44	0.0121919	0	COL6A2_CD44	COL6A2 - CD44	COLLAGEN	ECM-Receptor	KEGG: hsa04512
Endothelial_cell	ETC	COL6A2	CD44	0.00307979	0	COL6A2_CD44	COL6A2 - CD44	COLLAGEN	ECM-Receptor	KEGG: hsa04512
Fibroblast	cDC	COL6A2	CD44	0.0357574	0	COL6A2_CD44	COL6A2 - CD44	COLLAGEN	ECM-Receptor	KEGG: hsa04512
Endothelial_cell	cDC	COL6A2	CD44	0.00919663	0	COL6A2_CD44	COL6A2 - CD44	COLLAGEN	ECM-Receptor	KEGG: hsa04512
Fibroblast	BC	COL6A2	CD44	0.0197651	0	COL6A2_CD44	COL6A2 - CD44	COLLAGEN	ECM-Receptor	KEGG: hsa04512
Endothelial_cell	BC	COL6A2	CD44	0.00502163	0	COL6A2_CD44	COL6A2 - CD44	COLLAGEN	ECM-Receptor	KEGG: hsa04512
Fibroblast	NK	COL6A2	CD44	0.0342232	0	COL6A2_CD44	COL6A2 - CD44	COLLAGEN	ECM-Receptor	KEGG: hsa04512
Endothelial_cell	NK	COL6A2	CD44	0.00879166	0	COL6A2_CD44	COL6A2 - CD44	COLLAGEN	ECM-Receptor	KEGG: hsa04512
Fibroblast	NKT	COL6A2	CD44	0.0272318	0	COL6A2_CD44	COL6A2 - CD44	COLLAGEN	ECM-Receptor	KEGG: hsa04512
Endothelial_cell	NKT	COL6A2	CD44	0.00695819	0	COL6A2_CD44	COL6A2 - CD44	COLLAGEN	ECM-Receptor	KEGG: hsa04512
Fibroblast	pDC	COL6A2	CD44	0.0165924	0	COL6A2_CD44	COL6A2 - CD44	COLLAGEN	ECM-Receptor	KEGG: hsa04512
Endothelial_cell	pDC	COL6A2	CD44	0.00420539	0	COL6A2_CD44	COL6A2 - CD44	COLLAGEN	ECM-Receptor	KEGG: hsa04512
Fibroblast	Mast_cell	COL6A2	CD44	0.0507802	0	COL6A2_CD44	COL6A2 - CD44	COLLAGEN	ECM-Receptor	KEGG: hsa04512
Endothelial_cell	Mast_cell	COL6A2	CD44	0.0132133	0	COL6A2_CD44	COL6A2 - CD44	COLLAGEN	ECM-Receptor	KEGG: hsa04512
Fibroblast	Macrophage	COL6A3	CD44	0.0449771	0	COL6A3_CD44	COL6A3 - CD44	COLLAGEN	ECM-Receptor	KEGG: hsa04512
Endothelial_cell	Macrophage	COL6A3	CD44	0.0348324	0	COL6A3_CD44	COL6A3 - CD44	COLLAGEN	ECM-Receptor	KEGG: hsa04512
Fibroblast	MTC	COL6A3	CD44	0.0156106	0	COL6A3_CD44	COL6A3 - CD44	COLLAGEN	ECM-Receptor	KEGG: hsa04512
Endothelial_cell	MTC	COL6A3	CD44	0.0120063	0	COL6A3_CD44	COL6A3 - CD44	COLLAGEN	ECM-Receptor	KEGG: hsa04512
Fibroblast	CD4_TC	COL6A3	CD44	0.0403482	0	COL6A3_CD44	COL6A3 - CD44	COLLAGEN	ECM-Receptor	KEGG: hsa04512
Endothelial_cell	CD4_TC	COL6A3	CD44	0.0312135	0	COL6A3_CD44	COL6A3 - CD44	COLLAGEN	ECM-Receptor	KEGG: hsa04512
Fibroblast	CD8_TC	COL6A3	CD44	0.0372142	0	COL6A3_CD44	COL6A3 - CD44	COLLAGEN	ECM-Receptor	KEGG: hsa04512
Endothelial_cell	CD8_TC	COL6A3	CD44	0.0287677	0	COL6A3_CD44	COL6A3 - CD44	COLLAGEN	ECM-Receptor	KEGG: hsa04512
Fibroblast	Monocyte	COL6A3	CD44	0.0564015	0	COL6A3_CD44	COL6A3 - CD44	COLLAGEN	ECM-Receptor	KEGG: hsa04512
Endothelial_cell	Monocyte	COL6A3	CD44	0.0437982	0	COL6A3_CD44	COL6A3 - CD44	COLLAGEN	ECM-Receptor	KEGG: hsa04512
Fibroblast	ETC	COL6A3	CD44	0.0132684	0	COL6A3_CD44	COL6A3 - CD44	COLLAGEN	ECM-Receptor	KEGG: hsa04512
Endothelial_cell	ETC	COL6A3	CD44	0.0101993	0	COL6A3_CD44	COL6A3 - CD44	COLLAGEN	ECM-Receptor	KEGG: hsa04512
Fibroblast	cDC	COL6A3	CD44	0.0388328	0	COL6A3_CD44	COL6A3 - CD44	COLLAGEN	ECM-Receptor	KEGG: hsa04512
Endothelial_cell	cDC	COL6A3	CD44	0.0300304	0	COL6A3_CD44	COL6A3 - CD44	COLLAGEN	ECM-Receptor	KEGG: hsa04512
Fibroblast	BC	COL6A3	CD44	0.0214958	0	COL6A3_CD44	COL6A3 - CD44	COLLAGEN	ECM-Receptor	KEGG: hsa04512
Endothelial_cell	BC	COL6A3	CD44	0.0165556	0	COL6A3_CD44	COL6A3 - CD44	COLLAGEN	ECM-Receptor	KEGG: hsa04512
Fibroblast	NK	COL6A3	CD44	0.0371718	0	COL6A3_CD44	COL6A3 - CD44	COLLAGEN	ECM-Receptor	KEGG: hsa04512
Endothelial_cell	NK	COL6A3	CD44	0.0287347	0	COL6A3_CD44	COL6A3 - CD44	COLLAGEN	ECM-Receptor	KEGG: hsa04512
Fibroblast	NKT	COL6A3	CD44	0.0295965	0	COL6A3_CD44	COL6A3 - CD44	COLLAGEN	ECM-Receptor	KEGG: hsa04512
Endothelial_cell	NKT	COL6A3	CD44	0.022838	0	COL6A3_CD44	COL6A3 - CD44	COLLAGEN	ECM-Receptor	KEGG: hsa04512
Fibroblast	pDC	COL6A3	CD44	0.0180503	0	COL6A3_CD44	COL6A3 - CD44	COLLAGEN	ECM-Receptor	KEGG: hsa04512
Endothelial_cell	pDC	COL6A3	CD44	0.0138907	0	COL6A3_CD44	COL6A3 - CD44	COLLAGEN	ECM-Receptor	KEGG: hsa04512
Fibroblast	Mast_cell	COL6A3	CD44	0.0550739	0	COL6A3_CD44	COL6A3 - CD44	COLLAGEN	ECM-Receptor	KEGG: hsa04512
Endothelial_cell	Mast_cell	COL6A3	CD44	0.0427539	0	COL6A3_CD44	COL6A3 - CD44	COLLAGEN	ECM-Receptor	KEGG: hsa04512
Fibroblast	Macrophage	COL9A3	CD44	0.028577	0	COL9A3_CD44	COL9A3 - CD44	COLLAGEN	ECM-Receptor	KEGG: hsa04512
BC	Macrophage	COL9A3	CD44	0.00354459	0	COL9A3_CD44	COL9A3 - CD44	COLLAGEN	ECM-Receptor	KEGG: hsa04512
Fibroblast	MTC	COL9A3	CD44	0.00980848	0	COL9A3_CD44	COL9A3 - CD44	COLLAGEN	ECM-Receptor	KEGG: hsa04512
BC	MTC	COL9A3	CD44	0.00119636	0	COL9A3_CD44	COL9A3 - CD44	COLLAGEN	ECM-Receptor	KEGG: hsa04512
Fibroblast	CD4_TC	COL9A3	CD44	0.0255907	0	COL9A3_CD44	COL9A3 - CD44	COLLAGEN	ECM-Receptor	KEGG: hsa04512
BC	CD4_TC	COL9A3	CD44	0.00316565	0	COL9A3_CD44	COL9A3 - CD44	COLLAGEN	ECM-Receptor	KEGG: hsa04512
Fibroblast	CD8_TC	COL9A3	CD44	0.0235748	0	COL9A3_CD44	COL9A3 - CD44	COLLAGEN	ECM-Receptor	KEGG: hsa04512
BC	CD8_TC	COL9A3	CD44	0.00291101	0	COL9A3_CD44	COL9A3 - CD44	COLLAGEN	ECM-Receptor	KEGG: hsa04512
Fibroblast	Monocyte	COL9A3	CD44	0.0359926	0	COL9A3_CD44	COL9A3 - CD44	COLLAGEN	ECM-Receptor	KEGG: hsa04512
BC	Monocyte	COL9A3	CD44	0.00449446	0	COL9A3_CD44	COL9A3 - CD44	COLLAGEN	ECM-Receptor	KEGG: hsa04512
Fibroblast	ETC	COL9A3	CD44	0.00832947	0	COL9A3_CD44	COL9A3 - CD44	COLLAGEN	ECM-Receptor	KEGG: hsa04512
BC	ETC	COL9A3	CD44	0.00101463	0	COL9A3_CD44	COL9A3 - CD44	COLLAGEN	ECM-Receptor	KEGG: hsa04512
Fibroblast	cDC	COL9A3	CD44	0.0246153	0	COL9A3_CD44	COL9A3 - CD44	COLLAGEN	ECM-Receptor	KEGG: hsa04512
BC	cDC	COL9A3	CD44	0.00304233	0	COL9A3_CD44	COL9A3 - CD44	COLLAGEN	ECM-Receptor	KEGG: hsa04512
Fibroblast	BC	COL9A3	CD44	0.0135363	0	COL9A3_CD44	COL9A3 - CD44	COLLAGEN	ECM-Receptor	KEGG: hsa04512
BC	BC	COL9A3	CD44	0.00165653	0	COL9A3_CD44	COL9A3 - CD44	COLLAGEN	ECM-Receptor	KEGG: hsa04512
Fibroblast	NK	COL9A3	CD44	0.0235476	0	COL9A3_CD44	COL9A3 - CD44	COLLAGEN	ECM-Receptor	KEGG: hsa04512
BC	NK	COL9A3	CD44	0.00290757	0	COL9A3_CD44	COL9A3 - CD44	COLLAGEN	ECM-Receptor	KEGG: hsa04512
Fibroblast	NKT	COL9A3	CD44	0.0186948	0	COL9A3_CD44	COL9A3 - CD44	COLLAGEN	ECM-Receptor	KEGG: hsa04512
BC	NKT	COL9A3	CD44	0.00229836	0	COL9A3_CD44	COL9A3 - CD44	COLLAGEN	ECM-Receptor	KEGG: hsa04512
Fibroblast	pDC	COL9A3	CD44	0.0113519	0	COL9A3_CD44	COL9A3 - CD44	COLLAGEN	ECM-Receptor	KEGG: hsa04512
BC	pDC	COL9A3	CD44	0.00138651	0	COL9A3_CD44	COL9A3 - CD44	COLLAGEN	ECM-Receptor	KEGG: hsa04512
Fibroblast	Mast_cell	COL9A3	CD44	0.0351276	0	COL9A3_CD44	COL9A3 - CD44	COLLAGEN	ECM-Receptor	KEGG: hsa04512
BC	Mast_cell	COL9A3	CD44	0.00438299	0	COL9A3_CD44	COL9A3 - CD44	COLLAGEN	ECM-Receptor	KEGG: hsa04512
Fibroblast	Macrophage	LAMA1	CD44	0.00472509	0	LAMA1_CD44	LAMA1 - CD44	LAMININ	ECM-Receptor	KEGG: hsa04512
Fibroblast	MTC	LAMA1	CD44	0.00159606	0	LAMA1_CD44	LAMA1 - CD44	LAMININ	ECM-Receptor	KEGG: hsa04512
Fibroblast	CD4_TC	LAMA1	CD44	0.00422049	0	LAMA1_CD44	LAMA1 - CD44	LAMININ	ECM-Receptor	KEGG: hsa04512
Fibroblast	CD8_TC	LAMA1	CD44	0.00388133	0	LAMA1_CD44	LAMA1 - CD44	LAMININ	ECM-Receptor	KEGG: hsa04512
Fibroblast	Monocyte	LAMA1	CD44	0.00598941	0	LAMA1_CD44	LAMA1 - CD44	LAMININ	ECM-Receptor	KEGG: hsa04512
Fibroblast	ETC	LAMA1	CD44	0.0013537	0	LAMA1_CD44	LAMA1 - CD44	LAMININ	ECM-Receptor	KEGG: hsa04512
Fibroblast	cDC	LAMA1	CD44	0.00405625	0	LAMA1_CD44	LAMA1 - CD44	LAMININ	ECM-Receptor	KEGG: hsa04512
Fibroblast	BC	LAMA1	CD44	0.00220963	0	LAMA1_CD44	LAMA1 - CD44	LAMININ	ECM-Receptor	KEGG: hsa04512
Fibroblast	NK	LAMA1	CD44	0.00387675	0	LAMA1_CD44	LAMA1 - CD44	LAMININ	ECM-Receptor	KEGG: hsa04512
Fibroblast	NKT	LAMA1	CD44	0.0030651	0	LAMA1_CD44	LAMA1 - CD44	LAMININ	ECM-Receptor	KEGG: hsa04512
Fibroblast	pDC	LAMA1	CD44	0.00184962	0	LAMA1_CD44	LAMA1 - CD44	LAMININ	ECM-Receptor	KEGG: hsa04512
Fibroblast	Mast_cell	LAMA1	CD44	0.00584109	0	LAMA1_CD44	LAMA1 - CD44	LAMININ	ECM-Receptor	KEGG: hsa04512
Fibroblast	Macrophage	LAMA2	CD44	0.0085689	0	LAMA2_CD44	LAMA2 - CD44	LAMININ	ECM-Receptor	KEGG: hsa04512
Fibroblast	MTC	LAMA2	CD44	0.00290185	0	LAMA2_CD44	LAMA2 - CD44	LAMININ	ECM-Receptor	KEGG: hsa04512
Fibroblast	CD4_TC	LAMA2	CD44	0.00765697	0	LAMA2_CD44	LAMA2 - CD44	LAMININ	ECM-Receptor	KEGG: hsa04512
Fibroblast	CD8_TC	LAMA2	CD44	0.0070436	0	LAMA2_CD44	LAMA2 - CD44	LAMININ	ECM-Receptor	KEGG: hsa04512
Fibroblast	Monocyte	LAMA2	CD44	0.0108505	0	LAMA2_CD44	LAMA2 - CD44	LAMININ	ECM-Receptor	KEGG: hsa04512
Fibroblast	ETC	LAMA2	CD44	0.0024617	0	LAMA2_CD44	LAMA2 - CD44	LAMININ	ECM-Receptor	KEGG: hsa04512
Fibroblast	cDC	LAMA2	CD44	0.00735998	0	LAMA2_CD44	LAMA2 - CD44	LAMININ	ECM-Receptor	KEGG: hsa04512
Fibroblast	BC	LAMA2	CD44	0.00401539	0	LAMA2_CD44	LAMA2 - CD44	LAMININ	ECM-Receptor	KEGG: hsa04512
Fibroblast	NK	LAMA2	CD44	0.00703532	0	LAMA2_CD44	LAMA2 - CD44	LAMININ	ECM-Receptor	KEGG: hsa04512
Fibroblast	NKT	LAMA2	CD44	0.00556607	0	LAMA2_CD44	LAMA2 - CD44	LAMININ	ECM-Receptor	KEGG: hsa04512
Fibroblast	pDC	LAMA2	CD44	0.00336216	0	LAMA2_CD44	LAMA2 - CD44	LAMININ	ECM-Receptor	KEGG: hsa04512
Fibroblast	Mast_cell	LAMA2	CD44	0.0105831	0	LAMA2_CD44	LAMA2 - CD44	LAMININ	ECM-Receptor	KEGG: hsa04512
Fibroblast	Macrophage	LAMA4	CD44	0.0289722	0	LAMA4_CD44	LAMA4 - CD44	LAMININ	ECM-Receptor	KEGG: hsa04512
Endothelial_cell	Macrophage	LAMA4	CD44	0.0454179	0	LAMA4_CD44	LAMA4 - CD44	LAMININ	ECM-Receptor	KEGG: hsa04512
Fibroblast	MTC	LAMA4	CD44	0.00994679	0	LAMA4_CD44	LAMA4 - CD44	LAMININ	ECM-Receptor	KEGG: hsa04512
Endothelial_cell	MTC	LAMA4	CD44	0.0157683	0	LAMA4_CD44	LAMA4 - CD44	LAMININ	ECM-Receptor	KEGG: hsa04512
Fibroblast	CD4_TC	LAMA4	CD44	0.0259457	0	LAMA4_CD44	LAMA4 - CD44	LAMININ	ECM-Receptor	KEGG: hsa04512
Endothelial_cell	CD4_TC	LAMA4	CD44	0.0407456	0	LAMA4_CD44	LAMA4 - CD44	LAMININ	ECM-Receptor	KEGG: hsa04512
Fibroblast	CD8_TC	LAMA4	CD44	0.0239026	0	LAMA4_CD44	LAMA4 - CD44	LAMININ	ECM-Receptor	KEGG: hsa04512
Endothelial_cell	CD8_TC	LAMA4	CD44	0.037582	0	LAMA4_CD44	LAMA4 - CD44	LAMININ	ECM-Receptor	KEGG: hsa04512
Fibroblast	Monocyte	LAMA4	CD44	0.0364866	0	LAMA4_CD44	LAMA4 - CD44	LAMININ	ECM-Receptor	KEGG: hsa04512
Endothelial_cell	Monocyte	LAMA4	CD44	0.0569476	0	LAMA4_CD44	LAMA4 - CD44	LAMININ	ECM-Receptor	KEGG: hsa04512
Fibroblast	ETC	LAMA4	CD44	0.0084471	0	LAMA4_CD44	LAMA4 - CD44	LAMININ	ECM-Receptor	KEGG: hsa04512
Endothelial_cell	ETC	LAMA4	CD44	0.0134028	0	LAMA4_CD44	LAMA4 - CD44	LAMININ	ECM-Receptor	KEGG: hsa04512
Fibroblast	cDC	LAMA4	CD44	0.0249572	0	LAMA4_CD44	LAMA4 - CD44	LAMININ	ECM-Receptor	KEGG: hsa04512
Endothelial_cell	cDC	LAMA4	CD44	0.0392159	0	LAMA4_CD44	LAMA4 - CD44	LAMININ	ECM-Receptor	KEGG: hsa04512
Fibroblast	BC	LAMA4	CD44	0.0137265	0	LAMA4_CD44	LAMA4 - CD44	LAMININ	ECM-Receptor	KEGG: hsa04512
Endothelial_cell	BC	LAMA4	CD44	0.0217117	0	LAMA4_CD44	LAMA4 - CD44	LAMININ	ECM-Receptor	KEGG: hsa04512
Fibroblast	NK	LAMA4	CD44	0.023875	0	LAMA4_CD44	LAMA4 - CD44	LAMININ	ECM-Receptor	KEGG: hsa04512
Endothelial_cell	NK	LAMA4	CD44	0.0375392	0	LAMA4_CD44	LAMA4 - CD44	LAMININ	ECM-Receptor	KEGG: hsa04512
Fibroblast	NKT	LAMA4	CD44	0.0189561	0	LAMA4_CD44	LAMA4 - CD44	LAMININ	ECM-Receptor	KEGG: hsa04512
Endothelial_cell	NKT	LAMA4	CD44	0.0298913	0	LAMA4_CD44	LAMA4 - CD44	LAMININ	ECM-Receptor	KEGG: hsa04512
Fibroblast	pDC	LAMA4	CD44	0.0115117	0	LAMA4_CD44	LAMA4 - CD44	LAMININ	ECM-Receptor	KEGG: hsa04512
Endothelial_cell	pDC	LAMA4	CD44	0.0182323	0	LAMA4_CD44	LAMA4 - CD44	LAMININ	ECM-Receptor	KEGG: hsa04512
Fibroblast	Mast_cell	LAMA4	CD44	0.0356101	0	LAMA4_CD44	LAMA4 - CD44	LAMININ	ECM-Receptor	KEGG: hsa04512
Endothelial_cell	Mast_cell	LAMA4	CD44	0.055608	0	LAMA4_CD44	LAMA4 - CD44	LAMININ	ECM-Receptor	KEGG: hsa04512
Endothelial_cell	Macrophage	LAMA5	CD44	0.00648961	0	LAMA5_CD44	LAMA5 - CD44	LAMININ	ECM-Receptor	KEGG: hsa04512
Endothelial_cell	MTC	LAMA5	CD44	0.00219466	0	LAMA5_CD44	LAMA5 - CD44	LAMININ	ECM-Receptor	KEGG: hsa04512
Endothelial_cell	CD4_TC	LAMA5	CD44	0.00579767	0	LAMA5_CD44	LAMA5 - CD44	LAMININ	ECM-Receptor	KEGG: hsa04512
Endothelial_cell	CD8_TC	LAMA5	CD44	0.00533244	0	LAMA5_CD44	LAMA5 - CD44	LAMININ	ECM-Receptor	KEGG: hsa04512
Endothelial_cell	Monocyte	LAMA5	CD44	0.00822217	0	LAMA5_CD44	LAMA5 - CD44	LAMININ	ECM-Receptor	KEGG: hsa04512
Endothelial_cell	ETC	LAMA5	CD44	0.00186157	0	LAMA5_CD44	LAMA5 - CD44	LAMININ	ECM-Receptor	KEGG: hsa04512
Endothelial_cell	cDC	LAMA5	CD44	0.0055724	0	LAMA5_CD44	LAMA5 - CD44	LAMININ	ECM-Receptor	KEGG: hsa04512
Endothelial_cell	BC	LAMA5	CD44	0.00303765	0	LAMA5_CD44	LAMA5 - CD44	LAMININ	ECM-Receptor	KEGG: hsa04512
Endothelial_cell	NK	LAMA5	CD44	0.00532616	0	LAMA5_CD44	LAMA5 - CD44	LAMININ	ECM-Receptor	KEGG: hsa04512
Endothelial_cell	NKT	LAMA5	CD44	0.00421234	0	LAMA5_CD44	LAMA5 - CD44	LAMININ	ECM-Receptor	KEGG: hsa04512
Endothelial_cell	pDC	LAMA5	CD44	0.00254307	0	LAMA5_CD44	LAMA5 - CD44	LAMININ	ECM-Receptor	KEGG: hsa04512
Endothelial_cell	Mast_cell	LAMA5	CD44	0.008019	0	LAMA5_CD44	LAMA5 - CD44	LAMININ	ECM-Receptor	KEGG: hsa04512
Fibroblast	Macrophage	LAMB1	CD44	0.0698781	0	LAMB1_CD44	LAMB1 - CD44	LAMININ	ECM-Receptor	KEGG: hsa04512
Endothelial_cell	Macrophage	LAMB1	CD44	0.0863129	0	LAMB1_CD44	LAMB1 - CD44	LAMININ	ECM-Receptor	KEGG: hsa04512
Fibroblast	MTC	LAMB1	CD44	0.0246732	0	LAMB1_CD44	LAMB1 - CD44	LAMININ	ECM-Receptor	KEGG: hsa04512
Endothelial_cell	MTC	LAMB1	CD44	0.0308286	0	LAMB1_CD44	LAMB1 - CD44	LAMININ	ECM-Receptor	KEGG: hsa04512
Fibroblast	CD4_TC	LAMB1	CD44	0.0628551	0	LAMB1_CD44	LAMB1 - CD44	LAMININ	ECM-Receptor	KEGG: hsa04512
Endothelial_cell	CD4_TC	LAMB1	CD44	0.0777763	0	LAMB1_CD44	LAMB1 - CD44	LAMININ	ECM-Receptor	KEGG: hsa04512
Fibroblast	CD8_TC	LAMB1	CD44	0.0580788	0	LAMB1_CD44	LAMB1 - CD44	LAMININ	ECM-Receptor	KEGG: hsa04512
Endothelial_cell	CD8_TC	LAMB1	CD44	0.0719531	0	LAMB1_CD44	LAMB1 - CD44	LAMININ	ECM-Receptor	KEGG: hsa04512
Fibroblast	Monocyte	LAMB1	CD44	0.087051	0	LAMB1_CD44	LAMB1 - CD44	LAMININ	ECM-Receptor	KEGG: hsa04512
Endothelial_cell	Monocyte	LAMB1	CD44	0.10706	0	LAMB1_CD44	LAMB1 - CD44	LAMININ	ECM-Receptor	KEGG: hsa04512
Fibroblast	ETC	LAMB1	CD44	0.0210003	0	LAMB1_CD44	LAMB1 - CD44	LAMININ	ECM-Receptor	KEGG: hsa04512
Endothelial_cell	ETC	LAMB1	CD44	0.026264	0	LAMB1_CD44	LAMB1 - CD44	LAMININ	ECM-Receptor	KEGG: hsa04512
Fibroblast	cDC	LAMB1	CD44	0.0605478	0	LAMB1_CD44	LAMB1 - CD44	LAMININ	ECM-Receptor	KEGG: hsa04512
Endothelial_cell	cDC	LAMB1	CD44	0.074965	0	LAMB1_CD44	LAMB1 - CD44	LAMININ	ECM-Receptor	KEGG: hsa04512
Fibroblast	BC	LAMB1	CD44	0.0338575	0	LAMB1_CD44	LAMB1 - CD44	LAMININ	ECM-Receptor	KEGG: hsa04512
Endothelial_cell	BC	LAMB1	CD44	0.042205	0	LAMB1_CD44	LAMB1 - CD44	LAMININ	ECM-Receptor	KEGG: hsa04512
Fibroblast	NK	LAMB1	CD44	0.0580141	0	LAMB1_CD44	LAMB1 - CD44	LAMININ	ECM-Receptor	KEGG: hsa04512
Endothelial_cell	NK	LAMB1	CD44	0.0718741	0	LAMB1_CD44	LAMB1 - CD44	LAMININ	ECM-Receptor	KEGG: hsa04512
Fibroblast	NKT	LAMB1	CD44	0.0463959	0	LAMB1_CD44	LAMB1 - CD44	LAMININ	ECM-Receptor	KEGG: hsa04512
Endothelial_cell	NKT	LAMB1	CD44	0.0576502	0	LAMB1_CD44	LAMB1 - CD44	LAMININ	ECM-Receptor	KEGG: hsa04512
Fibroblast	pDC	LAMB1	CD44	0.0284884	0	LAMB1_CD44	LAMB1 - CD44	LAMININ	ECM-Receptor	KEGG: hsa04512
Endothelial_cell	pDC	LAMB1	CD44	0.0355608	0	LAMB1_CD44	LAMB1 - CD44	LAMININ	ECM-Receptor	KEGG: hsa04512
Fibroblast	Mast_cell	LAMB1	CD44	0.085067	0	LAMB1_CD44	LAMB1 - CD44	LAMININ	ECM-Receptor	KEGG: hsa04512
Endothelial_cell	Mast_cell	LAMB1	CD44	0.104672	0	LAMB1_CD44	LAMB1 - CD44	LAMININ	ECM-Receptor	KEGG: hsa04512
Fibroblast	Macrophage	LAMB2	CD44	0.0186437	0	LAMB2_CD44	LAMB2 - CD44	LAMININ	ECM-Receptor	KEGG: hsa04512
Endothelial_cell	Macrophage	LAMB2	CD44	0.0233094	0	LAMB2_CD44	LAMB2 - CD44	LAMININ	ECM-Receptor	KEGG: hsa04512
Fibroblast	MTC	LAMB2	CD44	0.0063564	0	LAMB2_CD44	LAMB2 - CD44	LAMININ	ECM-Receptor	KEGG: hsa04512
Endothelial_cell	MTC	LAMB2	CD44	0.00797211	0	LAMB2_CD44	LAMB2 - CD44	LAMININ	ECM-Receptor	KEGG: hsa04512
Fibroblast	CD4_TC	LAMB2	CD44	0.0166776	0	LAMB2_CD44	LAMB2 - CD44	LAMININ	ECM-Receptor	KEGG: hsa04512
Endothelial_cell	CD4_TC	LAMB2	CD44	0.0208618	0	LAMB2_CD44	LAMB2 - CD44	LAMININ	ECM-Receptor	KEGG: hsa04512
Fibroblast	CD8_TC	LAMB2	CD44	0.0153528	0	LAMB2_CD44	LAMB2 - CD44	LAMININ	ECM-Receptor	KEGG: hsa04512
Endothelial_cell	CD8_TC	LAMB2	CD44	0.0192111	0	LAMB2_CD44	LAMB2 - CD44	LAMININ	ECM-Receptor	KEGG: hsa04512
Fibroblast	Monocyte	LAMB2	CD44	0.0235442	0	LAMB2_CD44	LAMB2 - CD44	LAMININ	ECM-Receptor	KEGG: hsa04512
Endothelial_cell	Monocyte	LAMB2	CD44	0.0293995	0	LAMB2_CD44	LAMB2 - CD44	LAMININ	ECM-Receptor	KEGG: hsa04512
Fibroblast	ETC	LAMB2	CD44	0.00539509	0	LAMB2_CD44	LAMB2 - CD44	LAMININ	ECM-Receptor	KEGG: hsa04512
Endothelial_cell	ETC	LAMB2	CD44	0.00676811	0	LAMB2_CD44	LAMB2 - CD44	LAMININ	ECM-Receptor	KEGG: hsa04512
Fibroblast	cDC	LAMB2	CD44	0.0160364	0	LAMB2_CD44	LAMB2 - CD44	LAMININ	ECM-Receptor	KEGG: hsa04512
Endothelial_cell	cDC	LAMB2	CD44	0.020063	0	LAMB2_CD44	LAMB2 - CD44	LAMININ	ECM-Receptor	KEGG: hsa04512
Fibroblast	BC	LAMB2	CD44	0.00878389	0	LAMB2_CD44	LAMB2 - CD44	LAMININ	ECM-Receptor	KEGG: hsa04512
Endothelial_cell	BC	LAMB2	CD44	0.0110098	0	LAMB2_CD44	LAMB2 - CD44	LAMININ	ECM-Receptor	KEGG: hsa04512
Fibroblast	NK	LAMB2	CD44	0.0153349	0	LAMB2_CD44	LAMB2 - CD44	LAMININ	ECM-Receptor	KEGG: hsa04512
Endothelial_cell	NK	LAMB2	CD44	0.0191888	0	LAMB2_CD44	LAMB2 - CD44	LAMININ	ECM-Receptor	KEGG: hsa04512
Fibroblast	NKT	LAMB2	CD44	0.0121536	0	LAMB2_CD44	LAMB2 - CD44	LAMININ	ECM-Receptor	KEGG: hsa04512
Endothelial_cell	NKT	LAMB2	CD44	0.0152203	0	LAMB2_CD44	LAMB2 - CD44	LAMININ	ECM-Receptor	KEGG: hsa04512
Fibroblast	pDC	LAMB2	CD44	0.00736064	0	LAMB2_CD44	LAMB2 - CD44	LAMININ	ECM-Receptor	KEGG: hsa04512
Endothelial_cell	pDC	LAMB2	CD44	0.00922924	0	LAMB2_CD44	LAMB2 - CD44	LAMININ	ECM-Receptor	KEGG: hsa04512
Fibroblast	Mast_cell	LAMB2	CD44	0.0229712	0	LAMB2_CD44	LAMB2 - CD44	LAMININ	ECM-Receptor	KEGG: hsa04512
Endothelial_cell	Mast_cell	LAMB2	CD44	0.0286882	0	LAMB2_CD44	LAMB2 - CD44	LAMININ	ECM-Receptor	KEGG: hsa04512
Fibroblast	Macrophage	LAMC1	CD44	0.0209462	0	LAMC1_CD44	LAMC1 - CD44	LAMININ	ECM-Receptor	KEGG: hsa04512
Endothelial_cell	Macrophage	LAMC1	CD44	0.0279256	0	LAMC1_CD44	LAMC1 - CD44	LAMININ	ECM-Receptor	KEGG: hsa04512
Fibroblast	MTC	LAMC1	CD44	0.00715248	0	LAMC1_CD44	LAMC1 - CD44	LAMININ	ECM-Receptor	KEGG: hsa04512
Endothelial_cell	MTC	LAMC1	CD44	0.0095807	0	LAMC1_CD44	LAMC1 - CD44	LAMININ	ECM-Receptor	KEGG: hsa04512
Fibroblast	CD4_TC	LAMC1	CD44	0.018742	0	LAMC1_CD44	LAMC1 - CD44	LAMININ	ECM-Receptor	KEGG: hsa04512
Endothelial_cell	CD4_TC	LAMC1	CD44	0.0250057	0	LAMC1_CD44	LAMC1 - CD44	LAMININ	ECM-Receptor	KEGG: hsa04512
Fibroblast	CD8_TC	LAMC1	CD44	0.017256	0	LAMC1_CD44	LAMC1 - CD44	LAMININ	ECM-Receptor	KEGG: hsa04512
Endothelial_cell	CD8_TC	LAMC1	CD44	0.0230348	0	LAMC1_CD44	LAMC1 - CD44	LAMININ	ECM-Receptor	KEGG: hsa04512
Fibroblast	Monocyte	LAMC1	CD44	0.0264356	0	LAMC1_CD44	LAMC1 - CD44	LAMININ	ECM-Receptor	KEGG: hsa04512
Endothelial_cell	Monocyte	LAMC1	CD44	0.0351784	0	LAMC1_CD44	LAMC1 - CD44	LAMININ	ECM-Receptor	KEGG: hsa04512
Fibroblast	ETC	LAMC1	CD44	0.00607151	0	LAMC1_CD44	LAMC1 - CD44	LAMININ	ECM-Receptor	KEGG: hsa04512
Endothelial_cell	ETC	LAMC1	CD44	0.00813576	0	LAMC1_CD44	LAMC1 - CD44	LAMININ	ECM-Receptor	KEGG: hsa04512
Fibroblast	cDC	LAMC1	CD44	0.0180228	0	LAMC1_CD44	LAMC1 - CD44	LAMININ	ECM-Receptor	KEGG: hsa04512
Endothelial_cell	cDC	LAMC1	CD44	0.0240521	0	LAMC1_CD44	LAMC1 - CD44	LAMININ	ECM-Receptor	KEGG: hsa04512
Fibroblast	BC	LAMC1	CD44	0.00988096	0	LAMC1_CD44	LAMC1 - CD44	LAMININ	ECM-Receptor	KEGG: hsa04512
Endothelial_cell	BC	LAMC1	CD44	0.0132232	0	LAMC1_CD44	LAMC1 - CD44	LAMININ	ECM-Receptor	KEGG: hsa04512
Fibroblast	NK	LAMC1	CD44	0.017236	0	LAMC1_CD44	LAMC1 - CD44	LAMININ	ECM-Receptor	KEGG: hsa04512
Endothelial_cell	NK	LAMC1	CD44	0.0230082	0	LAMC1_CD44	LAMC1 - CD44	LAMININ	ECM-Receptor	KEGG: hsa04512
Fibroblast	NKT	LAMC1	CD44	0.0136658	0	LAMC1_CD44	LAMC1 - CD44	LAMININ	ECM-Receptor	KEGG: hsa04512
Endothelial_cell	NKT	LAMC1	CD44	0.0182645	0	LAMC1_CD44	LAMC1 - CD44	LAMININ	ECM-Receptor	KEGG: hsa04512
Fibroblast	pDC	LAMC1	CD44	0.00828144	0	LAMC1_CD44	LAMC1 - CD44	LAMININ	ECM-Receptor	KEGG: hsa04512
Endothelial_cell	pDC	LAMC1	CD44	0.0110887	0	LAMC1_CD44	LAMC1 - CD44	LAMININ	ECM-Receptor	KEGG: hsa04512
Fibroblast	Mast_cell	LAMC1	CD44	0.0257941	0	LAMC1_CD44	LAMC1 - CD44	LAMININ	ECM-Receptor	KEGG: hsa04512
Endothelial_cell	Mast_cell	LAMC1	CD44	0.0343322	0	LAMC1_CD44	LAMC1 - CD44	LAMININ	ECM-Receptor	KEGG: hsa04512
Fibroblast	BC	COL1A1	SDC1	0.000853651	0	COL1A1_SDC1	COL1A1 - SDC1	COLLAGEN	ECM-Receptor	KEGG: hsa04512
Fibroblast	BC	COL1A2	SDC1	0.00957657	0	COL1A2_SDC1	COL1A2 - SDC1	COLLAGEN	ECM-Receptor	KEGG: hsa04512
Endothelial_cell	BC	COL1A2	SDC1	0.00740498	0	COL1A2_SDC1	COL1A2 - SDC1	COLLAGEN	ECM-Receptor	KEGG: hsa04512
Endothelial_cell	BC	COL4A1	SDC1	0.000239092	0	COL4A1_SDC1	COL4A1 - SDC1	COLLAGEN	ECM-Receptor	KEGG: hsa04512
Endothelial_cell	BC	COL4A2	SDC1	0.000441449	0	COL4A2_SDC1	COL4A2 - SDC1	COLLAGEN	ECM-Receptor	KEGG: hsa04512
Fibroblast	BC	COL6A1	SDC1	0.00190377	0	COL6A1_SDC1	COL6A1 - SDC1	COLLAGEN	ECM-Receptor	KEGG: hsa04512
Endothelial_cell	BC	COL6A1	SDC1	0.00177089	0	COL6A1_SDC1	COL6A1 - SDC1	COLLAGEN	ECM-Receptor	KEGG: hsa04512
Fibroblast	BC	COL6A2	SDC1	0.00237658	0	COL6A2_SDC1	COL6A2 - SDC1	COLLAGEN	ECM-Receptor	KEGG: hsa04512
Endothelial_cell	BC	COL6A2	SDC1	0.000595921	0	COL6A2_SDC1	COL6A2 - SDC1	COLLAGEN	ECM-Receptor	KEGG: hsa04512
Fibroblast	BC	COL6A3	SDC1	0.00258869	0	COL6A3_SDC1	COL6A3 - SDC1	COLLAGEN	ECM-Receptor	KEGG: hsa04512
Endothelial_cell	BC	COL6A3	SDC1	0.00198494	0	COL6A3_SDC1	COL6A3 - SDC1	COLLAGEN	ECM-Receptor	KEGG: hsa04512
Fibroblast	BC	COL9A3	SDC1	0.00161857	0	COL9A3_SDC1	COL9A3 - SDC1	COLLAGEN	ECM-Receptor	KEGG: hsa04512
BC	BC	COL9A3	SDC1	0.000195998	0	COL9A3_SDC1	COL9A3 - SDC1	COLLAGEN	ECM-Receptor	KEGG: hsa04512
Macrophage	BC	FN1	SDC1	0.00249715	0	FN1_SDC1	FN1 - SDC1	FN1	ECM-Receptor	KEGG: hsa04512
Fibroblast	BC	FN1	SDC1	0.0121303	0	FN1_SDC1	FN1 - SDC1	FN1	ECM-Receptor	KEGG: hsa04512
Monocyte	BC	FN1	SDC1	0.00198468	0	FN1_SDC1	FN1 - SDC1	FN1	ECM-Receptor	KEGG: hsa04512
Endothelial_cell	BC	FN1	SDC1	0.00751606	0	FN1_SDC1	FN1 - SDC1	FN1	ECM-Receptor	KEGG: hsa04512
cDC	BC	FN1	SDC1	0.000576881	0	FN1_SDC1	FN1 - SDC1	FN1	ECM-Receptor	KEGG: hsa04512
BC	BC	FN1	SDC1	0.000146761	0	FN1_SDC1	FN1 - SDC1	FN1	ECM-Receptor	KEGG: hsa04512
Endothelial_cell	BC	TNXB	SDC1	0.0025725	0	TNXB_SDC1	TNXB - SDC1	TENASCIN	ECM-Receptor	KEGG: hsa04512
Macrophage	BC	THBS1	SDC1	0.00060355	0	THBS1_SDC1	THBS1 - SDC1	THBS	ECM-Receptor	KEGG: hsa04512
Fibroblast	BC	THBS1	SDC1	0.000536322	0	THBS1_SDC1	THBS1 - SDC1	THBS	ECM-Receptor	KEGG: hsa04512
Monocyte	BC	THBS1	SDC1	0.00491716	0	THBS1_SDC1	THBS1 - SDC1	THBS	ECM-Receptor	KEGG: hsa04512
Endothelial_cell	BC	THBS1	SDC1	0.000412808	0	THBS1_SDC1	THBS1 - SDC1	THBS	ECM-Receptor	KEGG: hsa04512
cDC	BC	THBS1	SDC1	0.000594907	0	THBS1_SDC1	THBS1 - SDC1	THBS	ECM-Receptor	KEGG: hsa04512
Fibroblast	BC	THBS3	SDC1	0.000844034	0	THBS3_SDC1	THBS3 - SDC1	THBS	ECM-Receptor	KEGG: hsa04512
Endothelial_cell	BC	THBS3	SDC1	0.000482209	0	THBS3_SDC1	THBS3 - SDC1	THBS	ECM-Receptor	KEGG: hsa04512
Fibroblast	MTC	COL1A1	SDC4	0.00445615	0	COL1A1_SDC4	COL1A1 - SDC4	COLLAGEN	ECM-Receptor	KEGG: hsa04512
Fibroblast	ETC	COL1A1	SDC4	0.00366921	0	COL1A1_SDC4	COL1A1 - SDC4	COLLAGEN	ECM-Receptor	KEGG: hsa04512
Fibroblast	MTC	COL1A2	SDC4	0.0482144	0	COL1A2_SDC4	COL1A2 - SDC4	COLLAGEN	ECM-Receptor	KEGG: hsa04512
Endothelial_cell	MTC	COL1A2	SDC4	0.037614	0	COL1A2_SDC4	COL1A2 - SDC4	COLLAGEN	ECM-Receptor	KEGG: hsa04512
Fibroblast	ETC	COL1A2	SDC4	0.0400104	0	COL1A2_SDC4	COL1A2 - SDC4	COLLAGEN	ECM-Receptor	KEGG: hsa04512
Endothelial_cell	ETC	COL1A2	SDC4	0.0311547	0	COL1A2_SDC4	COL1A2 - SDC4	COLLAGEN	ECM-Receptor	KEGG: hsa04512
Endothelial_cell	MTC	COL4A1	SDC4	0.00125134	0	COL4A1_SDC4	COL4A1 - SDC4	COLLAGEN	ECM-Receptor	KEGG: hsa04512
Endothelial_cell	ETC	COL4A1	SDC4	0.00102977	0	COL4A1_SDC4	COL4A1 - SDC4	COLLAGEN	ECM-Receptor	KEGG: hsa04512
Endothelial_cell	MTC	COL4A2	SDC4	0.00230843	0	COL4A2_SDC4	COL4A2 - SDC4	COLLAGEN	ECM-Receptor	KEGG: hsa04512
Endothelial_cell	ETC	COL4A2	SDC4	0.00190004	0	COL4A2_SDC4	COL4A2 - SDC4	COLLAGEN	ECM-Receptor	KEGG: hsa04512
Fibroblast	MTC	COL6A1	SDC4	0.00989402	0	COL6A1_SDC4	COL6A1 - SDC4	COLLAGEN	ECM-Receptor	KEGG: hsa04512
Endothelial_cell	MTC	COL6A1	SDC4	0.00920856	0	COL6A1_SDC4	COL6A1 - SDC4	COLLAGEN	ECM-Receptor	KEGG: hsa04512
Fibroblast	ETC	COL6A1	SDC4	0.00815463	0	COL6A1_SDC4	COL6A1 - SDC4	COLLAGEN	ECM-Receptor	KEGG: hsa04512
Endothelial_cell	ETC	COL6A1	SDC4	0.00758876	0	COL6A1_SDC4	COL6A1 - SDC4	COLLAGEN	ECM-Receptor	KEGG: hsa04512
Fibroblast	MTC	COL6A2	SDC4	0.0123267	0	COL6A2_SDC4	COL6A2 - SDC4	COLLAGEN	ECM-Receptor	KEGG: hsa04512
Endothelial_cell	MTC	COL6A2	SDC4	0.00311416	0	COL6A2_SDC4	COL6A2 - SDC4	COLLAGEN	ECM-Receptor	KEGG: hsa04512
Fibroblast	ETC	COL6A2	SDC4	0.010164	0	COL6A2_SDC4	COL6A2 - SDC4	COLLAGEN	ECM-Receptor	KEGG: hsa04512
Endothelial_cell	ETC	COL6A2	SDC4	0.0025636	0	COL6A2_SDC4	COL6A2 - SDC4	COLLAGEN	ECM-Receptor	KEGG: hsa04512
Fibroblast	MTC	COL6A3	SDC4	0.0134149	0	COL6A3_SDC4	COL6A3 - SDC4	COLLAGEN	ECM-Receptor	KEGG: hsa04512
Endothelial_cell	MTC	COL6A3	SDC4	0.0103123	0	COL6A3_SDC4	COL6A3 - SDC4	COLLAGEN	ECM-Receptor	KEGG: hsa04512
Fibroblast	ETC	COL6A3	SDC4	0.0110635	0	COL6A3_SDC4	COL6A3 - SDC4	COLLAGEN	ECM-Receptor	KEGG: hsa04512
Endothelial_cell	ETC	COL6A3	SDC4	0.00850002	0	COL6A3_SDC4	COL6A3 - SDC4	COLLAGEN	ECM-Receptor	KEGG: hsa04512
Fibroblast	MTC	COL9A3	SDC4	0.00842193	0	COL9A3_SDC4	COL9A3 - SDC4	COLLAGEN	ECM-Receptor	KEGG: hsa04512
BC	MTC	COL9A3	SDC4	0.00102598	0	COL9A3_SDC4	COL9A3 - SDC4	COLLAGEN	ECM-Receptor	KEGG: hsa04512
Fibroblast	ETC	COL9A3	SDC4	0.00693952	0	COL9A3_SDC4	COL9A3 - SDC4	COLLAGEN	ECM-Receptor	KEGG: hsa04512
BC	ETC	COL9A3	SDC4	0.000844281	0	COL9A3_SDC4	COL9A3 - SDC4	COLLAGEN	ECM-Receptor	KEGG: hsa04512
Macrophage	MTC	FN1	SDC4	0.0129455	0	FN1_SDC4	FN1 - SDC4	FN1	ECM-Receptor	KEGG: hsa04512
Fibroblast	MTC	FN1	SDC4	0.0604428	0	FN1_SDC4	FN1 - SDC4	FN1	ECM-Receptor	KEGG: hsa04512
Monocyte	MTC	FN1	SDC4	0.010311	0	FN1_SDC4	FN1 - SDC4	FN1	ECM-Receptor	KEGG: hsa04512
Endothelial_cell	MTC	FN1	SDC4	0.0381608	0	FN1_SDC4	FN1 - SDC4	FN1	ECM-Receptor	KEGG: hsa04512
cDC	MTC	FN1	SDC4	0.00301491	0	FN1_SDC4	FN1 - SDC4	FN1	ECM-Receptor	KEGG: hsa04512
BC	MTC	FN1	SDC4	0.000768403	0	FN1_SDC4	FN1 - SDC4	FN1	ECM-Receptor	KEGG: hsa04512
Macrophage	ETC	FN1	SDC4	0.0106755	0	FN1_SDC4	FN1 - SDC4	FN1	ECM-Receptor	KEGG: hsa04512
Fibroblast	ETC	FN1	SDC4	0.050268	0	FN1_SDC4	FN1 - SDC4	FN1	ECM-Receptor	KEGG: hsa04512
Monocyte	ETC	FN1	SDC4	0.00849894	0	FN1_SDC4	FN1 - SDC4	FN1	ECM-Receptor	KEGG: hsa04512
Endothelial_cell	ETC	FN1	SDC4	0.0316107	0	FN1_SDC4	FN1 - SDC4	FN1	ECM-Receptor	KEGG: hsa04512
cDC	ETC	FN1	SDC4	0.00248185	0.03	FN1_SDC4	FN1 - SDC4	FN1	ECM-Receptor	KEGG: hsa04512
BC	ETC	FN1	SDC4	0.000632292	0.04	FN1_SDC4	FN1 - SDC4	FN1	ECM-Receptor	KEGG: hsa04512
Endothelial_cell	MTC	TNXB	SDC4	0.013332	0	TNXB_SDC4	TNXB - SDC4	TENASCIN	ECM-Receptor	KEGG: hsa04512
Endothelial_cell	ETC	TNXB	SDC4	0.0109949	0	TNXB_SDC4	TNXB - SDC4	TENASCIN	ECM-Receptor	KEGG: hsa04512
Macrophage	MTC	THBS1	SDC4	0.00315393	0	THBS1_SDC4	THBS1 - SDC4	THBS	ECM-Receptor	KEGG: hsa04512
Fibroblast	MTC	THBS1	SDC4	0.00280342	0	THBS1_SDC4	THBS1 - SDC4	THBS	ECM-Receptor	KEGG: hsa04512
Monocyte	MTC	THBS1	SDC4	0.025235	0	THBS1_SDC4	THBS1 - SDC4	THBS	ECM-Receptor	KEGG: hsa04512
Endothelial_cell	MTC	THBS1	SDC4	0.00215892	0	THBS1_SDC4	THBS1 - SDC4	THBS	ECM-Receptor	KEGG: hsa04512
cDC	MTC	THBS1	SDC4	0.00310888	0	THBS1_SDC4	THBS1 - SDC4	THBS	ECM-Receptor	KEGG: hsa04512
Macrophage	ETC	THBS1	SDC4	0.00259635	0	THBS1_SDC4	THBS1 - SDC4	THBS	ECM-Receptor	KEGG: hsa04512
Fibroblast	ETC	THBS1	SDC4	0.00230766	0	THBS1_SDC4	THBS1 - SDC4	THBS	ECM-Receptor	KEGG: hsa04512
Monocyte	ETC	THBS1	SDC4	0.0208555	0	THBS1_SDC4	THBS1 - SDC4	THBS	ECM-Receptor	KEGG: hsa04512
Endothelial_cell	ETC	THBS1	SDC4	0.00177694	0	THBS1_SDC4	THBS1 - SDC4	THBS	ECM-Receptor	KEGG: hsa04512
cDC	ETC	THBS1	SDC4	0.00255925	0	THBS1_SDC4	THBS1 - SDC4	THBS	ECM-Receptor	KEGG: hsa04512
Fibroblast	MTC	THBS3	SDC4	0.00440613	0	THBS3_SDC4	THBS3 - SDC4	THBS	ECM-Receptor	KEGG: hsa04512
Endothelial_cell	MTC	THBS3	SDC4	0.00252114	0	THBS3_SDC4	THBS3 - SDC4	THBS	ECM-Receptor	KEGG: hsa04512
Fibroblast	ETC	THBS3	SDC4	0.00362799	0	THBS3_SDC4	THBS3 - SDC4	THBS	ECM-Receptor	KEGG: hsa04512
Endothelial_cell	ETC	THBS3	SDC4	0.0020752	0	THBS3_SDC4	THBS3 - SDC4	THBS	ECM-Receptor	KEGG: hsa04512
Macrophage	Macrophage	THBS1	CD36	0.00383424	0	THBS1_CD36	THBS1 - CD36	THBS	ECM-Receptor	KEGG: hsa04512
Fibroblast	Macrophage	THBS1	CD36	0.00340838	0	THBS1_CD36	THBS1 - CD36	THBS	ECM-Receptor	KEGG: hsa04512
Monocyte	Macrophage	THBS1	CD36	0.0305324	0	THBS1_CD36	THBS1 - CD36	THBS	ECM-Receptor	KEGG: hsa04512
Endothelial_cell	Macrophage	THBS1	CD36	0.00262518	0	THBS1_CD36	THBS1 - CD36	THBS	ECM-Receptor	KEGG: hsa04512
cDC	Macrophage	THBS1	CD36	0.00377951	0	THBS1_CD36	THBS1 - CD36	THBS	ECM-Receptor	KEGG: hsa04512
Macrophage	Monocyte	THBS1	CD36	0.00544556	0	THBS1_CD36	THBS1 - CD36	THBS	ECM-Receptor	KEGG: hsa04512
Fibroblast	Monocyte	THBS1	CD36	0.0048416	0	THBS1_CD36	THBS1 - CD36	THBS	ECM-Receptor	KEGG: hsa04512
Monocyte	Monocyte	THBS1	CD36	0.0428805	0	THBS1_CD36	THBS1 - CD36	THBS	ECM-Receptor	KEGG: hsa04512
Endothelial_cell	Monocyte	THBS1	CD36	0.00373029	0	THBS1_CD36	THBS1 - CD36	THBS	ECM-Receptor	KEGG: hsa04512
cDC	Monocyte	THBS1	CD36	0.00536795	0	THBS1_CD36	THBS1 - CD36	THBS	ECM-Receptor	KEGG: hsa04512
Macrophage	pDC	THBS1	CD36	0.00418757	0	THBS1_CD36	THBS1 - CD36	THBS	ECM-Receptor	KEGG: hsa04512
Fibroblast	pDC	THBS1	CD36	0.00372261	0	THBS1_CD36	THBS1 - CD36	THBS	ECM-Receptor	KEGG: hsa04512
Monocyte	pDC	THBS1	CD36	0.0332639	0	THBS1_CD36	THBS1 - CD36	THBS	ECM-Receptor	KEGG: hsa04512
Endothelial_cell	pDC	THBS1	CD36	0.00286741	0	THBS1_CD36	THBS1 - CD36	THBS	ECM-Receptor	KEGG: hsa04512
cDC	pDC	THBS1	CD36	0.00412782	0	THBS1_CD36	THBS1 - CD36	THBS	ECM-Receptor	KEGG: hsa04512
Fibroblast	Macrophage	THBS3	CD36	0.0053551	0	THBS3_CD36	THBS3 - CD36	THBS	ECM-Receptor	KEGG: hsa04512
Endothelial_cell	Macrophage	THBS3	CD36	0.00306538	0	THBS3_CD36	THBS3 - CD36	THBS	ECM-Receptor	KEGG: hsa04512
Fibroblast	Monocyte	THBS3	CD36	0.00760067	0	THBS3_CD36	THBS3 - CD36	THBS	ECM-Receptor	KEGG: hsa04512
Endothelial_cell	Monocyte	THBS3	CD36	0.004355	0	THBS3_CD36	THBS3 - CD36	THBS	ECM-Receptor	KEGG: hsa04512
Fibroblast	pDC	THBS3	CD36	0.00584775	0	THBS3_CD36	THBS3 - CD36	THBS	ECM-Receptor	KEGG: hsa04512
Endothelial_cell	pDC	THBS3	CD36	0.0033481	0	THBS3_CD36	THBS3 - CD36	THBS	ECM-Receptor	KEGG: hsa04512
Macrophage	Macrophage	THBS1	CD47	0.00434499	0	THBS1_CD47	THBS1 - CD47	THBS	ECM-Receptor	KEGG: hsa04512
Fibroblast	Macrophage	THBS1	CD47	0.00386263	0	THBS1_CD47	THBS1 - CD47	THBS	ECM-Receptor	KEGG: hsa04512
Monocyte	Macrophage	THBS1	CD47	0.0344765	0	THBS1_CD47	THBS1 - CD47	THBS	ECM-Receptor	KEGG: hsa04512
cDC	Macrophage	THBS1	CD47	0.004283	0	THBS1_CD47	THBS1 - CD47	THBS	ECM-Receptor	KEGG: hsa04512
Macrophage	MTC	THBS1	CD47	0.00737125	0	THBS1_CD47	THBS1 - CD47	THBS	ECM-Receptor	KEGG: hsa04512
Fibroblast	MTC	THBS1	CD47	0.00655513	0	THBS1_CD47	THBS1 - CD47	THBS	ECM-Receptor	KEGG: hsa04512
Monocyte	MTC	THBS1	CD47	0.0572818	0	THBS1_CD47	THBS1 - CD47	THBS	ECM-Receptor	KEGG: hsa04512
Endothelial_cell	MTC	THBS1	CD47	0.00505251	0	THBS1_CD47	THBS1 - CD47	THBS	ECM-Receptor	KEGG: hsa04512
cDC	MTC	THBS1	CD47	0.0072664	0	THBS1_CD47	THBS1 - CD47	THBS	ECM-Receptor	KEGG: hsa04512
Macrophage	CD4_TC	THBS1	CD47	0.00665336	0	THBS1_CD47	THBS1 - CD47	THBS	ECM-Receptor	KEGG: hsa04512
Fibroblast	CD4_TC	THBS1	CD47	0.00591625	0	THBS1_CD47	THBS1 - CD47	THBS	ECM-Receptor	KEGG: hsa04512
Monocyte	CD4_TC	THBS1	CD47	0.0519575	0	THBS1_CD47	THBS1 - CD47	THBS	ECM-Receptor	KEGG: hsa04512
Endothelial_cell	CD4_TC	THBS1	CD47	0.0045594	0	THBS1_CD47	THBS1 - CD47	THBS	ECM-Receptor	KEGG: hsa04512
cDC	CD4_TC	THBS1	CD47	0.00655865	0	THBS1_CD47	THBS1 - CD47	THBS	ECM-Receptor	KEGG: hsa04512
Macrophage	CD8_TC	THBS1	CD47	0.00580984	0	THBS1_CD47	THBS1 - CD47	THBS	ECM-Receptor	KEGG: hsa04512
Fibroblast	CD8_TC	THBS1	CD47	0.00516569	0	THBS1_CD47	THBS1 - CD47	THBS	ECM-Receptor	KEGG: hsa04512
Monocyte	CD8_TC	THBS1	CD47	0.0456341	0	THBS1_CD47	THBS1 - CD47	THBS	ECM-Receptor	KEGG: hsa04512
Endothelial_cell	CD8_TC	THBS1	CD47	0.00398029	0	THBS1_CD47	THBS1 - CD47	THBS	ECM-Receptor	KEGG: hsa04512
cDC	CD8_TC	THBS1	CD47	0.00572707	0	THBS1_CD47	THBS1 - CD47	THBS	ECM-Receptor	KEGG: hsa04512
Monocyte	Monocyte	THBS1	CD47	0.0132563	0	THBS1_CD47	THBS1 - CD47	THBS	ECM-Receptor	KEGG: hsa04512
Macrophage	ETC	THBS1	CD47	0.00631928	0	THBS1_CD47	THBS1 - CD47	THBS	ECM-Receptor	KEGG: hsa04512
Fibroblast	ETC	THBS1	CD47	0.00561897	0	THBS1_CD47	THBS1 - CD47	THBS	ECM-Receptor	KEGG: hsa04512
Monocyte	ETC	THBS1	CD47	0.0494619	0	THBS1_CD47	THBS1 - CD47	THBS	ECM-Receptor	KEGG: hsa04512
Endothelial_cell	ETC	THBS1	CD47	0.00433	0	THBS1_CD47	THBS1 - CD47	THBS	ECM-Receptor	KEGG: hsa04512
cDC	ETC	THBS1	CD47	0.0062293	0	THBS1_CD47	THBS1 - CD47	THBS	ECM-Receptor	KEGG: hsa04512
Macrophage	cDC	THBS1	CD47	0.00417447	0	THBS1_CD47	THBS1 - CD47	THBS	ECM-Receptor	KEGG: hsa04512
Fibroblast	cDC	THBS1	CD47	0.00371097	0	THBS1_CD47	THBS1 - CD47	THBS	ECM-Receptor	KEGG: hsa04512
Monocyte	cDC	THBS1	CD47	0.0331629	0	THBS1_CD47	THBS1 - CD47	THBS	ECM-Receptor	KEGG: hsa04512
cDC	cDC	THBS1	CD47	0.0041149	0	THBS1_CD47	THBS1 - CD47	THBS	ECM-Receptor	KEGG: hsa04512
Monocyte	BC	THBS1	CD47	0.0174305	0	THBS1_CD47	THBS1 - CD47	THBS	ECM-Receptor	KEGG: hsa04512
Monocyte	NK	THBS1	CD47	0.0202931	0	THBS1_CD47	THBS1 - CD47	THBS	ECM-Receptor	KEGG: hsa04512
Macrophage	NKT	THBS1	CD47	0.00676768	0	THBS1_CD47	THBS1 - CD47	THBS	ECM-Receptor	KEGG: hsa04512
Fibroblast	NKT	THBS1	CD47	0.00601799	0	THBS1_CD47	THBS1 - CD47	THBS	ECM-Receptor	KEGG: hsa04512
Monocyte	NKT	THBS1	CD47	0.0528089	0	THBS1_CD47	THBS1 - CD47	THBS	ECM-Receptor	KEGG: hsa04512
Endothelial_cell	NKT	THBS1	CD47	0.00463791	0	THBS1_CD47	THBS1 - CD47	THBS	ECM-Receptor	KEGG: hsa04512
cDC	NKT	THBS1	CD47	0.00667136	0	THBS1_CD47	THBS1 - CD47	THBS	ECM-Receptor	KEGG: hsa04512
Macrophage	pDC	THBS1	CD47	0.00549995	0	THBS1_CD47	THBS1 - CD47	THBS	ECM-Receptor	KEGG: hsa04512
Fibroblast	pDC	THBS1	CD47	0.00488999	0	THBS1_CD47	THBS1 - CD47	THBS	ECM-Receptor	KEGG: hsa04512
Monocyte	pDC	THBS1	CD47	0.0432926	0	THBS1_CD47	THBS1 - CD47	THBS	ECM-Receptor	KEGG: hsa04512
Endothelial_cell	pDC	THBS1	CD47	0.00376762	0.02	THBS1_CD47	THBS1 - CD47	THBS	ECM-Receptor	KEGG: hsa04512
cDC	pDC	THBS1	CD47	0.00542157	0	THBS1_CD47	THBS1 - CD47	THBS	ECM-Receptor	KEGG: hsa04512
Monocyte	Mast_cell	THBS1	CD47	0.0207813	0	THBS1_CD47	THBS1 - CD47	THBS	ECM-Receptor	KEGG: hsa04512
Fibroblast	Macrophage	THBS3	CD47	0.00606721	0	THBS3_CD47	THBS3 - CD47	THBS	ECM-Receptor	KEGG: hsa04512
Endothelial_cell	Macrophage	THBS3	CD47	0.00347407	0	THBS3_CD47	THBS3 - CD47	THBS	ECM-Receptor	KEGG: hsa04512
Fibroblast	MTC	THBS3	CD47	0.0102806	0	THBS3_CD47	THBS3 - CD47	THBS	ECM-Receptor	KEGG: hsa04512
Endothelial_cell	MTC	THBS3	CD47	0.00589733	0	THBS3_CD47	THBS3 - CD47	THBS	ECM-Receptor	KEGG: hsa04512
Fibroblast	CD4_TC	THBS3	CD47	0.009282	0	THBS3_CD47	THBS3 - CD47	THBS	ECM-Receptor	KEGG: hsa04512
Endothelial_cell	CD4_TC	THBS3	CD47	0.00532221	0	THBS3_CD47	THBS3 - CD47	THBS	ECM-Receptor	KEGG: hsa04512
Fibroblast	CD8_TC	THBS3	CD47	0.00810794	0	THBS3_CD47	THBS3 - CD47	THBS	ECM-Receptor	KEGG: hsa04512
Endothelial_cell	CD8_TC	THBS3	CD47	0.00464667	0	THBS3_CD47	THBS3 - CD47	THBS	ECM-Receptor	KEGG: hsa04512
Fibroblast	Monocyte	THBS3	CD47	0.00229135	0	THBS3_CD47	THBS3 - CD47	THBS	ECM-Receptor	KEGG: hsa04512
Endothelial_cell	Monocyte	THBS3	CD47	0.0013099	0	THBS3_CD47	THBS3 - CD47	THBS	ECM-Receptor	KEGG: hsa04512
Fibroblast	ETC	THBS3	CD47	0.0088171	0	THBS3_CD47	THBS3 - CD47	THBS	ECM-Receptor	KEGG: hsa04512
Endothelial_cell	ETC	THBS3	CD47	0.00505463	0	THBS3_CD47	THBS3 - CD47	THBS	ECM-Receptor	KEGG: hsa04512
Fibroblast	cDC	THBS3	CD47	0.00582949	0	THBS3_CD47	THBS3 - CD47	THBS	ECM-Receptor	KEGG: hsa04512
Endothelial_cell	cDC	THBS3	CD47	0.00333762	0	THBS3_CD47	THBS3 - CD47	THBS	ECM-Receptor	KEGG: hsa04512
Fibroblast	BC	THBS3	CD47	0.00302346	0	THBS3_CD47	THBS3 - CD47	THBS	ECM-Receptor	KEGG: hsa04512
Endothelial_cell	BC	THBS3	CD47	0.00172896	0	THBS3_CD47	THBS3 - CD47	THBS	ECM-Receptor	KEGG: hsa04512
Fibroblast	NK	THBS3	CD47	0.00352849	0	THBS3_CD47	THBS3 - CD47	THBS	ECM-Receptor	KEGG: hsa04512
Endothelial_cell	NK	THBS3	CD47	0.0020182	0	THBS3_CD47	THBS3 - CD47	THBS	ECM-Receptor	KEGG: hsa04512
Fibroblast	NKT	THBS3	CD47	0.00944107	0	THBS3_CD47	THBS3 - CD47	THBS	ECM-Receptor	KEGG: hsa04512
Endothelial_cell	NKT	THBS3	CD47	0.00541379	0	THBS3_CD47	THBS3 - CD47	THBS	ECM-Receptor	KEGG: hsa04512
Fibroblast	pDC	THBS3	CD47	0.00767642	0	THBS3_CD47	THBS3 - CD47	THBS	ECM-Receptor	KEGG: hsa04512
Endothelial_cell	pDC	THBS3	CD47	0.00439855	0	THBS3_CD47	THBS3 - CD47	THBS	ECM-Receptor	KEGG: hsa04512
Fibroblast	Mast_cell	THBS3	CD47	0.00361485	0	THBS3_CD47	THBS3 - CD47	THBS	ECM-Receptor	KEGG: hsa04512
Endothelial_cell	Mast_cell	THBS3	CD47	0.00206768	0	THBS3_CD47	THBS3 - CD47	THBS	ECM-Receptor	KEGG: hsa04512
Fibroblast	MTC	AGRN	DAG1	0.00143674	0	AGRN_DAG1	AGRN - DAG1	AGRN	ECM-Receptor	KEGG: hsa04512
Endothelial_cell	MTC	AGRN	DAG1	0.00161449	0	AGRN_DAG1	AGRN - DAG1	AGRN	ECM-Receptor	KEGG: hsa04512
Fibroblast	ETC	AGRN	DAG1	0.00173018	0	AGRN_DAG1	AGRN - DAG1	AGRN	ECM-Receptor	KEGG: hsa04512
Endothelial_cell	ETC	AGRN	DAG1	0.00194417	0	AGRN_DAG1	AGRN - DAG1	AGRN	ECM-Receptor	KEGG: hsa04512
Fibroblast	MTC	HSPG2	DAG1	0.0156153	0	HSPG2_DAG1	HSPG2 - DAG1	HSPG	ECM-Receptor	KEGG: hsa04512
Endothelial_cell	MTC	HSPG2	DAG1	0.0391748	0	HSPG2_DAG1	HSPG2 - DAG1	HSPG	ECM-Receptor	KEGG: hsa04512
Fibroblast	ETC	HSPG2	DAG1	0.0187503	0	HSPG2_DAG1	HSPG2 - DAG1	HSPG	ECM-Receptor	KEGG: hsa04512
Endothelial_cell	ETC	HSPG2	DAG1	0.0468147	0	HSPG2_DAG1	HSPG2 - DAG1	HSPG	ECM-Receptor	KEGG: hsa04512
Fibroblast	MTC	LAMA1	DAG1	0.00138101	0	LAMA1_DAG1	LAMA1 - DAG1	LAMININ	ECM-Receptor	KEGG: hsa04512
Fibroblast	ETC	LAMA1	DAG1	0.0016631	0	LAMA1_DAG1	LAMA1 - DAG1	LAMININ	ECM-Receptor	KEGG: hsa04512
Fibroblast	MTC	LAMA2	DAG1	0.00251132	0	LAMA2_DAG1	LAMA2 - DAG1	LAMININ	ECM-Receptor	KEGG: hsa04512
Fibroblast	ETC	LAMA2	DAG1	0.00302358	0	LAMA2_DAG1	LAMA2 - DAG1	LAMININ	ECM-Receptor	KEGG: hsa04512
Fibroblast	MTC	LAMA4	DAG1	0.00861633	0	LAMA4_DAG1	LAMA4 - DAG1	LAMININ	ECM-Receptor	KEGG: hsa04512
Endothelial_cell	MTC	LAMA4	DAG1	0.01367	0	LAMA4_DAG1	LAMA4 - DAG1	LAMININ	ECM-Receptor	KEGG: hsa04512
Fibroblast	ETC	LAMA4	DAG1	0.010361	0	LAMA4_DAG1	LAMA4 - DAG1	LAMININ	ECM-Receptor	KEGG: hsa04512
Endothelial_cell	ETC	LAMA4	DAG1	0.0164209	0	LAMA4_DAG1	LAMA4 - DAG1	LAMININ	ECM-Receptor	KEGG: hsa04512
Endothelial_cell	MTC	LAMA5	DAG1	0.00189912	0	LAMA5_DAG1	LAMA5 - DAG1	LAMININ	ECM-Receptor	KEGG: hsa04512
Endothelial_cell	ETC	LAMA5	DAG1	0.00228679	0	LAMA5_DAG1	LAMA5 - DAG1	LAMININ	ECM-Receptor	KEGG: hsa04512
Fibroblast	MTC	LAMB1	DAG1	0.0214156	0	LAMB1_DAG1	LAMB1 - DAG1	LAMININ	ECM-Receptor	KEGG: hsa04512
Endothelial_cell	MTC	LAMB1	DAG1	0.0267806	0	LAMB1_DAG1	LAMB1 - DAG1	LAMININ	ECM-Receptor	KEGG: hsa04512
Fibroblast	ETC	LAMB1	DAG1	0.0256847	0	LAMB1_DAG1	LAMB1 - DAG1	LAMININ	ECM-Receptor	KEGG: hsa04512
Endothelial_cell	ETC	LAMB1	DAG1	0.0320841	0	LAMB1_DAG1	LAMB1 - DAG1	LAMININ	ECM-Receptor	KEGG: hsa04512
Fibroblast	MTC	LAMB2	DAG1	0.00550352	0	LAMB2_DAG1	LAMB2 - DAG1	LAMININ	ECM-Receptor	KEGG: hsa04512
Endothelial_cell	MTC	LAMB2	DAG1	0.00690393	0	LAMB2_DAG1	LAMB2 - DAG1	LAMININ	ECM-Receptor	KEGG: hsa04512
Fibroblast	ETC	LAMB2	DAG1	0.00662208	0	LAMB2_DAG1	LAMB2 - DAG1	LAMININ	ECM-Receptor	KEGG: hsa04512
Endothelial_cell	ETC	LAMB2	DAG1	0.00830475	0	LAMB2_DAG1	LAMB2 - DAG1	LAMININ	ECM-Receptor	KEGG: hsa04512
Fibroblast	MTC	LAMC1	DAG1	0.00619344	0	LAMC1_DAG1	LAMC1 - DAG1	LAMININ	ECM-Receptor	KEGG: hsa04512
[truncated: 1,458 more rows]
