# Supplementary material for: Resolving the heterogeneous tumour microenvironment in cardiac myxoma through single‐cell and spatial transcriptomics
Source: Clin Transl Med. 2024 Feb 6;14(2):e1581. doi: 10.1002/ctm2.1581 (PMC10844892; doi:10.1002/ctm2.1581)
Supplement: Supplementary file 2 — Supporting information [file CTM2-14-e1581-s002.zip › Table S16.xlsx]

## Sheet: results.classified.simplified.u
Table S16. Differentially expressed genes between MSC-like tumor cells of cardiac myxoma and left atrial MSCs (fibroblasts) of normal hearts. The data of left arial fibroblasts of normal hearts were downloaded from https://www.heartcellatlas.org.
Gene	norm_total_mean_1	norm_total_mean_2	log2FC	Type	State	pvalue	pvalue.adj.FDR
PLA2G2A	450.518	6.85426	6.03844	DEg	up	0	0
TIMP1	270.89	3.63506	6.21958	DEg	up	0	0
S100A6	175.659	2.94678	5.89749	DEg	up	0	0
VIM	174.173	2.67775	6.02335	DEg	up	0	0
CLU	163.754	0.730512	7.80841	DEg	up	0	0
TMSB4X	157.98	3.64505	5.43766	DEg	up	0	0
MT-CO1	148.979	5.02034	4.89119	DEg	up	0	0
MT-CO2	129.644	3.23166	5.32614	DEg	up	0	0
FTL	114.188	3.2824	5.12052	DEg	up	0	0
EEF1A1	110.816	2.08381	5.7328	DEg	up	0	0
RPL10	109.244	2.735	5.31987	DEg	up	0	0
MT-CYB	108.615	3.12045	5.12133	DEg	up	0	0
MT-ATP6	104.141	3.49968	4.89518	DEg	up	0	0
TPT1	103.242	1.16131	6.47414	DEg	up	0	0
MT-CO3	96.32	4.38985	4.45559	DEg	up	0	0
RPL13	89.8721	1.98882	5.49789	DEg	up	0	0
FN1	89.2463	1.90611	5.54909	DEg	up	0	0
RPLP1	84.4734	2.15343	5.29379	DEg	up	0	0
RPL41	78.106	2.59705	4.91049	DEg	up	0	0
FTH1	75.1331	3.47742	4.43336	DEg	up	0	0
TMSB10	72.929	1.0109	6.17278	DEg	up	0	0
MT-ND3	72.4177	2.78529	4.70044	DEg	up	0	0
RPS4X	71.6037	0.944124	6.24491	DEg	up	0	0
B2M	71.3163	3.24943	4.45597	DEg	up	0	0
RPL3	68.8851	1.30998	5.71658	DEg	up	0	0
ITM2B	68.1034	2.52624	4.75266	DEg	up	0	0
RPS18	66.5279	1.61125	5.36771	DEg	up	0	0
CST3	62.7201	3.00046	4.38567	DEg	up	0	0
IGFBP5	62.6794	0.541907	6.8538	DEg	up	0	0
VCAN	60.3268	1.86819	5.01309	DEg	up	0	0
RPS12	59.1746	1.29312	5.51605	DEg	up	0	0
RPS27	58.3915	1.65265	5.1429	DEg	up	0	0
RPL7A	56.8724	0.819089	6.11756	DEg	up	0	0
RPS8	56.7396	1.2421	5.5135	DEg	up	0	0
LGALS1	55.6549	1.07136	5.699	DEg	up	0	0
RPS19	55.5103	1.23037	5.49559	DEg	up	0	0
MT-ND4	55.2761	2.71357	4.34839	DEg	up	0	0
RPL28	53.6637	0.858936	5.96525	DEg	up	0	0
SAT1	53.0828	1.88486	4.81572	DEg	up	0	0
S100A10	52.8974	0.729413	6.18032	DEg	up	0	0
RPS14	52.8622	1.2247	5.43174	DEg	up	0	0
RPL19	51.4857	0.950811	5.75887	DEg	up	0	0
RPL15	51.3152	1.16387	5.46238	DEg	up	0	0
GAPDH	50.9415	0.833746	5.93309	DEg	up	0	0
CCL2	50.0188	1.26775	5.30213	DEg	up	0	0
RPS9	49.4979	1.0011	5.62771	DEg	up	0	0
RPL34	48.6229	1.56554	4.9569	DEg	up	0	0
RPS27A	48.5343	1.23779	5.29316	DEg	up	0	0
SLPI	48.1635	0.196574	7.93672	DEg	up	0	0
RPS6	48.0762	1.23844	5.27873	DEg	up	0	0
RPL39	47.6187	0.788495	5.91628	DEg	up	0	0
RPL11	47.5496	1.23386	5.26819	DEg	up	0	0
RPL32	47.2894	1.19245	5.30951	DEg	up	0	0
RPL12	46.5371	1.03206	5.49478	DEg	up	0	0
RPS3A	46.1172	0.89008	5.69523	DEg	up	0	0
RPS23	44.4463	1.09526	5.34271	DEg	up	0	0
RPL8	44.1462	0.950536	5.5374	DEg	up	0	0
ACTG1	43.5513	1.0153	5.42274	DEg	up	0	0
RPS24	42.9121	0.872676	5.61979	DEg	up	0	0
RPL26	42.2282	0.704681	5.90509	DEg	up	0	0
CD63	41.6313	1.77091	4.55511	DEg	up	0	0
RPL18A	41.0711	0.883026	5.53952	DEg	up	0	0
COL1A2	40.3787	2.23999	4.17203	DEg	up	0	0
RPL5	40.1309	0.750115	5.74146	DEg	up	0	0
RPL30	39.8405	0.90611	5.4584	DEg	up	0	0
RPS3	39.8089	0.916735	5.44044	DEg	up	0	0
RPL18	39.674	0.749931	5.72529	DEg	up	0	0
RPL6	39.5891	0.779793	5.66587	DEg	up	0	0
RPS28	39.4325	0.947971	5.3784	DEg	up	0	0
RPS2	39.254	1.28918	4.92831	DEg	up	0	0
SERF2	39.0828	0.966658	5.33739	DEg	up	0	0
RPS15	37.7227	1.15242	5.03269	DEg	up	0	0
RPL37	37.1788	0.654942	5.82697	DEg	up	0	0
RPL17	36.6553	0.0817074	8.80934	DEg	up	0	0
ACTB	36.3116	1.74645	4.37793	DEg	up	0	0
RPL29	36.1308	0.676834	5.73828	DEg	up	0	0
IFI27	36.1142	0.311807	6.85577	DEg	up	0	0
PTMA	36.0979	1.21627	4.89138	DEg	up	0	0
EIF1	35.4705	1.29862	4.77157	DEg	up	0	0
MYL6	35.2413	0.990657	5.15274	DEg	up	0	0
RPS15A	34.8656	0.838967	5.37705	DEg	up	0	0
RPL36	34.1837	0.742145	5.52546	DEg	up	0	0
EFEMP1	33.8851	1.0033	5.07783	DEg	up	0	0
RPS13	33.4949	0.902079	5.21454	DEg	up	0	0
RPL9	32.5947	0.698818	5.54358	DEg	up	0	0
S100A11	31.9543	0.670056	5.57558	DEg	up	0	0
RACK1	31.7718	0.709719	5.48435	DEg	up	0	0
IFITM3	31.754	1.79133	4.14783	DEg	up	0	0
RPL35A	31.5625	0.903362	5.12677	DEg	up	0	0
RPS7	30.9268	0.719245	5.42623	DEg	up	0	0
MIF	30.9144	0.152881	7.65973	DEg	up	0	0
SH3BGRL3	30.644	0.302922	6.66052	DEg	up	0	0
RPL21	30.4773	1.60355	4.24839	DEg	up	0	0
RPL37A	30.1391	0.897774	5.06914	DEg	up	0	0
NACA	29.854	0.549144	5.76459	DEg	up	0	0
H3F3B	29.7179	1.57507	4.23785	DEg	up	0	0
RPL13A	29.5653	1.77192	4.06053	DEg	up	0	0
ANXA2	29.4956	1.12971	4.70648	DEg	up	0	0
RPL14	29.4035	0.766053	5.2624	DEg	up	0	0
MT-ND1	29.3141	1.61629	4.18084	DEg	up	0	0
RPL10A	28.4916	0.909865	4.96874	DEg	up	0	0
RPL24	28.2345	0.5856	5.5914	DEg	up	0	0
RPL23A	26.8016	1.01218	4.72678	DEg	up	0	0
SERPINA3	26.2783	0.00256481	13.3227	DEg	up	0	0
ATP5F1E	26.0003	0.411377	5.98192	DEg	up	0	0
MIA	25.8789	0.000458001	15.7861	DEg	up	0	0
COL3A1	25.849	1.27636	4.34	DEg	up	0	0
RPLP0	25.7282	1.13419	4.50361	DEg	up	0	0
HAPLN1	25.6737	0.0225337	10.154	DEg	up	0	0
RPS25	25.6339	0.868462	4.88345	DEg	up	0	0
RPS5	25.4216	0.683888	5.21615	DEg	up	0	0
UBC	25.3359	0.916919	4.78825	DEg	up	0	0
CD24	25.3061	0.00375561	12.7182	DEg	up	0	0
HSP90AA1	25.303	0.763488	5.05056	DEg	up	0	0
H3F3A	25.2181	0.397087	5.98886	DEg	up	0	0
RPS29	25.1804	0.739764	5.08909	DEg	up	0	0
RPS21	24.7162	0.342219	6.17439	DEg	up	0	0
CTSB	24.7043	0.172575	7.1614	DEg	up	0	0
FAU	24.634	0.681414	5.17598	DEg	up	0	0
NME2	23.6833	0.00687002	11.7513	DEg	up	0	0
KRT18	23.452	0.0531281	8.78602	DEg	up	0	0
CD81	22.9909	0.483283	5.57205	DEg	up	0	0
IGFBP6	22.9106	0.88037	4.70176	DEg	up	0	0
RPS16	21.8924	0.738756	4.88919	DEg	up	0	0
SRP14	21.8483	0.584226	5.22485	DEg	up	0	0
RPL35	21.7965	0.798663	4.77037	DEg	up	0	0
PDLIM1	21.7594	0.238802	6.50968	DEg	up	0	0
RPSA	21.6931	0.629569	5.10673	DEg	up	0	0
CRIP1	20.7969	0.0417697	8.9597	DEg	up	0	0
RPLP2	20.7497	1.13822	4.18824	DEg	up	0	0
HSP90B1	20.5975	0.573051	5.16766	DEg	up	0	0
DYNLL1	20.38	0.375927	5.76056	DEg	up	0	0
TAGLN2	19.9043	0.448108	5.47309	DEg	up	0	0
RPL7	19.8515	1.16754	4.08771	DEg	up	0	0
RPL27A	19.6742	0.886416	4.47218	DEg	up	0	0
EEF1G	19.6058	0.00668682	11.5177	DEg	up	0	0
ANXA1	19.0693	0.670514	4.82984	DEg	up	0	0
ADIRF	18.9789	0.47339	5.32522	DEg	up	0	0
HSP90AB1	18.9212	0.48997	5.27116	DEg	up	0	0
FOS	18.8167	1.09334	4.1052	DEg	up	0	0
RPS11	18.643	0.60447	4.94682	DEg	up	0	0
EEF1D	18.2432	0.517175	5.14056	DEg	up	0	0
UBA52	18.2108	0.576532	4.98125	DEg	up	0	0
ITGB1	18.0649	0.669873	4.75316	DEg	up	0	0
PRDX1	17.946	0.458276	5.2913	DEg	up	0	0
PKM	17.8699	0.422918	5.401	DEg	up	0	0
PPIA	17.8505	0.424567	5.39383	DEg	up	0	0
IER3	17.6744	0.251718	6.13371	DEg	up	0	0
GSTP1	17.4649	0.525877	5.05359	DEg	up	0	0
RPL22	17.2716	0.444994	5.27848	DEg	up	0	0
EID1	17.0441	0.628469	4.76129	DEg	up	0	0
FAM107B	17.0267	0.136942	6.95809	DEg	up	0	0
UBB	16.7537	0.587982	4.83257	DEg	up	0	0
LDHA	16.7143	0.756801	4.46503	DEg	up	0	0
CALM1	16.7027	0.357791	5.54482	DEg	up	0	0
PFDN5	16.5306	0.514061	5.00706	DEg	up	0	0
MTRNR2L12	16.5049	0.139782	6.88358	DEg	up	0	0
RPS27L	16.4129	0.442704	5.21234	DEg	up	0	0
PON2	16.374	0.262801	5.96129	DEg	up	0	0
PPIB	16.3546	0.58441	4.80657	DEg	up	0	0
GNAS	16.1871	0.490153	5.04547	DEg	up	0	0
HLA-C	15.9619	0.536961	4.89367	DEg	up	0	0
GUK1	15.8378	0.286068	5.79087	DEg	up	0	0
GPX4	15.8161	0.561784	4.81524	DEg	up	0	0
OAZ1	15.699	0.324723	5.59532	DEg	up	0	0
CD59	15.411	0.235687	6.03094	DEg	up	0	0
HLA-A	15.3842	0.705047	4.44758	DEg	up	0	0
RPL27	15.3801	0.522946	4.87826	DEg	up	0	0
SSR4	15.2688	0.394889	5.273	DEg	up	0	0
BGN	15.2674	0.775396	4.29937	DEg	up	0	0
EEF1B2	15.2489	0.299808	5.66853	DEg	up	0	0
HSPA8	15.2225	0.237061	6.0048	DEg	up	0	0
RPL23	14.8658	0.414308	5.16515	DEg	up	0	0
SELENOM	14.7773	0.682422	4.43657	DEg	up	0	0
CFL1	14.698	0.398828	5.20371	DEg	up	0	0
CALB2	14.6146	0.0205185	9.47628	DEg	up	0	0
S100A13	14.5592	0.416598	5.12713	DEg	up	0	0
RPL36A	14.5553	0.146286	6.63661	DEg	up	0	0
CALM2	14.4651	0.394522	5.19633	DEg	up	0	0
FMOD	14.1844	0.10818	7.03473	DEg	up	0	0
RPL38	14.1124	0.4253	5.05234	DEg	up	0	0
NDUFA4	14.0134	0.471375	4.89378	DEg	up	0	0
TOMM7	13.9368	0.367225	5.24609	DEg	up	0	0
TSPO	13.9023	0.1614	6.42854	DEg	up	0	0
SKP1	13.6328	0.56554	4.59131	DEg	up	0	0
RBP1	13.5688	0.16598	6.35314	DEg	up	0	0
TMEM59	13.4572	0.631675	4.41306	DEg	up	0	0
JUND	13.2564	0.352478	5.23301	DEg	up	0	0
DSTN	13.2496	0.813319	4.02598	DEg	up	0	0
PTMS	13.1873	0.292938	5.49242	DEg	up	0	0
RPS26	13.1356	0.248237	5.72562	DEg	up	0	0
SRGN	13.1227	0.0664102	7.62644	DEg	up	0	0
EIF4A1	12.9463	0.316204	5.35554	DEg	up	0	0
GABARAP	12.9212	0.0419529	8.26675	DEg	up	0	0
POLR2L	12.9071	0.29019	5.47503	DEg	up	0	0
MYL12B	12.8361	0.374095	5.10065	DEg	up	0	0
PPDPF	12.7425	0.25016	5.67065	DEg	up	0	0
COX7C	12.6662	0.458734	4.78718	DEg	up	0	0
BTF3	12.6595	0.416232	4.92669	DEg	up	0	0
EEF2	12.6205	0.430796	4.87262	DEg	up	0	0
MT-ND5	12.5818	0.51974	4.5974	DEg	up	0	0
TIMP2	12.5442	0.48768	4.68495	DEg	up	0	0
CD9	12.5228	0.43446	4.8492	DEg	up	0	0
FABP5	12.429	0.116058	6.74273	DEg	up	0	0
TXN	12.2509	0.259962	5.55845	DEg	up	0	0
CD151	12.1678	0.374645	5.0214	DEg	up	0	0
OST4	12.1149	0.301914	5.3265	DEg	up	0	0
IFITM2	12.1024	0.596684	4.34218	DEg	up	0	0
LMNA	12.0174	0.569204	4.40003	DEg	up	0	0
NPM1	11.8959	0.328295	5.17933	DEg	up	0	0
RPL4	11.8715	0.402217	4.88338	DEg	up	0	0
RPL36AL	11.8196	0.316204	5.22418	DEg	up	0	0
PRDX2	11.8005	0.110928	6.73308	DEg	up	0	0
NDUFC2	11.7042	0.101859	6.8443	DEg	up	0	0
PSMA7	11.5442	0.402583	4.84174	DEg	up	0	0
CD55	11.5222	0.218283	5.72207	DEg	up	0	0
GALNT1	11.467	0.270496	5.40574	DEg	up	0	0
CD99	11.4327	0.6554	4.12464	DEg	up	0	0
CHCHD2	11.355	0.400018	4.82712	DEg	up	0	0
ELOB	11.3145	0.317944	5.15326	DEg	up	0	0
TMX4	11.2968	0.1603	6.13899	DEg	up	0	0
PLCG2	11.2349	0.107997	6.70086	DEg	up	0	0
PEBP1	11.2126	0.427315	4.71367	DEg	up	0	0
REXO2	11.108	0.219199	5.66321	DEg	up	0	0
SOD1	11.045	0.325914	5.08276	DEg	up	0	0
COX4I1	10.9694	0.414491	4.726	DEg	up	0	0
SLC25A3	10.9102	0.395988	4.78408	DEg	up	0	0
RNASEK	10.8306	0.0101676	10.0569	DEg	up	0	0
CLIC1	10.8282	0.281213	5.26698	DEg	up	0	0
SUMO2	10.7213	0.285426	5.23121	DEg	up	0	0
PFN1	10.6754	0.39269	4.76476	DEg	up	0	0
EDF1	10.6328	0.332509	4.99899	DEg	up	0	0
YBX1	10.5851	0.528808	4.32315	DEg	up	0	0
TPI1	10.5808	0.334707	4.98241	DEg	up	0	0
EMP3	10.5396	0.366126	4.84733	DEg	up	0	0
NDUFA13	10.4905	0.0985619	6.73384	DEg	up	0	0
TUBA1A	10.4257	0.320692	5.02281	DEg	up	0	0
UBL5	10.3398	0.26674	5.27663	DEg	up	0	0
RAC1	10.3239	0.488779	4.40066	DEg	up	0	0
HGF	10.3216	0.131996	6.28903	DEg	up	0	0
PARK7	10.2749	0.336723	4.93141	DEg	up	0	0
SEC61B	10.2484	0.364935	4.81161	DEg	up	0	0
NPC2	10.1987	0.282953	5.17168	DEg	up	0	0
BSG	10.1885	0.351745	4.85627	DEg	up	0	0
ENO1	10.1534	0.410278	4.62922	DEg	up	0	0
GABARAPL2	10.1066	0.316479	4.99705	DEg	up	0	0
UQCRB	10.0565	0.364569	4.7858	DEg	up	0	0
PRDX5	9.99399	0.226436	5.46389	DEg	up	0	0
BASP1	9.92611	0.139416	6.15376	DEg	up	0	0
LMO4	9.89204	0.568746	4.12041	DEg	up	0	0
IL1R1	9.82683	0.449482	4.45039	DEg	up	0	0
TMA7	9.71125	0.343867	4.81973	DEg	up	0	0
CDH11	9.70484	0.172941	5.81035	DEg	up	0	0
ATP5MG	9.69896	0.391499	4.63075	DEg	up	0	0
EIF4G2	9.64952	0.258496	5.22224	DEg	up	0	0
NDUFS5	9.58699	0.30164	4.99018	DEg	up	0	0
ID1	9.5604	0.327105	4.86925	DEg	up	0	0
COX7A2	9.51577	0.350829	4.76148	DEg	up	0	0
BPIFB1	9.49653	0.00247321	11.9068	DEg	up	0	0
ACTN1	9.39444	0.402492	4.54478	DEg	up	0	0
MXRA5	9.38375	0.0580746	7.33611	DEg	up	0	0
SLC25A6	9.36104	0.357516	4.71059	DEg	up	0	0
SARAF	9.33418	0.309151	4.91614	DEg	up	0	0
DAD1	9.26189	0.307685	4.91178	DEg	up	0	0
ATP6V0E1	9.18693	0.500321	4.19866	DEg	up	0	0
IER2	9.1554	0.499313	4.19661	DEg	up	0	0
TSC22D1	9.14351	0.412293	4.47101	DEg	up	0	0
RABAC1	9.11892	0.398736	4.51536	DEg	up	0	0
TM4SF1	9.09447	0.3566	4.67261	DEg	up	0	0
CTSD	9.04623	0.109188	6.37244	DEg	up	0	0
YWHAB	9.00989	0.302647	4.8958	DEg	up	0	0
CALR	8.99933	0.332417	4.75875	DEg	up	0	0
LGALS3	8.9241	0.483008	4.20759	DEg	up	0	0
C12orf57	8.9058	0.270038	5.04351	DEg	up	0	0
MYL12A	8.8891	0.488413	4.18586	DEg	up	0	0
FOSB	8.86799	0.159659	5.79554	DEg	up	0	0
RPS17	8.8593	0.212971	5.37847	DEg	up	0	0
UQCR11	8.81935	0.15453	5.83472	DEg	up	0	0
ARPC1B	8.79383	0.200971	5.45143	DEg	up	0	0
TNFRSF12A	8.6733	0.111478	6.28176	DEg	up	0	0
ARL6IP5	8.66101	0.475589	4.18675	DEg	up	0	0
MGST3	8.61184	0.497481	4.11361	DEg	up	0	0
HINT1	8.53594	0.32628	4.70937	DEg	up	0	0
TMBIM6	8.4527	0.497389	4.08696	DEg	up	0	0
RHOA	8.40232	0.457818	4.19794	DEg	up	0	0
TMEM258	8.3895	0.314647	4.73678	DEg	up	0	0
P4HB	8.38816	0.433727	4.27349	DEg	up	0	0
UQCRQ	8.36772	0.29706	4.81601	DEg	up	0	0
PHPT1	8.25294	0.211139	5.28865	DEg	up	0	0
POSTN	8.24185	0.0700742	6.87794	DEg	up	0	0
DNAJA1	8.17357	0.213245	5.26038	DEg	up	0	0
AK1	8.05919	0.0674178	6.90136	DEg	up	0	0
SUB1	8.00762	0.353119	4.50315	DEg	up	0	0
CAMK2N1	7.98276	0.0944399	6.40135	DEg	up	0	0
PSMB1	7.93306	0.321517	4.62491	DEg	up	0	0
NPR3	7.89631	0.0263809	8.22554	DEg	up	0	0
PRDX4	7.85021	0.326647	4.58693	DEg	up	0	0
FIS1	7.77352	0.213429	5.18674	DEg	up	0	0
PRDX6	7.73918	0.352111	4.45808	DEg	up	0	0
MYDGF	7.7361	0.311532	4.63415	DEg	up	0	0
RCN2	7.72368	0.193093	5.32192	DEg	up	0	0
APCDD1	7.72354	0.449391	4.10322	DEg	up	0	0
ATP5MC2	7.70203	0.331959	4.53616	DEg	up	0	0
APLP2	7.6896	0.332601	4.53105	DEg	up	0	0
COMMD6	7.64498	0.205459	5.21759	DEg	up	0	0
RPN2	7.58071	0.292846	4.69412	DEg	up	0	0
H2AFZ	7.57389	0.192361	5.29915	DEg	up	0	0
ATP5PF	7.55986	0.31309	4.59371	DEg	up	0	0
ARPC2	7.54329	0.453971	4.05452	DEg	up	0	0
NUCB2	7.53862	0.290098	4.69969	DEg	up	0	0
KRTCAP2	7.51657	0.124851	5.91179	DEg	up	0	0
MAGED2	7.5147	0.209581	5.16413	DEg	up	0	0
LY6E	7.49733	0.340936	4.4588	DEg	up	0	0
SEC61G	7.47795	0.219199	5.09233	DEg	up	0	0
NDUFB2	7.43987	0.232848	4.99782	DEg	up	0	0
FXYD5	7.43693	0.0878446	6.40361	DEg	up	0	0
FCGRT	7.42464	0.31199	4.57275	DEg	up	0	0
COX6B1	7.42304	0.290648	4.67467	DEg	up	0	0
COX5B	7.4066	0.376935	4.29642	DEg	up	0	0
HSPA5	7.39244	0.326372	4.50146	DEg	up	0	0
CSTB	7.37373	0.289548	4.67052	DEg	up	0	0
COX6A1	7.34727	0.173308	5.4058	DEg	up	0	0
ETFB	7.30665	0.10305	6.14779	DEg	up	0	0
FKBP1A	7.29583	0.127416	5.83945	DEg	up	0	0
ATP5ME	7.28781	0.287533	4.66369	DEg	up	0	0
BMP4	7.25748	0.0910507	6.31666	DEg	up	0	0
PLOD2	7.25107	0.41156	4.13902	DEg	up	0	0
TMBIM4	7.22969	0.174407	5.3734	DEg	up	0	0
NDUFB8	7.20938	0.112485	6.00207	DEg	up	0	0
GNG5	7.19294	0.185674	5.27574	DEg	up	0	0
EIF3K	7.16742	0.26271	4.76991	DEg	up	0	0
HNRNPA1	7.16248	0.384538	4.21926	DEg	up	0	0
ITGA6	7.15834	0.060731	6.88105	DEg	up	0	0
AKR1C2	7.14297	0.245031	4.86549	DEg	up	0	0
COX6C	7.01644	0.372263	4.23634	DEg	up	0	0
ATP5F1D	6.98864	0.254191	4.78103	DEg	up	0	0
TOMM20	6.97475	0.145461	5.58343	DEg	up	0	0
SPCS2	6.96272	0.433269	4.00632	DEg	up	0	0
ATP5MD	6.95056	0.259687	4.74229	DEg	up	0	0
MZT2B	6.92544	0.165613	5.38602	DEg	up	0	0
APRT	6.90687	0.193093	5.16066	DEg	up	0	0
SEC11A	6.89324	0.324631	4.40831	DEg	up	0	0
SAP18	6.88789	0.263351	4.70901	DEg	up	0	0
TPM4	6.87199	0.374279	4.19854	DEg	up	0	0
RGS5	6.86892	0.105615	6.0232	DEg	up	0	0
NEDD8	6.85035	0.14024	5.61021	DEg	up	0	0
IFI6	6.84981	0.243199	4.81586	DEg	up	0	0
NTRK2	6.84099	0.265732	4.68616	DEg	up	0	0
OSTC	6.83338	0.228817	4.90033	DEg	up	0	0
C19orf53	6.83204	0.146927	5.53915	DEg	up	0	0
TMED10	6.80051	0.371256	4.19516	DEg	up	0	0
CYBA	6.79904	0.273793	4.63417	DEg	up	0	0
SSR2	6.79677	0.269305	4.65754	DEg	up	0	0
PPP1R14B	6.78073	0.0732802	6.53187	DEg	up	0	0
RAB13	6.77499	0.151782	5.48015	DEg	up	0	0
UQCRH	6.76283	0.239168	4.82153	DEg	up	0	0
CRIP2	6.75962	0.284236	4.57178	DEg	up	0	0
NDUFB10	6.75735	0.171201	5.3027	DEg	up	0	0
COPRS	6.66729	0.0888522	6.22955	DEg	up	0	0
ITGB4	6.63375	0.0163964	8.6603	DEg	up	0	0
NDUFA1	6.63335	0.256481	4.69282	DEg	up	0	0
DKK3	6.61678	0.198406	5.0596	DEg	up	0	0
CANX	6.60703	0.292296	4.4985	DEg	up	0	0
POMP	6.59126	0.243748	4.75709	DEg	up	0	0
RNASE1	6.58805	0.0677842	6.60276	DEg	up	0	0
BEX3	6.57416	0.249336	4.72064	DEg	up	0	0
COX17	6.55879	0.105249	5.96156	DEg	up	0	0
GSTO1	6.55852	0.184666	5.15038	DEg	up	0	0
NDUFA11	6.4865	0.111386	5.8638	DEg	up	0	0
S100A16	6.44976	0.152698	5.4005	DEg	up	0	0
ARL6IP4	6.42263	0.328295	4.2901	DEg	up	0	0
TUBB	6.37066	0.327563	4.2816	DEg	up	0	0
TRMT112	6.36986	0.230466	4.78863	DEg	up	0	0
CLTA	6.34086	0.390767	4.0203	DEg	up	0	0
GOLM1	6.33926	0.112943	5.81065	DEg	up	0	0
LTC4S	6.32042	0.0554182	6.83352	DEg	up	0	0
GNAI2	6.27739	0.161674	5.279	DEg	up	0	0
NDUFB7	6.27312	0.188422	5.05714	DEg	up	0	0
C4orf48	6.26603	0.0457085	7.09895	DEg	up	0	0
EGR1	6.22555	0.333883	4.22079	DEg	up	0	0
COPE	6.22047	0.196483	4.98455	DEg	up	0	0
PDLIM4	6.21245	0.0503801	6.94616	DEg	up	0	0
ADI1	6.20257	0.229733	4.75483	DEg	up	0	0
MT-ND4L	6.20029	0.16772	5.20821	DEg	up	0	0
SSR3	6.19963	0.15801	5.29409	DEg	up	0	0
HSPE1	6.19869	0.123019	5.65501	DEg	up	0	0
TUBB4B	6.17464	0.160484	5.26586	DEg	up	0	0
ARPC3	6.15834	0.327654	4.2323	DEg	up	0	0
AKR1C3	6.14992	0.270862	4.50494	DEg	up	0	0
CCND1	6.14538	0.0365485	7.39355	DEg	up	0	0
SPTSSA	6.14244	0.0913255	6.07165	DEg	up	0	0
LEPROT	6.1411	0.12879	5.57541	DEg	up	0	0
SELENOK	6.12948	0.160026	5.25939	DEg	up	0	0
NDUFB4	6.12159	0.232023	4.72156	DEg	up	0	0
CHMP2A	6.11665	0.151873	5.3318	DEg	up	0	0
SOX4	6.10235	0.136118	5.48644	DEg	up	0	0
CCDC85B	6.04984	0.143721	5.39556	DEg	up	0	0
DBI	6.04837	0.226161	4.74112	DEg	up	0	0
NDUFB1	6.03167	0.237153	4.66867	DEg	up	0	0
IL1RL1	6.02298	0.00201521	11.5453	DEg	up	0	0
C9orf16	6.01403	0.0875698	6.10175	DEg	up	0	0
ATP5IF1	6.00842	0.250252	4.58553	DEg	up	0	0
LRPAP1	6.00681	0.269488	4.47831	DEg	up	0	0
GAS1	5.97354	0.215627	4.79198	DEg	up	0	0
MRPL51	5.96112	0.137034	5.44298	DEg	up	0	0
SELENOW	5.96085	0.359439	4.0517	DEg	up	0	0
PGK1	5.93506	0.25813	4.5231	DEg	up	0	0
CTSZ	5.91889	0.100211	5.88422	DEg	up	0	0
HMGN1	5.91141	0.192361	4.94162	DEg	up	0	0
LAMTOR4	5.905	0.202345	4.86705	DEg	up	0	0
NPDC1	5.90112	0.0773106	6.25418	DEg	up	0	0
KDELR1	5.88549	0.192452	4.93459	DEg	up	0	0
BRI3	5.88509	0.255748	4.52427	DEg	up	0	0
PSMD8	5.88148	0.19978	4.87969	DEg	up	0	0
ATP6V0B	5.86678	0.148118	5.30775	DEg	up	0	0
SPCS1	5.86157	0.24787	4.56363	DEg	up	0	0
LAMTOR5	5.85476	0.235687	4.63466	DEg	up	0	0
COMT	5.80559	0.296235	4.29263	DEg	up	0	0
CAV1	5.80064	0.229642	4.65875	DEg	up	0	0
YWHAZ	5.79837	0.332784	4.12299	DEg	up	0	0
ATP5PD	5.79663	0.192819	4.9099	DEg	up	0	0
HEBP2	5.77071	0.0879362	6.03615	DEg	up	0	0
ATP6V1G1	5.73851	0.24787	4.53302	DEg	up	0	0
AP2M1	5.73276	0.226711	4.66031	DEg	up	0	0
NCL	5.71299	0.275259	4.37538	DEg	up	0	0
ROMO1	5.70216	0.140515	5.34272	DEg	up	0	0
ATP5MF	5.69148	0.112394	5.66217	DEg	up	0	0
CUTA	5.69027	0.156453	5.18469	DEg	up	0	0
PDIA6	5.68747	0.285793	4.31474	DEg	up	0	0
CAVIN3	5.67811	0.276816	4.35841	DEg	up	0	0
LTBP3	5.66382	0.320418	4.14375	DEg	up	0	0
RAN	5.66328	0.23642	4.58221	DEg	up	0	0
PTTG1IP	5.64444	0.173582	5.02314	DEg	up	0	0
ATP5MC3	5.63562	0.297243	4.24486	DEg	up	0	0
OCIAD2	5.63175	0.0131904	8.73795	DEg	up	0	0
NAA38	5.62159	0.30109	4.22271	DEg	up	0	0
PSMA2	5.62092	0.0486397	6.85253	DEg	up	0	0
SERBP1	5.61745	0.350463	4.00258	DEg	up	0	0
HEG1	5.60302	0.206559	4.76158	DEg	up	0	0
TMED9	5.58658	0.318402	4.13304	DEg	up	0	0
ERP29	5.58164	0.147202	5.24482	DEg	up	0	0
TRIR	5.57349	0.234497	4.57094	DEg	up	0	0
COX8A	5.56494	0.106073	5.71324	DEg	up	0	0
RHOC	5.54289	0.205093	4.75629	DEg	up	0	0
TCEAL9	5.53808	0.270404	4.3562	DEg	up	0	0
SUPT4H1	5.52312	0.0818906	6.07564	DEg	up	0	0
RPS10	5.51283	0.20491	4.74973	DEg	up	0	0
PLK2	5.50962	0.0352661	7.28753	DEg	up	0	0
C1orf122	5.50828	0.114867	5.58357	DEg	up	0	0
TMEM14C	5.49613	0.167445	5.03665	DEg	up	0	0
CNPY2	5.49025	0.0676926	6.34173	DEg	up	0	0
PTP4A2	5.4825	0.173857	4.97886	DEg	up	0	0
NDUFB11	5.4368	0.137584	5.30438	DEg	up	0	0
COX7B	5.40259	0.249061	4.43908	DEg	up	0	0
ATRAID	5.40206	0.243199	4.4733	DEg	up	0	0
BZW1	5.40005	0.224237	4.58987	DEg	up	0	0
JTB	5.38936	0.292938	4.20145	DEg	up	0	0
UQCR10	5.37881	0.183933	4.87003	DEg	up	0	0
PERP	5.32402	0.0431437	6.94722	DEg	up	0	0
WDR83OS	5.30612	0.106806	5.63459	DEg	up	0	0
PSMB6	5.28888	0.184575	4.84069	DEg	up	0	0
TPM3	5.24399	0.229459	4.51436	DEg	up	0	0
MRFAP1	5.18119	0.181735	4.83338	DEg	up	0	0
COPS9	5.16889	0.133736	5.27239	DEg	up	0	0
SNU13	5.15754	0.22726	4.50426	DEg	up	0	0
RNF7	5.14431	0.131996	5.28441	DEg	up	0	0
VPS28	5.1415	0.258313	4.315	DEg	up	0	0
NSG1	5.11825	0.0112668	8.82743	DEg	up	0	0
AP2S1	5.10048	0.116607	5.45091	DEg	up	0	0
ISCU	5.09607	0.24842	4.35853	DEg	up	0	0
AURKAIP1	5.08244	0.153888	5.04557	DEg	up	0	0
BRK1	5.08071	0.231565	4.45554	DEg	up	0	0
ATOX1	5.07897	0.144362	5.13677	DEg	up	0	0
PRELID1	5.06627	0.136759	5.21122	DEg	up	0	0
CDK2AP1	5.03942	0.0125492	8.64951	DEg	up	0	0
PLP2	5.03127	0.17459	4.84888	DEg	up	0	0
TMEM50A	5.02886	0.302098	4.05714	DEg	up	0	0
LMAN1	5.02579	0.275534	4.18905	DEg	up	0	0
PPA1	5.02098	0.297884	4.07515	DEg	up	0	0
DRAP1	5.02084	0.161491	4.9584	DEg	up	0	0
CIB1	5.02018	0.126866	5.30636	DEg	up	0	0
VKORC1	5.01804	0.129248	5.27891	DEg	up	0	0
ZNHIT1	5.0163	0.117157	5.42011	DEg	up	0	0
SET	5.01149	0.192819	4.69992	DEg	up	0	0
TNFSF10	5.00508	0.169094	4.88749	DEg	up	0	0
CTSK	4.99212	0.128607	5.27861	DEg	up	0	0
SOD2	4.91836	0.124485	5.30414	DEg	up	0	0
NENF	4.8891	0.218833	4.48167	DEg	up	0	0
VAMP5	4.87119	0.150957	5.01206	DEg	up	0	0
TMCO1	4.86718	0.265641	4.19554	DEg	up	0	0
C4orf3	4.86157	0.199872	4.60428	DEg	up	0	0
HSBP1	4.8418	0.179628	4.75246	DEg	up	0	0
TRAPPC5	4.83431	0.00696162	9.43967	DEg	up	0	0
LMAN2	4.83071	0.179353	4.75136	DEg	up	0	0
SNRPG	4.8267	0.228359	4.40166	DEg	up	0	0
NDUFV2	4.81093	0.262252	4.19729	DEg	up	0	0
RARRES2	4.80959	0.295044	4.02691	DEg	up	0	0
SELENOH	4.80679	0.068059	6.14214	DEg	up	0	0
GADD45GIP1	4.79717	0.160942	4.89757	DEg	up	0	0
NDUFAF3	4.7965	0.141064	5.08756	DEg	up	0	0
PSMB5	4.78167	0.20894	4.51635	DEg	up	0	0
SF3B5	4.75735	0.116882	5.34703	DEg	up	0	0
DYNLRB1	4.75735	0.217459	4.45134	DEg	up	0	0
NDUFC1	4.75695	0.164697	4.85215	DEg	up	0	0
CTSF	4.72929	0.213337	4.47042	DEg	up	0	0
VDAC2	4.72087	0.198956	4.56853	DEg	up	0	0
HIST1H4C	4.71726	0.0596318	6.30573	DEg	up	0	0
SNRPN	4.71472	0.0875698	5.7506	DEg	up	0	0
ST13	4.70417	0.213703	4.46026	DEg	up	0	0
NOP53	4.70163	0.141431	5.05499	DEg	up	0	0
ANXA3	4.69976	0.0377393	6.96038	DEg	up	0	0
KRT10	4.68894	0.236603	4.30872	DEg	up	0	0
FST	4.67317	0.166621	4.80976	DEg	up	0	0
SF3B6	4.66529	0.160209	4.86394	DEg	up	0	0
FLNA	4.66448	0.258679	4.17248	DEg	up	0	0
RTRAF	4.65139	0.183475	4.664	DEg	up	0	0
EIF3G	4.63896	0.134561	5.10747	DEg	up	0	0
ATP5F1C	4.63843	0.243748	4.25017	DEg	up	0	0
EIF3F	4.63736	0.190895	4.60245	DEg	up	0	0
NDUFS8	4.62707	0.174224	4.73109	DEg	up	0	0
PSMB3	4.61184	0.209123	4.46292	DEg	up	0	0
PSMC5	4.59313	0.151324	4.92377	DEg	up	0	0
SRP9	4.56694	0.273152	4.06345	DEg	up	0	0
ATP1B1	4.55746	0.138866	5.03646	DEg	up	0	0
MRPL20	4.5473	0.209032	4.44322	DEg	up	0	0
RRAS	4.5469	0.0959971	5.56575	DEg	up	0	0
SNRPD2	4.54182	0.208757	4.44337	DEg	up	0	0
NDUFS6	4.53421	0.18659	4.60291	DEg	up	0	0
ATP5F1B	4.51924	0.273335	4.04734	DEg	up	0	0
PTHLH	4.5179	0.00522121	9.75705	DEg	up	0	0
FOXC1	4.49399	0.0690666	6.02386	DEg	up	0	0
ATP6AP2	4.49011	0.274343	4.0327	DEg	up	0	0
C18orf32	4.45564	0.0347165	7.00387	DEg	up	0	0
BMX	4.44148	0.107814	5.36443	DEg	up	0	0
MRPL33	4.43466	0.245214	4.17671	DEg	up	0	0
ATP5MC1	4.41301	0.231291	4.25399	DEg	up	0	0
DNAJC15	4.407	0.167079	4.7212	DEg	up	0	0
CHURC1	4.39244	0.0902263	5.60533	DEg	up	0	0
EZR	4.36157	0.244298	4.15813	DEg	up	0	0
CFI	4.35983	0.0464413	6.55272	DEg	up	0	0
MRPS6	4.35235	0.173582	4.6481	DEg	up	0	0
LRP10	4.34286	0.194009	4.48445	DEg	up	0	0
KLF2	4.34099	0.171384	4.66272	DEg	up	0	0
TMEM230	4.32563	0.26619	4.02238	DEg	up	0	0
ANAPC11	4.31988	0.160942	4.74638	DEg	up	0	0
BLOC1S1	4.31253	0.086837	5.63408	DEg	up	0	0
DYNLT1	4.30639	0.242283	4.15171	DEg	up	0	0
TMEM219	4.29703	0.15627	4.78123	DEg	up	0	0
MANF	4.29677	0.0986535	5.44474	DEg	up	0	0
TGOLN2	4.27659	0.157461	4.7634	DEg	up	0	0
ATP5PO	4.26991	0.116149	5.20016	DEg	up	0	0
MARCKS	4.26015	0.182651	4.54375	DEg	up	0	0
MAP1LC3B	4.25454	0.202253	4.39477	DEg	up	0	0
DUSP23	4.24679	0.0534029	6.31331	DEg	up	0	0
SULF2	4.24118	0.0910507	5.54165	DEg	up	0	0
MTPN	4.23303	0.1374	4.94523	DEg	up	0	0
UFC1	4.2194	0.139874	4.91484	DEg	up	0	0
NDUFA4L2	4.2186	0.175598	4.58642	DEg	up	0	0
PPP1R15A	4.21205	0.187139	4.49234	DEg	up	0	0
ATP6V1F	4.21138	0.105615	5.31741	DEg	up	0	0
KDELR2	4.19174	0.126225	5.05348	DEg	up	0	0
MTRNR2L8	4.18159	0.0624714	6.06471	DEg	up	0	0
ALKBH7	4.17878	0.0751122	5.79789	DEg	up	0	0
RPL22L1	4.15714	0.125676	5.04781	DEg	up	0	0
CTNNAL1	4.14364	0.128973	5.00576	DEg	up	0	0
BAX	4.14123	0.123202	5.07096	DEg	up	0	0
VEGFB	4.13201	0.231474	4.15792	DEg	up	0	0
NR2F2	4.1268	0.218741	4.23773	DEg	up	0	0
RAB34	4.12533	0.206192	4.32245	DEg	up	0	0
NDUFAB1	4.12413	0.183109	4.49332	DEg	up	0	0
MRPL41	4.12253	0.144637	4.83302	DEg	up	0	0
IFI27L2	4.10997	0.115691	5.15078	DEg	up	0	0
NSA2	4.10008	0.125126	5.0342	DEg	up	0	0
PSME1	4.09848	0.159842	4.68037	DEg	up	0	0
TXNDC17	4.09139	0.0796922	5.68201	DEg	up	0	0
CD200	4.09059	0.0989283	5.36978	DEg	up	0	0
LAMTOR1	4.08979	0.168728	4.59926	DEg	up	0	0
TKT	4.0787	0.168728	4.59534	DEg	up	0	0
QPCT	4.07536	0.0131904	8.27129	DEg	up	0	0
SCAND1	4.07336	0.134011	4.92579	DEg	up	0	0
MSRB2	4.05732	0.114775	5.14365	DEg	up	0	0
ERLEC1	4.05331	0.233581	4.11711	DEg	up	0	0
METRN	4.05211	0.0465329	6.44428	DEg	up	0	0
PHLDA3	4.04663	0.133462	4.92223	DEg	up	0	0
RPS19BP1	4.03514	0.118897	5.08483	DEg	up	0	0
ARL2	4.03381	0.0830814	5.60147	DEg	up	0	0
UBXN1	4.02125	0.165064	4.60655	DEg	up	0	0
SRSF9	4.01056	0.140057	4.83972	DEg	up	0	0
HMGN2	3.99385	0.239718	4.05837	DEg	up	0	0
MRPS24	3.98958	0.000183201	14.4105	DEg	up	0	0
DAP	3.9706	0.222039	4.16047	DEg	up	0	0
NOP10	3.96954	0.132637	4.90341	DEg	up	0	0
CSRP1	3.95938	0.203261	4.28387	DEg	up	0	0
PPIC	3.95591	0.195841	4.33625	DEg	up	0	0
PGLS	3.95564	0.147293	4.74715	DEg	up	0	0
SBDS	3.9535	0.221856	4.15544	DEg	up	0	0
PCBP1	3.94428	0.162316	4.60289	DEg	up	0	0
SLC25A5	3.94001	0.130897	4.9117	DEg	up	0	0
YIF1A	3.9368	0.175414	4.48818	DEg	up	0	0
EMC7	3.92277	0.178071	4.46135	DEg	up	0	0
SSBP1	3.91475	0.242924	4.01034	DEg	up	0	0
FKBP8	3.91235	0.225337	4.11788	DEg	up	0	0
YPEL3	3.90473	0.214803	4.18414	DEg	up	0	0
DNAJB1	3.89698	0.113584	5.10052	DEg	up	0	0
PLEC	3.89324	0.12247	4.99048	DEg	up	0	0
TGFBI	3.8927	0.0760282	5.67809	DEg	up	0	0
KRT19	3.89123	0.0752038	5.69328	DEg	up	0	0
HAND2	3.88135	0.0915087	5.40651	DEg	up	0	0
SERTAD4	3.87346	0.181827	4.41299	DEg	up	0	0
VDAC1	3.84006	0.203811	4.23583	DEg	up	0	0
CBX3	3.83418	0.229184	4.06434	DEg	up	0	0
NOL7	3.83004	0.191078	4.32512	DEg	up	0	0
COX7A2L	3.8287	0.174865	4.45254	DEg	up	0	0
HTRA1	3.81547	0.161674	4.5607	DEg	up	0	0
TAF10	3.81467	0.0488229	6.28786	DEg	up	0	0
GTF2A2	3.81146	0.20207	4.23742	DEg	up	0	0
SNF8	3.80973	0.162224	4.55363	DEg	up	0	0
YIPF3	3.78675	0.137675	4.78162	DEg	up	0	0
STUB1	3.7822	0.172208	4.457	DEg	up	0	0
ZMAT3	3.77859	0.132546	4.83329	DEg	up	0	0
HCFC1R1	3.77552	0.0954475	5.30583	DEg	up	0	0
PALMD	3.77258	0.173857	4.43958	DEg	up	0	0
BCAP31	3.76096	0.135385	4.79596	DEg	up	0	0
CHPF	3.75708	0.109096	5.10594	DEg	up	0	0
GRN	3.74506	0.206284	4.18229	DEg	up	0	0
RBM8A	3.74292	0.159201	4.55524	DEg	up	0	0
FHL2	3.7321	0.210131	4.15062	DEg	up	0	0
TRAPPC1	3.72354	0.0819822	5.50522	DEg	up	0	0
ANP32B	3.72181	0.180819	4.36339	DEg	up	0	0
ISG15	3.7206	0.169735	4.45418	DEg	up	0	0
PDCD5	3.71967	0.181002	4.3611	DEg	up	0	0
CTSA	3.71766	0.168819	4.46085	DEg	up	0	0
MAP2K2	3.69802	0.116699	4.98589	DEg	up	0	0
MRPL57	3.69321	0.134286	4.7815	DEg	up	0	0
TIMM8B	3.68974	0.111294	5.05107	DEg	up	0	0
UBE2S	3.67678	0.0343501	6.74198	DEg	up	0	0
PIGT	3.67237	0.15343	4.58105	DEg	up	0	0
CAPNS1	3.66863	0.121462	4.91666	DEg	up	0	0
LRRC17	3.66622	0.115508	4.98823	DEg	up	0	0
TMEM167A	3.66275	0.228909	4.00008	DEg	up	0	0
CDKN1A	3.65473	0.144728	4.65834	DEg	up	0	0
PSME2	3.65112	0.112027	5.02642	DEg	up	0	0
ATP5F1A	3.64885	0.223413	4.02966	DEg	up	0	0
MLEC	3.62092	0.13163	4.7818	DEg	up	0	0
SOX9	3.61478	0.133004	4.76437	DEg	up	0	0
TMEM14B	3.61277	0.057067	5.98431	DEg	up	0	0
TOMM5	3.6093	0.0157552	7.83974	DEg	up	0	0
SDF4	3.60142	0.192269	4.22737	DEg	up	0	0
UXT	3.59821	0.113401	4.98777	DEg	up	0	0
TUFM	3.59634	0.222772	4.01289	DEg	up	0	0
TMEM147	3.59353	0.14711	4.61044	DEg	up	0	0
NME1	3.58044	0.0373729	6.582	DEg	up	0	0
DUSP2	3.5791	0.00760282	8.87885	DEg	up	0	0
PET100	3.57857	0.0582578	5.94079	DEg	up	0	0
NDUFA2	3.56962	0.118164	4.9169	DEg	up	0	0
CAPG	3.55732	0.0344417	6.69049	DEg	up	0	0
KLF4	3.55665	0.168453	4.4001	DEg	up	0	0
CADM3	3.55224	0.0525785	6.07811	DEg	up	0	0
LXN	3.54917	0.188239	4.23685	DEg	up	0	0
MRPL40	3.54262	0.0702574	5.65602	DEg	up	0	0
TSTD1	3.54209	0.0230833	7.26161	DEg	up	0	0
TMEM208	3.54102	0.142438	4.63576	DEg	up	0	0
MPC2	3.52859	0.0976459	5.17539	DEg	up	0	0
POLD4	3.52098	0.0738298	5.57563	DEg	up	0	0
PDCD6	3.51937	0.188605	4.22188	DEg	up	0	0
NDUFB3	3.50922	0.120912	4.85912	DEg	up	0	0
SIVA1	3.4865	0.176514	4.30393	DEg	up	0	0
NDUFA3	3.46392	0.089127	5.2804	DEg	up	0	0
PDLIM2	3.46045	0.0715398	5.59607	DEg	up	0	0
TLN1	3.45831	0.16772	4.36594	DEg	up	0	0
CCT3	3.45444	0.203811	4.08315	DEg	up	0	0
TECR	3.45069	0.137309	4.65139	DEg	up	0	0
PFDN2	3.44829	0.160392	4.42621	DEg	up	0	0
CHMP5	3.44014	0.134194	4.68007	DEg	up	0	0
NDUFA12	3.42905	0.176056	4.2837	DEg	up	0	0
LAMTOR2	3.4209	0.0862874	5.30908	DEg	up	0	0
COX5A	3.40874	0.14885	4.5173	DEg	up	0	0
PHLDA2	3.39538	0.0145644	7.86498	DEg	up	0	0
VTN	3.39471	0.00806082	8.71815	DEg	up	0	0
CFAP36	3.39351	0.183384	4.20984	DEg	up	0	0
EFEMP2	3.38963	0.179995	4.2351	DEg	up	0	0
MRPL52	3.38415	0.0953559	5.14933	DEg	up	0	0
POLR2J	3.37213	0.10873	4.95484	DEg	up	0	0
ARL6IP1	3.3617	0.0468993	6.16348	DEg	up	0	0
F5	3.36157	0.0165796	7.66358	DEg	up	0	0
GNB2	3.35315	0.173216	4.27487	DEg	up	0	0
BUD31	3.35168	0.0975543	5.10254	DEg	up	0	0
SELENOT	3.32055	0.166529	4.31757	DEg	up	0	0
TIMM13	3.31146	0.117523	4.81645	DEg	up	0	0
MLF2	3.30291	0.185216	4.15646	DEg	up	0	0
CAV2	3.29075	0.143446	4.51984	DEg	up	0	0
ARL1	3.28928	0.152514	4.43076	DEg	up	0	0
EIF5A	3.28113	0.17688	4.21335	DEg	up	0	0
PRNP	3.27913	0.175323	4.22523	DEg	up	0	0
C1QBP	3.27606	0.135477	4.59584	DEg	up	0	0
FUNDC2	3.27178	0.135477	4.59396	DEg	up	0	0
MRPS34	3.26964	0.106439	4.94103	DEg	up	0	0
FAM162A	3.2647	0.140698	4.53628	DEg	up	0	0
POLR2K	3.26203	0.114592	4.83119	DEg	up	0	0
GJA1	3.26082	0.0349913	6.5421	DEg	up	0	0
TBCB	3.25722	0.164422	4.30816	DEg	up	0	0
NDUFA7	3.25548	0.00998443	8.34897	DEg	up	0	0
TALDO1	3.25441	0.178895	4.18521	DEg	up	0	0
CDC42EP5	3.24853	0.0807914	5.32944	DEg	up	0	0
DCTN3	3.24693	0.109004	4.89662	DEg	up	0	0
CYCS	3.24425	0.17404	4.22039	DEg	up	0	0
NHP2	3.24412	0.106806	4.92476	DEg	up	0	0
CAMLG	3.2321	0.116699	4.79161	DEg	up	0	0
MSX1	3.22809	0.0203353	7.31055	DEg	up	0	0
ECHS1	3.22234	0.106806	4.91505	DEg	up	0	0
DDOST	3.2206	0.172666	4.22127	DEg	up	0	0
TXNDC5	3.21646	0.00778602	8.69037	DEg	up	0	0
ARPC1A	3.20631	0.0281213	6.83311	DEg	up	0	0
EIF3I	3.20484	0.16259	4.30094	DEg	up	0	0
DDT	3.2047	0.122928	4.70431	DEg	up	0	0
SMDT1	3.2039	0.118622	4.75538	DEg	up	0	0
CSNK2B	3.19856	0.0515709	5.95472	DEg	up	0	0
COMMD3	3.19709	0.0373729	6.41862	DEg	up	0	0
POLR2I	3.19348	0.0832646	5.26128	DEg	up	0	0
HYAL2	3.18787	0.0466245	6.09536	DEg	up	0	0
MCFD2	3.1868	0.181277	4.13584	DEg	up	0	0
POLR2F	3.18546	0.157186	4.34096	DEg	up	0	0
ARL3	3.17117	0.188239	4.07438	DEg	up	0	0
VAMP2	3.16849	0.100394	4.98005	DEg	up	0	0
CREG1	3.16502	0.183109	4.11144	DEg	up	0	0
GHITM	3.16221	0.159293	4.31118	DEg	up	0	0
PSMB4	3.16195	0.0903179	5.12966	DEg	up	0	0
IER5L	3.16114	0.186956	4.07968	DEg	up	0	0
CMTM6	3.14725	0.167354	4.23312	DEg	up	0	0
CRIM1	3.14645	0.194742	4.01409	DEg	up	0	0
PDAP1	3.14604	0.164789	4.25485	DEg	up	0	0
RAB14	3.14431	0.171567	4.1959	DEg	up	0	0
BANF1	3.13616	0.114317	4.77788	DEg	up	0	0
PSMA6	3.13522	0.00970963	8.33494	DEg	up	0	0
SRM	3.13442	0.168086	4.22092	DEg	up	0	0
DNAJC8	3.13415	0.189887	4.04486	DEg	up	0	0
SSU72	3.13228	0.19575	4.00013	DEg	up	0	0
PYCARD	3.13215	0.0336173	6.54181	DEg	up	0	0
MDH2	3.12734	0.146835	4.41267	DEg	up	0	0
ATF3	3.12453	0.141522	4.46454	DEg	up	0	0
CHID1	3.11358	0.0909591	5.09721	DEg	up	0	0
MYL6B	3.11157	0.0587158	5.72775	DEg	up	0	0
COLEC11	3.10917	0.0217093	7.16207	DEg	up	0	0
DIRAS3	3.10396	0.0161216	7.58896	DEg	up	0	0
SMIM26	3.09433	0.0652194	5.56818	DEg	up	0	0
SLC3A2	3.08298	0.168728	4.19156	DEg	up	0	0
INHBA	3.07924	0.0690666	5.47844	DEg	up	0	0
IDS	3.07737	0.114775	4.74481	DEg	up	0	0
FAM89B	3.07549	0.0491893	5.96633	DEg	up	0	0
ARHGDIA	3.07028	0.191811	4.00061	DEg	up	0	0
SERTAD1	3.06467	0.0589906	5.6991	DEg	up	0	0
PCYOX1	3.05759	0.149492	4.35426	DEg	up	0	0
PSMC3	3.05398	0.118714	4.68513	DEg	up	0	0
CCT8	3.04035	0.157644	4.2695	DEg	up	0	0
ZCRB1	3.02766	0.115966	4.70643	DEg	up	0	0
BAG1	3.01283	0.0875698	5.10454	DEg	up	0	0
MGAT4B	2.99987	0.0396629	6.24096	DEg	up	0	0
SPCS3	2.9984	0.171384	4.12889	DEg	up	0	0
GTF3A	2.99733	0.11047	4.76195	DEg	up	0	0
CHMP3	2.99719	0.0791426	5.24301	DEg	up	0	0
PSMB2	2.99225	0.15682	4.25405	DEg	up	0	0
HAX1	2.97354	0.17175	4.1138	DEg	up	0	0
RALBP1	2.97354	0.179537	4.04983	DEg	up	0	0
PLAT	2.96553	0.0830814	5.15762	DEg	up	0	0
PHB2	2.94909	0.10076	4.87127	DEg	up	0	0
RBBP7	2.936	0.155629	4.23767	DEg	up	0	0
GNG10	2.93453	0.00485481	9.2395	DEg	up	0	0
TCEAL3	2.93453	0.137217	4.41859	DEg	up	0	0
COX14	2.93185	0.0545938	5.74693	DEg	up	0	0
NDUFAF8	2.93105	0.143721	4.35008	DEg	up	0	0
PSMD9	2.92771	0.0214345	7.0937	DEg	up	0	0
RSL24D1	2.92584	0.166529	4.135	DEg	up	0	0
NDUFS7	2.9213	0.151232	4.27177	DEg	up	0	0
NDUFB5	2.91983	0.113768	4.68172	DEg	up	0	0
GLIPR1	2.91328	0.101585	4.84189	DEg	up	0	0
PCDH7	2.90927	0.111386	4.70702	DEg	up	0	0
RAB5IF	2.90593	0.0725474	5.32393	DEg	up	0	0
HNRNPAB	2.8883	0.161583	4.15987	DEg	up	0	0
CCDC107	2.88014	0.153705	4.2279	DEg	up	0	0
CISD1	2.87787	0.168178	4.09694	DEg	up	0	0
FIBP	2.87747	0.0527617	5.76917	DEg	up	0	0
IRF2BP2	2.8744	0.14253	4.33392	DEg	up	0	0
SYF2	2.87427	0.153247	4.22926	DEg	up	0	0
GRHPR	2.85943	0.156362	4.19277	DEg	up	0	0
CCT7	2.85021	0.154163	4.20854	DEg	up	0	0
SNRPB	2.84928	0.145461	4.29189	DEg	up	0	0
ZNF428	2.84781	0.152148	4.2263	DEg	up	0	0
PHGDH	2.8454	0.17056	4.06028	DEg	up	0	0
ECH1	2.8446	0.143538	4.30873	DEg	up	0	0
HINT2	2.84126	0.0880278	5.01243	DEg	up	0	0
YWHAH	2.84073	0.122653	4.53361	DEg	up	0	0
RNASEH2C	2.83445	0.172941	4.03471	DEg	up	0	0
PMEPA1	2.83391	0.100485	4.81774	DEg	up	0	0
CDV3	2.83244	0.120912	4.55001	DEg	up	0	0
METTL26	2.83204	0.114409	4.62957	DEg	up	0	0
FKBP11	2.82175	0.0571586	5.62548	DEg	up	0	0
IMP3	2.82162	0.110195	4.67839	DEg	up	0	0
UBE2M	2.81347	0.0531281	5.72673	DEg	up	0	0
PHLDA1	2.81066	0.0441513	5.99231	DEg	up	0	0
RCN1	2.80933	0.171018	4.03801	DEg	up	0	0
EVA1B	2.80278	0.0478153	5.87324	DEg	up	0	0
BAD	2.78915	0.0894019	4.96338	DEg	up	0	0
CCT2	2.78073	0.154346	4.17122	DEg	up	0	0
TIMMDC1	2.7806	0.169827	4.03326	DEg	up	0	0
DNAJB9	2.77953	0.0989283	4.81231	DEg	up	0	0
PAPSS1	2.77859	0.145003	4.2602	DEg	up	0	0
ERGIC3	2.77819	0.172666	4.00809	DEg	up	0	0
GTF3C6	2.77726	0.0998443	4.79784	DEg	up	0	0
PA2G4	2.77686	0.134011	4.37303	DEg	up	0	0
SGK1	2.77646	0.0936155	4.89035	DEg	up	0	0
CTHRC1	2.77565	0.0423193	6.03537	DEg	up	0	0
APEX1	2.77178	0.160758	4.10785	DEg	up	0	0
CCT5	2.77071	0.152972	4.17891	DEg	up	0	0
CKAP4	2.7643	0.0950811	4.86161	DEg	up	0	0
PHB	2.76122	0.107356	4.68484	DEg	up	0	0
RFK	2.75548	0.0647614	5.41103	DEg	up	0	0
TSPAN3	2.75254	0.13337	4.36726	DEg	up	0	0
HIGD2A	2.752	0.0572502	5.58706	DEg	up	0	0
SYAP1	2.75107	0.134652	4.35268	DEg	up	0	0
MCRIP1	2.74826	0.118073	4.54077	DEg	up	0	0
BNIP3	2.74786	0.15572	4.14128	DEg	up	0	0
CHMP1B	2.74479	0.0408537	6.07008	DEg	up	0	0
PRDX3	2.72875	0.152606	4.16036	DEg	up	0	0
PRMT1	2.72541	0.160667	4.08433	DEg	up	0	0
NDUFB6	2.72421	0.17001	4.00215	DEg	up	0	0
MRPL54	2.72154	0.0678758	5.32538	DEg	up	0	0
CBR1	2.71766	0.142713	4.25118	DEg	up	0	0
GPAA1	2.70818	0.143812	4.23506	DEg	up	0	0
SMIM7	2.70791	0.0577082	5.55226	DEg	up	0	0
UFD1	2.70551	0.120454	4.48934	DEg	up	0	0
SEC11C	2.70163	0.0369149	6.19348	DEg	up	0	0
ARF5	2.69709	0.107447	4.6497	DEg	up	0	0
GPX8	2.69575	0.122012	4.4656	DEg	up	0	0
PGRMC1	2.69001	0.16488	4.02812	DEg	up	0	0
TNFRSF21	2.68947	0.124576	4.43222	DEg	up	0	0
LSM7	2.67825	0.146194	4.19533	DEg	up	0	0
MMP28	2.67304	0.0521205	5.68048	DEg	up	0	0
NME4	2.67223	0.0893103	4.90308	DEg	up	0	0
TXNL4A	2.6717	0.145736	4.19633	DEg	up	0	0
PRTFDC1	2.66248	0.159201	4.06385	DEg	up	0	0
SCG2	2.65673	0.0016488	10.654	DEg	up	0	0
TMEM205	2.65206	0.0713566	5.21592	DEg	up	0	0
TUBA1C	2.64965	0.160667	4.04366	DEg	up	0	0
MRPL34	2.64725	0.110378	4.58396	DEg	up	0	0
SCARA3	2.64484	0.085921	4.94403	DEg	up	0	0
SNRPE	2.64431	0.141522	4.22379	DEg	up	0	0
CDK2AP2	2.63723	0.0536778	5.61855	DEg	up	0	0
KDELR3	2.63602	0.0697994	5.239	DEg	up	0	0
UBE2V1	2.63402	0.00366401	9.48963	DEg	up	0	0
MYADM	2.63362	0.161766	4.02507	DEg	up	0	0
PIN1	2.63295	0.114409	4.52441	DEg	up	0	0
NGRN	2.62614	0.00641202	8.67795	DEg	up	0	0
FKBP3	2.6256	0.141339	4.21541	DEg	up	0	0
TMEM141	2.62039	0.0190529	7.10363	DEg	up	0	0
NINJ1	2.61424	0.0529449	5.62576	DEg	up	0	0
RSL1D1	2.6117	0.161674	4.01383	DEg	up	0	0
BDH2	2.61157	0.133553	4.28943	DEg	up	0	0
DDRGK1	2.59941	0.117248	4.47055	DEg	up	0	0
SWI5	2.59714	0.0919667	4.81967	DEg	up	0	0
EMC10	2.59407	0.116424	4.47776	DEg	up	0	0
RNF181	2.59099	0.108272	4.58078	DEg	up	0	0
ILF2	2.59006	0.126408	4.35682	DEg	up	0	0
MRPL14	2.58912	0.0809746	4.99885	DEg	up	0	0
PSMB8	2.57523	0.0784098	5.03752	DEg	up	0	0
RANBP1	2.57389	0.156087	4.04353	DEg	up	0	0
G3BP2	2.57376	0.15343	4.06822	DEg	up	0	0
DNPH1	2.57296	0.061189	5.39401	DEg	up	0	0
MRPL18	2.56841	0.122195	4.39362	DEg	up	0	0
CHD4	2.56534	0.0809746	4.98554	DEg	up	0	0
GCSH	2.56387	0.0350829	6.19141	DEg	up	0	0
GTF2H5	2.55826	0.121645	4.39441	DEg	up	0	0
ENDOD1	2.55211	0.0599066	5.41283	DEg	up	0	0
NET1	2.54931	0.074929	5.08844	DEg	up	0	0
AHR	2.54543	0.0764862	5.05657	DEg	up	0	0
SDF2L1	2.54423	0.0640286	5.31237	DEg	up	0	0
SURF1	2.53594	0.0946231	4.74419	DEg	up	0	0
COA4	2.52512	0.0876614	4.84827	DEg	up	0	0
SDC3	2.52084	0.057067	5.46511	DEg	up	0	0
TMEM98	2.52004	0.129156	4.28626	DEg	up	0	0
MRPL17	2.51497	0.0515709	5.60784	DEg	up	0	0
ISOC2	2.51256	0.082715	4.92486	DEg	up	0	0
CWC15	2.49733	0.140423	4.15253	DEg	up	0	0
COX16	2.49466	0.0149308	7.3844	DEg	up	0	0
PPCS	2.48477	0.131172	4.24358	DEg	up	0	0
MRPL43	2.4845	0.112302	4.4675	DEg	up	0	0
JOSD2	2.47461	0.0594486	5.37942	DEg	up	0	0
TMEM256	2.46833	0.0455253	5.76072	DEg	up	0	0
DYNLT3	2.46192	0.110745	4.47447	DEg	up	0	0
PSMD2	2.46098	0.140057	4.13515	DEg	up	0	0
ADRM1	2.46058	0.104424	4.55847	DEg	up	0	0
RTF2	2.45056	0.139782	4.13186	DEg	up	0	0
SDF2	2.44989	0.130988	4.22521	DEg	up	0	0
SRPRA	2.44455	0.123111	4.31154	DEg	up	0	0
CKLF	2.44254	0.0371897	6.03734	DEg	up	0	0
PIGP	2.44054	0.0684254	5.15652	DEg	up	0	0
MFSD10	2.4376	0.146377	4.0577	DEg	up	0	0
SNRPF	2.43386	0.111661	4.44605	DEg	up	0	0
BEX4	2.42838	0.0932491	4.70276	DEg	up	0	0
SESN3	2.42598	0.13621	4.15466	DEg	up	0	0
COL9A3	2.41154	0.0253733	6.5705	DEg	up	0	0
LSM10	2.41021	0.058899	5.35477	DEg	up	0	0
AKR7A2	2.40887	0.075387	4.9979	DEg	up	0	0
SCOC	2.39458	0.0990199	4.59591	DEg	up	0	0
MGST2	2.37988	0.104791	4.5053	DEg	up	0	0
AKIRIN2	2.3768	0.0959971	4.62989	DEg	up	0	0
CHCHD1	2.37293	0.068517	5.11406	DEg	up	0	0
MRPS15	2.37226	0.083173	4.834	DEg	up	0	0
STOML2	2.37052	0.082715	4.84091	DEg	up	0	0
HSPH1	2.36571	0.118073	4.32453	DEg	up	0	0
CUEDC2	2.36558	0.125584	4.23547	DEg	up	0	0
TCEAL8	2.35997	0.129065	4.1926	DEg	up	0	0
STARD7	2.35917	0.102592	4.52328	DEg	up	0	0
METTL9	2.35783	0.143446	4.03888	DEg	up	0	0
MRPL27	2.35716	0.1145	4.36363	DEg	up	0	0
CDC42EP3	2.35676	0.0451589	5.70565	DEg	up	0	0
EMC4	2.35489	0.133736	4.1382	DEg	up	0	0
YIPF5	2.35409	0.122561	4.2636	DEg	up	0	0
TMEM134	2.34327	0.069891	5.06727	DEg	up	0	0
SNRPD1	2.33952	0.132179	4.14565	DEg	up	0	0
NRP2	2.33832	0.0533113	5.45489	DEg	up	0	0
TCP1	2.33819	0.136393	4.09955	DEg	up	0	0
NDUFA6	2.33792	0.14482	4.01289	DEg	up	0	0
MIEN1	2.32924	0.0905011	4.68578	DEg	up	0	0
LSM2	2.32416	0.0982871	4.56356	DEg	up	0	0
SSNA1	2.31013	0.130805	4.14248	DEg	up	0	0
SORD	2.2977	0.0200605	6.83969	DEg	up	0	0
SNCG	2.28421	0.0416781	5.77626	DEg	up	0	0
SLC9A3R2	2.28247	0.0850966	4.74535	DEg	up	0	0
DDX39B	2.28234	0.00778602	8.19541	DEg	up	0	0
FAAP20	2.27672	0.128424	4.14798	DEg	up	0	0
CD74	2.27218	0.0936155	4.60119	DEg	up	0	0
PSMC4	2.2663	0.125034	4.17994	DEg	up	0	0
TMED7	2.26537	0.0381973	5.89013	DEg	up	0	0
TUSC3	2.26403	0.0992947	4.51103	DEg	up	0	0
EBPL	2.2635	0.0904095	4.64593	DEg	up	0	0
ITGA2	2.25481	0.0230833	6.61001	DEg	up	0	0
MAZ	2.25067	0.0760282	4.88767	DEg	up	0	0
BMI1	2.24866	0.0395713	5.82847	DEg	up	0	0
CCDC90B	2.24519	0.111936	4.3261	DEg	up	0	0
NANS	2.23918	0.0752954	4.89426	DEg	up	0	0
NT5E	2.23116	0.100669	4.47011	DEg	up	0	0
LSM3	2.22007	0.122744	4.17688	DEg	up	0	0
PLPP5	2.21633	0.115966	4.2564	DEg	up	0	0
HRAS	2.21379	0.0467161	5.56645	DEg	up	0	0
NDUFS3	2.21325	0.112577	4.29719	DEg	up	0	0
CENPX	2.20818	0.0879362	4.65025	DEg	up	0	0
UCHL1	2.20604	0.0688834	5.00116	DEg	up	0	0
CACYBP	2.20363	0.113768	4.27572	DEg	up	0	0
HSD17B10	2.2031	0.0992947	4.47167	DEg	up	0	0
NAA10	2.20203	0.0362737	5.92377	DEg	up	0	0
MRPL55	2.2015	0.120546	4.19083	DEg	up	0	0
TXN2	2.19776	0.0949895	4.53212	DEg	up	0	0
HEBP1	2.19709	0.114867	4.25756	DEg	up	0	0
SNX17	2.19602	0.10818	4.34339	DEg	up	0	0
KAZALD1	2.19361	0.0193277	6.8265	DEg	up	0	0
CD320	2.1872	0.083173	4.71683	DEg	up	0	0
DPM3	2.18185	0.122195	4.1583	DEg	up	0	0
THOC7	2.18132	0.122012	4.16011	DEg	up	0	0
CTDNEP1	2.18092	0.0262893	6.37432	DEg	up	0	0
EIF6	2.17878	0.0504717	5.4319	DEg	up	0	0
CFAP298	2.17664	0.0327013	6.05661	DEg	up	0	0
RAB5C	2.17491	0.0688834	4.98065	DEg	up	0	0
DSP	2.16769	0.0145644	7.21757	DEg	up	0	0
DNAJC12	2.16582	0.0228085	6.5692	DEg	up	0	0
IPO5	2.16475	0.12247	4.14371	DEg	up	0	0
SMOC1	2.16408	0.0513877	5.39619	DEg	up	0	0
ATP6AP1	2.16128	0.0966383	4.48315	DEg	up	0	0
YPEL5	2.15994	0.106623	4.34041	DEg	up	0	0
MPST	2.15673	0.107264	4.32961	DEg	up	0	0
SARNP	2.1558	0.0286709	6.23249	DEg	up	0	0
JPT1	2.15567	0.065769	5.03458	DEg	up	0	0
LAGE3	2.15206	0.0337089	5.99644	DEg	up	0	0
NDUFA8	2.14805	0.0981039	4.45257	DEg	up	0	0
RBM4	2.14711	0.115233	4.21977	DEg	up	0	0
PDIA4	2.14645	0.116149	4.2079	DEg	up	0	0
TMEM160	2.14631	0.0711734	4.91438	DEg	up	0	0
IMPDH2	2.14164	0.0838142	4.67537	DEg	up	0	0
EMC6	2.13415	0.0800586	4.73646	DEg	up	0	0
AQP5	2.13228	0.0234497	6.50669	DEg	up	0	0
SYNPO	2.13175	0.129614	4.03974	DEg	up	0	0
MPV17	2.1228	0.0951727	4.47927	DEg	up	0	0
MAPK4	2.12052	0.0392049	5.75724	DEg	up	0	0
SHC1	2.11959	0.0355409	5.89816	DEg	up	0	0
TEX264	2.11625	0.080425	4.71772	DEg	up	0	0
LSM4	2.11304	0.0853714	4.62942	DEg	up	0	0
MRPL36	2.11197	0.0640286	5.04373	DEg	up	0	0
TUBB3	2.1117	0.000916003	11.1708	DEg	up	0	0
SCN1B	2.10903	0.0203353	6.69645	DEg	up	0	0
PPP1CA	2.1089	0.0990199	4.41263	DEg	up	0	0
CHMP4A	2.1077	0.0349913	5.91253	DEg	up	0	0
KIF22	2.10048	0.079967	4.71517	DEg	up	0	0
RRAGA	2.09995	0.124027	4.08163	DEg	up	0	0
TRAPPC2L	2.0938	0.0983787	4.41163	DEg	up	0	0
SLC25A11	2.09059	0.0676926	4.94877	DEg	up	0	0
METTL5	2.08832	0.113493	4.20167	DEg	up	0	0
IFITM1	2.08819	0.0612806	5.09068	DEg	up	0	0
TRAPPC4	2.08204	0.106348	4.29114	DEg	up	0	0
HLA-F	2.07924	0.0968215	4.42458	DEg	up	0	0
TP53I13	2.07443	0.0270221	6.26243	DEg	up	0	0
PSENEN	2.07202	0.0388385	5.73741	DEg	up	0	0
C17orf49	2.07175	0.00540442	8.5825	DEg	up	0	0
MTX1	2.06788	0.0507465	5.3487	DEg	up	0	0
IMPAD1	2.06694	0.107997	4.25844	DEg	up	0	0
IK	2.06414	0.104149	4.30881	DEg	up	0	0
COA3	2.05812	0.0652194	4.97989	DEg	up	0	0
DMAC1	2.05465	0.103691	4.30852	DEg	up	0	0
VAMP3	2.05412	0.0752954	4.76981	DEg	up	0	0
NRG1	2.05064	0.107997	4.24702	DEg	up	0	0
ANKRD50	2.04182	0.0610974	5.0626	DEg	up	0	0
BSCL2	2.03982	0.0012824	10.6354	DEg	up	0	0
TADA3	2.03955	0.0968215	4.39678	DEg	up	0	0
MOCS2	2.03888	0.079967	4.67223	DEg	up	0	0
POP5	2.03795	0.111844	4.18756	DEg	up	0	0
DUSP6	2.03741	0.0434185	5.55228	DEg	up	0	0
ARPC5L	2.03608	0.0720894	4.81986	DEg	up	0	0
P4HTM	2.03541	0.122195	4.05806	DEg	up	0	0
CHCHD5	2.03381	0.0487313	5.38319	DEg	up	0	0
TM9SF1	2.03354	0.00696162	8.19035	DEg	up	0	0
CLPP	2.0298	0.0670514	4.91992	DEg	up	0	0
CALM3	2.02793	0.102867	4.30115	DEg	up	0	0
RAB4A	2.02646	0.109829	4.20563	DEg	up	0	0
POLR2H	2.02312	0.109646	4.20566	DEg	up	0	0
FAM229B	2.02165	0.110745	4.19022	DEg	up	0	0
VTI1B	2.01884	0.0567006	5.15402	DEg	up	0	0
AIDA	2.01857	0.106165	4.24896	DEg	up	0	0
ITGAE	2.01644	0.1145	4.13838	DEg	up	0	0
KCNK15	2.01122	0.0210681	6.57687	DEg	up	0	0
C5orf24	2.00922	0.101035	4.31371	DEg	up	0	0
DNAJC21	2.00681	0.12192	4.0409	DEg	up	0	0
ARF3	2.00588	0.0298617	6.0698	DEg	up	0	0
TSEN34	2.00441	0.0626546	4.99961	DEg	up	0	0
HEXA	2.00361	0.0610058	5.03751	DEg	up	0	0
ENPP2	2.00147	0.0493725	5.34121	DEg	up	0	0
TMEM35B	1.99826	0.000366401	12.413	DEg	up	0	0
AIP	1.99733	0.0660438	4.9185	DEg	up	0	0
HDGF	1.99706	0.106531	4.22853	DEg	up	0	0
SDC4	1.99345	0.0465329	5.42087	DEg	up	0	0
BORCS7	1.98503	0.0516625	5.2639	DEg	up	0	0
IFNAR2	1.98103	0.01603	6.94933	DEg	up	0	0
TUBB2A	1.98076	0.0416781	5.57062	DEg	up	0	0
GGCT	1.98009	0.0447925	5.46616	DEg	up	0	0
IL18R1	1.97942	0.0562426	5.13727	DEg	up	0	0
DNASE2	1.97782	0.086379	4.51709	DEg	up	0	0
EEF1E1	1.97421	0.0239993	6.36214	DEg	up	0	0
PLEKHA3	1.97394	0.113584	4.11925	DEg	up	0	0
ABHD17A	1.97207	0.0860126	4.51902	DEg	up	0	0
ORMDL2	1.9678	0.0550518	5.15965	DEg	up	0	0
CTBS	1.9666	0.11963	4.03905	DEg	up	0	0
PECAM1	1.96312	0.120821	4.02221	DEg	up	0	0
ECI1	1.96259	0.0741962	4.72527	DEg	up	0	0
VAMP8	1.95671	0.0424109	5.52785	DEg	up	0	0
POLR3GL	1.9535	0.055693	5.13242	DEg	up	0	0
IER3IP1	1.95096	0.0505633	5.26995	DEg	up	0	0
SLC39A6	1.94695	0.0745626	4.70662	DEg	up	0	0
ISCA1	1.93974	0.116241	4.06067	DEg	up	0	0
GLRX5	1.93894	0.0659522	4.8777	DEg	up	0	0
F2R	1.93212	0.103325	4.22492	DEg	up	0	0
PRKCSH	1.93185	0.0996611	4.27681	DEg	up	0	0
MRPS12	1.93145	0.0672346	4.84434	DEg	up	0	0
C12orf10	1.9221	0.0490061	5.29358	DEg	up	0	0
FLYWCH2	1.91889	0.100211	4.25917	DEg	up	0	0
TM2D2	1.91836	0.0569754	5.07339	DEg	up	0	0
MDK	1.91395	0.0460749	5.37643	DEg	up	0	0
SLC5A3	1.91261	0.00714482	8.06443	DEg	up	0	0
CCDC25	1.90901	0.113401	4.07331	DEg	up	0	0
CCDC124	1.90687	0.0633874	4.91087	DEg	up	0	0
ECSCR	1.90647	0.00229001	9.70133	DEg	up	0	0
MZT2A	1.90313	0.0969131	4.29554	DEg	up	0	0
MRPL21	1.89952	0.0528533	5.1675	DEg	up	0	0
ODC1	1.89912	0.0307777	5.9473	DEg	up	0	0
NUTF2	1.89832	0.0679674	4.80373	DEg	up	0	0
PBXIP1	1.89751	0.0676926	4.80897	DEg	up	0	0
LOX	1.89604	0.0812494	4.54449	DEg	up	0	0
RHOD	1.89364	0.0187781	6.65597	DEg	up	0	0
RNF187	1.88616	0.0856462	4.46092	DEg	up	0	0
SUMO3	1.88362	0.117157	4.00699	DEg	up	0	0
COPZ2	1.88308	0.0697078	4.75563	DEg	up	0	0
NSMCE1	1.88255	0.0913255	4.36553	DEg	up	0	0
HYI	1.88135	0.0697994	4.75241	DEg	up	0	0
TPP1	1.88095	0.0675094	4.80023	DEg	up	0	0
CREB3	1.87533	0.0526701	5.15402	DEg	up	0	0
POLR2G	1.8752	0.079509	4.55978	DEg	up	0	0
PENK	1.8728	0.00906843	7.69013	DEg	up	0	0
AGPAT2	1.87213	0.0952643	4.2966	DEg	up	0	0
FAM210B	1.87199	0.074013	4.66065	DEg	up	0	0
UROD	1.86799	0.0949895	4.29757	DEg	up	0	0
UBE2A	1.86531	0.115416	4.0145	DEg	up	0	0
ATG3	1.86411	0.0989283	4.23596	DEg	up	0	0
PMVK	1.86224	0.0931575	4.32122	DEg	up	0	0
UQCC2	1.85823	0.106439	4.12582	DEg	up	0	0
PGM2L1	1.85476	0.0686086	4.7567	DEg	up	0	0
TMED1	1.85315	0.0614638	4.9141	DEg	up	0	0
DHPS	1.85275	0.106256	4.12405	DEg	up	0	0
AGTRAP	1.85061	0.0913255	4.34084	DEg	up	0	0
TSTA3	1.84674	0.0449757	5.35969	DEg	up	0	0
RPL26L1	1.8458	0.0402125	5.52046	DEg	up	0	0
DERL2	1.84514	0.104791	4.13814	DEg	up	0	0
CARD16	1.83993	0.0141064	7.02715	DEg	up	0	0
SIGIRR	1.83899	0.111752	4.04054	DEg	up	0	0
DNAJB4	1.83538	0.0378309	5.60037	DEg	up	0	0
INO80C	1.8295	0.012366	7.20892	DEg	up	0	0
CRELD2	1.82924	0.0978291	4.22483	DEg	up	0	0
JAGN1	1.82883	0.078135	4.54881	DEg	up	0	0
PCBD1	1.8271	0.0686086	4.73502	DEg	up	0	0
TST	1.82456	0.0262893	6.11693	DEg	up	0	0
USF2	1.81988	0.0852798	4.4155	DEg	up	0	0
MRPS33	1.81855	0.0739214	4.62065	DEg	up	0	0
DCXR	1.8124	0.0948063	4.25678	DEg	up	0	0
CLIC3	1.80893	0.0124576	7.18196	DEg	up	0	0
NAXE	1.80331	0.0567922	4.98881	DEg	up	0	0
SMARCE1	1.80051	0.0229001	6.29691	DEg	up	0	0
GATA2	1.7977	0.00888522	7.66053	DEg	up	0	0
TSR3	1.79596	0.0346249	5.69681	DEg	up	0	0
PUF60	1.78968	0.0917835	4.28533	DEg	up	0	0
LEPROTL1	1.78902	0.0970963	4.20361	DEg	up	0	0
COPS5	1.78701	0.0650362	4.78016	DEg	up	0	0
DNAJB11	1.78675	0.0541358	5.04461	DEg	up	0	0
GAA	1.78461	0.069891	4.67436	DEg	up	0	0
MLLT1	1.78167	0.080883	4.46125	DEg	up	0	0
SMIM10L1	1.78153	0.057067	4.96432	DEg	up	0	0
NELFE	1.7802	0.0949895	4.22813	DEg	up	0	0
SLC16A3	1.77766	0.0720894	4.62405	DEg	up	0	0
MRPS7	1.77712	0.107356	4.04908	DEg	up	0	0
GPS2	1.77646	0.0898599	4.30518	DEg	up	0	0
SNCA	1.77258	0.0241825	6.19575	DEg	up	0	0
MCUR1	1.77258	0.0677842	4.70876	DEg	up	0	0
MALSU1	1.76603	0.108821	4.02048	DEg	up	0	0
CISD2	1.76537	0.0931575	4.24415	DEg	up	0	0
RPP21	1.76162	0.016946	6.69981	DEg	up	0	0
DCTN6	1.76122	0.106348	4.04971	DEg	up	0	0
ZMAT2	1.75534	0.065311	4.74828	DEg	up	0	0
PSMB9	1.75347	0.0847302	4.3712	DEg	up	0	0
AP1S1	1.74933	0.0409453	5.41696	DEg	up	0	0
TWF2	1.74759	0.0250985	6.12163	DEg	up	0	0
DERL1	1.74265	0.0910507	4.25847	DEg	up	0	0
CDKN2A	1.73757	0.00613722	8.14527	DEg	up	0	0
CDC26	1.7321	0.101035	4.09959	DEg	up	0	0
IDH3G	1.73143	0.10589	4.03132	DEg	up	0	0
WDR1	1.72942	0.104149	4.05356	DEg	up	0	0
UBTF	1.72916	0.074013	4.54614	DEg	up	0	0
SSX2IP	1.72849	0.0898599	4.26569	DEg	up	0	0
TIMM10	1.72728	0.0434185	5.31405	DEg	up	0	0
LSM1	1.72328	0.0754786	4.51294	DEg	up	0	0
PLLP	1.72261	0.0244573	6.13819	DEg	up	0	0
TPGS1	1.72221	0.0742878	4.53499	DEg	up	0	0
HIST1H1C	1.72181	0.0425941	5.33712	DEg	up	0	0
COMMD4	1.7198	0.102592	4.06725	DEg	up	0	0
RAD50	1.71766	0.00943483	7.50824	DEg	up	0	0
CISD3	1.71098	0.0567006	4.91532	DEg	up	0	0
TSPAN8	1.71045	0.0308693	5.79206	DEg	up	0	0
MAOB	1.71045	0.0556014	4.94311	DEg	up	0	0
MEA1	1.70764	0.0510213	5.06476	DEg	up	0	0
ZNF593	1.70671	0.0491893	5.11673	DEg	up	0	0
MT-ATP8	1.70591	0.0312357	5.7712	DEg	up	0	0
OSGIN2	1.7047	0.0578914	4.88003	DEg	up	0	0
SMAD7	1.70297	0.0942567	4.17531	DEg	up	0	0
CSNK1E	1.70283	0.0700742	4.60291	DEg	up	0	0
CFB	1.70123	0.0340753	5.64171	DEg	up	0	0
VPS25	1.69856	0.0512045	5.05189	DEg	up	0	0
ARPC4	1.69562	0.0449757	5.23652	DEg	up	0	0
MRAP	1.69548	0.0163048	6.70025	DEg	up	0	0
ENC1	1.69415	0.105798	4.00117	DEg	up	0	0
COMMD7	1.68747	0.0259229	6.02449	DEg	up	0	0
NUDT22	1.68733	0.0667766	4.65926	DEg	up	0	0
CORO1B	1.68707	0.0553266	4.9304	DEg	up	0	0
MRPS23	1.68586	0.071265	4.56415	DEg	up	0	0
RDH11	1.68386	0.101401	4.05362	DEg	up	0	0
B4GALT4	1.68025	0.0803334	4.38653	DEg	up	0	0
HOMER3	1.67932	0.0163964	6.67835	DEg	up	0	0
DNAJA2	1.67651	0.0883026	4.24686	DEg	up	0	0
MET	1.67183	0.0163048	6.67999	DEg	up	0	0
BLOC1S2	1.66983	0.0801502	4.38085	DEg	up	0	0
CD14	1.66502	0.0320601	5.69862	DEg	up	0	0
EGR3	1.66395	0.0154804	6.74802	DEg	up	0	0
PAM16	1.66261	0.0578914	4.84396	DEg	up	0	0
ETHE1	1.66128	0.0970047	4.09809	DEg	up	0	0
KRT8	1.65794	0.073555	4.49442	DEg	up	0	0
AGPAT1	1.65433	0.0386553	5.41944	DEg	up	0	0
PEG10	1.65179	0.00311441	9.05086	DEg	up	0	0
DMKN	1.65166	0.0150224	6.78065	DEg	up	0	0
THBD	1.64925	0.0287625	5.84148	DEg	up	0	0
GPR108	1.64872	0.0439681	5.22874	DEg	up	0	0
PTRHD1	1.64551	0.0433269	5.24713	DEg	up	0	0
C9orf78	1.6427	0.0897683	4.19372	DEg	up	0	0
TRIM28	1.63789	0.0727306	4.49314	DEg	up	0	0
FAM120AOS	1.63616	0.083173	4.29805	DEg	up	0	0
ARF6	1.63576	0.076761	4.41344	DEg	up	0	0
MRPL28	1.63402	0.072639	4.49154	DEg	up	0	0
VAT1	1.63375	0.0745626	4.45359	DEg	up	0	0
ZFP91	1.63348	0.015114	6.75592	DEg	up	0	0
COA6	1.62627	0.0506549	5.00472	DEg	up	0	0
LBH	1.6256	0.069891	4.53972	DEg	up	0	0
TSNAX	1.6228	0.0277549	5.8696	DEg	up	0	0
ZNF580	1.61745	0.0334341	5.59626	DEg	up	0	0
TNFAIP1	1.61598	0.0532197	4.9243	DEg	up	0	0
CD2BP2	1.61505	0.0760282	4.4089	DEg	up	0	0
PHAX	1.6109	0.0918751	4.13205	DEg	up	0	0
ATXN7L3B	1.61024	0.0969131	4.05444	DEg	up	0	0
TOB1	1.6097	0.0722726	4.4772	DEg	up	0	0
GADD45A	1.6093	0.087753	4.19684	DEg	up	0	0
CA12	1.60743	0.0168544	6.57548	DEg	up	0	0
BCAS2	1.60596	0.0988367	4.02225	DEg	up	0	0
SRPRB	1.60329	0.0883942	4.18094	DEg	up	0	0
NUBP2	1.59941	0.0814326	4.29579	DEg	up	0	0
ABHD14A	1.59607	0.0569754	4.80804	DEg	up	0	0
THYN1	1.59353	0.0862874	4.20693	DEg	up	0	0
SCX	1.59313	0.00421361	8.56259	DEg	up	0	0
TOMM22	1.5926	0.0506549	4.97453	DEg	up	0	0
TPST2	1.58886	0.0392049	5.34081	DEg	up	0	0
NEU1	1.58578	0.0589906	4.74857	DEg	up	0	0
RTL8A	1.58445	0.0867454	4.19105	DEg	up	0	0
UNC5B	1.58164	0.0601814	4.71596	DEg	up	0	0
MRPL47	1.57964	0.0722726	4.45	DEg	up	0	0
FBXL15	1.5775	0.0979207	4.00988	DEg	up	0	0
BLOC1S6	1.57576	0.0278465	5.82241	DEg	up	0	0
IFI27L1	1.57322	0.0509297	4.94907	DEg	up	0	0
PRAF2	1.57242	0.0542274	4.85782	DEg	up	0	0
GAMT	1.56761	0.0319685	5.61577	DEg	up	0	0
MDP1	1.56708	0.00796922	7.61942	DEg	up	0	0
BMP6	1.56627	0.0563342	4.79718	DEg	up	0	0
CLN5	1.56601	0.0411285	5.25081	DEg	up	0	0
PTPA	1.56561	0.0963635	4.02209	DEg	up	0	0
SLC25A39	1.56494	0.0779518	4.32738	DEg	up	0	0
RNF5	1.5644	0.0613722	4.67188	DEg	up	0	0
RGS4	1.56374	0.0152972	6.67558	DEg	up	0	0
LRRC59	1.55946	0.0907759	4.10259	DEg	up	0	0
ACAA2	1.55893	0.0599982	4.69949	DEg	up	0	0
MORN2	1.55599	0.0428689	5.18175	DEg	up	0	0
ADIPOR1	1.55278	0.0751122	4.36966	DEg	up	0	0
DNAJC4	1.55118	0.0400293	5.27616	DEg	up	0	0
DCTPP1	1.5473	0.0327013	5.56426	DEg	up	0	0
FGFRL1	1.54663	0.0152056	6.66838	DEg	up	0	0
POP7	1.5465	0.0429605	5.16985	DEg	up	0	0
AP1S2	1.54556	0.0783182	4.30264	DEg	up	0	0
IFT22	1.54503	0.0373729	5.3695	DEg	up	0	0
AMIGO2	1.54463	0.0300449	5.684	DEg	up	0	0
DGCR6L	1.54329	0.0474489	5.02349	DEg	up	0	0
C1QA	1.54142	0.0152056	6.66351	DEg	up	0	0
MVB12A	1.53634	0.0909591	4.07814	DEg	up	0	0
STX10	1.53234	0.0814326	4.23398	DEg	up	0	0
TNFAIP3	1.53087	0.0656774	4.54281	DEg	up	0	0
TMEM70	1.5294	0.0673262	4.50565	DEg	up	0	0
FSCN1	1.52859	0.0255565	5.90237	DEg	up	0	0
EPN1	1.52779	0.0793258	4.26751	DEg	up	0	0
USE1	1.52031	0.089127	4.09236	DEg	up	0	0
TMEM154	1.51804	0.0481817	4.97758	DEg	up	0	0
STMN1	1.51403	0.0185949	6.34735	DEg	up	0	0
HIGD1A	1.51122	0.0397545	5.24846	DEg	up	0	0
PAFAH1B3	1.50241	0.0136484	6.78239	DEg	up	0	0
MOB4	1.50227	0.086837	4.11269	DEg	up	0	0
CCDC71L	1.50094	0.0909591	4.0445	DEg	up	0	0
RAB1B	1.50027	0.0837226	4.16346	DEg	up	0	0
APH1A	1.49947	0.0817074	4.19784	DEg	up	0	0
MRPS28	1.49666	0.0286709	5.70602	DEg	up	0	0
TRADD	1.49359	0.0684254	4.44811	DEg	up	0	0
PBDC1	1.49332	0.0587158	4.66863	DEg	up	0	0
C1QB	1.49278	0.0140148	6.73491	DEg	up	0	0
MAGEH1	1.49265	0.0875698	4.0913	DEg	up	0	0
PNP	1.49238	0.0201521	6.21055	DEg	up	0	0
DTD1	1.48904	0.0600898	4.63112	DEg	up	0	0
SEZ6L2	1.48664	0.0112668	7.04383	DEg	up	0	0
ANAPC13	1.48624	0.0715398	4.37677	DEg	up	0	0
ATG101	1.48437	0.0646698	4.52061	DEg	up	0	0
JMJD8	1.48103	0.0601814	4.62114	DEg	up	0	0
SAP30	1.48063	0.0518457	4.83584	DEg	up	0	0
GDF15	1.48009	0.0110836	7.06111	DEg	up	0	0
CKS1B	1.47662	0.0751122	4.2971	DEg	up	0	0
TMEM9	1.469	0.0876614	4.06675	DEg	up	0	0
HMG20B	1.4678	0.0890354	4.04313	DEg	up	0	0
NKAP	1.45858	0.0905011	4.01048	DEg	up	0	0
GPRC5C	1.45738	0.0201521	6.1763	DEg	up	0	0
GLRX2	1.44936	0.0545938	4.73053	DEg	up	0	0
SMIM20	1.44802	0.0830814	4.12341	DEg	up	0	0
EIF4EBP1	1.44776	0.0739214	4.29168	DEg	up	0	0
ELOF1	1.44508	0.0786846	4.19893	DEg	up	0	0
HLA-DRA	1.44495	0.0363653	5.31231	DEg	up	0	0
NUDT2	1.44401	0.0769442	4.23013	DEg	up	0	0
CLPTM1L	1.43666	0.070807	4.34269	DEg	up	0	0
CYP51A1	1.43546	0.00229001	9.29195	DEg	up	0	0
AHNAK2	1.43466	0.0225337	5.99248	DEg	up	0	0
ZNF32	1.43332	0.0770358	4.21769	DEg	up	0	0
PAGR1	1.43252	0.00219841	9.34788	DEg	up	0	0
ISYNA1	1.43199	0.0866538	4.04661	DEg	up	0	0
MAF	1.42945	0.0645782	4.46827	DEg	up	0	0
SLC35A1	1.42704	0.0491893	4.85854	DEg	up	0	0
SDHD	1.42691	0.063021	4.50092	DEg	up	0	0
TSPYL1	1.42277	0.0701658	4.34179	DEg	up	0	0
ELOVL1	1.42157	0.0500137	4.82901	DEg	up	0	0
MRPL11	1.41823	0.0619218	4.5175	DEg	up	0	0
DBNDD2	1.41462	0.000183201	12.9147	DEg	up	0	0
FAM234A	1.41128	0.068975	4.35478	DEg	up	0	0
TRIAP1	1.407	0.0302281	5.54059	DEg	up	0	0
SC5D	1.40607	0.057525	4.61133	DEg	up	0	0
RILPL2	1.405	0.0769442	4.19061	DEg	up	0	0
ST6GALNAC6	1.40353	0.000183201	12.9033	DEg	up	0	0
TSSC4	1.39858	0.0581662	4.58764	DEg	up	0	0
UBXN6	1.39431	0.0865622	4.00967	DEg	up	0	0
TSPAN6	1.3915	0.0464413	4.90509	DEg	up	0	0
FMC1	1.3911	0.0316021	5.46006	DEg	up	0	0
P3H4	1.3911	0.086837	4.00177	DEg	up	0	0
SBSPON	1.38549	0.0190529	6.18424	DEg	up	0	0
ERG28	1.38482	0.056151	4.62425	DEg	up	0	0
MED29	1.38415	0.0686086	4.33447	DEg	up	0	0
ABRACL	1.38322	0.0466245	4.8908	DEg	up	0	0
RNASET2	1.38095	0.0219841	5.97306	DEg	up	0	0
RRM2B	1.37774	0.084547	4.0264	DEg	up	0	0
PLXNB2	1.37761	0.0610974	4.49491	DEg	up	0	0
MPZL2	1.37694	0.00256481	9.0684	DEg	up	0	0
EBNA1BP2	1.376	0.0742878	4.21121	DEg	up	0	0
PFKP	1.37587	0.0777686	4.14501	DEg	up	0	0
RAB11FIP1	1.37293	0.0428689	5.00118	DEg	up	0	0
METTL23	1.36678	0.063937	4.41799	DEg	up	0	0
MTRNR2L1	1.36518	0.0143812	6.56876	DEg	up	0	0
ZNF511	1.3597	0.0238161	5.83521	DEg	up	0	0
RNF167	1.35877	0.0763946	4.15268	DEg	up	0	0
IRF9	1.35716	0.00604562	7.81049	DEg	up	0	0
ALG3	1.35609	0.0773106	4.13265	DEg	up	0	0
FAM32A	1.35476	0.0747458	4.1799	DEg	up	0	0
MLLT11	1.35382	0.0235413	5.8457	DEg	up	0	0
SMIM15	1.35382	0.059357	4.51148	DEg	up	0	0
CMPK2	1.35355	0.0122744	6.78495	DEg	up	0	0
NTAN1	1.34888	0.0823486	4.03387	DEg	up	0	0
ZNHIT3	1.34727	0.0691582	4.284	DEg	up	0	0
NETO2	1.34714	0.0107172	6.97382	DEg	up	0	0
SLC35B1	1.34474	0.0761198	4.14291	DEg	up	0	0
ANKHD1	1.33846	0.00577082	7.85758	DEg	up	0	0
BOLA3	1.33618	0.0629294	4.40824	DEg	up	0	0
VBP1	1.33552	0.0780434	4.09698	DEg	up	0	0
CMBL	1.33498	0.0676926	4.30168	DEg	up	0	0
DEXI	1.33458	0.078593	4.08584	DEg	up	0	0
TMEM54	1.33338	0.0258313	5.68982	DEg	up	0	0
CD68	1.33111	0.0492809	4.75545	DEg	up	0	0
SNRNP25	1.3271	0.0276633	5.58416	DEg	up	0	0
TES	1.32349	0.0308693	5.42203	DEg	up	0	0
MAPRE1	1.32229	0.0719978	4.19894	DEg	up	0	0
EGFL7	1.32229	0.0759366	4.1221	DEg	up	0	0
GCHFR	1.31921	0.0495557	4.73448	DEg	up	0	0
PDZD11	1.31841	0.0389301	5.08177	DEg	up	0	0
MRPL12	1.31761	0.0202437	6.02431	DEg	up	0	0
COL13A1	1.31734	0.0113584	6.85772	DEg	up	0	0
RNF43	1.3132	0.00824402	7.31552	DEg	up	0	0
PCNA	1.31173	0.0490061	4.74237	DEg	up	0	0
TMEM126A	1.30772	0.0676926	4.27192	DEg	up	0	0
TUSC2	1.30719	0.0503801	4.69747	DEg	up	0	0
MBOAT7	1.30652	0.0556014	4.55447	DEg	up	0	0
ZDHHC24	1.30425	0.069891	4.22197	DEg	up	0	0
RNASE4	1.30238	0.0734634	4.14798	DEg	up	0	0
MSMP	1.29971	0.00384721	8.40016	DEg	up	0	0
EBP	1.29717	0.0489145	4.72896	DEg	up	0	0
CYTH2	1.2969	0.0719062	4.17281	DEg	up	0	0
TMX2	1.29516	0.0305029	5.40804	DEg	up	0	0
UBE2F	1.29196	0.0147476	6.45293	DEg	up	0	0
TFPT	1.28755	0.0262893	5.61401	DEg	up	0	0
KCTD12	1.28688	0.0424109	4.9233	DEg	up	0	0
METRNL	1.28688	0.0478153	4.75026	DEg	up	0	0
PPP1R11	1.28487	0.062105	4.37077	DEg	up	0	0
CYB5R1	1.28314	0.0737382	4.12112	DEg	up	0	0
TMEM223	1.283	0.078135	4.03741	DEg	up	0	0
PTPMT1	1.28113	0.0173124	6.20947	DEg	up	0	0
UQCC3	1.2802	0.0684254	4.22569	DEg	up	0	0
SPTY2D1	1.27993	0.0739214	4.11393	DEg	up	0	0
GBP3	1.27806	0.0632042	4.33779	DEg	up	0	0
PXMP2	1.27672	0.0136484	6.54757	DEg	up	0	0
LLPH	1.27459	0.0550518	4.5331	DEg	up	0	0
MRPL38	1.27445	0.0101676	6.96975	DEg	up	0	0
EFNB2	1.27325	0.0216177	5.88016	DEg	up	0	0
ST6GALNAC4	1.27272	0.0293121	5.44027	DEg	up	0	0
SLC22A17	1.27138	0.0551434	4.52706	DEg	up	0	0
SLC26A2	1.2671	0.0651278	4.28212	DEg	up	0	0
FBL	1.2659	0.0627462	4.33449	DEg	up	0	0
ATF7	1.26203	0.0290373	5.44169	DEg	up	0	0
UBE2Q1	1.26122	0.0348997	5.17547	DEg	up	0	0
COA5	1.25962	0.0719978	4.12889	DEg	up	0	0
BST1	1.25695	0.0439681	4.83732	DEg	up	0	0
ZNF358	1.25401	0.0403957	4.9562	DEg	up	0	0
OGFOD3	1.24813	0.0623798	4.32255	DEg	up	0	0
CDKN1B	1.24786	0.0739214	4.07732	DEg	up	0	0
CETN2	1.24746	0.0386553	5.01218	DEg	up	0	0
RETREG2	1.24479	0.0612806	4.34433	DEg	up	0	0
HSPA13	1.24425	0.0480901	4.6934	DEg	up	0	0
SLC33A1	1.24332	0.01374	6.49967	DEg	up	0	0
ZDHHC12	1.24319	0.0287625	5.43371	DEg	up	0	0
BABAM1	1.24252	0.0274801	5.49874	DEg	up	0	0
UTP11	1.24105	0.0734634	4.07839	DEg	up	0	0
TMEM203	1.23958	0.0384721	5.00989	DEg	up	0	0
RBM42	1.23677	0.0728222	4.08606	DEg	up	0	0
TWF1	1.23544	0.0595402	4.37501	DEg	up	0	0
IRAK1	1.23303	0.0578914	4.41272	DEg	up	0	0
SLC35B2	1.23196	0.0669598	4.20152	DEg	up	0	0
GAP43	1.23143	0.0654026	4.23484	DEg	up	0	0
DAXX	1.23129	0.0397545	4.95291	DEg	up	0	0
NDUFA9	1.22996	0.0315105	5.28663	DEg	up	0	0
DPCD	1.22942	0.0549602	4.48345	DEg	up	0	0
SLC6A8	1.22862	0.0159384	6.26839	DEg	up	0	0
PPP2CA	1.22274	0.0328845	5.21657	DEg	up	0	0
TPRKB	1.21713	0.0716314	4.08675	DEg	up	0	0
SLC52A2	1.21673	0.0683338	4.15426	DEg	up	0	0
NR2F6	1.21499	0.0418613	4.85919	DEg	up	0	0
SLC41A3	1.21352	0.0479985	4.66007	DEg	up	0	0
CLDN10	1.20991	0.00989283	6.93431	DEg	up	0	0
CD276	1.20978	0.0663186	4.18919	DEg	up	0	0
SURF2	1.20965	0.0256481	5.55959	DEg	up	0	0
LSR	1.20938	0.0195109	5.95385	DEg	up	0	0
WBP1	1.2047	0.00201521	9.22354	DEg	up	0	0
BOLA2	1.20377	0.0010992	10.0969	DEg	up	0	0
HHIP	1.20243	0.0660438	4.18639	DEg	up	0	0
MRPL15	1.19401	0.0631126	4.24175	DEg	up	0	0
IER5	1.19361	0.0294953	5.33871	DEg	up	0	0
ISOC1	1.19174	0.0714482	4.06003	DEg	up	0	0
PRKAR2B	1.19161	0.0577082	4.36799	DEg	up	0	0
EGLN2	1.19081	0.00183201	9.3443	DEg	up	0	0
ACOT7	1.19001	0.0359073	5.05055	DEg	up	0	0
G6PC3	1.18666	0.0414033	4.84102	DEg	up	0	0
RAB8A	1.18413	0.0488229	4.60012	DEg	up	0	0
GSTZ1	1.18346	0.0381973	4.95339	DEg	up	0	0
AGGF1	1.18332	0.0158468	6.22251	DEg	up	0	0
HLA-DPB1	1.18199	0.0642118	4.20223	DEg	up	0	0
MEST	1.18025	0.0481817	4.61446	DEg	up	0	0
PCGF2	1.18025	0.0560594	4.39599	DEg	up	0	0
TUSC1	1.17945	0.0546854	4.43082	DEg	up	0	0
CD302	1.17544	0.065769	4.15965	DEg	up	0	0
TNFSF12	1.17531	0.0273885	5.42333	DEg	up	0	0
H2AFX	1.1741	0.0181369	6.01649	DEg	up	0	0
UBE2L6	1.1729	0.0724558	4.01684	DEg	up	0	0
RCAN1	1.1717	0.0647614	4.17733	DEg	up	0	0
FURIN	1.17143	0.0394797	4.89102	DEg	up	0	0
SNRNP27	1.17023	0.0596318	4.29457	DEg	up	0	0
MRPL37	1.16889	0.0523037	4.48209	DEg	up	0	0
HYOU1	1.16622	0.0384721	4.92188	DEg	up	0	0
FZD6	1.16342	0.0554182	4.39186	DEg	up	0	0
TMEM127	1.16007	0.054777	4.40451	DEg	up	0	0
CYB561	1.15914	0.0537694	4.43013	DEg	up	0	0
B4GALT7	1.15887	0.0357241	5.01968	DEg	up	0	0
SMPD1	1.1582	0.0494641	4.54936	DEg	up	0	0
TIMM17B	1.15567	0.0480901	4.58684	DEg	up	0	0
ZDHHC2	1.15152	0.062105	4.21269	DEg	up	0	0
POLE3	1.15045	0.0491893	4.54771	DEg	up	0	0
TOR1A	1.15005	0.0466245	4.62447	DEg	up	0	0
PLA2G12A	1.14939	0.0565174	4.34602	DEg	up	0	0
FSTL4	1.14725	0.00888522	7.01255	DEg	up	0	0
NABP2	1.14364	0.0407621	4.81026	DEg	up	0	0
CNPY3	1.14043	0.0508381	4.48753	DEg	up	0	0
MANSC1	1.13776	0.0376477	4.91749	DEg	up	0	0
VMA21	1.13736	0.0369149	4.94534	DEg	up	0	0
PGM2	1.13562	0.0375561	4.91829	DEg	up	0	0
GCNT1	1.13389	0.0261061	5.44075	DEg	up	0	0
GPRIN3	1.13228	0.0185033	5.93531	DEg	up	0	0
DUSP4	1.13135	0.0279381	5.33966	DEg	up	0	0
GOSR2	1.12921	0.0163964	6.10579	DEg	up	0	0
C2orf74	1.12199	0.0660438	4.0865	DEg	up	0	0
AGA	1.11919	0.0312357	5.16311	DEg	up	0	0
COTL1	1.11758	0.0555098	4.3315	DEg	up	0	0
ERVK3-1	1.11371	0.0229001	5.60388	DEg	up	0	0
ITPRIPL2	1.1105	0.0196941	5.81731	DEg	up	0	0
STX16	1.1097	0.0207933	5.73791	DEg	up	0	0
FERMT3	1.1081	0.0682422	4.02128	DEg	up	0	0
RAB29	1.10689	0.0691582	4.00047	DEg	up	0	0
GPN3	1.10663	0.0564258	4.29367	DEg	up	0	0
NUDT3	1.10489	0.0549602	4.32937	DEg	up	0	0
CDKN2B	1.10182	0.0125492	6.45614	DEg	up	0	0
SALL1	1.10088	0.000732802	10.5529	DEg	up	0	0
DUOX2	1.10088	0.00503801	7.77159	DEg	up	0	0
LTA4H	1.09888	0.0635706	4.11153	DEg	up	0	0
TMEM183A	1.09714	0.0527617	4.37811	DEg	up	0	0
SYNM	1.09621	0.0359073	4.9321	DEg	up	0	0
FAM136A	1.09514	0.0526701	4.37798	DEg	up	0	0
GDE1	1.09113	0.0594486	4.19803	DEg	up	0	0
ALPL	1.09086	0.0524869	4.37736	DEg	up	0	0
CD109	1.08926	0.0470825	4.53201	DEg	up	0	0
SELENON	1.08765	0.0338921	5.00413	DEg	up	0	0
MAFF	1.08765	0.0665018	4.03168	DEg	up	0	0
SAMM50	1.08752	0.061647	4.14087	DEg	up	0	0
GALK1	1.08632	0.0504717	4.42783	DEg	up	0	0
FBXO2	1.08632	0.0613722	4.14572	DEg	up	0	0
NTHL1	1.08525	0.0322433	5.07288	DEg	up	0	0
COMMD5	1.08324	0.0668682	4.01789	DEg	up	0	0
CITED2	1.08271	0.0513877	4.39708	DEg	up	0	0
SEPHS2	1.08204	0.0496473	4.4459	DEg	up	0	0
SLC50A1	1.08124	0.0557846	4.27668	DEg	up	0	0
ZNF524	1.08084	0.0229001	5.56066	DEg	up	0	0
ANKRD9	1.07777	0.0492809	4.45087	DEg	up	0	0
RBM7	1.07723	0.0313273	5.10376	DEg	up	0	0
NUDT16	1.07443	0.0527617	4.34793	DEg	up	0	0
FNDC4	1.07416	0.0460749	4.54308	DEg	up	0	0
NAT14	1.06855	0.0248237	5.42779	DEg	up	0	0
GTF2F1	1.06788	0.0624714	4.09541	DEg	up	0	0
MTHFS	1.06748	0.0198773	5.74694	DEg	up	0	0
GBA	1.06748	0.0571586	4.22309	DEg	up	0	0
TPPP3	1.06721	0.0436017	4.61332	DEg	up	0	0
HNRNPUL2	1.06494	0.0140148	6.24767	DEg	up	0	0
FAM207A	1.0624	0.0365485	4.86137	DEg	up	0	0
ZFPM1	1.0612	0.0418613	4.66393	DEg	up	0	0
ABHD16A	1.06013	0.00430521	7.94394	DEg	up	0	0
LYL1	1.05986	0.0112668	6.55565	DEg	up	0	0
TNFRSF11B	1.05919	0.0131904	6.32733	DEg	up	0	0
TUBA4A	1.05786	0.0249153	5.40797	DEg	up	0	0
ADSL	1.05612	0.00494641	7.73817	DEg	up	0	0
TSR2	1.05559	0.061647	4.09787	DEg	up	0	0
MGAT2	1.05505	0.0425025	4.63362	DEg	up	0	0
LRRC8A	1.05465	0.0644866	4.03162	DEg	up	0	0
FUCA1	1.05412	0.0464413	4.50448	DEg	up	0	0
STK16	1.05171	0.0341669	4.94399	DEg	up	0	0
SINHCAF	1.04182	0.0629294	4.04923	DEg	up	0	0
ZNRD1	1.04049	0.063021	4.04528	DEg	up	0	0
SHB	1.03995	0.00238161	8.77037	DEg	up	0	0
S1PR3	1.03862	0.0392965	4.72412	DEg	up	0	0
EXOSC4	1.03835	0.0260145	5.31883	DEg	up	0	0
HTATSF1	1.03528	0.0544106	4.24998	DEg	up	0	0
MTMR11	1.03447	0.0410369	4.65583	DEg	up	0	0
DTYMK	1.03367	0.0587158	4.13789	DEg	up	0	0
RBM27	1.03327	0.00512961	7.65415	DEg	up	0	0
ARL4C	1.03113	0.00870202	6.88866	DEg	up	0	0
TMEM18	1.02726	0.0485481	4.40324	DEg	up	0	0
HS3ST1	1.02712	0.0400293	4.68141	DEg	up	0	0
PMF1	1.02539	0.0316937	5.01583	DEg	up	0	0
GMPPA	1.02418	0.0614638	4.0586	DEg	up	0	0
SSRP1	1.02365	0.0635706	4.00922	DEg	up	0	0
SHMT2	1.02338	0.0504717	4.34173	DEg	up	0	0
NUDT16L1	1.02285	0.0591738	4.11149	DEg	up	0	0
DYNLL2	1.02272	0.0284877	5.16592	DEg	up	0	0
SYNJ2BP	1.01951	0.0185949	5.77683	DEg	up	0	0
CDC34	1.01871	0.0416781	4.6113	DEg	up	0	0
NMB	1.01844	0.0255565	5.31653	DEg	up	0	0
BEX2	1.01817	0.00687002	7.21145	DEg	up	0	0
NXT1	1.0167	0.0517541	4.29608	DEg	up	0	0
TMEM91	1.01577	0.0187781	5.75738	DEg	up	0	0
AKT1	1.01283	0.0595402	4.08838	DEg	up	0	0
STN1	1.00989	0.0498305	4.34102	DEg	up	0	0
TCTEX1D2	1.00922	0.00577082	7.45025	DEg	up	0	0
R3HCC1	1.00895	0.0465329	4.43846	DEg	up	0	0
CCDC167	1.00882	0.0307777	5.03464	DEg	up	0	0
FGFR2	1.00708	0.0484565	4.37735	DEg	up	0	0
LY96	1.00708	0.054319	4.21258	DEg	up	0	0
PFN2	1.00641	0.0437849	4.52265	DEg	up	0	0
ZHX1	1.00588	0.0159384	5.9798	DEg	up	0	0
SAMD1	1.00468	0.0233581	5.42667	DEg	up	0	0
TRPT1	1.00468	0.0545938	4.20185	DEg	up	0	0
GGPS1	1.00428	0.0253733	5.3067	DEg	up	0	0
UBALD2	1.00428	0.0521205	4.26816	DEg	up	0	0
TARDBP	0.999065	0.0295869	5.07755	DEg	up	0	0
RIC8A	0.997728	0.0620134	4.008	DEg	up	0	0
SPRYD3	0.994923	0.0296785	5.06709	DEg	up	0	0
CMC4	0.992117	0.000916003	10.0809	DEg	up	0	0
TMEM107	0.991448	0.0307777	5.00958	DEg	up	0	0
MINPP1	0.991448	0.0585326	4.08223	DEg	up	0	0
SEC14L2	0.987306	0.0483649	4.35146	DEg	up	0	0
SPECC1L	0.987173	0.0239993	5.36224	DEg	up	0	0
IL10RB	0.986505	0.0287625	5.10007	DEg	up	0	0
SYS1	0.985836	0.0194193	5.66579	DEg	up	0	0
APOBEC3C	0.985168	0.0175872	5.80777	DEg	up	0	0
GALNT18	0.985168	0.056609	4.12127	DEg	up	0	0
APEH	0.983164	0.0287625	5.09517	DEg	up	0	0
MRPS17	0.982095	0.00833562	6.88043	DEg	up	0	0
B4GAT1	0.982095	0.0455253	4.43112	DEg	up	0	0
S100A9	0.980759	0.0205185	5.5789	DEg	up	0	0
SDHAF2	0.980759	0.0207017	5.56608	DEg	up	0	0
IFITM10	0.980358	0.0012824	9.57831	DEg	up	0	0
SLC39A3	0.980358	0.0165796	5.88582	DEg	up	0	0
GSK3A	0.979824	0.0305029	5.0055	DEg	up	0	0
BCKDK	0.979824	0.0553266	4.14648	DEg	up	0	0
SMAGP	0.979022	0.0266557	5.19883	DEg	up	0	0
ANKRD37	0.977418	0.0565174	4.11221	DEg	up	0	0
MRPL23	0.976884	0.0596318	4.03403	DEg	up	0	0
ATP7A	0.97635	0.01145	6.41397	DEg	up	0	0
ERLIN2	0.97635	0.053861	4.18009	DEg	up	0	0
DNAJB2	0.975281	0.060273	4.01623	DEg	up	0	0
RTL10	0.970738	0.00311441	8.28398	DEg	up	0	0
CXCR4	0.968466	0.00888522	6.76815	DEg	up	0	0
CLN3	0.966729	0.00192361	8.97315	DEg	up	0	0
TMUB1	0.966328	0.0481817	4.32595	DEg	up	0	0
C8orf82	0.96566	0.0309609	4.963	DEg	up	0	0
ICMT	0.963789	0.0436017	4.46626	DEg	up	0	0
CCDC43	0.962988	0.0500137	4.26712	DEg	up	0	0
RNASEH1	0.962186	0.0352661	4.76996	DEg	up	0	0
TMEM101	0.958044	0.0467161	4.3581	DEg	up	0	0
MMD	0.955772	0.0289457	5.04525	DEg	up	0	0
GRPEL1	0.955371	0.056609	4.07696	DEg	up	0	0
DCTN1	0.954837	0.0483649	4.30322	DEg	up	0	0
ASL	0.954169	0.0507465	4.23286	DEg	up	0	0
NT5DC2	0.952699	0.0258313	5.20483	DEg	up	0	0
NFKBIL1	0.952165	0.0545022	4.12683	DEg	up	0	0
CENPB	0.952031	0.0283961	5.06724	DEg	up	0	0
TOLLIP	0.949091	0.0562426	4.07681	DEg	up	0	0
CRELD1	0.948691	0.0578914	4.03452	DEg	up	0	0
EPDR1	0.948691	0.0590822	4.00514	DEg	up	0	0
SVBP	0.948423	0.0521205	4.18561	DEg	up	0	0
HSPA2	0.94682	0.0201521	5.55409	DEg	up	0	0
PSMB10	0.945216	0.0143812	6.03838	DEg	up	0	0
ACP2	0.940005	0.0445177	4.40022	DEg	up	0	0
BRMS1	0.938669	0.0554182	4.08219	DEg	up	0	0
UBL4A	0.936398	0.0375561	4.64	DEg	up	0	0
NPTX2	0.935329	0.00320601	8.18855	DEg	up	0	0
PLEKHB1	0.934661	0.00970963	6.58888	DEg	up	0	0
MSANTD3	0.93279	0.0210681	5.46842	DEg	up	0	0
WDR54	0.93132	0.0259229	5.16698	DEg	up	0	0
TIA1	0.931053	0.0214345	5.44086	DEg	up	0	0
MATN4	0.930118	0.00531281	7.45179	DEg	up	0	0
LIN7C	0.928514	0.0574334	4.01496	DEg	up	0	0
PYCR2	0.928381	0.0213429	5.44289	DEg	up	0	0
RTN2	0.928247	0.0404873	4.51897	DEg	up	0	0
PRR7	0.924238	0.00384721	7.90831	DEg	up	0	0
SLC30A1	0.924105	0.0327929	4.8166	DEg	up	0	0
C8orf76	0.924105	0.0417697	4.46753	DEg	up	0	0
PARL	0.923704	0.0276633	5.06139	DEg	up	0	0
C11orf74	0.922501	0.0526701	4.13049	DEg	up	0	0
B4GALT2	0.920898	0.0359073	4.68069	DEg	up	0	0
OCEL1	0.920363	0.0508381	4.17822	DEg	up	0	0
EMC9	0.919695	0.0404873	4.50561	DEg	up	0	0
TTYH3	0.918493	0.0299533	4.93848	DEg	up	0	0
ANAPC15	0.917557	0.0296785	4.95031	DEg	up	0	0
DDR1	0.91729	0.0212513	5.43176	DEg	up	0	0
HLA-DRB1	0.917157	0.0436933	4.39168	DEg	up	0	0
ZNF37A	0.916489	0.0178621	5.68115	DEg	up	0	0
CFAP20	0.91542	0.0569754	4.00602	DEg	up	0	0
RBM43	0.915019	0.0413117	4.46918	DEg	up	0	0
KIAA1191	0.914083	0.0541358	4.07767	DEg	up	0	0
PELO	0.912747	0.0181369	5.65322	DEg	up	0	0
MMGT1	0.911545	0.0326097	4.80494	DEg	up	0	0
PSMG1	0.910743	0.0437849	4.37854	DEg	up	0	0
PTGS2	0.908605	0.0282129	5.00923	DEg	up	0	0
PIEZO2	0.90767	0.0430521	4.39801	DEg	up	0	0
TNFSF13	0.904196	0.000183201	12.269	DEg	up	0	0
ZDHHC4	0.902859	0.0423193	4.41511	DEg	up	0	0
SYT11	0.902592	0.0403957	4.4818	DEg	up	0	0
PYCR1	0.901924	0.0297701	4.92107	DEg	up	0	0
TAF9	0.900187	0.0251901	5.1593	DEg	up	0	0
CCNQ	0.899252	0.0266557	5.07621	DEg	up	0	0
DNASE1L1	0.89845	0.0329761	4.76795	DEg	up	0	0
KLF5	0.898316	0.0285793	4.97418	DEg	up	0	0
FIP1L1	0.89698	0.0239993	5.22401	DEg	up	0	0
EIF5A2	0.896312	0.0425941	4.39528	DEg	up	0	0
CDK16	0.89364	0.0441513	4.33916	DEg	up	0	0
ABCB6	0.892972	0.000366401	11.251	DEg	up	0	0
SAC3D1	0.892838	0.016946	5.71938	DEg	up	0	0
FKBP4	0.892704	0.0268389	5.05579	DEg	up	0	0
CYB561D2	0.892437	0.0124576	6.16265	DEg	up	0	0
FDXR	0.891903	0.0167628	5.73355	DEg	up	0	0
UBE2W	0.890433	0.0179537	5.63216	DEg	up	0	0
CCDC127	0.888429	0.0465329	4.25493	DEg	up	0	0
CYTL1	0.884955	0.00338921	8.02851	DEg	up	0	0
DHCR24	0.884554	0.0232665	5.24863	DEg	up	0	0
ARMCX6	0.884019	0.0396629	4.47822	DEg	up	0	0
EFHD2	0.882149	0.0210681	5.38789	DEg	up	0	0
FDX2	0.882015	0.0101676	6.43875	DEg	up	0	0
WDR18	0.87961	0.0454337	4.27503	DEg	up	0	0
TEX261	0.879343	0.014198	5.95266	DEg	up	0	0
TCN2	0.879343	0.0260145	5.07904	DEg	up	0	0
MCRIP2	0.878675	0.0422277	4.37907	DEg	up	0	0
WDR34	0.878675	0.0501969	4.12966	DEg	up	0	0
RETSAT	0.878407	0.0512961	4.09797	DEg	up	0	0
POLR3K	0.877873	0.0262893	5.06147	DEg	up	0	0
GNL3L	0.877472	0.0515709	4.08872	DEg	up	0	0
THAP5	0.875601	0.0182285	5.58601	DEg	up	0	0
NRCAM	0.8748	0.0411285	4.41074	DEg	up	0	0
PDK2	0.872528	0.0442429	4.30168	DEg	up	0	0
DMAP1	0.872261	0.0527617	4.0472	DEg	up	0	0
MBD3	0.869856	0.0533113	4.02826	DEg	up	0	0
NIPAL3	0.869321	0.0507465	4.09851	DEg	up	0	0
EIF4EBP3	0.867718	0.00522121	7.3767	DEg	up	0	0
RAC2	0.866916	0.00393881	7.78199	DEg	up	0	0
CHKB	0.865446	0.010076	6.42445	DEg	up	0	0
CBX4	0.864778	0.0166712	5.6969	DEg	up	0	0
UBL7	0.864778	0.0363653	4.5717	DEg	up	0	0
SF3A1	0.863843	0.0531281	4.02322	DEg	up	0	0
RFXANK	0.862908	0.0417697	4.36868	DEg	up	0	0
IRX3	0.86117	0.0327013	4.71888	DEg	up	0	0
DUSP3	0.860903	0.0534945	4.00839	DEg	up	0	0
GRAMD1B	0.860502	0.0314189	4.77548	DEg	up	0	0
PIGBOS1	0.855291	0.0190529	5.48834	DEg	up	0	0
SLC25A23	0.850214	0.0332509	4.67636	DEg	up	0	0
TAP1	0.845537	0.0450673	4.22971	DEg	up	0	0
SMIM10	0.843399	0.0351745	4.58361	DEg	up	0	0
MTAP	0.842063	0.0185033	5.50808	DEg	up	0	0
PRADC1	0.841128	0.0413117	4.3477	DEg	up	0	0
BDNF	0.840192	0.0171292	5.61619	DEg	up	0	0
STARD10	0.838589	0.0150224	5.80277	DEg	up	0	0
PDCL3	0.837654	0.0163964	5.6749	DEg	up	0	0
POP4	0.83458	0.0493725	4.07927	DEg	up	0	0
SLC35E1	0.833645	0.00897683	6.53708	DEg	up	0	0
ATMIN	0.832042	0.0397545	4.38747	DEg	up	0	0
ING2	0.830572	0.0319685	4.69938	DEg	up	0	0
BEX1	0.830438	0.000641202	10.3389	DEg	up	0	0
DHRS9	0.825094	0.0103508	6.31674	DEg	up	0	0
GEMIN6	0.824158	0.0358157	4.52426	DEg	up	0	0
LEF1	0.824025	0.00522121	7.30216	DEg	up	0	0
TMEM42	0.824025	0.012366	6.05823	DEg	up	0	0
FNIP1	0.823223	0.0262893	4.96874	DEg	up	0	0
ORAI1	0.822555	0.0119996	6.09905	DEg	up	0	0
SNAI1	0.821619	0.0185949	5.4655	DEg	up	0	0
EMG1	0.820818	0.0230833	5.15214	DEg	up	0	0
SLC25A1	0.820016	0.0478153	4.10011	DEg	up	0	0
ALDOA	0.81574	0.0195109	5.38576	DEg	up	0	0
PNPLA4	0.812801	0.0316937	4.68063	DEg	up	0	0
PLEKHO1	0.812801	0.0423193	4.26351	DEg	up	0	0
LMO2	0.808792	0.0111752	6.17739	DEg	up	0	0
RNPEPL1	0.808391	0.0413117	4.29043	DEg	up	0	0
PLSCR3	0.807857	0.0016488	8.93654	DEg	up	0	0
C20orf27	0.805585	0.0348997	4.52875	DEg	up	0	0
AVPI1	0.805318	0.0379225	4.40843	DEg	up	0	0
C11orf54	0.802779	0.01603	5.64615	DEg	up	0	0
ISY1	0.800641	0.0135568	5.88406	DEg	up	0	0
ROM1	0.798904	0.0207933	5.26384	DEg	up	0	0
SLC49A3	0.798771	0.0249153	5.00268	DEg	up	0	0
NSMCE3	0.798637	0.0163048	5.61417	DEg	up	0	0
NPHP3	0.793426	0.014198	5.80433	DEg	up	0	0
NAALADL1	0.791956	0.0420445	4.23543	DEg	up	0	0
CCL4	0.791823	0.00906843	6.44818	DEg	up	0	0
NUDT14	0.791555	0.010992	6.17016	DEg	up	0	0
FUNDC1	0.791021	0.0351745	4.49111	DEg	up	0	0
SPR	0.789284	0.0241825	5.02851	DEg	up	0	0
ZMAT5	0.788081	0.0331593	4.57086	DEg	up	0	0
ERCC5	0.78768	0.0014656	9.06997	DEg	up	0	0
TP53RK	0.787547	0.0385637	4.35205	DEg	up	0	0
ABHD14B	0.785008	0.0488229	4.00708	DEg	up	0	0
A1BG	0.781534	0.0324265	4.59106	DEg	up	0	0
ENDOG	0.77953	0.0168544	5.5314	DEg	up	0	0
TNFRSF10D	0.778995	0.0348081	4.48412	DEg	up	0	0
MEX3C	0.777525	0.0474489	4.03444	DEg	up	0	0
GHDC	0.776991	0.0296785	4.71041	DEg	up	0	0
CDK5	0.775655	0.00577082	7.0705	DEg	up	0	0
POLR2J3	0.773116	0.0015572	8.95558	DEg	up	0	0
IQCA1	0.773116	0.0403957	4.25841	DEg	up	0	0
PAF1	0.771913	0.0367317	4.39334	DEg	up	0	0
KCNN4	0.770711	0.00293121	8.03855	DEg	up	0	0
SYNGR2	0.767638	0.0195109	5.29808	DEg	up	0	0
BORCS8	0.766034	0.00760282	6.65473	DEg	up	0	0
SIPA1	0.764965	0.0402125	4.24968	DEg	up	0	0
GFER	0.763095	0.0384721	4.30998	DEg	up	0	0
SMIM29	0.762694	0.0317853	4.58467	DEg	up	0	0
TMEM189	0.76256	0.00989283	6.26832	DEg	up	0	0
F11R	0.760957	0.0166712	5.51238	DEg	up	0	0
SHKBP1	0.759086	0.0471741	4.0082	DEg	up	0	0
DYRK4	0.758952	0.0175872	5.43141	DEg	up	0	0
TLR4	0.758418	0.00558762	7.08462	DEg	up	0	0
MRPL46	0.758284	0.0393881	4.26691	DEg	up	0	0
LENG1	0.757883	0.0369149	4.3597	DEg	up	0	0
MLST8	0.756414	0.0470825	4.00591	DEg	up	0	0
CD82	0.756013	0.0296785	4.67092	DEg	up	0	0
IMPACT	0.755211	0.0447925	4.07555	DEg	up	0	0
C22orf39	0.752806	0.0221673	5.08578	DEg	up	0	0
CCL18	0.752004	0.00265641	8.14512	DEg	up	0	0
ZBTB8A	0.750802	0.0438765	4.09691	DEg	up	0	0
PRELID3B	0.749198	0.0224421	5.06107	DEg	up	0	0
CLCC1	0.748931	0.0152056	5.62215	DEg	up	0	0
CANT1	0.748397	0.0310525	4.59102	DEg	up	0	0
ERF	0.745858	0.016946	5.45988	DEg	up	0	0
ATG9A	0.743854	0.0168544	5.46382	DEg	up	0	0
ZNF655	0.740513	0.0140148	5.7235	DEg	up	0	0
ABCC3	0.740379	0.0382889	4.27327	DEg	up	0	0
ACE	0.740112	0.00238161	8.27967	DEg	up	0	0
UPP1	0.736371	0.0414033	4.15261	DEg	up	0	0
RAB4B	0.735836	0.0010992	9.38678	DEg	up	0	0
MTG1	0.733164	0.00696162	6.71857	DEg	up	0	0
PPP3R1	0.729423	0.00961803	6.24487	DEg	up	0	0
MRPS2	0.727686	0.0415865	4.12913	DEg	up	0	0
TJP2	0.727018	0.00512961	7.147	DEg	up	0	0
KLHL4	0.726483	0.0283961	4.67717	DEg	up	0	0
C11orf68	0.72635	0.0296785	4.61317	DEg	up	0	0
BLOC1S5	0.72488	0.00760282	6.57506	DEg	up	0	0
CCDC106	0.724746	0.0249153	4.86237	DEg	up	0	0
SMPDL3B	0.724212	0.00183201	8.62684	DEg	up	0	0
ZNF503	0.722207	0.0214345	5.07441	DEg	up	0	0
AKT1S1	0.719936	0.0175872	5.35527	DEg	up	0	0
STXBP2	0.719535	0.00265641	8.08144	DEg	up	0	0
HINT3	0.718332	0.0347165	4.37096	DEg	up	0	0
RSPO2	0.716595	0.0176788	5.34106	DEg	up	0	0
B3GALT4	0.71232	0.0399377	4.1567	DEg	up	0	0
HPD	0.711518	0.0242741	4.87341	DEg	up	0	0
SLC10A3	0.710583	0.0376477	4.23837	DEg	up	0	0
PSMD10	0.706708	0.0202437	5.12557	DEg	up	0	0
CCL3	0.706574	0.00796922	6.47026	DEg	up	0	0
RILP	0.705906	0.0229001	4.94605	DEg	up	0	0
EXOSC5	0.703768	0.0312357	4.49383	DEg	up	0	0
MFSD3	0.703234	0.0309609	4.50549	DEg	up	0	0
FAM104B	0.702031	0.0399377	4.13571	DEg	up	0	0
ICAM3	0.701897	0.016946	5.37224	DEg	up	0	0
ZPR1	0.699492	0.0398461	4.1338	DEg	up	0	0
ITGA3	0.697622	0.0247321	4.81799	DEg	up	0	0
LTV1	0.697354	0.0292205	4.57684	DEg	up	0	0
TUBG1	0.695484	0.0338005	4.3629	DEg	up	0	0
HYAL1	0.695083	0.0399377	4.12136	DEg	up	0	0
SCAMP4	0.694548	0.0395713	4.13355	DEg	up	0	0
COMTD1	0.693613	0.0337089	4.36293	DEg	up	0	0
BCKDHA	0.693079	0.00366401	7.56345	DEg	up	0	0
RIDA	0.692544	0.0395713	4.12938	DEg	up	0	0
MSRB1	0.691475	0.0306861	4.49402	DEg	up	0	0
ZNF664	0.691342	0.0229001	4.91598	DEg	up	0	0
TEN1	0.691342	0.0414949	4.05839	DEg	up	0	0
MUC6	0.690941	0.0124576	5.79346	DEg	up	0	0
ENTPD1	0.690807	0.0392965	4.13581	DEg	up	0	0
RPL39L	0.687467	0.0293121	4.55172	DEg	up	0	0
HBEGF	0.686531	0.01603	5.42048	DEg	up	0	0
SRRD	0.685195	0.0212513	5.01089	DEg	up	0	0
TRAF4	0.684527	0.0250985	4.76944	DEg	up	0	0
HCFC1	0.684126	0.0394797	4.11508	DEg	up	0	0
RAP2B	0.684126	0.0400293	4.09513	DEg	up	0	0
CDKN2AIP	0.684126	0.0414949	4.04326	DEg	up	0	0
UPK3BL1	0.682389	0.000183201	11.863	DEg	up	0	0
REPIN1	0.68132	0.013282	5.68078	DEg	up	0	0
TIMM10B	0.681187	0.0130988	5.70054	DEg	up	0	0
FKBP1B	0.679717	0.0139232	5.60937	DEg	up	0	0
PLCD3	0.679449	0.0389301	4.12541	DEg	up	0	0
PIK3R3	0.678781	0.00732802	6.53338	DEg	up	0	0
C1QC	0.678514	0.00943483	6.16824	DEg	up	0	0
PIGS	0.677712	0.00980123	6.11157	DEg	up	0	0
DCAF11	0.677579	0.0214345	4.98238	DEg	up	0	0
SLC39A4	0.675307	0.0117248	5.8479	DEg	up	0	0
TMEM25	0.671299	0.0240909	4.8004	DEg	up	0	0
TMEM170A	0.669829	0.0163048	5.36042	DEg	up	0	0
C12orf49	0.668626	0.0403957	4.04893	DEg	up	0	0
ZFAND2A	0.668493	0.0416781	4.00355	DEg	up	0	0
DACT2	0.667557	0.0279381	4.57859	DEg	up	0	0
PEX19	0.666889	0.0140148	5.57242	DEg	up	0	0
FLRT3	0.665687	0.0104424	5.99431	DEg	up	0	0
SLC35F6	0.664885	0.0213429	4.96128	DEg	up	0	0
THAP11	0.664484	0.0218925	4.92373	DEg	up	0	0
C11orf1	0.662881	0.0197857	5.06622	DEg	up	0	0
ZNF576	0.661812	0.00760282	6.44374	DEg	up	0	0
SNAPC2	0.660342	0.0255565	4.69145	DEg	up	0	0
SLC35A3	0.658338	0.014198	5.53506	DEg	up	0	0
RABGEF1	0.656734	0.0159384	5.36473	DEg	up	0	0
SDSL	0.655799	0.00586242	6.80561	DEg	up	0	0
UNC93B1	0.654062	0.0358157	4.19076	DEg	up	0	0
SAYSD1	0.651523	0.0366401	4.15232	DEg	up	0	0
DNAJC30	0.650989	0.0391133	4.0569	DEg	up	0	0
TAP2	0.650454	0.0102592	5.98645	DEg	up	0	0
HDHD2	0.650454	0.0228085	4.83381	DEg	up	0	0
TBCC	0.650187	0.0373729	4.12079	DEg	up	0	0
TRAPPC2B	0.648851	0.0176788	5.19779	DEg	up	0	0
TMEM80	0.64845	0.0207017	4.96918	DEg	up	0	0
KCTD17	0.647782	0.0262893	4.62296	DEg	up	0	0
FJX1	0.64511	0.0122744	5.71582	DEg	up	0	0
SPATC1L	0.644441	0.0334341	4.26866	DEg	up	0	0
BCAM	0.644174	0.0331593	4.27997	DEg	up	0	0
AGRN	0.643773	0.0156636	5.36106	DEg	up	0	0
SOX17	0.64364	0.00760282	6.40357	DEg	up	0	0
AL162231.1	0.64364	0.0299533	4.42547	DEg	up	0	0
ZGPAT	0.642838	0.0015572	8.68935	DEg	up	0	0
CKS2	0.642304	0.0121828	5.72033	DEg	up	0	0
SPINT1	0.642036	0.00338921	7.56556	DEg	up	0	0
ARHGEF10	0.641368	0.0171292	5.22662	DEg	up	0	0
GALNT5	0.639898	0.00943483	6.0837	DEg	up	0	0
MRPL10	0.639765	0.0373729	4.09748	DEg	up	0	0
CCDC112	0.639364	0.0371897	4.10366	DEg	up	0	0
ALYREF	0.637761	0.0207017	4.9452	DEg	up	0	0
TMEM238	0.635623	0.00293121	7.76053	DEg	up	0	0
LAMA1	0.634019	0.0371897	4.09155	DEg	up	0	0
EID2	0.63108	0.0277549	4.50701	DEg	up	0	0
ZNF581	0.629743	0.00833562	6.23933	DEg	up	0	0
DPAGT1	0.627606	0.0368233	4.09117	DEg	up	0	0
DUOXA1	0.626804	0.0223505	4.80964	DEg	up	0	0
GALE	0.6252	0.0165796	5.23683	DEg	up	0	0
IGFBP1	0.624399	0.00421361	7.21127	DEg	up	0	0
C1orf50	0.623196	0.00439681	7.14708	DEg	up	0	0
CCDC102A	0.623063	0.0351745	4.14678	DEg	up	0	0
AARSD1	0.622528	0.00421361	7.20694	DEg	up	0	0
LIMD2	0.621726	0.00265641	7.87066	DEg	up	0	0
FAM98C	0.621726	0.0359989	4.11025	DEg	up	0	0
HIST1H1E	0.620791	0.0254649	4.60753	DEg	up	0	0
RWDD3	0.615847	0.000824402	9.54501	DEg	up	0	0
DEDD2	0.615847	0.0308693	4.31833	DEg	up	0	0
ICAM2	0.614912	0.0365485	4.0725	DEg	up	0	0
ING1	0.614377	0.0297701	4.36719	DEg	up	0	0
HSPBP1	0.614244	0.0370981	4.04939	DEg	up	0	0
MYCBP	0.613576	0.010076	5.92824	DEg	up	0	0
HIST3H2A	0.613175	0.0206101	4.89488	DEg	up	0	0
ABCF2	0.61264	0.00302281	7.66301	DEg	up	0	0
HAUS4	0.611972	0.00806082	6.2464	DEg	up	0	0
TPMT	0.611972	0.0273885	4.48183	DEg	up	0	0
NOL12	0.611037	0.0112668	5.76111	DEg	up	0	0
ROGDI	0.610369	0.0256481	4.57276	DEg	up	0	0
SLC35A4	0.609701	0.0310525	4.29532	DEg	up	0	0
FICD	0.609166	0.0167628	5.1835	DEg	up	0	0
C16orf91	0.608899	0.0306861	4.31055	DEg	up	0	0
B3GNT2	0.608231	0.0343501	4.14623	DEg	up	0	0
TPRG1L	0.607162	0.0337089	4.17088	DEg	up	0	0
CHST6	0.604356	0.012366	5.61094	DEg	up	0	0
AP3S2	0.602485	0.0126408	5.57476	DEg	up	0	0
RBFA	0.601817	0.0133736	5.49186	DEg	up	0	0
DNALI1	0.601817	0.0183201	5.03783	DEg	up	0	0
RBM12	0.601416	0.00687002	6.45191	DEg	up	0	0
SHISA4	0.601149	0.0326097	4.20435	DEg	up	0	0
ANKRD39	0.600615	0.00943483	5.9923	DEg	up	0	0
MSX2	0.599278	0.00741962	6.33574	DEg	up	0	0
HHLA3	0.598744	0.0262893	4.50939	DEg	up	0	0
B3GNT9	0.598076	0.0235413	4.66706	DEg	up	0	0
EPHB4	0.597809	0.0234497	4.67204	DEg	up	0	0
EEF1AKMT2	0.597141	0.0210681	4.82494	DEg	up	0	0
CDKN2D	0.596606	0.0163048	5.19341	DEg	up	0	0
LRRC8D	0.594201	0.0129156	5.52376	DEg	up	0	0
FADD	0.593399	0.0239993	4.62794	DEg	up	0	0
DMWD	0.591128	0.0162132	5.18823	DEg	up	0	0
TMEM251	0.590326	0.0133736	5.46405	DEg	up	0	0
ZNF506	0.586585	0.0115416	5.66742	DEg	up	0	0
RCAN3	0.584447	0.0237245	4.62262	DEg	up	0	0
SLITRK4	0.581374	0.0267473	4.442	DEg	up	0	0
TYROBP	0.580171	0.0136484	5.40967	DEg	up	0	0
TM7SF2	0.579637	0.0159384	5.18457	DEg	up	0	0
GMNN	0.5783	0.0308693	4.22757	DEg	up	0	0
ATP6V0E2	0.577632	0.0216177	4.73987	DEg	up	0	0
ABCA2	0.576697	0.0279381	4.36751	DEg	up	0	0
KRT7	0.575628	0.0117248	5.6175	DEg	up	0	0
PI4K2A	0.575361	0.0124576	5.52936	DEg	up	0	0
UNC119	0.57496	0.00613722	6.54973	DEg	up	0	0
RBM15B	0.573089	0.0255565	4.487	DEg	up	0	0
RNF103	0.572956	0.00622882	6.52332	DEg	up	0	0
PHF23	0.572288	0.0289457	4.30532	DEg	up	0	0
MPP1	0.570951	0.0274801	4.37691	DEg	up	0	0
ALDH16A1	0.570283	0.0189613	4.91055	DEg	up	0	0
SMOX	0.569081	0.0220757	4.6881	DEg	up	0	0
RANBP6	0.568947	0.0287625	4.30603	DEg	up	0	0
CA2	0.568546	0.0307777	4.20732	DEg	up	0	0
ZNF585A	0.568413	0.00348081	7.35137	DEg	up	0	0
GALT	0.567344	0.0254649	4.47764	DEg	up	0	0
DOLK	0.564538	0.0216177	4.70679	DEg	up	0	0
IRX5	0.564137	0.0010076	9.12897	DEg	up	0	0
PSAT1	0.562533	0.0121828	5.52902	DEg	up	0	0
CHDH	0.562266	0.0272969	4.36445	DEg	up	0	0
CASP1	0.561064	0.0235413	4.5749	DEg	up	0	0
ORMDL3	0.560529	0.0280297	4.32176	DEg	up	0	0
HSD11B1L	0.558792	0.00613722	6.50858	DEg	up	0	0
PPIL1	0.556921	0.0300449	4.21228	DEg	up	0	0
PNPO	0.556654	0.017404	4.99929	DEg	up	0	0
ZBED1	0.555318	0.0144728	5.26189	DEg	up	0	0
LDOC1	0.554249	0.0214345	4.69253	DEg	up	0	0
MFSD14A	0.553982	0.0157552	5.13593	DEg	up	0	0
R3HDM4	0.553715	0.0321517	4.10618	DEg	up	0	0
STMN2	0.553447	0.00384721	7.16849	DEg	up	0	0
MED7	0.552378	0.0202437	4.77012	DEg	up	0	0
MFSD5	0.552111	0.0222589	4.63251	DEg	up	0	0
CRYZL1	0.550107	0.0229001	4.58629	DEg	up	0	0
BOP1	0.547835	0.0207933	4.71955	DEg	up	0	0
FUZ	0.547034	0.0307777	4.15167	DEg	up	0	0
CCL4L2	0.5469	0.00256481	7.73628	DEg	up	0	0
MEPCE	0.546366	0.0204269	4.74133	DEg	up	0	0
ARPIN	0.546098	0.00861042	5.98693	DEg	up	0	0
B3GALT6	0.545965	0.0150224	5.18362	DEg	up	0	0
NUP62	0.545297	0.00787762	6.11314	DEg	up	0	0
DUSP5	0.545297	0.00833562	6.03161	DEg	up	0	0
COQ2	0.544629	0.0227169	4.58344	DEg	up	0	0
TMEM19	0.544629	0.0331593	4.03779	DEg	up	0	0
RSAD2	0.544094	0.0280297	4.27883	DEg	up	0	0
LAPTM5	0.543426	0.00998443	5.76626	DEg	up	0	0
CENPS	0.541823	0.00256481	7.72283	DEg	up	0	0
PUSL1	0.541422	0.0179537	4.9144	DEg	up	0	0
UCK1	0.538482	0.0335257	4.00556	DEg	up	0	0
ZNF749	0.537012	0.0264725	4.34239	DEg	up	0	0
ICA1	0.536211	0.0327013	4.03538	DEg	up	0	0
HOXA4	0.536077	0.000549602	9.92984	DEg	up	0	0
JPT2	0.535142	0.0294953	4.18136	DEg	up	0	0
AXIN2	0.534741	0.0135568	5.30175	DEg	up	0	0
SCG5	0.534206	0.0207017	4.68958	DEg	up	0	0
GSTO2	0.532737	0.00641202	6.3765	DEg	up	0	0
EGR2	0.532737	0.0303197	4.1351	DEg	up	0	0
ACY1	0.530198	0.00329761	7.32897	DEg	up	0	0
TMEM121	0.529797	0.0104424	5.66491	DEg	up	0	0
THAP1	0.52806	0.0308693	4.09646	DEg	up	0	0
DHRS12	0.52659	0.0108088	5.6064	DEg	up	0	0
RPP25L	0.525655	0.0326097	4.01074	DEg	up	0	0
TTC4	0.524853	0.00274801	7.57738	DEg	up	0	0
UNC119B	0.523784	0.0308693	4.08473	DEg	up	0	0
AP1S3	0.522448	0.0290373	4.16931	DEg	up	0	0
DUSP14	0.521379	0.0309609	4.07381	DEg	up	0	0
DHCR7	0.516836	0.0285793	4.17666	DEg	up	0	0
TIFA	0.513095	0.0205185	4.64423	DEg	up	0	0
CXCL16	0.51256	0.015114	5.08376	DEg	up	0	0
PCYT2	0.511625	0.0209765	4.60824	DEg	up	0	0
TMEM185B	0.507483	0.0130988	5.27585	DEg	up	0	0
GM2A	0.506948	0.0284877	4.15343	DEg	up	0	0
MED16	0.505746	0.0316021	4.00032	DEg	up	0	0
HHEX	0.505345	0.00219841	7.84467	DEg	up	0	0
PKN3	0.502672	0.0239077	4.39407	DEg	up	0	0
MRAP2	0.501871	0.00549602	6.51279	DEg	up	0	0
CORO2A	0.500134	0.0142896	5.12927	DEg	up	0	0
EXOSC3	0.494388	0.0140148	5.14062	DEg	up	0	0
CLN8	0.493854	0.0129156	5.25689	DEg	up	0	0
NUDT15	0.493185	0.0234497	4.39449	DEg	up	0	0
IFT80	0.492117	0.00512961	6.58401	DEg	up	0	0
TOMM34	0.490246	0.0256481	4.25658	DEg	up	0	0
SV2A	0.490112	0.0115416	5.40819	DEg	up	0	0
PRLR	0.489711	0.0198773	4.62274	DEg	up	0	0
EFNA4	0.489311	0.00512961	6.57576	DEg	up	0	0
RNF113A	0.489311	0.0239993	4.34969	DEg	up	0	0
OAS2	0.489043	0.0145644	5.06944	DEg	up	0	0
FAM50B	0.489043	0.0204269	4.58142	DEg	up	0	0
ZNF544	0.488776	0.00366401	7.05961	DEg	up	0	0
SPACA9	0.488642	0.0206101	4.56736	DEg	up	0	0
SOWAHC	0.486104	0.0175872	4.78866	DEg	up	0	0
RTL6	0.485168	0.0140148	5.11346	DEg	up	0	0
AIF1	0.483832	0.00833562	5.85907	DEg	up	0	0
GCAT	0.482897	0.0255565	4.23995	DEg	up	0	0
RBMXL1	0.48116	0.00897683	5.74417	DEg	up	0	0
TMEM132A	0.479423	0.00677842	6.14421	DEg	up	0	0
NXPH2	0.47822	0.00668682	6.16021	DEg	up	0	0
MED17	0.47822	0.0124576	5.26257	DEg	up	0	0
TYMS	0.477151	0.0288541	4.0476	DEg	up	0	0
PORCN	0.475414	0.0179537	4.72684	DEg	up	0	0
SFRP5	0.475147	0.00430521	6.78615	DEg	up	0	0
[truncated: 915 more rows]
