# Supplementary material for: Resolving the heterogeneous tumour microenvironment in cardiac myxoma through single‐cell and spatial transcriptomics
Source: Clin Transl Med. 2024 Feb 6;14(2):e1581. doi: 10.1002/ctm2.1581 (PMC10844892; doi:10.1002/ctm2.1581)
Supplement: Supplementary file 2 — Supporting information [file CTM2-14-e1581-s002.zip › Table S17.xlsx]

## Sheet: all_markers
Table S17. Gene signature of each ST spot cluster.
p_val	avg_log2FC	pct.1	pct.2	p_val_adj	gene	spotCluster
1.49956e-215	0.935732	0.987	0.909	2.70715e-211	APCDD1	sc0
9.53607e-189	0.636714	0.991	0.907	1.72155e-184	FAM107B	sc0
2.41132e-188	0.495238	1	1	4.35316e-184	TMSB4X	sc0
9.22293e-183	0.711508	0.99	0.929	1.66501e-178	GOLM1	sc0
7.34871e-179	0.739322	0.952	0.829	1.32666e-174	HAPLN1	sc0
3.57691e-170	0.568988	1	1	6.45739e-166	S100A6	sc0
2.76089e-162	0.691512	1	0.998	4.98423e-158	IGFBP5	sc0
3.40093e-159	0.543536	0.985	0.918	6.13969e-155	ANKH	sc0
4.80414e-157	0.598281	0.955	0.831	8.6729e-153	RHOU	sc0
2.63703e-153	0.293921	1	1	4.76063e-149	CST3	sc0
3.89882e-150	0.725087	0.974	0.867	7.03854e-146	CCL2	sc0
7.95382e-146	0.549092	0.981	0.893	1.4359e-141	GAS1	sc0
2.12563e-135	0.627317	0.868	0.712	3.8374e-131	EDIL3	sc0
9.43105e-135	0.581051	0.934	0.87	1.70259e-130	IFI27	sc0
1.58576e-134	0.342877	1	1	2.86278e-130	VCAN	sc0
9.88171e-134	0.392441	1	1	1.78395e-129	CTSB	sc0
3.87562e-132	0.570639	0.978	0.921	6.99666e-128	PDLIM1	sc0
1.17072e-128	0.432241	1	1	2.11351e-124	CTSZ	sc0
1.30449e-127	0.571053	0.862	0.715	2.355e-123	CFD	sc0
7.59201e-123	0.349294	0.997	0.988	1.37059e-118	MAGED2	sc0
1.80182e-121	0.389054	1	1	3.25283e-117	VIM	sc0
8.21863e-118	1.00856	0.59	0.394	1.48371e-113	PTHLH	sc0
1.47967e-117	0.435815	0.991	0.952	2.67125e-113	SPTSSA	sc0
1.07242e-116	0.420357	0.714	0.507	1.93603e-112	MARCO	sc0
1.27942e-116	0.41403	0.989	0.925	2.30973e-112	TMX4	sc0
1.66514e-115	0.628297	0.832	0.7	3.00608e-111	IGFBP6	sc0
1.7512e-115	0.417516	0.903	0.697	3.16144e-111	AKR1C2	sc0
7.71291e-114	0.468228	0.346	0.148	1.39241e-109	CADPS	sc0
1.10942e-112	0.280667	1	1	2.00283e-108	TIMP2	sc0
1.78383e-109	0.740538	0.469	0.264	3.22035e-105	DUOX2	sc0
1.23839e-106	0.386616	0.309	0.125	2.23566e-102	IGFL2	sc0
3.78678e-105	0.367157	0.999	0.995	6.83628e-101	ANXA1	sc0
6.41349e-104	0.326358	1	0.998	1.15783e-99	ENG	sc0
1.79311e-102	0.529947	0.777	0.643	3.2371e-98	PRICKLE1	sc0
1.39257e-101	0.413661	0.922	0.785	2.514e-97	ANKRD50	sc0
8.72981e-100	0.591155	0.91	0.847	1.57599e-95	PDK4	sc0
2.75321e-98	0.34911	0.998	0.917	4.97037e-94	CALB2	sc0
5.23251e-98	0.482404	0.974	0.916	9.44625e-94	IFI6	sc0
2.68467e-97	0.348335	0.976	0.905	4.84664e-93	EPHX1	sc0
3.65532e-97	0.38863	0.996	0.982	6.59895e-93	LAMB1	sc0
1.90666e-96	0.345151	0.996	0.972	3.44209e-92	MXRA5	sc0
8.43078e-93	0.504574	0.886	0.731	1.52201e-88	RGS5	sc0
1.17882e-92	0.322352	0.993	0.965	2.12812e-88	GNS	sc0
3.96775e-92	0.347844	0.928	0.81	7.16299e-88	COLEC12	sc0
3.36204e-91	0.699624	0.686	0.53	6.06949e-87	CCL18	sc0
8.69571e-90	0.448222	0.897	0.782	1.56984e-85	BMPER	sc0
5.15802e-88	0.313931	0.998	0.959	9.31178e-84	IL1R1	sc0
1.06364e-87	0.478777	0.929	0.83	1.9202e-83	PTGIS	sc0
1.43036e-86	0.30564	0.983	0.934	2.58223e-82	AKR1B1	sc0
1.78014e-86	0.439632	0.818	0.68	3.21369e-82	GFPT2	sc0
2.1136e-85	0.291121	1	0.998	3.81568e-81	RNASE1	sc0
6.47911e-84	0.413444	1	1	1.16967e-79	FN1	sc0
7.66929e-84	0.398518	0.907	0.782	1.38454e-79	CD200	sc0
9.83026e-83	0.344491	0.995	0.982	1.77466e-78	CD9	sc0
1.66792e-82	0.36648	0.817	0.655	3.0111e-78	MSX1	sc0
3.21634e-81	0.345112	0.977	0.875	5.80646e-77	ITGB4	sc0
4.55194e-81	0.374595	0.782	0.624	8.21761e-77	CTNNAL1	sc0
2.68591e-80	0.269065	0.314	0.144	4.84887e-76	CCL13	sc0
2.79792e-80	0.351618	0.698	0.517	5.05108e-76	AMIGO2	sc0
2.67858e-79	0.684193	0.877	0.834	4.83565e-75	CRIP1	sc0
2.87236e-79	0.285622	0.286	0.129	5.18547e-75	NDNF	sc0
4.27496e-79	0.329766	0.929	0.786	7.71758e-75	SDC4	sc0
5.25677e-79	0.43328	0.669	0.51	9.49005e-75	CMPK2	sc0
9.99031e-79	0.33097	0.886	0.761	1.80355e-74	SLC40A1	sc0
2.72205e-78	0.326179	1	1	4.91411e-74	CLU	sc0
8.91796e-77	0.361515	0.877	0.752	1.60996e-72	C2	sc0
7.01992e-76	0.403502	0.661	0.499	1.26731e-71	HMCN1	sc0
2.39599e-75	0.336638	0.89	0.761	4.32547e-71	PSD3	sc0
3.13914e-74	0.390116	0.492	0.307	5.6671e-70	MAMDC2	sc0
9.12086e-73	0.291352	0.993	0.969	1.64659e-68	DPYSL3	sc0
4.57093e-72	0.27881	0.999	0.939	8.2519e-68	PON2	sc0
3.61674e-70	0.253649	0.974	0.891	6.52931e-66	CTSK	sc0
1.03368e-69	0.422267	0.667	0.516	1.86611e-65	ADAMTS19	sc0
3.29362e-69	0.310982	0.949	0.815	5.94598e-65	GATA4	sc0
1.1102e-68	0.453397	0.808	0.661	2.00425e-64	NSG1	sc0
3.36125e-68	0.300308	0.357	0.194	6.06806e-64	TPPP	sc0
1.62474e-66	0.339585	0.929	0.839	2.93315e-62	CDKN1A	sc0
6.81092e-66	0.257016	0.974	0.925	1.22958e-61	NUPR1	sc0
2.97992e-65	0.441232	0.784	0.695	5.37966e-61	ITGA6	sc0
8.57766e-65	0.32975	0.86	0.722	1.54853e-60	SERTAD4	sc0
1.61945e-64	0.347095	0.787	0.666	2.9236e-60	SCN1B	sc0
1.06749e-63	0.287368	0.944	0.804	1.92714e-59	HAND2	sc0
4.3662e-63	0.298057	1	0.985	7.8823e-59	FMOD	sc0
2.59464e-62	0.254495	0.964	0.857	4.6841e-58	FOLR2	sc0
2.99724e-62	0.397069	0.307	0.159	5.41091e-58	PENK	sc0
3.2381e-62	0.311669	0.847	0.751	5.84574e-58	COPRS	sc0
1.99713e-61	0.296913	0.929	0.81	3.60542e-57	SCARA3	sc0
8.6189e-61	0.323428	0.961	0.928	1.55597e-56	S100A10	sc0
4.93543e-60	0.511576	0.501	0.361	8.90994e-56	COL13A1	sc0
9.59516e-60	0.360753	0.832	0.741	1.73221e-55	RBP1	sc0
1.13206e-59	0.265395	0.973	0.903	2.04372e-55	PRNP	sc0
1.14711e-59	0.314315	0.947	0.832	2.07088e-55	TNFRSF21	sc0
2.18272e-59	0.316421	0.989	0.942	3.94047e-55	CCDC80	sc0
9.79354e-58	0.351478	0.595	0.452	1.76803e-53	KREMEN1	sc0
3.67231e-57	0.320052	0.475	0.323	6.62962e-53	P4HA3	sc0
1.39035e-56	0.344274	0.618	0.477	2.51e-52	GATM	sc0
7.58994e-56	0.324399	0.777	0.687	1.37021e-51	FGFR1	sc0
3.02459e-54	0.292155	0.853	0.779	5.46029e-50	ETFB	sc0
3.51619e-54	0.279188	0.947	0.857	6.34777e-50	HGF	sc0
1.86159e-53	0.289342	0.822	0.707	3.36073e-49	COLEC11	sc0
2.27859e-52	0.319034	0.758	0.653	4.11354e-48	SNCA	sc0
6.1079e-52	0.275719	0.955	0.895	1.10266e-47	EMP3	sc0
1.23789e-49	0.257772	0.836	0.68	2.23477e-45	VTN	sc0
5.29348e-49	0.266548	0.912	0.839	9.55633e-45	EZR	sc0
6.10168e-49	0.286158	0.696	0.557	1.10154e-44	LEF1	sc0
7.44389e-48	0.253711	0.952	0.869	1.34385e-43	AK1	sc0
5.47442e-47	0.305753	0.959	0.879	9.88297e-43	CD34	sc0
7.86552e-47	0.280821	0.894	0.834	1.41996e-42	ANXA4	sc0
1.54996e-46	0.306872	0.784	0.689	2.79815e-42	THBS3	sc0
1.84934e-46	0.276792	0.764	0.644	3.33861e-42	MMP19	sc0
3.4267e-46	0.302371	0.759	0.624	6.18622e-42	FST	sc0
9.19512e-46	0.309482	0.952	0.875	1.65999e-41	ADIRF	sc0
1.31233e-45	0.268102	0.93	0.874	2.36914e-41	HEG1	sc0
5.02913e-45	0.324457	0.527	0.407	9.07908e-41	SUPT4H1	sc0
1.99392e-44	0.269921	0.703	0.579	3.59963e-40	SOX5	sc0
4.72971e-44	0.310601	0.389	0.258	8.53855e-40	CLEC3B	sc0
6.30269e-44	0.647602	0.834	0.805	1.13783e-39	DKK3	sc0
6.93303e-44	0.311146	0.955	0.858	1.25162e-39	CD55	sc0
1.59985e-42	0.276671	0.579	0.452	2.88821e-38	CHST6	sc0
4.30415e-42	0.301233	0.583	0.439	7.77028e-38	F5	sc0
5.99104e-42	0.275557	1	1	1.08156e-37	PLA2G2A	sc0
1.55185e-41	0.257521	0.975	0.94	2.80156e-37	TAGLN2	sc0
3.13487e-41	0.267692	0.538	0.409	5.65939e-37	SNCAIP	sc0
5.4967e-41	0.261604	0.984	0.965	9.92319e-37	ITGB1	sc0
6.01316e-41	0.265779	0.787	0.683	1.08556e-36	MEDAG	sc0
6.02904e-41	0.254544	0.83	0.739	1.08842e-36	LTBP1	sc0
1.25997e-40	0.346329	0.601	0.5	2.27462e-36	SSC5D	sc0
2.0034e-40	0.292479	0.617	0.485	3.61674e-36	KAZALD1	sc0
2.50977e-40	0.278711	0.888	0.805	4.5309e-36	IGF1	sc0
2.0295e-39	0.256052	0.974	0.945	3.66387e-35	S100A4	sc0
1.34625e-38	0.257017	0.711	0.58	2.43038e-34	PERP	sc0
1.00506e-37	0.283421	0.571	0.443	1.81444e-33	CD28	sc0
2.57301e-37	0.323481	0.467	0.354	4.64506e-33	RGS4	sc0
7.73836e-36	0.414182	0.615	0.524	1.39701e-31	MMP28	sc0
8.33706e-36	0.329667	0.586	0.491	1.50509e-31	SLC7A1	sc0
5.55205e-35	0.301659	0.607	0.51	1.00231e-30	HSPB8	sc0
4.05492e-33	0.550976	0.701	0.721	7.32035e-29	COL6A3	sc0
4.78891e-33	0.257215	0.839	0.804	8.64542e-29	PTGFRN	sc0
5.95795e-33	0.299573	0.477	0.368	1.07559e-28	DIRAS3	sc0
2.62257e-32	0.313825	0.789	0.759	4.73452e-28	NBL1	sc0
2.78171e-32	0.252005	0.686	0.593	5.02183e-28	CEMIP2	sc0
2.50936e-31	0.257532	0.574	0.471	4.53014e-27	LILRB5	sc0
1.06419e-30	0.255733	0.705	0.624	1.92118e-26	APOL1	sc0
3.10569e-30	0.28749	0.75	0.669	5.60671e-26	CAMK2N1	sc0
1.31249e-29	0.445315	0.387	0.292	2.36944e-25	SPON1	sc0
4.80242e-29	0.414205	0.451	0.356	8.6698e-25	TPPP3	sc0
2.17664e-26	0.285626	0.724	0.676	3.92949e-22	ANGPTL2	sc0
4.25452e-24	0.263034	0.605	0.536	7.68068e-20	FAT1	sc0
1.53306e-22	0.712471	0.413	0.341	2.76763e-18	PLAT	sc0
6.99053e-14	0.258556	0.25	0.188	1.262e-09	CCL8	sc0
2.92214e-13	0.353749	0.568	0.505	5.27533e-09	IL1RL1	sc0
0	1.69787	0.974	0.795	0	GPNMB	sc1
0	1.61699	0.996	0.839	0	HMOX1	sc1
0	1.52954	0.966	0.766	0	S100A8	sc1
0	1.51812	0.999	0.919	0	S100A9	sc1
0	1.51332	0.995	0.889	0	IFI30	sc1
0	1.42152	1	1	0	FTL	sc1
0	1.40852	0.962	0.7	0	CFD	sc1
0	1.38796	1	0.969	0	LGMN	sc1
0	1.34495	0.998	0.897	0	LYZ	sc1
0	1.30162	0.879	0.521	0	ALDH1A1	sc1
0	1.27465	1	0.97	0	C1QB	sc1
0	1.26958	1	1	0	CTSZ	sc1
0	1.26915	0.999	0.942	0	CD68	sc1
0	1.24148	0.999	0.892	0	CTSS	sc1
0	1.21589	0.999	0.904	0	SELENOP	sc1
0	1.20899	1	0.982	0	C1QC	sc1
0	1.20623	0.999	0.969	0	CD163	sc1
0	1.19603	1	0.985	0	C1QA	sc1
0	1.18469	0.958	0.74	0	C2	sc1
0	1.16876	0.975	0.819	0	FUCA1	sc1
0	1.16545	0.999	0.91	0	MS4A6A	sc1
0	1.15564	0.973	0.852	0	CTSL	sc1
0	1.15543	0.997	0.853	0	FOLR2	sc1
0	1.1552	0.997	0.893	0	VSIG4	sc1
0	1.11804	0.998	0.967	0	F13A1	sc1
0	1.1168	1	0.974	0	CD14	sc1
0	1.09644	0.949	0.677	0	NPL	sc1
0	1.07121	0.984	0.809	0	CYBB	sc1
0	1.04696	0.919	0.667	0	LYVE1	sc1
0	1.04247	0.729	0.365	0	ACP5	sc1
0	1.03432	0.984	0.882	0	FCGR3A	sc1
0	1.02951	0.934	0.649	0	MS4A4A	sc1
0	1.02156	0.994	0.892	0	FCER1G	sc1
0	1.01881	0.992	0.827	0	TYROBP	sc1
0	1.00629	0.996	0.884	0	MS4A7	sc1
0	1.00351	0.992	0.88	0	DAB2	sc1
0	0.998115	0.994	0.839	0	CD4	sc1
0	0.996759	0.963	0.678	0	CPVL	sc1
0	0.986189	0.997	0.89	0	TMEM176B	sc1
0	0.985867	0.983	0.804	0	SLCO2B1	sc1
0	0.979181	1	1	0	CTSB	sc1
0	0.976159	0.997	0.876	0	AIF1	sc1
0	0.968751	1	1	0	CD74	sc1
0	0.96867	0.999	0.927	0	SPI1	sc1
0	0.939214	1	0.99	0	GRN	sc1
0	0.929096	0.999	0.981	0	GLUL	sc1
0	0.926195	0.858	0.526	0	SIGLEC1	sc1
0	0.924825	0.872	0.538	0	CR1	sc1
0	0.919906	0.988	0.859	0	RAP2B	sc1
0	0.917722	0.943	0.681	0	MPEG1	sc1
0	0.909245	1	0.976	0	LAPTM5	sc1
0	0.905449	0.978	0.816	0	MAFB	sc1
0	0.883378	0.945	0.674	0	PLEK	sc1
0	0.879209	1	0.976	0	MAF	sc1
0	0.877462	0.982	0.826	0	ITGB2	sc1
0	0.867589	0.935	0.693	0	UCP2	sc1
0	0.863332	0.988	0.905	0	CSF1R	sc1
0	0.853506	0.931	0.681	0	MPP1	sc1
0	0.846889	0.779	0.421	0	SLC37A2	sc1
0	0.846732	0.942	0.704	0	LAIR1	sc1
0	0.838616	0.97	0.755	0	CD53	sc1
0	0.821354	0.866	0.518	0	CD84	sc1
0	0.815433	0.827	0.49	0	HAVCR2	sc1
0	0.812639	0.996	0.976	0	TPP1	sc1
0	0.807729	0.984	0.891	0	CTSC	sc1
0	0.797245	0.99	0.901	0	BLVRB	sc1
0	0.769395	1	0.992	0	FCGRT	sc1
0	0.741566	0.999	0.978	0	CREG1	sc1
0	0.728246	1	1	0	PSAP	sc1
0	0.678321	1	0.993	0	BRI3	sc1
0	0.678133	1	0.998	0	LAMP1	sc1
0	0.666034	1	0.998	0	NPC2	sc1
0	0.60151	1	1	0	B2M	sc1
0	0.595879	1	0.988	0	CYBA	sc1
2.50549e-303	1.13698	0.959	0.788	4.52316e-299	LIPA	sc1
1.98252e-301	0.85071	0.944	0.771	3.57904e-297	ASAH1	sc1
2.13283e-300	0.734243	0.996	0.976	3.85039e-296	STAB1	sc1
2.43275e-300	0.811866	0.827	0.498	4.39185e-296	NCF2	sc1
2.41649e-297	1.13126	0.994	0.98	4.36248e-293	PLTP	sc1
3.38935e-294	0.815211	0.938	0.719	6.11879e-290	MSR1	sc1
2.2477e-292	0.83582	0.881	0.596	4.05777e-288	MRC1	sc1
3.79816e-290	0.680176	0.976	0.888	6.85681e-286	VAMP8	sc1
2.05779e-286	0.79603	0.922	0.682	3.71492e-282	ADA2	sc1
3.24059e-283	0.866225	0.947	0.781	5.85023e-279	SDCBP	sc1
5.98073e-279	0.956356	0.775	0.438	1.0797e-274	LILRB5	sc1
7.64783e-276	0.660058	0.976	0.872	1.38066e-271	AP1B1	sc1
6.25121e-272	0.676515	0.958	0.789	1.12853e-267	ARRB2	sc1
3.64835e-269	0.771794	0.919	0.694	6.58637e-265	FCGR2A	sc1
8.40729e-267	0.791868	0.896	0.647	1.51777e-262	C3AR1	sc1
5.28052e-266	0.700639	0.739	0.393	9.53293e-262	CCR1	sc1
1.81824e-262	1.19036	0.934	0.755	3.28247e-258	SLC40A1	sc1
2.84038e-262	0.79733	0.853	0.575	5.12774e-258	TNFAIP2	sc1
3.006e-255	0.751518	0.978	0.827	5.42674e-251	LCP1	sc1
4.38925e-253	0.86288	0.997	0.979	7.92391e-249	CTSD	sc1
1.26825e-251	1.01332	0.997	0.998	2.28957e-247	RNASE1	sc1
4.92274e-246	0.719576	0.84	0.554	8.88702e-242	PLA2G15	sc1
5.18642e-246	0.723401	0.882	0.626	9.36304e-242	EMILIN2	sc1
3.56635e-245	0.638443	0.973	0.876	6.43833e-241	MFSD1	sc1
8.15906e-245	0.685597	0.865	0.6	1.47295e-240	ADAP2	sc1
9.89631e-245	0.634848	1	1	1.78658e-240	FTH1	sc1
5.56433e-242	1.82617	0.816	0.511	1.00453e-237	CCL18	sc1
2.94738e-241	0.652765	0.845	0.558	5.3209e-237	NCKAP1L	sc1
1.59537e-239	0.702246	0.789	0.488	2.88012e-235	FPR1	sc1
5.71953e-238	0.700379	0.809	0.518	1.03255e-233	PIK3AP1	sc1
8.63806e-233	0.547969	0.996	0.962	1.55943e-228	CD44	sc1
1.33605e-232	0.629131	0.968	0.86	2.41198e-228	NINJ1	sc1
2.9727e-231	0.685489	0.816	0.533	5.36662e-227	CMKLR1	sc1
1.94727e-229	0.784322	0.717	0.409	3.5154e-225	FCGR2B	sc1
2.67566e-228	0.649411	0.954	0.819	4.83036e-224	ALOX5	sc1
4.72422e-228	0.57365	0.617	0.281	8.52863e-224	PILRA	sc1
1.16748e-225	0.73374	0.748	0.445	2.10764e-221	HK3	sc1
2.60584e-225	0.710557	0.857	0.598	4.70432e-221	MAP3K8	sc1
2.91414e-225	1.60005	0.927	0.847	5.2609e-221	APOE	sc1
1.58482e-223	0.584457	0.992	0.927	2.86108e-219	ARHGDIB	sc1
2.18188e-221	0.76739	0.72	0.418	3.93895e-217	CPM	sc1
5.81289e-221	0.397037	1	1	1.0494e-216	OAZ1	sc1
5.53394e-219	0.641351	0.882	0.663	9.99042e-215	LY96	sc1
1.30328e-218	1.76912	0.796	0.496	2.35282e-214	MARCO	sc1
4.29514e-217	0.693633	0.861	0.614	7.75402e-213	TMEM176A	sc1
2.36795e-213	0.830352	0.519	0.217	4.27487e-209	HS3ST2	sc1
3.39304e-213	0.647683	0.913	0.732	6.12545e-209	TNS3	sc1
1.56467e-210	0.607963	0.972	0.866	2.82469e-206	LAP3	sc1
2.79788e-208	0.675839	0.785	0.526	5.05101e-204	SLC15A3	sc1
3.84825e-207	0.48357	1	0.989	6.94724e-203	KCTD12	sc1
1.25303e-204	0.666704	0.738	0.443	2.26209e-200	ITGAM	sc1
3.50887e-204	0.585895	0.685	0.372	6.33457e-200	RENBP	sc1
9.46519e-204	0.725358	0.848	0.637	1.70875e-199	GM2A	sc1
5.75464e-203	0.553187	0.983	0.917	1.03888e-198	TTYH3	sc1
1.10935e-202	0.547247	0.617	0.301	2.0027e-198	PTAFR	sc1
6.53286e-201	0.638221	0.702	0.407	1.17938e-196	TMEM37	sc1
2.18344e-198	0.568086	0.564	0.261	3.94176e-194	IGSF6	sc1
1.00058e-196	0.568423	0.948	0.827	1.80635e-192	M6PR	sc1
8.63636e-196	0.589571	0.785	0.501	1.55912e-191	IL10RA	sc1
2.36746e-191	0.532223	0.961	0.891	4.27398e-187	MGAT1	sc1
1.97555e-188	0.58302	0.922	0.793	3.56646e-184	PPT1	sc1
1.43633e-187	0.518781	0.605	0.301	2.59302e-183	SIGLEC9	sc1
5.5027e-186	0.657757	0.672	0.389	9.93403e-182	TREM2	sc1
3.17421e-185	0.46114	1	1	5.73041e-181	TMSB4X	sc1
3.52311e-185	0.584365	0.851	0.596	6.36027e-181	CD37	sc1
1.187e-184	0.543532	0.561	0.263	2.14289e-180	KCNJ5	sc1
1.02181e-183	0.555509	0.938	0.799	1.84468e-179	EFHD2	sc1
2.33363e-183	0.594539	0.838	0.606	4.2129e-179	KCNAB2	sc1
2.2796e-182	0.567465	0.931	0.759	4.11536e-178	CYTH4	sc1
3.05216e-182	0.699106	0.738	0.477	5.51006e-178	FPR3	sc1
2.83633e-181	0.638436	0.743	0.451	5.12043e-177	MNDA	sc1
1.3863e-180	0.575187	0.896	0.731	2.50269e-176	NCOA4	sc1
6.06206e-180	0.532315	0.627	0.33	1.09438e-175	IQGAP2	sc1
1.52944e-178	0.561932	0.757	0.489	2.76109e-174	DOCK2	sc1
5.62822e-178	0.555446	0.925	0.747	1.01606e-173	HCLS1	sc1
8.01827e-176	0.503283	0.966	0.891	1.44754e-171	GRINA	sc1
1.33326e-174	0.562348	0.919	0.775	2.40694e-170	RASSF4	sc1
1.91045e-174	0.572074	0.806	0.574	3.44893e-170	LGALS9	sc1
2.2343e-174	0.56508	0.892	0.73	4.03358e-170	ATP6V1B2	sc1
2.82705e-173	0.456542	0.997	0.985	5.10368e-169	TXNIP	sc1
2.15091e-172	0.531272	0.927	0.802	3.88303e-168	PLEKHB2	sc1
3.37123e-171	0.540403	0.767	0.497	6.08608e-167	SYK	sc1
4.3362e-171	0.565156	0.81	0.558	7.82814e-167	FYB1	sc1
1.17092e-170	0.612095	0.681	0.407	2.11386e-166	C5AR1	sc1
5.81342e-170	0.557296	0.914	0.786	1.0495e-165	COLGALT1	sc1
1.59539e-169	0.546515	0.679	0.398	2.88015e-165	2023-03-01	sc1
1.03311e-167	0.554508	0.771	0.518	1.86507e-163	APBB1IP	sc1
2.63196e-166	0.588441	0.811	0.616	4.75148e-162	GLMP	sc1
5.45625e-166	0.578287	0.762	0.507	9.85017e-162	HSPA6	sc1
1.85952e-165	0.57425	0.721	0.458	3.35699e-161	SLC43A2	sc1
2.86527e-164	0.491081	0.951	0.849	5.17267e-160	ATP6V0B	sc1
5.11342e-164	0.577891	0.939	0.814	9.23126e-160	SAMHD1	sc1
1.18861e-163	0.597697	0.796	0.583	2.14579e-159	GPR137B	sc1
2.57301e-163	0.647209	0.623	0.341	4.64505e-159	CLEC10A	sc1
2.78183e-163	0.522187	0.656	0.376	5.02203e-159	TRIM14	sc1
3.99834e-163	0.534468	0.685	0.41	7.2182e-159	HCK	sc1
4.72645e-163	0.504191	0.93	0.799	8.53266e-159	GRB2	sc1
3.15301e-162	0.531885	0.707	0.442	5.69213e-158	MCOLN1	sc1
6.98013e-162	0.549164	0.569	0.293	1.26012e-157	KCNMA1	sc1
1.04899e-161	0.616634	0.921	0.798	1.89374e-157	LHFPL2	sc1
1.10345e-161	0.532581	0.929	0.795	1.99205e-157	AP2A2	sc1
1.46154e-161	0.567299	0.768	0.508	2.63852e-157	IRF8	sc1
5.40633e-161	0.579953	0.839	0.629	9.76004e-157	MTSS1	sc1
6.57911e-160	0.439617	0.997	0.978	1.18773e-155	ARPC1B	sc1
2.52491e-158	0.538224	0.788	0.541	4.55822e-154	NCF4	sc1
1.72619e-157	0.507376	0.592	0.315	3.11629e-153	LILRB4	sc1
1.06441e-156	0.458906	0.974	0.928	1.92158e-152	SYNGR2	sc1
5.88273e-156	0.5507	0.694	0.428	1.06201e-151	LRRC25	sc1
1.8518e-155	0.567142	0.742	0.499	3.34306e-151	ME1	sc1
3.67316e-155	0.784377	0.793	0.623	6.63115e-151	TCN2	sc1
3.63279e-154	0.506841	0.953	0.866	6.55828e-150	GNG10	sc1
4.46426e-154	0.549513	0.895	0.74	8.05933e-150	TYMP	sc1
5.65166e-154	0.597048	0.501	0.243	1.02029e-149	FABP3	sc1
3.91253e-153	0.477833	0.98	0.917	7.06329e-149	ZEB2	sc1
4.02436e-153	0.566473	0.813	0.59	7.26518e-149	GPR34	sc1
1.36444e-152	0.527163	0.667	0.394	2.46322e-148	TLR7	sc1
6.00543e-151	0.425835	0.403	0.161	1.08416e-146	RAB42	sc1
1.76189e-148	0.497439	0.629	0.366	3.18074e-144	SLC7A7	sc1
4.78313e-148	0.517489	0.599	0.336	8.63498e-144	CEBPA	sc1
1.14823e-146	0.473431	0.921	0.802	2.0729e-142	OSTF1	sc1
2.19788e-145	0.434576	0.523	0.259	3.96784e-141	NFAM1	sc1
2.70314e-144	0.544696	0.853	0.66	4.87997e-140	COTL1	sc1
4.97805e-143	0.490403	0.363	0.141	8.98687e-139	APOC1	sc1
1.05766e-142	0.620796	0.643	0.408	1.90939e-138	PLBD1	sc1
1.12886e-142	0.507153	0.759	0.528	2.03793e-138	TLR4	sc1
5.23102e-142	0.519865	0.778	0.557	9.44355e-138	THEMIS2	sc1
7.22074e-142	0.470699	0.915	0.801	1.30356e-137	ATP6V0D1	sc1
9.15554e-142	0.506923	0.869	0.715	1.65285e-137	PGD	sc1
2.73115e-141	0.427518	0.465	0.215	4.93054e-137	ADORA3	sc1
3.16694e-141	0.496205	0.878	0.707	5.71729e-137	PLEKHO2	sc1
5.0766e-141	0.473581	0.935	0.803	9.16479e-137	SNX6	sc1
3.29965e-140	0.52583	0.814	0.602	5.95686e-136	FAM20A	sc1
5.56063e-140	0.563107	0.848	0.67	1.00386e-135	CXCL16	sc1
1.11115e-139	0.434119	0.539	0.276	2.00595e-135	KYNU	sc1
1.1714e-138	0.593468	0.673	0.428	2.11473e-134	CD28	sc1
1.27217e-138	0.769637	0.771	0.572	2.29665e-134	CD209	sc1
4.06095e-138	0.469702	0.522	0.267	7.33123e-134	CSF3R	sc1
4.97919e-138	0.568777	0.857	0.703	8.98893e-134	SCPEP1	sc1
1.17822e-137	0.515996	0.668	0.418	2.12704e-133	CSF2RA	sc1
1.95038e-136	0.500293	0.797	0.581	3.52101e-132	EPB41L3	sc1
8.63359e-136	0.414587	0.991	0.942	1.55862e-131	PLXND1	sc1
1.86484e-135	0.830064	0.985	0.944	3.3666e-131	S100A4	sc1
4.26123e-135	0.455028	0.893	0.745	7.6928e-131	ARHGAP18	sc1
8.01451e-135	0.494234	0.73	0.497	1.44686e-130	GNPDA1	sc1
8.29547e-133	0.484843	0.631	0.377	1.49758e-128	C1orf162	sc1
1.01661e-132	0.491345	0.438	0.201	1.83528e-128	CD36	sc1
2.31585e-132	0.444348	0.979	0.919	4.1808e-128	GAA	sc1
6.06851e-132	0.436294	0.957	0.881	1.09555e-127	TNFSF13	sc1
6.00932e-131	0.444998	0.559	0.303	1.08486e-126	SLAMF8	sc1
8.75655e-130	0.530945	0.646	0.408	1.58082e-125	PLXNC1	sc1
3.46664e-129	0.415935	0.509	0.261	6.25832e-125	TFEC	sc1
2.85439e-128	0.523344	0.81	0.612	5.15303e-124	TNFRSF1B	sc1
7.41516e-128	0.493714	0.91	0.736	1.33866e-123	BST2	sc1
7.9167e-128	0.48548	0.604	0.356	1.4292e-123	DOK2	sc1
8.26373e-128	0.357716	1	0.997	1.49185e-123	APLP2	sc1
1.87784e-127	0.408341	0.97	0.909	3.39006e-123	RAB5C	sc1
2.09561e-127	0.45777	0.688	0.44	3.78321e-123	WAS	sc1
7.88276e-127	0.416297	0.519	0.272	1.42308e-122	MBOAT1	sc1
9.73087e-127	0.459811	0.759	0.533	1.75671e-122	RNASET2	sc1
4.20717e-126	0.431739	0.989	0.967	7.5952e-122	LITAF	sc1
6.11392e-126	0.4614	0.778	0.564	1.10375e-121	ADCY7	sc1
6.50045e-126	0.493746	0.821	0.627	1.17353e-121	GYPC	sc1
2.34833e-125	0.502183	0.932	0.832	4.23945e-121	CEBPB	sc1
1.04063e-124	0.49212	0.8	0.592	1.87865e-120	MGAT4A	sc1
1.5419e-123	0.515402	0.339	0.136	2.78359e-119	PLA2G7	sc1
3.75486e-123	0.672947	0.961	0.929	6.77865e-119	NUPR1	sc1
4.02867e-123	0.489207	0.539	0.301	7.27295e-119	SLC18B1	sc1
1.31352e-119	0.436761	0.907	0.803	2.3713e-115	ATP6V0C	sc1
5.49192e-119	0.42163	0.586	0.341	9.91456e-115	SAMSN1	sc1
1.04291e-118	0.373279	0.997	0.985	1.88277e-114	S100A11	sc1
4.82895e-118	0.441933	0.945	0.888	8.71771e-114	LAMP2	sc1
9.43168e-118	0.444626	0.616	0.369	1.7027e-113	AOAH	sc1
3.05435e-117	0.467826	0.716	0.49	5.51403e-113	PARVG	sc1
4.93879e-117	0.42772	0.903	0.79	8.916e-113	SNX2	sc1
5.49805e-117	0.427189	0.537	0.301	9.92562e-113	SECTM1	sc1
9.48918e-117	0.490057	0.662	0.431	1.71308e-112	RNASE6	sc1
1.17566e-116	0.433588	0.571	0.336	2.12242e-112	RAB20	sc1
1.37124e-116	0.430249	0.935	0.836	2.4755e-112	HEXA	sc1
3.18675e-116	0.458054	0.732	0.525	5.75304e-112	MYO5A	sc1
3.82558e-116	0.478322	0.686	0.473	6.90632e-112	AP1S2	sc1
3.98201e-116	0.496719	0.918	0.834	7.18871e-112	TSPAN4	sc1
1.08763e-115	0.422769	0.566	0.33	1.96349e-111	TMEM86A	sc1
2.55709e-115	0.458816	0.661	0.441	4.61632e-111	UNC93B1	sc1
1.08624e-114	0.415677	0.912	0.814	1.96099e-110	AKR1A1	sc1
1.35681e-114	0.528041	0.772	0.589	2.44944e-110	ABCA1	sc1
1.66526e-114	0.394797	0.988	0.966	3.0063e-110	GNS	sc1
3.89395e-114	0.618256	0.73	0.534	7.02975e-110	SERPINA1	sc1
1.62101e-113	0.418033	0.934	0.861	2.92641e-109	RNF130	sc1
2.22119e-113	0.527709	0.763	0.565	4.00992e-109	CIITA	sc1
8.55228e-113	0.416704	0.919	0.829	1.54394e-108	CYFIP1	sc1
1.34714e-111	0.434277	0.877	0.745	2.43198e-107	STX7	sc1
4.17764e-111	0.700053	0.548	0.337	7.54189e-107	ITGAX	sc1
1.80574e-110	0.450881	0.691	0.485	3.2599e-106	RAB32	sc1
2.26467e-110	0.473534	0.51	0.275	4.08841e-106	VNN2	sc1
2.78408e-110	0.446445	0.691	0.479	5.02611e-106	AMDHD2	sc1
1.33261e-109	0.469302	0.765	0.551	2.40575e-105	CTSH	sc1
1.435e-109	0.499889	0.674	0.465	2.5906e-105	OAS1	sc1
1.76469e-109	0.397763	0.573	0.335	3.18579e-105	GNA15	sc1
6.94069e-109	0.471867	0.777	0.605	1.253e-104	EHD4	sc1
1.30464e-108	0.375385	0.982	0.96	2.35527e-104	CLTA	sc1
1.48166e-108	0.327487	0.396	0.183	2.67484e-104	TMEM150B	sc1
4.90114e-108	0.31923	0.999	0.999	8.84803e-104	CD63	sc1
5.016e-108	0.425676	0.355	0.156	9.05539e-104	MAT1A	sc1
7.83797e-108	0.487754	0.736	0.545	1.41499e-103	SCARB1	sc1
1.16241e-107	0.415766	0.489	0.265	2.0985e-103	FCGR3B	sc1
1.42073e-107	0.350819	0.491	0.259	2.56485e-103	CD33	sc1
1.47153e-107	0.46524	0.599	0.375	2.65656e-103	LILRB2	sc1
2.8808e-107	0.433151	0.737	0.519	5.2007e-103	LCP2	sc1
3.75589e-107	0.386675	0.491	0.266	6.78051e-103	ATP8B4	sc1
1.94008e-106	0.422321	0.612	0.391	3.50243e-102	SLC36A1	sc1
2.35458e-106	0.343136	0.414	0.199	4.25073e-102	CSTA	sc1
5.43212e-106	0.40323	0.528	0.3	9.80661e-102	TRPM2	sc1
6.45326e-106	0.397751	0.94	0.865	1.16501e-101	MAN2B1	sc1
5.48541e-105	0.391349	0.524	0.297	9.90282e-101	LST1	sc1
6.34847e-105	0.395655	0.904	0.787	1.14609e-100	ARPC3	sc1
1.22278e-104	0.474898	0.678	0.479	2.20748e-100	ARHGEF10L	sc1
3.05284e-104	0.403565	0.686	0.463	5.5113e-100	PTPN6	sc1
5.23417e-104	0.405569	0.493	0.27	9.44925e-100	LY86	sc1
1.73122e-103	0.395499	0.574	0.348	3.12537e-99	SLC9A9	sc1
2.98891e-103	0.416584	0.743	0.552	5.39588e-99	FKBP15	sc1
4.07974e-103	0.410873	0.9	0.785	7.36516e-99	CNDP2	sc1
5.50995e-103	0.424408	0.627	0.406	9.94712e-99	FGD2	sc1
7.10252e-103	0.402455	0.852	0.67	1.28222e-98	NRP2	sc1
1.36252e-102	0.41875	0.863	0.682	2.45975e-98	ARHGAP4	sc1
4.52559e-102	0.412033	0.99	0.979	8.17005e-98	PLD3	sc1
4.76896e-102	0.438765	0.981	0.935	8.6094e-98	AKR1B1	sc1
1.64971e-101	0.460841	0.511	0.295	2.97822e-97	SLC11A1	sc1
2.79721e-101	0.541539	0.834	0.718	5.0498e-97	PEPD	sc1
3.74982e-101	0.420568	0.79	0.603	6.76954e-97	ARRB1	sc1
5.18585e-101	0.6207	0.899	0.799	9.36201e-97	CAPG	sc1
8.02062e-100	0.366416	0.568	0.341	1.44796e-95	KCNE3	sc1
3.10976e-99	0.424214	0.683	0.488	5.61406e-95	DMXL2	sc1
4.85196e-99	0.406293	0.646	0.429	8.75924e-95	PLCB2	sc1
4.92186e-99	0.405221	0.838	0.684	8.88543e-95	FERMT3	sc1
1.39577e-98	0.396368	0.898	0.743	2.51979e-94	CORO1A	sc1
2.6018e-98	0.414718	0.889	0.765	4.69703e-94	BMP2K	sc1
2.8214e-98	0.423925	0.704	0.503	5.09348e-94	LYN	sc1
7.5535e-98	0.422683	0.899	0.796	1.36363e-93	CALM3	sc1
1.00584e-97	0.391969	0.721	0.518	1.81585e-93	SLC12A7	sc1
1.97384e-97	0.387247	0.901	0.79	3.56337e-93	ARPC5	sc1
3.16841e-97	0.336728	0.431	0.223	5.71993e-93	SIRPB2	sc1
3.44365e-97	0.409405	0.642	0.424	6.21682e-93	MYO1F	sc1
1.34143e-96	0.405711	0.736	0.541	2.42168e-92	TMEM106A	sc1
2.09581e-96	0.385067	0.577	0.359	3.78357e-92	SELPLG	sc1
2.77747e-96	0.324022	0.988	0.966	5.01417e-92	CAPZB	sc1
5.83801e-96	0.398389	0.724	0.54	1.05394e-91	RBM47	sc1
8.97121e-96	0.388924	0.727	0.521	1.61957e-91	CORO7	sc1
1.32751e-95	0.390543	0.582	0.366	2.39655e-91	PIK3R5	sc1
1.95949e-95	0.25105	0.272	0.105	3.53746e-91	CD300LF	sc1
2.49517e-95	0.395484	0.867	0.744	4.50454e-91	GGA2	sc1
3.54435e-95	0.38685	0.567	0.353	6.39862e-91	FMN1	sc1
6.59859e-95	0.422796	0.736	0.568	1.19124e-90	RNF135	sc1
9.64356e-95	0.34229	0.484	0.27	1.74095e-90	CD86	sc1
1.03611e-94	0.397167	0.859	0.719	1.8705e-90	TBC1D14	sc1
1.19764e-94	0.361033	0.535	0.318	2.1621e-90	DSC2	sc1
4.87913e-94	0.388848	0.716	0.513	8.8083e-90	BLVRA	sc1
6.53225e-94	0.374607	0.931	0.867	1.17927e-89	ARAP1	sc1
1.55999e-93	0.408763	0.847	0.709	2.81625e-89	NECAP2	sc1
1.91852e-93	0.38379	0.605	0.388	3.46351e-89	SLA	sc1
2.72124e-93	0.47483	0.928	0.838	4.91265e-89	PMP22	sc1
2.72268e-93	0.354076	0.475	0.266	4.91525e-89	OTULINL	sc1
9.02156e-93	0.307793	0.364	0.173	1.62866e-88	TMIGD3	sc1
1.1696e-92	0.436436	0.801	0.665	2.11148e-88	DNASE2	sc1
1.31595e-92	0.392823	0.832	0.656	2.37569e-88	GIMAP4	sc1
1.38342e-92	0.43447	0.953	0.919	2.4975e-88	VAT1	sc1
3.71598e-92	0.284385	0.357	0.166	6.70845e-88	DPEP2	sc1
3.73842e-92	0.330263	0.461	0.251	6.74897e-88	CD180	sc1
9.2926e-92	0.414747	0.834	0.713	1.67759e-87	NAGK	sc1
2.78635e-91	0.409344	0.776	0.61	5.0302e-87	TALDO1	sc1
2.9213e-91	0.392607	0.911	0.777	5.27383e-87	PLEKHO1	sc1
5.29452e-91	0.381851	0.887	0.762	9.55819e-87	RNF149	sc1
1.39494e-90	0.425264	0.676	0.483	2.51828e-86	NABP1	sc1
6.58109e-90	0.397777	0.768	0.604	1.18808e-85	SIRPA	sc1
6.59192e-90	0.422735	0.543	0.337	1.19004e-85	SNX10	sc1
1.55476e-89	0.389167	0.837	0.698	2.8068e-85	RHOG	sc1
3.26184e-89	0.366841	0.616	0.405	5.8886e-85	VAV1	sc1
6.87775e-89	0.410171	0.807	0.619	1.24164e-84	OLFML2B	sc1
1.00532e-88	0.391179	0.734	0.548	1.81491e-84	SLC7A8	sc1
2.08302e-88	0.397233	0.772	0.583	3.76047e-84	SMAP2	sc1
1.16967e-87	0.441064	0.433	0.245	2.1116e-83	SMPDL3A	sc1
1.78042e-87	0.252516	0.287	0.121	3.21419e-83	SIGLEC7	sc1
4.25484e-87	0.379666	0.582	0.373	7.68126e-83	TNFSF13B	sc1
1.34726e-86	0.387235	0.68	0.501	2.4322e-82	SLC38A7	sc1
1.75265e-86	0.375023	0.607	0.408	3.16407e-82	TM6SF1	sc1
7.72934e-86	0.35847	0.523	0.318	1.39538e-81	SLC38A6	sc1
9.23189e-86	0.371183	0.295	0.129	1.66663e-81	SDS	sc1
1.44213e-85	0.360709	0.614	0.412	2.60348e-81	CYB5R4	sc1
5.72102e-85	0.314816	0.427	0.229	1.03282e-80	PTPRO	sc1
1.60568e-84	0.352815	0.747	0.557	2.89874e-80	ARHGAP45	sc1
2.39089e-84	0.361821	0.553	0.349	4.31628e-80	CD300A	sc1
5.85813e-84	0.271687	0.997	0.991	1.05757e-79	CFL1	sc1
4.24767e-83	0.36462	0.635	0.435	7.66832e-79	ARHGAP25	sc1
6.29731e-83	0.370971	0.58	0.381	1.13685e-78	GRK3	sc1
8.62336e-83	0.272488	0.204	0.072	1.55677e-78	ADTRP	sc1
8.92815e-83	0.369808	0.647	0.457	1.6118e-78	SNX24	sc1
4.51273e-82	0.311379	0.317	0.147	8.14683e-78	METTL7B	sc1
6.86056e-82	0.374359	0.804	0.646	1.23854e-77	RGL1	sc1
3.34299e-81	0.373544	0.654	0.463	6.0351e-77	PREX1	sc1
4.4062e-81	0.352799	0.927	0.844	7.95451e-77	GLIPR1	sc1
4.85694e-81	0.399706	0.55	0.365	8.76823e-77	SLC48A1	sc1
7.74515e-81	0.26994	0.352	0.173	1.39823e-76	CD200R1	sc1
1.19403e-80	0.343431	0.842	0.705	2.15558e-76	CYTH1	sc1
1.28927e-80	0.361127	0.707	0.523	2.32751e-76	RIN3	sc1
1.64842e-80	0.333654	0.954	0.853	2.97588e-76	TGFBI	sc1
1.9988e-80	0.350785	0.534	0.335	3.60843e-76	CSF2RB	sc1
2.97882e-80	0.257839	1	1	5.37766e-76	CST3	sc1
3.34632e-80	0.47096	0.312	0.148	6.04111e-76	CCL13	sc1
5.12289e-80	0.352741	0.665	0.454	9.24836e-76	EVI2B	sc1
1.16701e-79	0.282369	0.426	0.232	2.1068e-75	BMF	sc1
1.93186e-79	0.355335	0.467	0.278	3.48758e-75	SLC31A2	sc1
3.84432e-79	0.348026	0.693	0.494	6.94015e-75	STK10	sc1
4.58169e-79	0.37632	0.602	0.412	8.27132e-75	IGFLR1	sc1
8.43926e-79	0.255529	1	0.999	1.52354e-74	PFN1	sc1
1.03003e-78	0.313263	0.486	0.287	1.85951e-74	BIN2	sc1
1.36402e-78	0.364971	0.979	0.975	2.46247e-74	MARCKS	sc1
2.23031e-78	0.323929	0.532	0.333	4.02638e-74	RELT	sc1
3.66689e-78	0.346944	0.49	0.298	6.61983e-74	TBC1D2	sc1
4.5383e-78	0.332377	0.516	0.319	8.193e-74	FCGR1B	sc1
8.08794e-78	0.371623	0.556	0.363	1.46012e-73	BCAT1	sc1
2.38344e-77	0.349897	0.688	0.507	4.30283e-73	CRYL1	sc1
5.81461e-76	0.363513	0.672	0.498	1.04971e-71	ATG7	sc1
7.35026e-76	0.334678	0.625	0.432	1.32694e-71	CLEC2B	sc1
8.04211e-76	0.29075	0.291	0.133	1.45184e-71	GSDMA	sc1
8.85592e-76	0.316141	0.545	0.348	1.59876e-71	DENND2D	sc1
2.55331e-75	0.363619	0.961	0.909	4.60949e-71	EPHX1	sc1
3.15529e-75	0.362774	0.566	0.382	5.69624e-71	ARRDC4	sc1
5.6793e-75	0.339597	0.637	0.444	1.02528e-70	SASH3	sc1
6.58646e-75	0.306415	0.455	0.265	1.18905e-70	SLC46A1	sc1
8.88001e-75	0.382975	0.656	0.462	1.60311e-70	TLR2	sc1
1.28302e-74	0.371268	0.687	0.526	2.31624e-70	ATP6V0A1	sc1
1.61522e-74	0.340883	0.351	0.184	2.91595e-70	FGR	sc1
1.68201e-74	0.363163	0.855	0.73	3.03653e-70	MAN1A1	sc1
5.9225e-74	0.361332	0.639	0.448	1.06919e-69	GCA	sc1
1.43526e-73	0.40164	0.989	0.968	2.59107e-69	SOD2	sc1
3.03285e-73	0.387811	0.793	0.659	5.47521e-69	PRXL2A	sc1
5.61301e-73	0.33815	0.373	0.204	1.01332e-68	SCN9A	sc1
6.23473e-73	0.340305	0.646	0.463	1.12556e-68	B3GNT2	sc1
7.14999e-73	0.331325	0.611	0.424	1.29079e-68	PRKCD	sc1
7.42222e-73	0.3523	0.563	0.382	1.33993e-68	CLN6	sc1
9.4816e-73	0.348698	0.765	0.613	1.71171e-68	TSPAN14	sc1
8.4156e-72	0.328978	0.909	0.831	1.51927e-67	CAT	sc1
2.34598e-71	0.35027	0.924	0.859	4.2352e-67	HEXB	sc1
2.96344e-71	0.34086	0.868	0.77	5.3499e-67	METRNL	sc1
2.98576e-71	0.33765	0.839	0.708	5.39018e-67	ATP6V1A	sc1
6.05625e-71	0.323638	0.512	0.325	1.09334e-66	DOK3	sc1
6.07617e-71	0.406351	0.96	0.925	1.09693e-66	LGALS3	sc1
1.31121e-70	0.334378	0.545	0.36	2.36713e-66	SNN	sc1
2.36866e-70	0.346914	0.675	0.509	4.27614e-66	NAGA	sc1
2.5924e-70	0.349438	0.279	0.132	4.68005e-66	CFP	sc1
4.58692e-70	0.371506	0.785	0.652	8.28076e-66	PYGL	sc1
5.11991e-70	0.343096	0.619	0.432	9.24297e-66	SLC8A1	sc1
6.73905e-70	0.348829	0.502	0.316	1.2166e-65	JAML	sc1
1.51988e-69	0.288388	0.446	0.262	2.74384e-65	BTK	sc1
2.8034e-69	0.445864	0.645	0.478	5.06098e-65	ADGRE5	sc1
3.65297e-69	0.363793	0.544	0.363	6.5947e-65	MGLL	sc1
9.09966e-69	0.318054	0.905	0.801	1.64276e-64	STXBP2	sc1
1.38479e-68	0.255101	0.156	0.051	2.49996e-64	TUBB1	sc1
1.758e-68	0.280008	0.475	0.286	3.17372e-64	FGD3	sc1
5.93732e-68	0.349315	0.786	0.652	1.07186e-63	PYCARD	sc1
6.89403e-68	0.350902	0.744	0.586	1.24458e-63	RGS10	sc1
3.15612e-67	0.310957	0.479	0.301	5.69774e-63	GLA	sc1
5.35236e-67	0.331632	0.728	0.562	9.66261e-63	FMNL1	sc1
6.66981e-67	0.338168	0.58	0.407	1.2041e-62	RCSD1	sc1
1.1069e-66	0.333641	0.811	0.68	1.99829e-62	GLRX	sc1
1.38146e-66	0.318269	0.582	0.404	2.49394e-62	ABHD3	sc1
1.53292e-66	0.268224	0.992	0.977	2.76738e-62	DAZAP2	sc1
1.99846e-66	0.344459	0.778	0.645	3.60781e-62	RNF13	sc1
3.03313e-66	0.369144	0.909	0.824	5.47571e-62	ZFP36	sc1
3.18743e-66	0.284125	0.786	0.609	5.75427e-62	IKZF1	sc1
3.32357e-66	0.326055	0.821	0.696	6.00004e-62	PSMB10	sc1
5.32677e-66	0.327652	0.844	0.733	9.61642e-62	RNF213	sc1
6.94575e-66	0.878985	0.326	0.177	1.25392e-61	TIMD4	sc1
8.86319e-66	0.336177	0.759	0.624	1.60007e-61	ACP2	sc1
1.13865e-65	0.332489	0.79	0.664	2.0556e-61	TNFRSF14	sc1
2.02102e-65	0.331288	0.778	0.641	3.64855e-61	CERT1	sc1
2.16914e-65	0.272725	0.444	0.266	3.91594e-61	HNMT	sc1
2.62188e-65	0.374586	0.648	0.474	4.73329e-61	GATM	sc1
2.64978e-65	0.346836	0.697	0.544	4.78365e-61	CIAO2A	sc1
3.09634e-65	0.329545	0.845	0.753	5.58982e-61	GBA	sc1
3.5701e-65	0.295712	0.479	0.3	6.4451e-61	IRF5	sc1
4.21646e-65	0.374904	0.708	0.548	7.61198e-61	ICAM1	sc1
6.98005e-65	0.298363	0.436	0.262	1.26011e-60	RASGEF1B	sc1
9.96531e-65	0.31481	0.874	0.778	1.79904e-60	DUSP3	sc1
1.41151e-64	0.361229	0.719	0.58	2.5482e-60	ABCC5	sc1
2.99177e-64	0.323209	0.84	0.737	5.40104e-60	ATP6V1F	sc1
3.70157e-64	0.280832	0.968	0.923	6.68245e-60	QKI	sc1
5.92521e-64	0.421335	0.736	0.591	1.06968e-59	CYP1B1	sc1
1.43771e-63	0.298408	0.532	0.35	2.5955e-59	MBP	sc1
1.66589e-63	0.307924	0.951	0.905	3.00744e-59	ATP6AP1	sc1
1.91377e-63	0.480133	0.556	0.397	3.45493e-59	TFRC	sc1
5.70424e-63	0.310211	0.619	0.447	1.02979e-58	RBPJ	sc1
1.46315e-62	0.283021	0.416	0.249	2.64143e-58	HSD17B14	sc1
4.40711e-62	0.2581	0.371	0.207	7.95616e-58	P2RX7	sc1
4.96753e-62	0.273175	0.255	0.119	8.96788e-58	BCL2A1	sc1
5.4789e-62	0.310512	0.595	0.427	9.89105e-58	MKNK1	sc1
6.63867e-62	0.275506	0.255	0.12	1.19848e-57	VNN1	sc1
1.50929e-61	0.251751	0.355	0.195	2.72472e-57	OSCAR	sc1
1.86892e-61	0.275877	0.42	0.251	3.37396e-57	KCNQ1	sc1
2.00195e-61	0.286346	0.893	0.799	3.61411e-57	SERPINB1	sc1
5.62182e-61	0.302493	0.59	0.419	1.01491e-56	GBGT1	sc1
7.79847e-61	0.305594	0.627	0.449	1.40786e-56	ST8SIA4	sc1
7.92847e-61	0.257471	0.443	0.269	1.43133e-56	FAM78A	sc1
1.54658e-60	0.420428	0.948	0.898	2.79204e-56	EMP3	sc1
3.94928e-60	0.283805	0.539	0.364	7.12963e-56	DOCK11	sc1
5.65854e-60	0.27158	0.46	0.286	1.02154e-55	GPR65	sc1
7.02937e-60	0.282225	0.505	0.332	1.26901e-55	GMFG	sc1
9.85725e-60	0.312483	0.878	0.805	1.77953e-55	SH3BGRL	sc1
1.01327e-59	0.260599	0.37	0.211	1.82925e-55	STX11	sc1
1.54346e-59	0.331652	0.506	0.344	2.78641e-55	EVI2A	sc1
2.27249e-59	0.300017	0.555	0.381	4.10253e-55	ARHGAP30	sc1
2.9534e-59	0.290427	0.491	0.319	5.33177e-55	MYO1G	sc1
4.15681e-59	0.312643	0.54	0.377	7.50428e-55	P2RX4	sc1
4.63385e-59	0.25046	0.996	0.991	8.36549e-55	ZFP36L1	sc1
1.11325e-58	0.347111	0.718	0.59	2.00976e-54	DRAM2	sc1
1.41211e-58	0.300935	0.91	0.86	2.54928e-54	PLBD2	sc1
1.4122e-58	0.449719	0.881	0.82	2.54944e-54	COLEC12	sc1
1.73828e-58	0.317371	0.601	0.435	3.13811e-54	FKBP5	sc1
2.13518e-58	0.404307	0.585	0.435	3.85463e-54	PLAU	sc1
2.25176e-58	0.305812	0.867	0.772	4.0651e-54	CAB39	sc1
3.38586e-58	0.31861	0.576	0.413	6.1125e-54	ZNF385A	sc1
5.21993e-58	0.292282	0.619	0.453	9.42354e-54	RGS19	sc1
7.08439e-58	0.310352	0.857	0.761	1.27895e-53	CNPY3	sc1
1.04537e-57	0.317007	0.719	0.567	1.88721e-53	HSPA1A	sc1
3.60086e-57	0.280358	0.891	0.81	6.50063e-53	CYBC1	sc1
3.85116e-57	0.288231	0.474	0.31	6.95251e-53	MERTK	sc1
1.01164e-56	0.295198	0.496	0.327	1.82631e-52	TSPAN33	sc1
1.49743e-56	0.287763	0.843	0.749	2.7033e-52	DNAJC5	sc1
1.53741e-56	0.319317	0.676	0.535	2.77548e-52	SHMT1	sc1
1.6243e-56	0.359177	0.721	0.579	2.93235e-52	FGL2	sc1
1.63056e-56	0.304281	0.868	0.77	2.94366e-52	VASP	sc1
1.86145e-56	0.252682	0.417	0.253	3.36047e-52	MAPK13	sc1
2.40587e-56	0.288846	0.523	0.354	4.34332e-52	CLIC2	sc1
2.76561e-56	0.352976	0.529	0.376	4.99276e-52	FCHO2	sc1
3.11838e-56	0.302204	0.812	0.691	5.62962e-52	GNB4	sc1
9.17462e-56	0.287178	0.433	0.273	1.65629e-51	CLEC7A	sc1
3.98922e-55	0.320665	0.67	0.525	7.20174e-51	PIK3IP1	sc1
5.4373e-55	0.293374	0.58	0.423	9.81595e-51	SLC31A1	sc1
5.61094e-55	0.273977	0.973	0.946	1.01294e-50	YBX1	sc1
6.66779e-55	0.35023	0.717	0.582	1.20374e-50	PFKFB3	sc1
1.03855e-54	0.322988	0.689	0.552	1.8749e-50	SMS	sc1
1.12089e-54	0.267205	0.362	0.211	2.02354e-50	IL2RA	sc1
1.29897e-54	0.303667	0.643	0.496	2.34503e-50	TPCN1	sc1
1.43376e-54	0.311724	0.823	0.733	2.58836e-50	SCAMP2	sc1
2.05174e-54	0.347913	0.297	0.161	3.704e-50	HTRA4	sc1
2.98973e-54	0.328544	0.565	0.415	5.39736e-50	CLIP4	sc1
4.87915e-54	0.295969	0.667	0.516	8.80833e-50	HTATIP2	sc1
5.93043e-54	0.279347	0.685	0.53	1.07062e-49	MAPKAPK3	sc1
7.99793e-54	0.297979	0.99	0.973	1.44387e-49	TSPO	sc1
8.23772e-54	0.299769	0.615	0.464	1.48716e-49	PI4K2A	sc1
9.47037e-54	0.270441	0.403	0.247	1.70969e-49	WDFY4	sc1
1.09256e-53	0.28265	0.509	0.349	1.9724e-49	FAM49B	sc1
1.39673e-53	0.275912	0.491	0.33	2.52152e-49	SUSD1	sc1
1.9513e-53	0.324571	0.792	0.663	3.52269e-49	GAS7	sc1
9.61183e-53	0.291717	0.846	0.754	1.73522e-48	KIAA0930	sc1
1.13883e-52	0.306121	0.71	0.582	2.05594e-48	TDP2	sc1
1.35699e-52	0.290278	0.753	0.611	2.44978e-48	PTPRJ	sc1
1.75233e-52	0.257027	0.465	0.304	3.16349e-48	GIMAP2	sc1
2.20643e-52	0.281015	0.394	0.242	3.98327e-48	FRRS1	sc1
2.65712e-52	0.267452	0.492	0.329	4.7969e-48	MAN1C1	sc1
6.20422e-52	0.285411	0.665	0.505	1.12005e-47	CELF2	sc1
9.43926e-52	0.293847	0.725	0.603	1.70407e-47	2023-03-02	sc1
1.24085e-51	0.344307	0.699	0.577	2.2401e-47	DRAM1	sc1
3.42601e-51	0.263041	0.937	0.882	6.18498e-47	WIPF1	sc1
5.3872e-51	0.260594	0.377	0.229	9.72552e-47	APOBR	sc1
7.45081e-51	0.276896	0.623	0.469	1.34509e-46	GMIP	sc1
1.13248e-50	0.261378	0.396	0.247	2.04447e-46	ZNF185	sc1
3.69079e-50	0.299592	0.416	0.268	6.66297e-46	NEURL2	sc1
5.33377e-50	0.257571	0.468	0.312	9.62905e-46	TLR1	sc1
7.39385e-50	0.283679	0.808	0.703	1.33481e-45	CSK	sc1
2.08099e-49	0.289895	0.667	0.528	3.75681e-45	TENT2	sc1
4.27684e-49	0.299332	0.69	0.559	7.72099e-45	ARHGAP26	sc1
4.78115e-49	0.303552	0.681	0.544	8.6314e-45	IDH1	sc1
5.34816e-49	0.271485	0.863	0.776	9.65504e-45	RXRA	sc1
5.41085e-49	0.287909	0.857	0.776	9.7682e-45	HSD17B4	sc1
5.5003e-49	0.279596	0.66	0.516	9.92968e-45	SQOR	sc1
1.09214e-48	0.307206	0.614	0.477	1.97163e-44	ABHD12	sc1
1.16035e-48	0.259447	0.421	0.273	2.09477e-44	RAB3IL1	sc1
1.17696e-48	0.261701	0.913	0.843	2.12477e-44	GRK2	sc1
1.72028e-48	0.357195	0.831	0.716	3.10563e-44	SGK1	sc1
4.75275e-48	0.281427	0.653	0.511	8.58014e-44	MANBA	sc1
8.55157e-48	0.302094	0.666	0.533	1.54381e-43	PITHD1	sc1
8.93875e-48	0.285527	0.903	0.851	1.61371e-43	ATP6AP2	sc1
1.64869e-47	0.278238	0.653	0.516	2.97639e-43	CD302	sc1
2.27422e-47	0.271488	0.608	0.463	4.10566e-43	ARSB	sc1
2.50435e-47	0.299024	0.737	0.618	4.5211e-43	FAM20C	sc1
4.11671e-47	0.269963	0.894	0.82	7.43189e-43	APMAP	sc1
2.85092e-46	0.283528	0.749	0.634	5.14676e-42	ABR	sc1
2.99073e-46	0.285178	0.61	0.469	5.39916e-42	MFHAS1	sc1
3.28559e-46	0.265929	0.461	0.316	5.93147e-42	LOXL3	sc1
5.6603e-46	0.277688	0.63	0.484	1.02185e-41	GIMAP6	sc1
1.7231e-45	0.254598	0.541	0.389	3.11072e-41	PIK3CD	sc1
3.59314e-45	0.261032	0.57	0.43	6.4867e-41	SNX8	sc1
9.2885e-45	0.309357	0.777	0.684	1.67685e-40	PRDX1	sc1
1.65831e-44	0.285498	0.737	0.627	2.99375e-40	FMNL2	sc1
1.83205e-44	0.27686	0.804	0.712	3.3074e-40	CLTC	sc1
2.65738e-44	0.336562	0.758	0.644	4.79737e-40	CSTB	sc1
1.36937e-43	0.301653	0.861	0.796	2.47212e-39	LTA4H	sc1
2.54713e-43	0.28346	0.761	0.651	4.59833e-39	CLCN7	sc1
4.01852e-43	0.294349	0.574	0.449	7.25463e-39	NPC1	sc1
4.0362e-43	0.292886	0.707	0.591	7.28655e-39	MYD88	sc1
8.89334e-43	0.259521	0.475	0.334	1.60552e-38	EMB	sc1
9.04022e-43	0.262983	0.658	0.518	1.63203e-38	GPSM3	sc1
1.49258e-42	0.250009	0.611	0.463	2.69455e-38	RASSF2	sc1
3.6486e-42	0.423583	0.519	0.392	6.58682e-38	CYP27A1	sc1
4.11219e-42	0.257505	0.759	0.653	7.42374e-38	ARL8A	sc1
4.17045e-42	0.271927	0.802	0.703	7.52892e-38	CHST11	sc1
1.06055e-41	0.280378	0.357	0.224	1.91461e-37	CCDC141	sc1
1.70842e-41	0.254239	0.656	0.519	3.08421e-37	DHRS3	sc1
8.86153e-41	0.265664	0.622	0.497	1.59977e-36	PPP1R21	sc1
1.12535e-40	0.26069	0.568	0.434	2.03159e-36	DENND4B	sc1
1.67105e-40	0.253069	0.65	0.522	3.01675e-36	ZNF330	sc1
2.4289e-40	0.288591	0.453	0.325	4.3849e-36	HSF4	sc1
6.98538e-40	0.276817	0.66	0.539	1.26107e-35	PIM1	sc1
8.00835e-40	0.2589	0.65	0.526	1.44575e-35	SLC35F6	sc1
1.3076e-39	0.256251	0.555	0.417	2.36061e-35	REL	sc1
1.34094e-39	0.278683	0.763	0.672	2.42081e-35	CCDC88A	sc1
1.86386e-39	0.317188	0.497	0.369	3.36483e-35	SOAT1	sc1
7.27491e-39	0.261188	0.594	0.461	1.31334e-34	PDGFC	sc1
1.27996e-38	0.264577	0.578	0.454	2.31072e-34	SGMS1	sc1
1.57396e-37	0.280304	0.378	0.255	2.84147e-33	SLC1A3	sc1
1.71624e-37	0.258336	0.713	0.607	3.09833e-33	GALC	sc1
6.05419e-37	0.254038	0.6	0.475	1.09296e-32	ATG16L2	sc1
1.41622e-36	0.302845	0.648	0.53	2.5567e-32	GLIPR2	sc1
1.94175e-36	0.252941	0.717	0.612	3.50543e-32	GLB1	sc1
2.20761e-36	0.270715	0.646	0.538	3.9854e-32	MILR1	sc1
3.35729e-36	0.256146	0.503	0.375	6.06091e-32	DISC1	sc1
5.57381e-35	0.25915	0.645	0.53	1.00624e-30	FRMD4B	sc1
2.15553e-33	0.254257	0.783	0.691	3.89137e-29	ATP1B1	sc1
2.30375e-33	0.32285	0.623	0.508	4.15895e-29	ATF5	sc1
9.72153e-33	0.257106	0.383	0.267	1.75503e-28	ANPEP	sc1
8.74891e-32	0.258543	0.504	0.383	1.57944e-27	DYSF	sc1
1.82496e-31	0.333182	0.661	0.58	3.2946e-27	BHLHE41	sc1
2.52474e-29	0.288043	0.658	0.573	4.55791e-25	LPAR6	sc1
1.02773e-28	1.0941	0.862	0.82	1.85537e-24	SPP1	sc1
8.58967e-26	0.274641	0.325	0.225	1.55069e-21	EDNRB	sc1
1.89163e-24	0.344579	0.356	0.266	3.41497e-20	CLEC3B	sc1
3.83818e-23	0.443108	0.407	0.325	6.92906e-19	MAMDC2	sc1
3.33372e-16	0.378191	0.241	0.171	6.01837e-12	FCER1A	sc1
0.000142811	0.320033	0.864	0.883	1	IFI27	sc1
0.0098733	0.32713	0.156	0.134	1	HBA2	sc1
0	2.52104	0.908	0.19	0	KRT7	sc10
0	1.65841	0.869	0.199	0	LCN1	sc10
0	1.1329	0.803	0.118	0	SSTR1	sc10
0	0.668665	0.538	0.054	0	GRHL2	sc10
9.00483e-308	1.64922	0.949	0.363	1.62564e-303	SPINT1	sc10
9.7271e-302	0.855232	0.677	0.119	1.75603e-297	DLGAP1	sc10
4.80602e-289	1.38284	0.871	0.242	8.67631e-285	WFDC2	sc10
1.83705e-276	0.575378	0.463	0.057	3.31642e-272	LYPD6B	sc10
1.14163e-270	0.415992	0.358	0.033	2.06099e-266	LAD1	sc10
3.0801e-268	1.01959	0.801	0.201	5.5605e-264	ENPP5	sc10
1.83562e-252	1.46171	0.919	0.37	3.31385e-248	IL6	sc10
6.81895e-248	0.462794	0.388	0.044	1.23102e-243	TMEM215	sc10
8.62741e-241	1.67446	0.996	0.943	1.55751e-236	CADM3	sc10
2.98617e-226	2.10325	0.994	0.75	5.39094e-222	MUC6	sc10
2.9946e-224	0.757917	0.634	0.136	5.40614e-220	GALNT3	sc10
2.40658e-221	0.646127	0.555	0.103	4.34459e-217	PPL	sc10
1.83182e-217	1.18016	0.899	0.373	3.30698e-213	KLF5	sc10
4.22007e-217	1.32285	1	0.975	7.61848e-213	SERPINA3	sc10
7.50899e-214	1.46133	0.942	0.524	1.3556e-209	SMOC1	sc10
1.88437e-210	0.302052	0.244	0.019	3.40186e-206	OVOL2	sc10
3.88314e-208	1.20625	0.916	0.422	7.01022e-204	RTL10	sc10
1.53982e-202	1.11547	0.841	0.306	2.77984e-198	KRT19	sc10
3.26453e-202	0.819753	0.563	0.117	5.89345e-198	HHIP	sc10
3.56138e-202	1.00623	1	0.971	6.42936e-198	GALNT1	sc10
4.05575e-198	1.46795	0.998	0.872	7.32184e-194	CD24	sc10
1.71145e-197	0.359169	0.306	0.033	3.08968e-193	CBLC	sc10
3.61394e-196	1.01995	1	0.982	6.52425e-192	C3	sc10
4.54258e-194	1.27729	0.996	0.949	8.20072e-190	CXCL12	sc10
4.02868e-191	0.287865	0.236	0.02	7.27298e-187	CGN	sc10
1.18173e-190	1.43843	0.929	0.484	2.13337e-186	DUSP2	sc10
9.11856e-190	1.26435	0.964	0.593	1.64617e-185	KCNT2	sc10
1.41974e-186	0.639355	0.563	0.125	2.56306e-182	BAIAP2L1	sc10
9.03368e-186	1.19386	0.947	0.6	1.63085e-181	TFPI	sc10
2.28297e-184	0.598112	0.523	0.108	4.12145e-180	NLGN1	sc10
1.44519e-179	0.925399	0.812	0.31	2.609e-175	TNFRSF6B	sc10
2.86467e-179	1.39454	0.953	0.515	5.17158e-175	HP	sc10
2.84372e-178	1.1872	0.992	0.884	5.13377e-174	ID1	sc10
2.6758e-177	0.870144	0.786	0.277	4.83061e-173	CLDN10	sc10
5.60027e-177	0.40851	0.349	0.049	1.01102e-172	PLPP2	sc10
1.99093e-174	1.15324	0.994	0.819	3.59422e-170	ENPP2	sc10
6.96054e-173	0.928801	0.807	0.3	1.25659e-168	ACKR1	sc10
3.41784e-172	1.11198	0.932	0.514	6.17023e-168	SPOCK1	sc10
1.5759e-171	0.662137	0.557	0.129	2.84497e-167	ASTL	sc10
1.19949e-170	1.07725	0.987	0.83	2.16543e-166	PAPPA	sc10
3.84861e-164	0.474217	0.411	0.073	6.9479e-160	PALM3	sc10
3.47806e-163	0.339109	0.283	0.035	6.27895e-159	CDH1	sc10
1.34344e-161	0.897385	0.818	0.328	2.42531e-157	GPRC5A	sc10
5.50107e-159	1.00094	0.938	0.543	9.93108e-155	LSR	sc10
2.81031e-156	0.495673	0.433	0.084	5.07345e-152	GRIK1	sc10
8.45489e-156	0.801086	0.717	0.24	1.52636e-151	FLRT3	sc10
1.87067e-155	0.322335	0.287	0.037	3.37711e-151	ESRP2	sc10
1.04783e-154	0.498549	0.46	0.096	1.89164e-150	CDC42BPG	sc10
1.66975e-154	1.2667	0.964	0.718	3.01439e-150	ACKR3	sc10
4.08412e-152	0.932063	0.854	0.403	7.37306e-148	MPZL2	sc10
1.06129e-150	1.03715	0.961	0.732	1.91594e-146	FHL2	sc10
1.3181e-149	0.927401	0.949	0.538	2.37956e-145	PLXNA4	sc10
4.58776e-149	0.937573	0.977	0.739	8.28228e-145	DUSP23	sc10
5.24605e-149	0.685819	0.689	0.223	9.47069e-145	MYH14	sc10
7.57115e-149	0.796771	0.816	0.33	1.36682e-144	AP1S3	sc10
1.20988e-148	0.81502	1	0.999	2.1842e-144	IGFBP4	sc10
1.51983e-148	0.752431	0.72	0.253	2.74376e-144	SMPDL3B	sc10
4.22711e-148	0.950334	0.976	0.695	7.63119e-144	SPINT2	sc10
4.66581e-147	0.940849	0.987	0.831	8.42319e-143	ANXA3	sc10
1.74237e-146	1.45627	0.916	0.493	3.1455e-142	BPIFB1	sc10
1.39824e-145	0.892587	1	0.906	2.52425e-141	PLOD2	sc10
2.92083e-143	0.882274	0.859	0.402	5.27297e-139	AQP5	sc10
6.20519e-142	1.01531	0.992	0.85	1.12022e-137	NPR3	sc10
3.07232e-140	0.766892	1	0.982	5.54646e-136	CDH11	sc10
9.37057e-139	0.870389	0.925	0.546	1.69167e-134	SH3RF1	sc10
1.40633e-136	0.713868	1	1	2.53884e-132	TIMP1	sc10
1.05629e-134	0.824514	0.857	0.415	1.90693e-130	IL18R1	sc10
6.95045e-134	0.711727	0.707	0.264	1.25476e-129	KCNN4	sc10
1.54549e-132	0.718547	1	0.973	2.79007e-128	PDE3A	sc10
3.5003e-132	0.938187	0.987	0.814	6.31909e-128	TGM2	sc10
3.5328e-131	0.304985	0.259	0.036	6.37776e-127	C1orf116	sc10
7.64785e-131	0.632756	1	0.991	1.38067e-126	NNMT	sc10
4.18961e-130	0.92328	0.994	0.879	7.56351e-126	MAPK4	sc10
1.6505e-127	0.896998	0.886	0.445	2.97965e-123	F5	sc10
1.0738e-126	0.979106	0.961	0.634	1.93852e-122	BMP4	sc10
5.76731e-126	0.829286	0.917	0.499	1.04117e-121	IL1RL1	sc10
2.46012e-125	0.697367	1	0.968	4.44125e-121	ANTXR1	sc10
2.76941e-125	0.802886	0.985	0.806	4.99961e-121	CLMP	sc10
7.58488e-125	0.516412	0.538	0.152	1.3693e-120	GULP1	sc10
1.59491e-124	0.797671	0.94	0.589	2.87928e-120	LAMA2	sc10
2.18878e-124	0.345073	0.317	0.056	3.95141e-120	DNER	sc10
3.43356e-124	0.283283	0.229	0.03	6.19861e-120	EPN3	sc10
8.01515e-124	0.62594	0.585	0.185	1.44698e-119	MCF2L	sc10
9.58532e-124	0.759258	0.786	0.357	1.73044e-119	LRIG3	sc10
2.64441e-122	0.739	1	0.996	4.77395e-118	MGP	sc10
1.36528e-121	0.74596	0.728	0.309	2.46475e-117	PHLDA2	sc10
7.5988e-121	0.365312	0.349	0.069	1.37181e-116	MAL2	sc10
9.584e-121	0.853158	0.904	0.599	1.7302e-116	PRKAB1	sc10
2.39999e-120	0.80352	0.97	0.753	4.33271e-116	DUSP1	sc10
1.03501e-119	0.608525	0.636	0.22	1.86851e-115	GABRE	sc10
1.26657e-119	0.521538	0.507	0.141	2.28654e-115	SYT12	sc10
5.39791e-119	0.78997	0.929	0.563	9.74484e-115	ASS1	sc10
2.11024e-118	0.856909	0.936	0.621	3.80962e-114	PCDH7	sc10
3.18282e-117	0.822335	0.895	0.518	5.74594e-113	ITGB8	sc10
1.88931e-116	0.754178	0.786	0.33	3.41078e-112	FSTL4	sc10
2.60003e-116	0.673246	0.76	0.321	4.69383e-112	FHDC1	sc10
3.71616e-116	0.460544	0.471	0.124	6.70879e-112	RAB17	sc10
9.35951e-116	0.738389	0.998	0.871	1.68967e-111	FOXC1	sc10
8.50594e-115	0.768018	0.816	0.4	1.53558e-110	TMEM108	sc10
9.80728e-115	0.762729	0.852	0.482	1.77051e-110	TRAF4	sc10
1.24146e-113	0.450757	0.475	0.127	2.24121e-109	ERBB3	sc10
4.04061e-113	0.778375	0.944	0.678	7.29452e-109	PDE4B	sc10
8.26928e-113	0.676637	0.989	0.916	1.49285e-108	NDUFC2	sc10
3.14832e-112	0.544675	0.522	0.158	5.68367e-108	FBN2	sc10
1.21337e-110	0.381427	0.381	0.087	2.1905e-106	EPPK1	sc10
5.10688e-110	0.722194	0.814	0.418	9.21944e-106	TSTD1	sc10
9.80086e-110	0.401243	0.409	0.1	1.76935e-105	MYO5B	sc10
1.10798e-109	0.831756	0.953	0.643	2.00024e-105	RSPO2	sc10
2.09562e-109	0.749845	0.955	0.722	3.78322e-105	GMDS	sc10
3.51971e-109	1.13667	0.957	0.635	6.35414e-105	FCGBP	sc10
3.9051e-109	0.383935	0.4	0.096	7.04988e-105	HOXA2	sc10
6.05399e-109	0.77612	0.921	0.602	1.09293e-104	DACT2	sc10
4.22929e-108	0.727884	0.565	0.192	7.63513e-104	SLC6A4	sc10
9.88563e-108	0.756482	0.906	0.521	1.78465e-103	ADAMTS1	sc10
1.28469e-107	0.796547	0.992	0.845	2.31925e-103	TNFRSF21	sc10
1.87542e-107	0.622794	0.674	0.261	3.38569e-103	TGFB2	sc10
8.00268e-107	0.557598	0.632	0.226	1.44472e-102	TFAP2A	sc10
1.19825e-106	0.557375	1	0.996	2.1632e-102	CFH	sc10
1.8388e-106	0.776216	0.917	0.612	3.31959e-102	SLC5A3	sc10
2.13685e-106	0.72666	0.857	0.499	3.85765e-102	PER1	sc10
1.69139e-105	0.743199	0.927	0.633	3.05346e-101	PABPC1L	sc10
1.93668e-105	0.656509	0.777	0.359	3.49629e-101	DMKN	sc10
6.69966e-105	0.576681	0.582	0.206	1.20949e-100	CRACR2B	sc10
2.49764e-104	0.446352	0.501	0.147	4.50899e-100	DSG2	sc10
4.60564e-104	0.545263	1	0.994	8.31456e-100	ACTN1	sc10
6.62321e-104	0.58885	1	0.98	1.19569e-99	CCNL2	sc10
6.63593e-104	0.698409	0.983	0.842	1.19798e-99	AGRN	sc10
1.80687e-102	0.676163	0.786	0.376	3.26195e-98	FAM171B	sc10
1.46886e-101	0.71123	0.893	0.583	2.65174e-97	NT5DC1	sc10
1.65847e-101	0.441982	0.475	0.14	2.99403e-97	STAP2	sc10
2.72518e-101	0.723399	0.983	0.741	4.91977e-97	DDIT4	sc10
1.69104e-100	0.688252	0.994	0.882	3.05283e-96	PLSCR4	sc10
2.27351e-100	0.535794	0.512	0.164	4.10437e-96	HTR7	sc10
2.6102e-99	0.662284	0.968	0.755	4.71219e-95	PLAAT3	sc10
1.79021e-98	0.676383	0.829	0.416	3.23186e-94	CLEC14A	sc10
3.97421e-98	0.710586	0.865	0.505	7.17463e-94	DUSP6	sc10
7.07662e-98	1.08007	0.946	0.702	1.27754e-93	SCG2	sc10
1.90497e-97	0.752247	0.916	0.608	3.43905e-93	PALMD	sc10
2.02471e-97	0.687301	0.88	0.575	3.65522e-93	SH3GLB2	sc10
1.66245e-96	0.735923	0.857	0.493	3.00121e-92	S1PR3	sc10
2.05965e-96	0.385792	0.398	0.104	3.71828e-92	SCNN1A	sc10
4.40258e-95	0.609208	0.998	0.983	7.94797e-91	C7	sc10
2.32979e-94	0.506201	0.57	0.205	4.20596e-90	WWC1	sc10
5.03107e-94	0.602416	0.994	0.963	9.08259e-90	FNDC3B	sc10
2.77734e-93	0.631284	0.734	0.362	5.01392e-89	GALNT7	sc10
1.81332e-92	0.646588	0.994	0.89	3.27358e-88	ID2	sc10
2.05194e-92	0.681906	0.931	0.702	3.70437e-88	FAM126A	sc10
2.78025e-92	0.659693	0.989	0.876	5.01919e-88	SLC20A1	sc10
3.06676e-92	0.609512	0.991	0.906	5.53642e-88	PDXK	sc10
3.27568e-92	0.712269	0.942	0.67	5.91359e-88	MID1	sc10
1.10139e-91	0.641354	0.826	0.44	1.98834e-87	MGST1	sc10
1.14509e-91	0.71693	0.976	0.817	2.06722e-87	CCND1	sc10
2.72325e-91	0.532435	0.998	0.982	4.91629e-87	POLR2L	sc10
3.42531e-91	0.442417	0.467	0.146	6.18372e-87	MAOA	sc10
1.20714e-90	0.658097	0.822	0.466	2.17925e-86	PATJ	sc10
2.14688e-90	0.66039	0.856	0.496	3.87575e-86	KIAA0040	sc10
2.44723e-90	0.604938	1	0.988	4.41798e-86	ID3	sc10
3.7796e-90	0.639686	0.734	0.363	6.82331e-86	MCTP2	sc10
6.74607e-90	0.543036	0.998	0.986	1.21787e-85	SULF2	sc10
1.33645e-89	0.66984	0.904	0.586	2.4127e-85	JADE1	sc10
1.75457e-89	0.660597	0.919	0.559	3.16752e-85	PIEZO2	sc10
4.51032e-89	0.624245	0.674	0.304	8.14248e-85	PTPRU	sc10
8.47247e-89	0.663047	0.983	0.893	1.52953e-84	GPX3	sc10
9.02431e-89	0.734225	0.889	0.634	1.62916e-84	UHRF2	sc10
3.38595e-88	0.569678	1	0.946	6.11266e-84	PON2	sc10
2.49516e-87	0.442352	0.465	0.149	4.50451e-83	FAM163A	sc10
5.42855e-87	0.662177	0.974	0.839	9.80016e-83	MXRA8	sc10
1.4893e-86	0.691582	0.974	0.845	2.68864e-82	MTHFD1L	sc10
1.98041e-86	0.682534	0.97	0.787	3.57524e-82	TNFRSF12A	sc10
3.91574e-86	0.422011	1	1	7.06909e-82	EFEMP1	sc10
6.8305e-86	0.637662	0.865	0.558	1.23311e-81	GPRIN3	sc10
8.54675e-86	0.667055	0.931	0.699	1.54294e-81	TNKS1BP1	sc10
1.31544e-85	0.612517	0.809	0.447	2.37476e-81	GCHFR	sc10
7.50708e-85	0.652521	0.75	0.403	1.35525e-80	ABCC4	sc10
7.58893e-85	0.638011	0.942	0.729	1.37003e-80	NECTIN3	sc10
2.01184e-84	0.402146	0.46	0.147	3.63197e-80	STK32A	sc10
4.23178e-84	0.668867	0.824	0.485	7.63964e-80	PLAGL1	sc10
1.23798e-83	0.491294	0.58	0.225	2.23493e-79	F2RL1	sc10
3.90746e-83	0.723011	0.854	0.541	7.05414e-79	SPRY1	sc10
4.5755e-83	0.713186	0.987	0.869	8.26016e-79	CD55	sc10
5.56901e-83	0.54938	0.989	0.929	1.00537e-78	MACF1	sc10
6.07608e-83	0.361624	0.364	0.098	1.09692e-78	C19orf33	sc10
1.34549e-82	0.66412	0.949	0.698	2.42901e-78	NRG1	sc10
2.40799e-82	0.588288	0.79	0.422	4.34715e-78	ABCC3	sc10
2.5705e-82	0.622673	0.859	0.538	4.64052e-78	ITPR3	sc10
3.12234e-82	0.528572	0.994	0.96	5.63675e-78	ACADVL	sc10
1.46996e-80	0.608393	0.961	0.762	2.65373e-76	NAV1	sc10
3.00335e-80	0.374015	0.45	0.145	5.42195e-76	SCG5	sc10
4.18903e-80	0.617147	0.934	0.64	7.56245e-76	KIAA1217	sc10
4.78126e-80	0.650955	0.792	0.438	8.63162e-76	EGR3	sc10
1.09477e-79	0.569477	0.991	0.892	1.97638e-75	MLLT1	sc10
2.18657e-79	0.562102	0.996	0.945	3.94742e-75	B4GALT1	sc10
4.24496e-79	0.578464	0.976	0.857	7.66343e-75	CDC42BPB	sc10
9.42618e-79	0.602653	0.994	0.887	1.70171e-74	ITGB4	sc10
2.03643e-78	0.442693	1	0.995	3.67637e-74	CEBPD	sc10
1.23399e-77	0.489267	1	1	2.22771e-73	SAT1	sc10
4.13594e-77	0.431781	0.488	0.174	7.46661e-73	TNFAIP6	sc10
7.09438e-77	0.401025	0.473	0.164	1.28075e-72	HOXA3	sc10
7.55706e-77	0.582361	0.992	0.835	1.36428e-72	ANOS1	sc10
9.73176e-77	0.477929	0.685	0.311	1.75687e-72	PLLP	sc10
1.03926e-76	0.618163	0.961	0.671	1.87618e-72	CAMK2N1	sc10
2.84664e-76	0.547172	0.674	0.325	5.13904e-72	PPP1R13L	sc10
3.06546e-76	0.394709	0.452	0.153	5.53407e-72	HOXA4	sc10
4.65551e-76	0.569211	0.968	0.854	8.40459e-72	PNPLA2	sc10
5.28566e-76	0.641695	0.944	0.72	9.54221e-72	PLCXD3	sc10
6.86555e-76	0.507989	1	0.977	1.23944e-71	SLC38A2	sc10
3.64751e-75	0.546428	0.73	0.368	6.58486e-71	DUSP4	sc10
1.01435e-74	0.540778	0.992	0.971	1.8312e-70	REXO2	sc10
3.21802e-74	0.582824	0.947	0.724	5.80949e-70	SGK1	sc10
3.42632e-74	0.666789	0.917	0.647	6.18553e-70	THBD	sc10
4.87879e-74	0.509384	0.998	0.947	8.80767e-70	NFIB	sc10
5.77352e-74	0.597391	0.897	0.631	1.04229e-69	BCR	sc10
9.68638e-74	0.589456	0.921	0.657	1.74868e-69	TSHZ2	sc10
3.9414e-73	0.333967	0.315	0.082	7.11542e-69	SLC6A14	sc10
8.38023e-73	0.562235	0.987	0.793	1.51288e-68	BMPER	sc10
1.01409e-72	0.584131	0.82	0.493	1.83073e-68	MTUS1	sc10
1.27829e-72	0.370833	0.405	0.131	2.3077e-68	MOCOS	sc10
1.73916e-72	0.418867	0.48	0.177	3.13971e-68	FAM83H	sc10
1.99161e-72	0.476998	0.994	0.976	3.59545e-68	TGFBR2	sc10
2.13264e-72	0.542346	0.69	0.357	3.85006e-68	RGL3	sc10
2.89721e-72	0.631339	0.859	0.583	5.23033e-68	AFAP1	sc10
7.49549e-72	0.559352	0.837	0.508	1.35316e-67	SVIL	sc10
2.33916e-71	0.484322	0.994	0.952	4.22289e-67	S100A13	sc10
4.82236e-71	0.552408	0.794	0.456	8.70581e-67	CSGALNACT1	sc10
5.03454e-71	0.63879	0.891	0.626	9.08885e-67	COL8A1	sc10
4.62961e-70	0.29194	0.306	0.081	8.35783e-66	FAM160A1	sc10
5.10812e-70	0.532449	0.876	0.565	9.22168e-66	EPHB4	sc10
7.12251e-70	0.499575	0.585	0.261	1.28583e-65	PLXNB1	sc10
8.40702e-70	0.475654	1	0.968	1.51772e-65	HTRA1	sc10
9.70954e-70	0.553185	0.784	0.457	1.75286e-65	STARD10	sc10
8.91856e-69	0.439682	0.996	0.978	1.61007e-64	PTTG1IP	sc10
1.55309e-68	0.573825	0.895	0.622	2.8038e-64	RASSF8	sc10
3.57031e-68	0.426766	0.529	0.215	6.44548e-64	HOXA5	sc10
1.18419e-67	0.531089	0.974	0.85	2.13782e-63	SHC1	sc10
1.26908e-67	0.284093	0.291	0.077	2.29107e-63	GSTO2	sc10
1.43813e-67	0.502891	0.692	0.347	2.59625e-63	SEC14L2	sc10
1.83105e-67	0.569674	0.996	0.909	3.30559e-63	SLPI	sc10
3.14741e-67	0.459149	0.538	0.224	5.68202e-63	GSC	sc10
3.8189e-67	0.535271	0.764	0.446	6.89427e-63	PLK3	sc10
4.51279e-67	0.265038	0.246	0.058	8.14694e-63	KCNK5	sc10
4.58731e-67	0.577543	0.805	0.488	8.28147e-63	ITGA2	sc10
8.54801e-67	0.407299	0.486	0.187	1.54317e-62	RASSF10	sc10
1.2603e-66	0.4838	0.983	0.906	2.27523e-62	RUNX1	sc10
1.30114e-66	0.316286	0.326	0.095	2.34895e-62	GAS2L2	sc10
1.42831e-66	0.339726	0.394	0.13	2.57853e-62	CAMSAP3	sc10
1.48279e-66	0.485628	0.612	0.284	2.67688e-62	MDFI	sc10
2.57031e-66	0.539831	0.994	0.921	4.64017e-62	TIMP3	sc10
3.41771e-66	0.339784	0.377	0.122	6.16999e-62	CACNA2D3	sc10
3.57939e-66	0.537014	0.741	0.424	6.46187e-62	NFYB	sc10
1.98213e-65	0.382669	0.906	0.652	3.57834e-61	FOS	sc10
3.1911e-65	0.292213	0.325	0.094	5.7609e-61	AARD	sc10
1.07602e-64	0.480282	0.992	0.944	1.94253e-60	TAGLN2	sc10
7.28165e-64	0.323257	0.373	0.122	1.31456e-59	RAMP1	sc10
1.04124e-63	0.518027	0.764	0.441	1.87975e-59	CA12	sc10
1.07236e-63	0.536775	0.816	0.518	1.93594e-59	F11R	sc10
1.11206e-63	0.535059	0.953	0.849	2.0076e-59	INF2	sc10
1.33041e-63	0.519418	0.758	0.429	2.40178e-59	PELI2	sc10
2.07284e-63	0.463107	0.996	0.937	3.74211e-59	BASP1	sc10
2.69727e-63	0.462204	0.651	0.313	4.86939e-59	RERG	sc10
1.51269e-62	0.537313	0.936	0.749	2.73087e-58	RBP1	sc10
2.69495e-62	0.457503	0.649	0.325	4.86519e-58	CAPN5	sc10
2.75089e-62	0.544391	0.728	0.423	4.96618e-58	KAZN	sc10
5.36341e-62	0.252557	0.259	0.066	9.68256e-58	MAB21L2	sc10
9.65126e-62	0.462121	0.67	0.345	1.74234e-57	KCTD1	sc10
1.21499e-61	0.514423	0.987	0.91	2.19342e-57	SOX9	sc10
2.09621e-61	0.536614	0.848	0.543	3.78428e-57	FABP5	sc10
2.21445e-61	0.574738	0.908	0.683	3.99775e-57	PDLIM4	sc10
2.34673e-61	0.516041	0.818	0.509	4.23656e-57	SPEG	sc10
3.7665e-61	0.519597	0.889	0.589	6.79967e-57	PERP	sc10
1.26011e-60	0.316416	0.356	0.117	2.27487e-56	SCN8A	sc10
2.95414e-60	0.337784	0.402	0.143	5.33311e-56	MMP16	sc10
7.33614e-60	0.467881	0.666	0.342	1.32439e-55	SLCO1C1	sc10
1.74137e-59	0.34212	1	0.999	3.14369e-55	CIRBP	sc10
1.76502e-59	0.524184	0.891	0.662	3.18639e-55	CARHSP1	sc10
2.14817e-59	0.501541	0.929	0.765	3.8781e-55	FAM3C	sc10
1.03038e-58	0.394786	0.996	0.987	1.86015e-54	DDX5	sc10
1.05305e-58	0.460757	0.675	0.358	1.90107e-54	PC	sc10
1.08424e-58	0.487713	0.666	0.361	1.95737e-54	ERBB2	sc10
1.72094e-58	0.313765	0.33	0.105	3.10682e-54	STC2	sc10
2.28673e-58	0.4646	0.632	0.308	4.12823e-54	NR1D1	sc10
2.65969e-58	0.505712	0.977	0.881	4.80153e-54	IER3	sc10
3.82694e-58	0.390933	0.568	0.257	6.90878e-54	TMEM154	sc10
5.74813e-58	0.519454	0.959	0.803	1.03771e-53	SDC4	sc10
5.9046e-58	0.457475	0.55	0.254	1.06596e-53	PID1	sc10
7.09286e-58	0.544188	0.902	0.651	1.28047e-53	TMTC2	sc10
9.30135e-58	0.489749	0.914	0.729	1.67917e-53	MSRB2	sc10
1.32002e-57	0.520755	0.992	0.915	2.38303e-53	MT-ND3	sc10
1.81923e-57	0.522539	0.923	0.72	3.28426e-53	TMTC1	sc10
2.95284e-57	0.417903	0.642	0.32	5.33076e-53	AHI1	sc10
4.81583e-57	0.361948	1	0.997	8.69402e-53	APP	sc10
4.86e-57	0.50363	0.904	0.691	8.77375e-53	AFDN	sc10
6.36325e-57	0.463817	0.694	0.385	1.14876e-52	RHBDF1	sc10
2.13772e-56	0.315977	0.383	0.137	3.85922e-52	PRKCZ	sc10
2.40547e-56	0.492421	0.88	0.632	4.3426e-52	PRDX6	sc10
2.89028e-56	0.322038	0.36	0.124	5.21782e-52	KCNQ5	sc10
3.40034e-56	0.496997	0.938	0.738	6.13864e-52	ABCA8	sc10
3.82697e-56	0.307253	0.355	0.121	6.90883e-52	C6orf132	sc10
5.60969e-56	0.50467	0.884	0.627	1.01272e-51	IRS2	sc10
7.60595e-56	0.467884	0.962	0.848	1.3731e-51	LTBR	sc10
8.20933e-56	0.512274	0.882	0.631	1.48203e-51	MBOAT7	sc10
8.68291e-56	0.405652	0.533	0.237	1.56753e-51	CYP4X1	sc10
9.52574e-56	0.496609	0.871	0.624	1.71968e-51	FAM20A	sc10
1.08372e-55	0.47348	0.681	0.381	1.95644e-51	EPHA2	sc10
1.10376e-55	0.305438	0.266	0.074	1.99261e-51	PAEP	sc10
2.94325e-55	0.478012	0.934	0.777	5.31345e-51	NIBAN2	sc10
3.65483e-55	0.408798	0.996	0.953	6.59807e-51	COMT	sc10
3.88811e-55	0.397363	0.488	0.204	7.01921e-51	BPIFB4	sc10
4.45312e-55	0.511067	0.936	0.725	8.03922e-51	SERPINA5	sc10
4.87523e-55	0.442971	0.704	0.392	8.80124e-51	IL1RAP	sc10
5.81503e-55	0.503699	0.931	0.725	1.04979e-50	DOCK5	sc10
6.93283e-55	0.484631	0.957	0.834	1.25158e-50	PHC2	sc10
7.71433e-55	0.505925	0.758	0.471	1.39267e-50	PLCB1	sc10
8.34136e-55	0.490472	0.949	0.782	1.50586e-50	SLC16A3	sc10
9.46086e-55	0.423564	0.985	0.919	1.70797e-50	CLIC4	sc10
1.14575e-54	0.487657	0.884	0.665	2.06842e-50	PSPC1	sc10
1.38115e-54	0.476376	0.897	0.65	2.49339e-50	MCFD2	sc10
1.90519e-54	0.450012	0.994	0.935	3.43944e-50	CTNNB1	sc10
3.24125e-54	0.478321	0.979	0.91	5.85143e-50	CERCAM	sc10
4.55644e-54	0.284874	0.332	0.111	8.22573e-50	SDR42E1	sc10
1.09353e-53	0.46628	0.565	0.279	1.97415e-49	TSPAN13	sc10
1.09945e-53	0.4906	0.944	0.754	1.98484e-49	TNFRSF10B	sc10
1.70073e-53	0.255839	0.287	0.087	3.07032e-49	HOOK1	sc10
1.7541e-53	0.401493	0.931	0.675	3.16667e-49	NSG1	sc10
2.33721e-53	0.434416	0.974	0.871	4.21937e-49	ADAM9	sc10
4.02073e-53	0.445174	0.976	0.861	7.25862e-49	S100A16	sc10
4.43054e-53	0.410805	0.561	0.272	7.99846e-49	AVPI1	sc10
5.79757e-53	0.507279	0.891	0.678	1.04664e-48	PHACTR2	sc10
8.21214e-53	0.487153	0.942	0.762	1.48254e-48	MAST4	sc10
1.34154e-52	0.471164	0.962	0.8	2.42188e-48	PDE7B	sc10
1.87501e-52	0.516562	0.779	0.507	3.38495e-48	TCF7L1	sc10
2.82453e-52	0.49946	0.824	0.574	5.09913e-48	CLSTN3	sc10
3.10859e-52	0.431985	0.992	0.916	5.61194e-48	ZFP36L2	sc10
3.29333e-52	0.25612	0.304	0.096	5.94544e-48	LAMC2	sc10
3.46054e-52	0.468716	0.835	0.572	6.24732e-48	MPST	sc10
3.59045e-52	0.346447	1	0.992	6.48184e-48	C12orf57	sc10
4.07588e-52	0.453258	0.835	0.553	7.35819e-48	PDE3B	sc10
8.6703e-52	0.366338	0.518	0.235	1.56525e-47	METTL27	sc10
1.01295e-51	0.436084	0.962	0.839	1.82868e-47	HYOU1	sc10
1.09243e-51	0.260838	0.268	0.08	1.97216e-47	HPR	sc10
1.28552e-51	0.475393	0.839	0.579	2.32076e-47	DYNLL1	sc10
1.39574e-51	0.423897	0.996	0.949	2.51972e-47	ENO1	sc10
2.74309e-51	0.476065	0.831	0.58	4.95209e-47	CYB561	sc10
3.30408e-51	0.43971	0.974	0.877	5.96486e-47	DNAJC1	sc10
3.67703e-51	0.48945	0.914	0.705	6.63813e-47	GGT5	sc10
4.1927e-51	0.415683	0.987	0.89	7.56908e-47	DSE	sc10
5.58358e-51	0.423736	0.981	0.894	1.008e-46	CHMP1B	sc10
1.48093e-50	0.416362	0.722	0.385	2.67352e-46	DSP	sc10
1.83883e-50	0.48147	0.762	0.496	3.31964e-46	BZW1	sc10
1.85828e-50	0.28511	0.347	0.124	3.35475e-46	SPAG1	sc10
2.23701e-50	0.455547	0.696	0.407	4.03847e-46	ABHD5	sc10
2.58867e-50	0.478455	0.951	0.816	4.67333e-46	PPDPF	sc10
3.93231e-50	0.493519	0.833	0.595	7.09899e-46	TC2N	sc10
4.16888e-50	0.314582	0.42	0.168	7.52608e-46	ALS2CL	sc10
4.18805e-50	0.307325	0.37	0.138	7.56069e-46	AMH	sc10
5.70618e-50	0.459934	0.814	0.537	1.03014e-45	BMX	sc10
6.07909e-50	0.463261	0.908	0.646	1.09746e-45	SALL1	sc10
6.2167e-50	0.444051	0.803	0.521	1.1223e-45	MANSC1	sc10
7.95169e-50	0.452625	0.782	0.49	1.43552e-45	FRAS1	sc10
9.45947e-50	0.444134	0.959	0.767	1.70772e-45	UCHL1	sc10
1.27057e-49	0.422043	0.749	0.441	2.29375e-45	KANK1	sc10
2.54127e-49	0.295031	0.375	0.142	4.58776e-45	MAP7	sc10
3.35867e-49	0.47192	0.859	0.608	6.06341e-45	HSPA5	sc10
3.35997e-49	0.374697	0.996	0.95	6.06576e-45	EEF1G	sc10
4.31055e-49	0.397045	0.758	0.407	7.78184e-45	CES1	sc10
4.54453e-49	0.382322	0.505	0.237	8.20424e-45	MPHOSPH6	sc10
6.85621e-49	0.434697	0.812	0.516	1.23775e-44	AKR1C3	sc10
7.43947e-49	0.619651	0.799	0.494	1.34305e-44	PAPPA2	sc10
7.6135e-49	0.456704	0.752	0.475	1.37447e-44	NAMPT	sc10
8.98289e-49	0.280722	0.371	0.138	1.62168e-44	NCMAP	sc10
9.69865e-49	0.294153	0.283	0.09	1.7509e-44	SLC14A1	sc10
1.01363e-48	0.41501	0.696	0.401	1.82991e-44	CDO1	sc10
1.02599e-48	0.462583	0.79	0.512	1.85222e-44	DHCR24	sc10
1.17143e-48	0.3142	0.377	0.143	2.11479e-44	KCTD16	sc10
2.77038e-48	0.348752	1	0.993	5.00137e-44	SPTAN1	sc10
4.60265e-48	0.472898	0.878	0.637	8.30916e-44	PDZRN3	sc10
6.50556e-48	0.450011	0.794	0.509	1.17445e-43	LRRC17	sc10
9.25563e-48	0.446597	0.955	0.857	1.67092e-43	SBNO2	sc10
9.60235e-48	0.283019	0.345	0.126	1.73351e-43	COBL	sc10
1.03325e-47	0.477632	0.968	0.881	1.86533e-43	LMO4	sc10
1.14319e-47	0.413647	0.625	0.337	2.06379e-43	IGSF9B	sc10
1.1853e-47	0.51991	0.805	0.582	2.13982e-43	LXN	sc10
1.2814e-47	0.414726	0.614	0.331	2.31331e-43	DMD	sc10
1.52412e-47	0.430259	0.884	0.646	2.7515e-43	TRPS1	sc10
2.17908e-47	0.370548	0.499	0.234	3.93389e-43	PRLR	sc10
4.41207e-47	0.327437	1	1	7.96512e-43	LGALS1	sc10
5.49049e-47	0.31256	1	1	9.91198e-43	MT-CYB	sc10
7.95788e-47	0.441079	0.764	0.498	1.43664e-42	NPHP3	sc10
1.11167e-46	0.439973	0.94	0.761	2.0069e-42	OBSL1	sc10
1.14945e-46	0.433793	0.964	0.829	2.0751e-42	THBS1	sc10
1.19456e-46	0.422735	0.981	0.886	2.15654e-42	PAPSS2	sc10
1.27991e-46	0.432106	0.959	0.769	2.31062e-42	PDE4D	sc10
1.62718e-46	0.45488	0.831	0.565	2.93755e-42	TSPAN9	sc10
1.90259e-46	0.430842	0.932	0.735	3.43474e-42	PHGDH	sc10
3.05727e-46	0.52188	0.743	0.492	5.51929e-42	CCN3	sc10
5.79384e-46	0.457056	0.946	0.725	1.04596e-41	COL9A3	sc10
6.39361e-46	0.418869	0.788	0.504	1.15424e-41	PTPRF	sc10
8.29621e-46	0.458377	0.899	0.701	1.49772e-41	ATP1A1	sc10
1.06672e-45	0.410025	0.657	0.384	1.92576e-41	CEP170B	sc10
1.36701e-45	0.411586	0.689	0.405	2.46787e-41	SMOX	sc10
1.83215e-45	0.320049	0.522	0.245	3.30758e-41	NEBL	sc10
1.84397e-45	0.444391	0.936	0.798	3.32892e-41	ROMO1	sc10
1.98784e-45	0.448422	0.878	0.662	3.58865e-41	GPI	sc10
3.09022e-45	0.353433	0.713	0.396	5.57878e-41	RNF43	sc10
3.47986e-45	0.396056	0.994	0.965	6.28219e-41	PLEC	sc10
3.51256e-45	0.374579	0.991	0.936	6.34123e-41	NPDC1	sc10
4.27843e-45	0.441568	0.91	0.723	7.72385e-41	C1RL	sc10
5.53008e-45	0.279217	0.347	0.131	9.98345e-41	PON3	sc10
5.60139e-45	0.442872	0.795	0.555	1.01122e-40	LRP5	sc10
8.84611e-45	0.365349	0.998	0.959	1.59699e-40	PECAM1	sc10
1.14784e-44	0.442006	0.653	0.387	2.0722e-40	PLA2R1	sc10
1.19912e-44	0.258977	0.34	0.127	2.16477e-40	CACHD1	sc10
1.26983e-44	0.429912	0.927	0.781	2.29242e-40	RNF24	sc10
1.73171e-44	0.366	0.585	0.309	3.12625e-40	SPACA6	sc10
1.84809e-44	0.362694	0.55	0.278	3.33636e-40	CELSR1	sc10
4.89679e-44	0.452316	0.771	0.509	8.84018e-40	MSC	sc10
5.8928e-44	0.400938	0.966	0.848	1.06383e-39	ATP2C1	sc10
9.08718e-44	0.401665	0.655	0.375	1.64051e-39	KIAA1522	sc10
1.0338e-43	0.323085	1	0.998	1.86632e-39	MT-ND6	sc10
1.13992e-43	0.434377	0.852	0.612	2.0579e-39	ACSL4	sc10
1.1425e-43	0.381754	0.985	0.893	2.06256e-39	EPB41L2	sc10
1.68148e-43	0.437503	0.891	0.692	3.03557e-39	TGIF1	sc10
2.06506e-43	0.372264	0.694	0.387	3.72805e-39	NTRK3	sc10
2.38675e-43	0.337242	0.979	0.856	4.30881e-39	IER2	sc10
2.53604e-43	0.39801	0.991	0.946	4.57832e-39	PPIB	sc10
2.84793e-43	0.425987	0.805	0.565	5.14137e-39	IDUA	sc10
2.87999e-43	0.372902	0.58	0.307	5.19924e-39	NRCAM	sc10
3.50914e-43	0.426318	0.773	0.516	6.33506e-39	H6PD	sc10
4.20718e-43	0.382829	0.914	0.708	7.59522e-39	SEL1L3	sc10
5.4067e-43	0.457998	0.854	0.638	9.76071e-39	EXT1	sc10
5.73115e-43	0.392383	0.655	0.379	1.03464e-38	TNFRSF11B	sc10
6.24098e-43	0.38028	0.957	0.822	1.12668e-38	GALNT10	sc10
6.31006e-43	0.446164	0.852	0.654	1.13916e-38	PISD	sc10
6.43004e-43	0.262708	0.347	0.134	1.16082e-38	SAMD12	sc10
8.4442e-43	0.409012	0.63	0.363	1.52443e-38	SHMT2	sc10
1.40263e-42	0.378891	0.968	0.841	2.53217e-38	NDUFB8	sc10
1.59416e-42	0.301248	0.407	0.174	2.87794e-38	NOSTRIN	sc10
1.88367e-42	0.430369	0.681	0.412	3.40059e-38	ITGA3	sc10
1.99802e-42	0.379953	0.602	0.334	3.60702e-38	EBF3	sc10
2.02495e-42	0.310379	1	1	3.65564e-38	VCAN	sc10
2.0312e-42	0.313316	0.432	0.193	3.66692e-38	MTCL1	sc10
2.04853e-42	0.274173	0.319	0.118	3.69822e-38	CLEC5A	sc10
3.19975e-42	0.400334	0.906	0.698	5.77651e-38	ANKRD13D	sc10
3.94828e-42	0.436312	0.837	0.623	7.12783e-38	SLC39A6	sc10
4.53788e-42	0.334648	0.998	0.979	8.19224e-38	ACTG1	sc10
4.60787e-42	0.368901	0.617	0.335	8.3186e-38	FGF10	sc10
4.62922e-42	0.439931	0.777	0.541	8.35713e-38	STMN3	sc10
5.87482e-42	0.446553	0.863	0.64	1.06058e-37	RBBP7	sc10
6.43171e-42	0.334572	0.328	0.126	1.16112e-37	ADAMTS5	sc10
7.20708e-42	0.344965	0.568	0.295	1.30109e-37	GDF15	sc10
7.7024e-42	0.364896	0.647	0.37	1.39051e-37	PRR7	sc10
9.49504e-42	0.338035	0.992	0.975	1.71414e-37	ATN1	sc10
9.72035e-42	0.395071	0.649	0.379	1.75481e-37	FXYD6	sc10
1.2569e-41	0.415976	0.794	0.542	2.26908e-37	ECHDC2	sc10
1.33356e-41	0.252205	0.315	0.118	2.40747e-37	PLEKHN1	sc10
1.41433e-41	0.385059	0.598	0.34	2.55329e-37	TRPM4	sc10
1.51318e-41	0.398659	0.979	0.903	2.73174e-37	CTNND1	sc10
2.36838e-41	0.418743	0.925	0.778	4.27564e-37	C1orf122	sc10
2.59204e-41	0.412796	0.929	0.784	4.67941e-37	SEC22B	sc10
2.96357e-41	0.300137	0.417	0.184	5.35013e-37	BTBD11	sc10
3.2249e-41	0.369381	0.672	0.391	5.82192e-37	RMND1	sc10
3.25654e-41	0.379328	0.992	0.932	5.87904e-37	LENG8	sc10
3.41206e-41	0.400568	0.805	0.549	6.15979e-37	ADAMTSL4	sc10
4.12539e-41	0.40402	0.672	0.4	7.44757e-37	IRX3	sc10
4.67877e-41	0.336425	0.514	0.255	8.44659e-37	GPT2	sc10
4.84084e-41	0.335036	0.488	0.239	8.73916e-37	RASSF7	sc10
7.32071e-41	0.303488	0.405	0.178	1.32161e-36	MST1	sc10
8.52511e-41	0.320599	0.508	0.247	1.53904e-36	AKR1E2	sc10
9.44699e-41	0.3631	0.51	0.258	1.70547e-36	ENOX1	sc10
1.91375e-40	0.346479	0.949	0.835	3.45489e-36	TPM1	sc10
2.51948e-40	0.361988	0.63	0.356	4.54841e-36	KIAA1671	sc10
3.47095e-40	0.399509	0.726	0.461	6.2661e-36	AKTIP	sc10
4.69517e-40	0.40135	0.944	0.819	8.47619e-36	GRAMD1A	sc10
5.142e-40	0.336133	0.589	0.312	9.28285e-36	HK2	sc10
5.50752e-40	0.350013	0.602	0.335	9.94273e-36	SLC38A1	sc10
6.35056e-40	0.252934	1	1	1.14647e-35	MT-CO3	sc10
6.36015e-40	0.431847	0.833	0.624	1.1482e-35	EPB41L4A	sc10
9.01583e-40	0.370239	0.991	0.901	1.62763e-35	NTRK2	sc10
1.12008e-39	0.306846	1	0.995	2.02209e-35	TOMM7	sc10
1.3094e-39	0.292228	0.39	0.166	2.36387e-35	OMD	sc10
1.64517e-39	0.328187	0.441	0.209	2.97002e-35	ST14	sc10
1.70322e-39	0.374029	0.707	0.438	3.07482e-35	PKN3	sc10
2.06147e-39	0.412508	0.831	0.55	3.72157e-35	SRPX	sc10
2.23361e-39	0.427815	0.833	0.638	4.03234e-35	CTIF	sc10
2.65038e-39	0.416593	0.805	0.573	4.78473e-35	ANKLE2	sc10
3.4541e-39	0.385382	0.786	0.537	6.23569e-35	TRIB2	sc10
4.40843e-39	0.416259	0.886	0.713	7.95854e-35	TNFAIP1	sc10
4.69153e-39	0.435888	0.764	0.543	8.46963e-35	ZNF664	sc10
4.82865e-39	0.256991	0.326	0.129	8.71717e-35	CATSPERB	sc10
5.44503e-39	0.381517	0.857	0.604	9.82991e-35	DBN1	sc10
7.72361e-39	0.350467	0.996	0.955	1.39434e-34	LY6E	sc10
8.22244e-39	0.410852	0.826	0.605	1.4844e-34	TOB1	sc10
9.887e-39	0.378545	0.959	0.856	1.7849e-34	PTPA	sc10
1.05875e-38	0.41176	0.711	0.475	1.91135e-34	EAF1	sc10
1.18114e-38	0.314328	0.443	0.211	2.13231e-34	PCDHB13	sc10
1.27213e-38	0.377874	0.916	0.705	2.29657e-34	MECOM	sc10
1.32282e-38	0.262645	0.33	0.132	2.38809e-34	NHS	sc10
1.45856e-38	0.306476	1	0.987	2.63313e-34	FMOD	sc10
1.60973e-38	0.372525	0.705	0.445	2.90605e-34	MFSD6	sc10
2.07805e-38	0.380961	0.961	0.801	3.7515e-34	FGFR2	sc10
2.31525e-38	0.270142	1	0.998	4.17972e-34	SRGN	sc10
2.82256e-38	0.364647	0.957	0.866	5.09556e-34	HSP90AB1	sc10
3.59305e-38	0.396325	0.871	0.698	6.48653e-34	ZNF638	sc10
5.04219e-38	0.34829	0.619	0.354	9.10266e-34	TMEM54	sc10
1.89549e-37	0.385414	0.72	0.478	3.42193e-33	SPRY2	sc10
2.05079e-37	0.388941	0.741	0.5	3.70228e-33	PLCD3	sc10
2.445e-37	0.330675	1	0.989	4.41397e-33	RACK1	sc10
2.48826e-37	0.411701	0.872	0.68	4.49205e-33	SH3KBP1	sc10
2.51073e-37	0.368609	0.839	0.598	4.53263e-33	COX7A1	sc10
2.55636e-37	0.329515	0.497	0.254	4.61499e-33	BOK	sc10
3.51734e-37	0.286161	0.31	0.122	6.34985e-33	DIO3	sc10
4.06771e-37	0.339839	0.561	0.31	7.34344e-33	PLEKHH3	sc10
4.63311e-37	0.349297	0.987	0.9	8.36415e-33	MSI2	sc10
4.82622e-37	0.395049	0.775	0.542	8.71277e-33	PTPN14	sc10
4.86976e-37	0.386605	0.949	0.857	8.79138e-33	SOD1	sc10
5.48388e-37	0.398657	0.745	0.508	9.90005e-33	OST4	sc10
6.4479e-37	0.415779	0.786	0.558	1.16404e-32	CPD	sc10
7.51357e-37	0.382519	0.61	0.352	1.35643e-32	COL12A1	sc10
1.00263e-36	0.381526	0.916	0.763	1.81005e-32	TNS1	sc10
1.07357e-36	0.364688	0.961	0.873	1.93811e-32	SLC44A1	sc10
1.08787e-36	0.258911	0.417	0.191	1.96392e-32	SH2D4A	sc10
1.21391e-36	0.346826	0.512	0.267	2.19148e-32	MALL	sc10
1.546e-36	0.369851	0.94	0.818	2.79099e-32	PSMC5	sc10
1.96886e-36	0.41682	0.854	0.691	3.55438e-32	KSR1	sc10
2.39445e-36	0.313301	0.533	0.278	4.32271e-32	ROBO1	sc10
2.53133e-36	0.285276	0.407	0.187	4.56981e-32	KIF5C	sc10
2.54306e-36	0.288388	0.437	0.209	4.59099e-32	ARHGEF28	sc10
2.62588e-36	0.32195	0.49	0.251	4.7405e-32	RND3	sc10
2.7172e-36	0.350083	0.974	0.856	4.90536e-32	CRIM1	sc10
3.64083e-36	0.255014	0.334	0.139	6.57279e-32	TNFSF14	sc10
3.8065e-36	0.308769	0.992	0.961	6.87188e-32	PRDX2	sc10
4.81429e-36	0.366005	0.349	0.151	8.69123e-32	PCDH17	sc10
5.09692e-36	0.390663	0.872	0.668	9.20146e-32	TBC1D16	sc10
6.03412e-36	0.268962	0.366	0.161	1.08934e-31	LLGL2	sc10
8.90584e-36	0.334896	0.582	0.331	1.60777e-31	NEIL1	sc10
8.93659e-36	0.392262	0.741	0.496	1.61332e-31	PRKCI	sc10
8.9595e-36	0.375958	0.872	0.714	1.61746e-31	SYAP1	sc10
1.27654e-35	0.285964	0.435	0.21	2.30454e-31	HIGD1A	sc10
1.29102e-35	0.387311	0.745	0.506	2.33067e-31	ACVR1B	sc10
1.32998e-35	0.278962	0.396	0.182	2.40101e-31	PCDHGA6	sc10
1.54493e-35	0.299003	0.992	0.957	2.78907e-31	SPTSSA	sc10
1.56845e-35	0.346983	0.593	0.34	2.83152e-31	SH3RF2	sc10
1.68955e-35	0.380251	0.97	0.821	3.05014e-31	HAND2	sc10
2.14533e-35	0.432537	0.707	0.486	3.87296e-31	USP35	sc10
2.35386e-35	0.325982	0.477	0.245	4.24942e-31	EPS8L2	sc10
2.45984e-35	0.396626	0.749	0.526	4.44075e-31	PLEKHA4	sc10
2.83019e-35	0.365488	0.557	0.322	5.10933e-31	TUBG2	sc10
3.00409e-35	0.298265	0.507	0.265	5.42329e-31	CORO2A	sc10
3.06753e-35	0.292301	0.43	0.206	5.53782e-31	ACSS3	sc10
3.28975e-35	0.377363	0.914	0.761	5.93898e-31	PYGB	sc10
3.61126e-35	0.32406	0.989	0.95	6.51941e-31	STAT3	sc10
4.14053e-35	0.357023	0.644	0.385	7.4749e-31	FBLN7	sc10
5.49029e-35	0.381266	0.822	0.616	9.91163e-31	ARMCX2	sc10
5.7147e-35	0.289251	0.428	0.206	1.03167e-30	EPHA4	sc10
5.85681e-35	0.288401	0.456	0.226	1.05733e-30	RAPGEF4	sc10
6.52639e-35	0.263538	0.385	0.174	1.17821e-30	MPZL3	sc10
7.2402e-35	0.351283	0.989	0.928	1.30707e-30	CTTN	sc10
7.41474e-35	0.358779	0.61	0.372	1.33858e-30	DZIP1	sc10
9.69844e-35	0.3878	0.889	0.692	1.75086e-30	GATA2	sc10
1.28768e-34	0.344414	0.97	0.881	2.32464e-30	SMAD2	sc10
1.30528e-34	0.379553	0.754	0.517	2.35641e-30	SH3TC1	sc10
1.40978e-34	0.367736	0.651	0.405	2.54507e-30	JUP	sc10
1.47669e-34	0.336635	0.576	0.33	2.66586e-30	DNMBP	sc10
1.62555e-34	0.385842	0.854	0.657	2.93461e-30	SHB	sc10
1.66071e-34	0.355899	0.917	0.735	2.99807e-30	BOC	sc10
1.75823e-34	0.395928	0.867	0.677	3.17413e-30	SLC44A2	sc10
2.95918e-34	0.369648	0.867	0.681	5.34221e-30	PFN2	sc10
3.69076e-34	0.279414	0.456	0.228	6.66294e-30	REPS2	sc10
3.96191e-34	0.289681	0.497	0.259	7.15244e-30	DBNDD1	sc10
4.20362e-34	0.288667	0.398	0.188	7.58879e-30	SLC26A6	sc10
4.33902e-34	0.26804	0.432	0.208	7.83323e-30	CDS1	sc10
4.43542e-34	0.387283	0.756	0.531	8.00726e-30	LDLRAD3	sc10
4.53275e-34	0.31102	0.463	0.234	8.18297e-30	KIRREL3	sc10
4.92691e-34	0.326558	0.604	0.354	8.89456e-30	SLC25A29	sc10
5.83421e-34	0.325723	0.548	0.308	1.05325e-29	SPTLC3	sc10
5.96047e-34	0.347474	0.946	0.736	1.07604e-29	SERTAD4	sc10
6.13574e-34	0.400298	0.842	0.68	1.10769e-29	NECTIN2	sc10
7.10894e-34	0.328016	0.976	0.885	1.28338e-29	OSMR	sc10
8.41279e-34	0.264574	1	1	1.51876e-29	EEF2	sc10
1.20145e-33	0.301902	0.606	0.347	2.16898e-29	TST	sc10
1.32782e-33	0.291648	0.994	0.919	2.39712e-29	ELN	sc10
1.77493e-33	0.342306	0.983	0.879	3.20428e-29	PBX1	sc10
1.85932e-33	0.361424	0.615	0.384	3.35664e-29	VPS9D1	sc10
2.02806e-33	0.418158	0.722	0.502	3.66125e-29	SPRY4	sc10
2.32419e-33	0.346576	0.906	0.747	4.19585e-29	SLC9A3R2	sc10
2.55103e-33	0.322157	0.719	0.446	4.60537e-29	HSP90B1	sc10
2.75183e-33	0.367962	0.777	0.549	4.96788e-29	FNBP1L	sc10
3.29591e-33	0.361598	0.846	0.662	5.95011e-29	CHPF2	sc10
3.97101e-33	0.327799	0.593	0.35	7.16886e-29	LRFN4	sc10
4.53391e-33	0.297362	0.516	0.279	8.18507e-29	SMAGP	sc10
4.71284e-33	0.32554	0.503	0.276	8.5081e-29	OTUD3	sc10
4.98537e-33	0.35616	0.944	0.814	9.00009e-29	ABL1	sc10
7.22816e-33	0.315689	0.486	0.261	1.3049e-28	DHCR7	sc10
8.37192e-33	0.269752	0.433	0.214	1.51138e-28	SEC31B	sc10
9.8233e-33	0.355398	0.814	0.593	1.7734e-28	CDC42EP5	sc10
1.2025e-32	0.38291	0.846	0.658	2.17087e-28	MBD6	sc10
1.50547e-32	0.37682	0.861	0.704	2.71783e-28	TMEM165	sc10
1.81662e-32	0.328161	0.655	0.404	3.27954e-28	HNRNPK	sc10
1.91568e-32	0.352757	0.833	0.616	3.45838e-28	TNFRSF19	sc10
2.00248e-32	0.339058	0.632	0.39	3.61507e-28	EMP2	sc10
2.29289e-32	0.290222	0.996	0.986	4.13935e-28	CALR	sc10
3.28681e-32	0.270878	0.362	0.167	5.93368e-28	TRIB3	sc10
3.3598e-32	0.305167	0.505	0.276	6.06544e-28	PCDHB14	sc10
3.64284e-32	0.290128	0.488	0.258	6.57642e-28	IQCA1	sc10
3.85119e-32	0.318903	0.976	0.884	6.95256e-28	ZCCHC24	sc10
4.06387e-32	0.347918	0.801	0.569	7.33651e-28	ZNF521	sc10
4.19905e-32	0.369662	0.917	0.783	7.58055e-28	CD46	sc10
4.81185e-32	0.33421	0.565	0.327	8.68683e-28	CDC42EP2	sc10
6.78675e-32	0.344752	0.927	0.835	1.22521e-27	MIDN	sc10
7.10602e-32	0.339514	0.659	0.418	1.28285e-27	MYO6	sc10
7.32498e-32	0.293946	0.522	0.287	1.32238e-27	CDRT4	sc10
7.39871e-32	0.352854	0.707	0.487	1.33569e-27	EVA1C	sc10
8.171e-32	0.333333	0.951	0.832	1.47511e-27	GATA4	sc10
8.24854e-32	0.35363	0.814	0.591	1.48911e-27	TUSC3	sc10
1.10434e-31	0.369482	0.745	0.525	1.99367e-27	EML2	sc10
1.45091e-31	0.312221	0.63	0.381	2.61932e-27	KCNK15	sc10
1.6226e-31	0.361965	0.779	0.573	2.92929e-27	OCIAD2	sc10
1.8673e-31	0.361122	0.902	0.749	3.37104e-27	H2AFJ	sc10
1.87216e-31	0.342386	0.957	0.839	3.37981e-27	PDLIM7	sc10
2.10355e-31	0.28679	0.441	0.226	3.79754e-27	REC8	sc10
3.14142e-31	0.318185	0.677	0.424	5.6712e-27	GRAMD1B	sc10
3.35907e-31	0.336657	0.642	0.409	6.06413e-27	AP1G2	sc10
4.16364e-31	0.333758	0.632	0.392	7.51662e-27	HDAC4	sc10
4.73337e-31	0.351156	0.79	0.585	8.54515e-27	A4GALT	sc10
5.11025e-31	0.316572	0.981	0.862	9.22553e-27	METTL7A	sc10
5.74784e-31	0.338156	0.644	0.413	1.03766e-26	EBP	sc10
6.5479e-31	0.255589	1	0.998	1.18209e-26	LTBP3	sc10
1.25039e-30	0.339119	0.947	0.84	2.25733e-26	NET1	sc10
1.59174e-30	0.335035	0.916	0.767	2.87356e-26	PALM2-AKAP2	sc10
1.63126e-30	0.366094	0.818	0.629	2.94492e-26	BCAR1	sc10
1.65029e-30	0.264853	0.452	0.236	2.97926e-26	ZMYM5	sc10
1.70008e-30	0.342245	0.917	0.756	3.06916e-26	SKIL	sc10
1.93342e-30	0.348747	0.927	0.849	3.49041e-26	IER5L	sc10
1.98895e-30	0.333799	0.659	0.425	3.59065e-26	WTIP	sc10
3.36496e-30	0.353981	0.861	0.704	6.07477e-26	PILRB	sc10
3.55358e-30	0.353258	0.72	0.511	6.41527e-26	NAB2	sc10
5.2211e-30	0.376541	0.835	0.655	9.42566e-26	ORMDL3	sc10
5.38791e-30	0.346261	0.675	0.462	9.7268e-26	AIG1	sc10
5.84369e-30	0.351872	0.812	0.591	1.05496e-25	ENDOD1	sc10
5.91065e-30	0.284255	1	0.974	1.06705e-25	MRC2	sc10
7.05141e-30	0.273148	0.518	0.285	1.27299e-25	MYRIP	sc10
8.53223e-30	0.330363	0.929	0.785	1.54032e-25	ASAP2	sc10
8.63007e-30	0.335986	0.664	0.44	1.55799e-25	RHOD	sc10
9.72467e-30	0.334348	0.927	0.764	1.75559e-25	CHP1	sc10
1.10011e-29	0.353549	0.726	0.494	1.98602e-25	LSAMP	sc10
1.25399e-29	0.303685	0.54	0.319	2.26383e-25	PCNX2	sc10
1.40087e-29	0.325299	0.64	0.409	2.529e-25	DNAJC12	sc10
1.93328e-29	0.357893	0.827	0.648	3.49015e-25	HEBP2	sc10
2.76767e-29	0.298192	0.548	0.318	4.99647e-25	TEAD1	sc10
2.85167e-29	0.317205	0.642	0.411	5.14812e-25	ERCC6	sc10
3.35467e-29	0.327382	0.587	0.363	6.05619e-25	ARHGEF26	sc10
3.36009e-29	0.283172	0.514	0.288	6.06597e-25	SHROOM1	sc10
3.76001e-29	0.264818	0.998	0.981	6.78794e-25	FOXP1	sc10
4.43741e-29	0.344979	0.627	0.416	8.01086e-25	TSTA3	sc10
4.47813e-29	0.337921	0.677	0.45	8.08437e-25	MICALL2	sc10
4.92127e-29	0.333432	0.803	0.602	8.88436e-25	COQ4	sc10
5.0754e-29	0.335589	0.871	0.716	9.16262e-25	MDM2	sc10
5.71566e-29	0.302151	0.617	0.38	1.03185e-24	SCX	sc10
6.00239e-29	0.304	0.52	0.296	1.08361e-24	RIC3	sc10
6.80255e-29	0.328311	0.972	0.904	1.22806e-24	MIF	sc10
7.56122e-29	0.342225	0.677	0.454	1.36503e-24	GSE1	sc10
8.35409e-29	0.255985	0.394	0.197	1.50816e-24	MMP15	sc10
1.22138e-28	0.392563	0.801	0.614	2.20496e-24	RCN2	sc10
1.26259e-28	0.302049	0.749	0.497	2.27935e-24	KAZALD1	sc10
1.36343e-28	0.350818	0.835	0.656	2.4614e-24	CCDC71L	sc10
1.70975e-28	0.30366	0.998	0.941	3.08662e-24	MT-ND5	sc10
1.84013e-28	0.282778	0.452	0.245	3.32198e-24	SLC39A14	sc10
2.06607e-28	0.335348	0.737	0.527	3.72988e-24	PPARD	sc10
2.11441e-28	0.332057	0.886	0.736	3.81714e-24	FUT8	sc10
2.33164e-28	0.329422	0.777	0.567	4.20932e-24	SGCE	sc10
2.67012e-28	0.288073	0.97	0.939	4.82038e-24	BSG	sc10
2.82364e-28	0.314312	0.702	0.479	5.09753e-24	ARHGEF37	sc10
3.28346e-28	0.316299	0.698	0.472	5.92763e-24	HSPA1B	sc10
3.52089e-28	0.285656	0.518	0.298	6.35625e-24	BORCS5	sc10
3.56234e-28	0.270062	0.492	0.276	6.4311e-24	FAM174B	sc10
3.67713e-28	0.353594	0.722	0.508	6.63832e-24	KCTD17	sc10
4.16892e-28	0.336892	0.687	0.484	7.52616e-24	AHDC1	sc10
4.18506e-28	0.385073	0.771	0.577	7.5553e-24	BTBD19	sc10
4.25893e-28	0.272154	0.563	0.333	7.68866e-24	DHX32	sc10
4.45019e-28	0.304016	0.612	0.384	8.03393e-24	AASS	sc10
5.30352e-28	0.310938	0.908	0.76	9.57444e-24	BCL2L1	sc10
5.6339e-28	0.311574	0.638	0.409	1.01709e-23	INO80C	sc10
5.78805e-28	0.293178	0.704	0.455	1.04492e-23	RDH10	sc10
6.55239e-28	0.315214	0.702	0.487	1.1829e-23	GGCX	sc10
7.77764e-28	0.328547	0.841	0.678	1.4041e-23	PSENEN	sc10
8.93037e-28	0.335538	0.668	0.464	1.6122e-23	ZNF544	sc10
1.09603e-27	0.326008	0.869	0.695	1.97867e-23	ZKSCAN1	sc10
1.10067e-27	0.356454	0.522	0.31	1.98704e-23	SLC4A4	sc10
1.50239e-27	0.335338	0.705	0.488	2.71227e-23	MSTO1	sc10
1.51277e-27	0.338756	0.889	0.749	2.731e-23	JCAD	sc10
1.5308e-27	0.293522	0.998	0.947	2.76356e-23	MT-ND1	sc10
1.54357e-27	0.266862	0.989	0.948	2.78661e-23	EHD2	sc10
1.84384e-27	0.327975	0.884	0.742	3.32868e-23	PDIA3	sc10
1.95007e-27	0.304578	0.711	0.491	3.52047e-23	PLCG1	sc10
2.34043e-27	0.263957	0.994	0.981	4.22518e-23	SDF4	sc10
2.68858e-27	0.2691	0.97	0.905	4.85369e-23	ECE1	sc10
2.89991e-27	0.279221	0.538	0.321	5.23521e-23	ZDHHC21	sc10
3.26625e-27	0.462819	0.998	0.932	5.89655e-23	MT-ATP6	sc10
3.57006e-27	0.323391	0.758	0.55	6.44504e-23	FGF2	sc10
3.84731e-27	0.324411	0.936	0.842	6.94555e-23	NME3	sc10
4.47514e-27	0.322365	0.914	0.755	8.07897e-23	SMAD6	sc10
4.86738e-27	0.261744	0.702	0.448	8.78707e-23	PCDH1	sc10
5.44452e-27	0.267339	0.525	0.307	9.82898e-23	BTG3	sc10
6.21745e-27	0.320386	0.929	0.78	1.12244e-22	PDE1A	sc10
6.59004e-27	0.29209	0.972	0.893	1.1897e-22	TMCO3	sc10
7.33482e-27	0.301712	0.583	0.364	1.32415e-22	TGFBR3	sc10
9.95294e-27	0.261966	0.473	0.262	1.7968e-22	ZNF117	sc10
1.02509e-26	0.310946	0.593	0.382	1.85059e-22	SPSB2	sc10
1.19931e-26	0.296822	0.591	0.374	2.16512e-22	PVR	sc10
1.45178e-26	0.324408	0.916	0.797	2.6209e-22	STRAP	sc10
2.05032e-26	0.338088	0.779	0.593	3.70144e-22	WDR6	sc10
2.16928e-26	0.301144	0.689	0.47	3.91621e-22	MIB2	sc10
2.4199e-26	0.366776	0.698	0.497	4.36865e-22	ALOX5AP	sc10
2.46159e-26	0.293702	0.734	0.503	4.4439e-22	GPRC5C	sc10
2.49228e-26	0.321376	0.839	0.661	4.49932e-22	IMPDH2	sc10
2.63688e-26	0.319628	0.951	0.852	4.76037e-22	MICAL2	sc10
2.74691e-26	0.250186	0.417	0.222	4.959e-22	EVC2	sc10
3.36621e-26	0.312782	0.707	0.5	6.07703e-22	BIN3	sc10
3.49915e-26	0.314365	0.784	0.585	6.31702e-22	SMARCD2	sc10
3.58974e-26	0.277764	0.473	0.27	6.48055e-22	CTPS1	sc10
4.29733e-26	0.34073	0.917	0.805	7.75798e-22	BAG1	sc10
4.30698e-26	0.265682	0.531	0.316	7.77538e-22	SPRED2	sc10
4.69989e-26	0.327775	0.795	0.62	8.48471e-22	CREB3	sc10
4.96729e-26	0.323764	0.63	0.428	8.96744e-22	FTSJ3	sc10
7.52463e-26	0.291306	0.976	0.879	1.35842e-21	AK1	sc10
7.58974e-26	0.280375	0.503	0.296	1.37018e-21	SFI1	sc10
8.83556e-26	0.324365	0.64	0.43	1.59508e-21	SPHK1	sc10
9.633e-26	0.30505	0.886	0.741	1.73904e-21	CUX1	sc10
1.0746e-25	0.298042	0.94	0.846	1.93998e-21	PAFAH1B2	sc10
1.13397e-25	0.264746	0.467	0.262	2.04716e-21	HS3ST1	sc10
1.24702e-25	0.306838	0.788	0.587	2.25124e-21	CRELD1	sc10
1.53254e-25	0.284279	0.501	0.298	2.76669e-21	OSBPL5	sc10
1.67135e-25	0.250823	0.373	0.19	3.01729e-21	CITED4	sc10
1.67508e-25	0.295356	0.672	0.458	3.02402e-21	EFNA1	sc10
1.87588e-25	0.286574	0.632	0.417	3.38653e-21	TXNDC17	sc10
1.88395e-25	0.31663	0.719	0.518	3.40109e-21	PGM2	sc10
1.94378e-25	0.263497	0.533	0.317	3.50911e-21	TUBA4A	sc10
2.08225e-25	0.31567	0.91	0.761	3.75909e-21	ACO1	sc10
2.24655e-25	0.309088	0.704	0.487	4.05569e-21	TIA1	sc10
2.26429e-25	0.316269	0.835	0.661	4.08773e-21	TNRC18	sc10
2.56535e-25	0.269301	0.478	0.278	4.63123e-21	GK5	sc10
2.59412e-25	0.309335	0.625	0.419	4.68317e-21	SFPQ	sc10
2.8196e-25	0.299299	0.582	0.373	5.09022e-21	RAD21	sc10
3.11736e-25	0.268457	0.983	0.922	5.62777e-21	CDC42SE1	sc10
3.31384e-25	0.305998	0.957	0.849	5.98247e-21	MGAT4B	sc10
3.42266e-25	0.270704	0.522	0.314	6.17893e-21	ICA1	sc10
4.51844e-25	0.260708	0.484	0.278	8.15715e-21	CNTNAP1	sc10
4.99629e-25	0.283628	0.961	0.883	9.0198e-21	GNAQ	sc10
5.76392e-25	0.307014	0.724	0.517	1.04056e-20	TMOD1	sc10
6.17548e-25	0.280252	0.51	0.309	1.11486e-20	BRSK1	sc10
7.05142e-25	0.309592	0.865	0.731	1.27299e-20	USP48	sc10
7.18174e-25	0.254603	0.445	0.25	1.29652e-20	UPRT	sc10
7.26634e-25	0.278942	0.94	0.722	1.31179e-20	AKR1C2	sc10
8.31757e-25	0.30438	0.863	0.713	1.50157e-20	MGST2	sc10
8.68618e-25	0.255476	0.467	0.266	1.56812e-20	CMTM8	sc10
9.1782e-25	0.310714	0.833	0.671	1.65694e-20	DNAJC15	sc10
9.78897e-25	0.311758	0.867	0.727	1.7672e-20	SNRNP70	sc10
1.1829e-24	0.307717	0.837	0.659	2.13549e-20	ITPR1	sc10
1.25415e-24	0.325892	0.779	0.602	2.26412e-20	MAP2K3	sc10
1.42917e-24	0.303482	0.741	0.546	2.58008e-20	ARFIP2	sc10
1.57788e-24	0.282137	0.921	0.796	2.84854e-20	GJA1	sc10
1.69654e-24	0.281461	0.715	0.493	3.06277e-20	NHSL1	sc10
1.75462e-24	0.320907	0.85	0.69	3.16761e-20	BEX4	sc10
1.96032e-24	0.277616	0.439	0.252	3.53896e-20	TMEM238	sc10
1.96601e-24	0.281909	0.966	0.901	3.54923e-20	MAT2A	sc10
1.99447e-24	0.25585	0.525	0.316	3.60061e-20	ARMT1	sc10
2.87889e-24	0.293067	0.702	0.491	5.19726e-20	TANC2	sc10
3.40103e-24	0.279016	0.857	0.662	6.13988e-20	SNCA	sc10
3.76392e-24	0.318878	0.854	0.671	6.795e-20	MPHOSPH8	sc10
3.78666e-24	0.285599	0.94	0.814	6.83605e-20	MPRIP	sc10
3.98613e-24	0.311896	0.741	0.543	7.19616e-20	MYC	sc10
4.31186e-24	0.296015	0.779	0.599	7.7842e-20	GAB2	sc10
4.43343e-24	0.298168	0.657	0.452	8.00368e-20	SH3PXD2B	sc10
5.43071e-24	0.27753	0.638	0.431	9.80407e-20	SKAP2	sc10
6.11621e-24	0.271172	0.964	0.873	1.10416e-19	H3F3B	sc10
6.34333e-24	0.283744	0.606	0.397	1.14516e-19	SELENOO	sc10
6.57801e-24	0.257606	0.998	0.967	1.18753e-19	WWTR1	sc10
6.66353e-24	0.338917	0.777	0.624	1.20297e-19	RGL2	sc10
7.87085e-24	0.322136	0.754	0.586	1.42092e-19	PRUNE2	sc10
8.61781e-24	0.292729	0.906	0.775	1.55577e-19	ZBTB38	sc10
8.76038e-24	0.278417	0.612	0.401	1.58151e-19	FAXDC2	sc10
8.79941e-24	0.296539	0.79	0.607	1.58856e-19	CANT1	sc10
9.22905e-24	0.273658	0.606	0.389	1.66612e-19	TSC22D1	sc10
1.0154e-23	0.29643	0.842	0.654	1.8331e-19	LOXL1	sc10
1.02577e-23	0.253725	0.996	0.971	1.85181e-19	CALU	sc10
1.07805e-23	0.270798	0.734	0.519	1.94621e-19	DAAM1	sc10
1.35713e-23	0.288032	0.968	0.863	2.45003e-19	CHMP2A	sc10
1.42821e-23	0.3056	0.876	0.74	2.57834e-19	RBMS3	sc10
1.70514e-23	0.31111	0.767	0.58	3.07829e-19	NUDT5	sc10
1.81827e-23	0.30829	0.724	0.55	3.28252e-19	AAGAB	sc10
1.88065e-23	0.261352	0.57	0.363	3.39513e-19	ZSWIM7	sc10
1.9134e-23	0.272762	0.561	0.361	3.45426e-19	AGER	sc10
2.04506e-23	0.272061	0.942	0.866	3.69194e-19	TMCO1	sc10
2.07139e-23	0.311097	0.807	0.636	3.73948e-19	FMNL2	sc10
2.12979e-23	0.307694	0.878	0.732	3.84491e-19	INTS11	sc10
2.33288e-23	0.270857	0.638	0.427	4.21155e-19	ZNF462	sc10
2.72073e-23	0.299471	0.792	0.614	4.91174e-19	RNF19A	sc10
2.91762e-23	0.294063	0.674	0.475	5.26717e-19	NR2F6	sc10
3.40807e-23	0.309024	0.839	0.682	6.1526e-19	LUC7L	sc10
3.58241e-23	0.259693	0.987	0.922	6.46732e-19	C11orf58	sc10
3.67282e-23	0.285147	0.572	0.378	6.63055e-19	EPB41L1	sc10
3.72251e-23	0.25594	0.55	0.338	6.72025e-19	ITPRIP	sc10
3.73878e-23	0.295361	0.516	0.319	6.74962e-19	SLC11A1	sc10
3.77258e-23	0.256783	0.471	0.278	6.81064e-19	KYAT3	sc10
3.81658e-23	0.278203	0.454	0.272	6.89008e-19	ZNF69	sc10
4.35039e-23	0.300368	0.782	0.62	7.85376e-19	TRIM4	sc10
4.5958e-23	0.327657	0.788	0.617	8.29679e-19	RHOJ	sc10
4.97681e-23	0.285918	0.651	0.457	8.98463e-19	NR1D2	sc10
5.50749e-23	0.31067	0.814	0.637	9.94267e-19	HDAC7	sc10
6.08405e-23	0.296655	0.863	0.719	1.09835e-18	SELENOS	sc10
6.21032e-23	0.267049	0.636	0.426	1.12115e-18	NF1	sc10
6.38969e-23	0.259548	0.591	0.378	1.15353e-18	RCAN3	sc10
7.38872e-23	0.285586	0.871	0.696	1.33389e-18	HK1	sc10
7.69063e-23	0.292695	0.865	0.724	1.38839e-18	CANX	sc10
7.86561e-23	0.260609	1	0.927	1.41998e-18	CALB2	sc10
8.29803e-23	0.289294	0.685	0.482	1.49804e-18	EVC	sc10
8.59802e-23	0.297375	0.938	0.798	1.5522e-18	CAV2	sc10
8.64227e-23	0.250556	0.463	0.271	1.56019e-18	CALHM5	sc10
9.05263e-23	0.277199	0.6	0.399	1.63427e-18	PCK2	sc10
9.68039e-23	0.292429	0.801	0.617	1.7476e-18	APEH	sc10
9.68355e-23	0.284481	0.809	0.632	1.74817e-18	STX5	sc10
1.04952e-22	0.274897	0.649	0.443	1.8947e-18	CAPRIN2	sc10
1.15834e-22	0.312489	0.822	0.668	2.09115e-18	SETD5	sc10
1.3343e-22	0.309082	0.786	0.635	2.40882e-18	BCL9L	sc10
1.33525e-22	0.286542	0.837	0.665	2.41052e-18	ZRANB2	sc10
1.58654e-22	0.298984	0.726	0.527	2.86417e-18	NOMO1	sc10
1.62601e-22	0.261235	0.452	0.266	2.93544e-18	PHKA1	sc10
1.7594e-22	0.251527	0.976	0.898	3.17624e-18	LHFPL6	sc10
1.81328e-22	0.268177	0.989	0.921	3.27351e-18	LMAN2	sc10
2.15956e-22	0.280736	0.709	0.507	3.89866e-18	RSPRY1	sc10
2.20001e-22	0.29878	0.769	0.586	3.97168e-18	SRSF11	sc10
2.22743e-22	0.265841	0.715	0.501	4.02118e-18	NT5E	sc10
2.70587e-22	0.273503	0.619	0.421	4.88491e-18	BICD1	sc10
2.74422e-22	0.29071	0.897	0.751	4.95414e-18	SUSD6	sc10
2.79438e-22	0.295963	0.792	0.614	5.04469e-18	SEC61G	sc10
2.85537e-22	0.270091	0.587	0.375	5.15481e-18	GALNT18	sc10
3.47903e-22	0.256572	0.636	0.422	6.28068e-18	OXCT1	sc10
3.72304e-22	0.290552	0.797	0.622	6.72121e-18	FARP1	sc10
3.95304e-22	0.308221	0.775	0.606	7.13642e-18	TSPYL2	sc10
4.86644e-22	0.268767	0.947	0.847	8.78539e-18	MDFIC	sc10
4.96857e-22	0.293341	0.856	0.732	8.96976e-18	PGRMC2	sc10
5.00191e-22	0.260886	0.544	0.345	9.02994e-18	LRBA	sc10
5.45531e-22	0.284637	0.72	0.53	9.84848e-18	NOSIP	sc10
5.99609e-22	0.294046	0.824	0.652	1.08247e-17	PPP2R5B	sc10
6.15455e-22	0.2767	0.848	0.696	1.11108e-17	SPATA20	sc10
6.69183e-22	0.258199	0.951	0.874	1.20808e-17	MANF	sc10
6.90921e-22	0.259523	0.645	0.441	1.24732e-17	JPT2	sc10
7.10837e-22	0.290414	0.657	0.474	1.28327e-17	SPIDR	sc10
7.26163e-22	0.297235	0.792	0.625	1.31094e-17	ARIH2	sc10
7.48534e-22	0.269608	0.67	0.468	1.35133e-17	SLC7A5	sc10
7.55716e-22	0.307215	0.597	0.408	1.36429e-17	PPA1	sc10
7.68387e-22	0.285502	0.816	0.652	1.38717e-17	POLDIP2	sc10
7.90216e-22	0.258746	0.677	0.464	1.42658e-17	SLC16A4	sc10
8.13703e-22	0.257006	0.518	0.324	1.46898e-17	GCNT1	sc10
8.37692e-22	0.281132	0.765	0.572	1.51229e-17	SLC33A1	sc10
1.10712e-21	0.259526	0.976	0.902	1.99868e-17	CSNK1D	sc10
1.26082e-21	0.2769	0.719	0.511	2.27616e-17	RETSAT	sc10
1.26368e-21	0.266697	0.91	0.76	2.28132e-17	ARID5B	sc10
1.26941e-21	0.298533	0.899	0.812	2.29167e-17	LUC7L2	sc10
1.27358e-21	0.255108	0.972	0.935	2.2992e-17	LRP10	sc10
1.38349e-21	0.276035	0.889	0.733	2.49762e-17	GINM1	sc10
1.85002e-21	0.3104	0.762	0.611	3.33985e-17	KIFC3	sc10
1.86946e-21	0.276964	0.947	0.861	3.37494e-17	CALM2	sc10
1.90428e-21	0.264284	0.807	0.637	3.43779e-17	TM2D1	sc10
1.90981e-21	0.270339	0.932	0.851	3.44779e-17	PSMB1	sc10
2.09083e-21	0.277177	0.79	0.593	3.77458e-17	TRIM2	sc10
2.15022e-21	0.29215	0.619	0.435	3.8818e-17	GOT2	sc10
2.3843e-21	0.278384	0.705	0.511	4.30439e-17	NDUFB1	sc10
2.45845e-21	0.288285	0.85	0.745	4.43824e-17	GFPT1	sc10
2.72088e-21	0.272052	0.634	0.43	4.912e-17	DEPTOR	sc10
2.83275e-21	0.290384	0.614	0.423	5.11395e-17	NOL4L	sc10
2.86839e-21	0.30438	0.833	0.684	5.17831e-17	LBH	sc10
2.92934e-21	0.29269	0.827	0.69	5.28834e-17	BTF3L4	sc10
3.00874e-21	0.285257	0.812	0.664	5.43168e-17	WDFY1	sc10
3.57701e-21	0.267739	0.608	0.417	6.45757e-17	CADPS2	sc10
3.63175e-21	0.277098	0.809	0.631	6.5564e-17	IP6K2	sc10
4.59231e-21	0.256172	0.826	0.61	8.29049e-17	PLK2	sc10
4.60947e-21	0.260829	0.456	0.28	8.32147e-17	XRRA1	sc10
4.93584e-21	0.282752	0.608	0.426	8.91068e-17	TRIM26	sc10
6.05302e-21	0.289415	0.702	0.513	1.09275e-16	GBA2	sc10
6.92303e-21	0.278604	0.827	0.663	1.24981e-16	GHITM	sc10
7.53067e-21	0.275691	0.876	0.752	1.35951e-16	KLF3	sc10
8.24072e-21	0.269193	0.634	0.435	1.4877e-16	RTKN	sc10
9.42609e-21	0.33241	0.797	0.644	1.70169e-16	TMED10	sc10
9.76974e-21	0.271319	0.895	0.73	1.76373e-16	LGR4	sc10
1.05581e-20	0.279125	0.779	0.6	1.90605e-16	SPSB3	sc10
1.09097e-20	0.263157	0.583	0.388	1.96952e-16	SSX2IP	sc10
1.36681e-20	0.322725	0.78	0.634	2.4675e-16	UQCRQ	sc10
1.46305e-20	0.291722	0.914	0.819	2.64124e-16	KDM5C	sc10
1.5422e-20	0.261703	0.797	0.601	2.78414e-16	FGFRL1	sc10
1.63062e-20	0.272109	0.702	0.51	2.94375e-16	PRPF3	sc10
1.68989e-20	0.252526	0.627	0.42	3.05076e-16	ADGRL2	sc10
1.72901e-20	0.288453	0.707	0.526	3.12138e-16	PDK3	sc10
1.86333e-20	0.274936	0.69	0.503	3.36387e-16	RAB29	sc10
1.95662e-20	0.262263	0.533	0.35	3.53228e-16	OGFOD1	sc10
2.37931e-20	0.30646	0.73	0.571	4.29537e-16	MAEA	sc10
2.5027e-20	0.262919	0.653	0.458	4.51813e-16	ETV5	sc10
2.53656e-20	0.266793	0.66	0.482	4.57925e-16	PLA2G12A	sc10
2.60889e-20	0.259101	0.54	0.356	4.70983e-16	ITPKC	sc10
2.84449e-20	0.292748	0.752	0.602	5.13516e-16	KPNA4	sc10
3.04788e-20	0.25931	0.614	0.425	5.50234e-16	TTC19	sc10
3.11925e-20	0.257461	0.769	0.577	5.63119e-16	PHLDA3	sc10
3.19007e-20	0.254104	0.955	0.869	5.75904e-16	POLR2A	sc10
3.53611e-20	0.260418	0.651	0.457	6.38373e-16	RARG	sc10
3.58344e-20	0.289735	0.595	0.411	6.46918e-16	RAPGEF5	sc10
3.60968e-20	0.291135	0.647	0.473	6.51656e-16	RAB3D	sc10
4.23534e-20	0.280668	0.839	0.703	7.64606e-16	OCIAD1	sc10
4.60416e-20	0.285863	0.846	0.683	8.3119e-16	CYSTM1	sc10
4.76516e-20	0.27981	0.771	0.604	8.60254e-16	WASHC3	sc10
5.21156e-20	0.251632	0.531	0.342	9.40842e-16	NUDT2	sc10
5.51315e-20	0.274957	0.895	0.816	9.95288e-16	SPG7	sc10
5.58156e-20	0.250181	0.668	0.466	1.00764e-15	SLC35A1	sc10
5.88437e-20	0.256634	0.565	0.375	1.06231e-15	SCRN3	sc10
5.90082e-20	0.265256	0.544	0.364	1.06528e-15	PLXNA3	sc10
6.06008e-20	0.256074	0.653	0.46	1.09403e-15	MAP1LC3A	sc10
6.35355e-20	0.291342	0.792	0.646	1.14701e-15	ETV6	sc10
8.7113e-20	0.266754	0.786	0.61	1.57265e-15	P4HTM	sc10
9.22555e-20	0.274017	0.867	0.736	1.66549e-15	GRHPR	sc10
9.68064e-20	0.265892	0.722	0.531	1.74765e-15	INPP5B	sc10
1.05269e-19	0.256634	0.822	0.668	1.90042e-15	HMGN1	sc10
1.06188e-19	0.259929	0.856	0.679	1.91701e-15	SCN1B	sc10
1.28877e-19	0.266218	0.934	0.814	2.32662e-15	NAA38	sc10
1.32586e-19	0.253627	0.537	0.352	2.39357e-15	DLG5	sc10
1.74934e-19	0.278914	0.782	0.635	3.15808e-15	FBXO9	sc10
1.85116e-19	0.255236	0.895	0.736	3.3419e-15	RAB34	sc10
1.90588e-19	0.267704	0.644	0.46	3.44068e-15	TAF13	sc10
2.31441e-19	0.26156	0.912	0.801	4.1782e-15	UQCRC1	sc10
2.54427e-19	0.281822	0.666	0.506	4.59317e-15	LRRC59	sc10
2.75191e-19	0.265967	0.878	0.744	4.96803e-15	CYTH2	sc10
2.78208e-19	0.286193	0.621	0.446	5.02249e-15	ZNF444	sc10
2.82384e-19	0.270651	0.73	0.557	5.09788e-15	DNAJC10	sc10
3.02974e-19	0.25373	0.555	0.373	5.46959e-15	PTS	sc10
3.13854e-19	0.26966	0.69	0.511	5.66601e-15	RARS	sc10
3.23232e-19	0.272317	0.655	0.482	5.83531e-15	SGSM3	sc10
3.55321e-19	0.27423	0.771	0.605	6.41462e-15	MYO1C	sc10
3.69884e-19	0.263311	0.88	0.771	6.67752e-15	BCAP31	sc10
3.81471e-19	0.261429	0.73	0.538	6.8867e-15	SLC39A13	sc10
4.45408e-19	0.264197	0.677	0.49	8.04094e-15	EDF1	sc10
4.90082e-19	0.263559	0.837	0.698	8.84745e-15	NXF1	sc10
5.93469e-19	0.267108	0.769	0.584	1.07139e-14	SNRK	sc10
6.69044e-19	0.258224	0.576	0.399	1.20782e-14	TAF1D	sc10
7.60257e-19	0.260349	0.741	0.577	1.37249e-14	PLP2	sc10
8.65575e-19	0.256664	0.812	0.658	1.56262e-14	CREBZF	sc10
1.12421e-18	0.261818	0.85	0.693	2.02955e-14	TRIP6	sc10
1.38976e-18	0.250235	0.797	0.636	2.50894e-14	NME1	sc10
1.58737e-18	0.253317	0.696	0.52	2.86567e-14	TNRC6C	sc10
1.65917e-18	0.259345	0.865	0.746	2.9953e-14	NACC2	sc10
2.01587e-18	0.261758	0.63	0.444	3.63924e-14	NRBP2	sc10
2.53722e-18	0.2684	0.85	0.725	4.58044e-14	SND1	sc10
3.36328e-18	0.258937	0.76	0.597	6.07173e-14	ERGIC1	sc10
3.57304e-18	0.255544	0.69	0.515	6.45041e-14	ZFYVE9	sc10
3.96898e-18	0.284385	0.715	0.538	7.1652e-14	PDIA5	sc10
4.01535e-18	0.265435	0.711	0.552	7.24891e-14	DNAJB12	sc10
4.11968e-18	0.253417	0.728	0.561	7.43725e-14	TES	sc10
4.2447e-18	0.26779	0.679	0.504	7.66296e-14	KAT6B	sc10
4.42367e-18	0.252009	0.812	0.641	7.98606e-14	PRICKLE2	sc10
4.44646e-18	0.258291	0.807	0.66	8.0272e-14	TMED3	sc10
4.50615e-18	0.250412	0.812	0.665	8.13495e-14	TMEM98	sc10
4.89437e-18	0.252133	0.754	0.583	8.8358e-14	CNIH1	sc10
5.75161e-18	0.258684	0.642	0.475	1.03834e-13	SCMH1	sc10
5.83811e-18	0.25161	0.925	0.82	1.05395e-13	ARHGEF2	sc10
5.97188e-18	0.269	0.807	0.622	1.0781e-13	HYAL2	sc10
6.44357e-18	0.267698	0.872	0.745	1.16326e-13	CLCN3	sc10
6.48692e-18	0.285236	0.739	0.597	1.17108e-13	SUGP2	sc10
7.40715e-18	0.255675	0.773	0.615	1.33721e-13	TMEM134	sc10
9.7607e-18	0.2541	0.726	0.56	1.7621e-13	MED15	sc10
1.3043e-17	0.26603	0.876	0.774	2.35466e-13	TRA2A	sc10
2.14503e-17	0.252453	0.692	0.514	3.87243e-13	GRB10	sc10
2.18088e-17	0.25716	0.73	0.577	3.93714e-13	ZFC3H1	sc10
2.31492e-17	0.256961	0.681	0.515	4.17913e-13	STOML2	sc10
2.49033e-17	0.259888	0.844	0.702	4.49578e-13	PLEKHA2	sc10
2.5831e-17	0.251981	0.824	0.676	4.66327e-13	DDX6	sc10
2.96318e-17	0.260892	0.764	0.612	5.34942e-13	SEC24C	sc10
2.97184e-17	0.255154	0.85	0.725	5.36507e-13	ATXN2	sc10
3.14108e-17	0.264663	0.797	0.657	5.67059e-13	DDRGK1	sc10
3.21195e-17	0.407805	0.477	0.317	5.79853e-13	PLVAP	sc10
3.32351e-17	0.271157	0.818	0.683	5.99994e-13	IRF3	sc10
4.01363e-17	0.255975	0.66	0.494	7.2458e-13	DCXR	sc10
4.18817e-17	0.255352	0.735	0.58	7.5609e-13	PRAF2	sc10
5.07916e-17	0.251845	0.745	0.598	9.16941e-13	SH2B1	sc10
9.47357e-17	0.264076	0.908	0.793	1.71026e-12	RBM6	sc10
1.1474e-16	0.264701	0.64	0.487	2.07141e-12	TUBGCP6	sc10
1.15772e-16	0.29458	0.415	0.264	2.09004e-12	TP53I11	sc10
1.17669e-16	0.266549	0.822	0.701	2.12427e-12	CIB1	sc10
1.28124e-16	0.25196	0.805	0.657	2.31302e-12	ATP1B3	sc10
1.55285e-16	0.263834	0.835	0.72	2.80335e-12	MTA1	sc10
1.66424e-16	0.25243	0.657	0.499	3.00445e-12	YME1L1	sc10
1.86512e-16	0.258568	0.709	0.556	3.3671e-12	SCAP	sc10
3.69751e-16	0.266283	0.711	0.557	6.67512e-12	PTBP1	sc10
5.5546e-16	0.258007	0.642	0.469	1.00277e-11	NAPRT	sc10
1.12399e-15	0.266295	0.771	0.65	2.02915e-11	CBX3	sc10
3.49017e-15	0.252895	0.687	0.536	6.3008e-11	AKAP8L	sc10
3.61439e-15	0.250151	0.649	0.5	6.52506e-11	PIP5K1A	sc10
0	2.30289	0.922	0.263	0	PTGDS	sc11
0	2.25009	0.728	0.112	0	CXCL14	sc11
0	2.08205	0.984	0.456	0	FBLN1	sc11
0	1.96661	0.893	0.125	0	CCL19	sc11
0	1.75277	0.712	0.102	0	MFAP5	sc11
0	1.74687	0.922	0.189	0	DPT	sc11
0	1.73888	0.905	0.209	0	PODN	sc11
0	1.3425	0.782	0.15	0	OGN	sc11
0	1.11746	0.661	0.085	0	ISM1	sc11
0	0.97821	0.696	0.109	0	ADAM33	sc11
0	0.966683	0.642	0.093	0	FMO2	sc11
0	0.898548	0.652	0.089	0	SVEP1	sc11
0	0.816952	0.611	0.081	0	OSR2	sc11
0	0.764736	0.502	0.044	0	SCARA5	sc11
8.60385e-308	1.39898	0.877	0.23	1.55325e-303	STEAP4	sc11
8.9759e-308	2.10049	0.992	0.407	1.62042e-303	COL14A1	sc11
2.83673e-306	1.28453	0.714	0.135	5.12115e-302	CEMIP	sc11
4.22748e-291	2.26461	0.994	0.476	7.63187e-287	LUM	sc11
1.68734e-282	2.32269	0.994	0.591	3.04616e-278	DCN	sc11
3.64298e-281	2.11616	0.518	0.072	6.57667e-277	CCL21	sc11
6.31191e-281	1.22964	0.883	0.229	1.13949e-276	GUCY1A1	sc11
1.97401e-278	1.15065	0.759	0.176	3.56369e-274	CD248	sc11
5.1308e-275	1.54396	0.831	0.203	9.26263e-271	AGT	sc11
1.57443e-267	2.05735	0.996	0.668	2.84232e-263	SERPINF1	sc11
1.93579e-267	1.19862	0.708	0.154	3.49468e-263	CRLF1	sc11
8.66544e-259	2.17499	0.994	0.597	1.56437e-254	TNXB	sc11
4.16897e-258	1.54831	0.947	0.35	7.52624e-254	PCOLCE	sc11
2.63178e-251	1.43935	0.747	0.174	4.75116e-247	ASPN	sc11
2.45135e-240	0.610397	0.49	0.072	4.42542e-236	NLGN4X	sc11
1.52181e-239	1.0279	0.757	0.183	2.74732e-235	TMEM119	sc11
3.80807e-235	0.566847	0.449	0.062	6.87471e-231	ABCA10	sc11
1.80091e-230	0.71539	0.512	0.083	3.25118e-226	CILP2	sc11
3.66441e-230	1.83852	0.996	0.589	6.61536e-226	AEBP1	sc11
1.26968e-223	1.27	0.751	0.208	2.29216e-219	CRISPLD2	sc11
1.14416e-218	0.671883	0.551	0.1	2.06554e-214	OSR1	sc11
1.31915e-217	0.665207	0.518	0.091	2.38146e-213	COL4A4	sc11
1.68104e-216	0.853182	0.626	0.135	3.03478e-212	NGFR	sc11
1.42358e-214	1.71074	0.996	0.928	2.56998e-210	COL6A1	sc11
8.60796e-213	1.14236	0.858	0.291	1.554e-208	SOD3	sc11
2.68424e-205	1.48119	1	0.953	4.84586e-201	COL6A2	sc11
3.54003e-200	1.09348	0.807	0.266	6.39081e-196	COL16A1	sc11
5.39639e-198	1.19425	0.986	0.74	9.74211e-194	PTPRS	sc11
1.53049e-197	0.648937	0.521	0.099	2.76299e-193	ADRA2A	sc11
4.77292e-194	0.517781	0.482	0.084	8.61656e-190	VGLL3	sc11
6.63651e-193	2.00832	0.998	0.842	1.19809e-188	COL1A1	sc11
1.21174e-192	1.50943	0.965	0.47	2.18755e-188	SPARCL1	sc11
1.92971e-192	1.28404	0.998	0.949	3.48371e-188	CXCL12	sc11
1.31695e-191	0.888222	0.636	0.16	2.37749e-187	GALNT15	sc11
1.85418e-191	2.69947	0.763	0.27	3.34736e-187	COMP	sc11
3.02121e-191	0.837957	0.634	0.154	5.45419e-187	SPON2	sc11
3.63446e-189	0.546265	0.426	0.068	6.56129e-185	CHRDL1	sc11
5.07154e-187	0.841152	0.652	0.159	9.15566e-183	LMOD1	sc11
7.59374e-187	0.748563	0.527	0.105	1.3709e-182	ITGBL1	sc11
5.90218e-185	0.996013	1	0.953	1.06552e-180	SERPING1	sc11
1.10756e-184	1.38793	0.994	0.724	1.99948e-180	MYL9	sc11
2.76218e-180	1.23178	0.881	0.357	4.98657e-176	INMT	sc11
1.89497e-173	0.481239	0.391	0.062	3.421e-169	TCF21	sc11
7.99471e-171	0.687031	0.572	0.136	1.44328e-166	ABI3BP	sc11
4.21718e-168	1.25164	0.84	0.313	7.61328e-164	NOTCH3	sc11
1.10785e-166	0.814944	1	0.993	2e-162	C1S	sc11
2.21137e-166	0.539869	0.319	0.043	3.99218e-162	DNASE1L3	sc11
5.64795e-163	0.452715	0.372	0.059	1.01962e-158	ADGRD1	sc11
1.953e-160	0.54427	0.426	0.079	3.52575e-156	HMCN2	sc11
7.32651e-160	0.897182	0.79	0.278	1.32266e-155	FGF7	sc11
1.58357e-159	1.10164	0.924	0.496	2.85881e-155	PDGFRB	sc11
2.90882e-157	0.987081	0.998	0.914	5.25129e-153	CALD1	sc11
4.37181e-156	0.920552	0.763	0.27	7.89243e-152	ADAMTS2	sc11
9.29174e-154	1.68002	0.99	0.753	1.67744e-149	IGHG1	sc11
6.77466e-151	0.882935	0.759	0.257	1.22303e-146	SMOC2	sc11
1.24514e-150	0.502693	0.43	0.084	2.24784e-146	TMEM59L	sc11
1.54376e-149	0.946374	0.786	0.311	2.78696e-145	ISLR	sc11
1.4893e-147	1.70642	0.996	0.86	2.68863e-143	IGKC	sc11
2.38925e-146	1.17368	0.998	0.927	4.31331e-142	TAGLN	sc11
8.33416e-146	0.996005	0.979	0.691	1.50457e-141	FBLN5	sc11
6.26469e-145	1.2122	0.677	0.218	1.13096e-140	SFRP2	sc11
4.71587e-144	0.380134	0.296	0.042	8.51356e-140	GDF10	sc11
5.73741e-144	1.21456	0.975	0.728	1.03577e-139	THBS2	sc11
8.77787e-144	0.871365	0.862	0.391	1.58467e-139	SETBP1	sc11
5.39918e-143	0.314656	0.255	0.031	9.74715e-139	TCF23	sc11
3.17641e-142	0.427257	0.397	0.075	5.73438e-138	PCDH18	sc11
1.4376e-141	0.68653	0.638	0.191	2.5953e-137	SYNPO2	sc11
2.43804e-141	0.375605	0.313	0.048	4.4014e-137	EBF2	sc11
3.47107e-140	0.686386	0.642	0.202	6.26632e-136	DLG2	sc11
7.80627e-139	0.857934	0.737	0.28	1.40927e-134	PHLDB2	sc11
1.43001e-138	1.13705	0.94	0.561	2.58159e-134	ACTA2	sc11
5.83316e-138	0.63631	0.529	0.139	1.05306e-133	KCNE4	sc11
3.28755e-137	0.966501	0.862	0.342	5.93501e-133	TNC	sc11
3.92497e-137	0.981267	0.93	0.547	7.08576e-133	SRPX	sc11
9.68414e-137	1.11301	1	0.948	1.74828e-132	CCDC80	sc11
1.60166e-134	0.882864	0.8	0.353	2.89147e-130	HSPB6	sc11
2.58715e-133	0.985886	0.835	0.382	4.67058e-129	THY1	sc11
4.90614e-132	0.761824	1	0.997	8.85706e-128	MMP2	sc11
8.36906e-132	0.545908	0.461	0.108	1.51087e-127	CCN4	sc11
1.56027e-131	0.63096	1	0.999	2.81676e-127	C1R	sc11
6.82742e-130	0.467592	0.418	0.091	1.23255e-125	SLIT2	sc11
1.14161e-129	0.502477	0.498	0.125	2.06095e-125	KIAA1324L	sc11
2.18928e-129	1.04776	0.533	0.146	3.95232e-125	CHI3L1	sc11
4.14538e-129	0.736182	0.663	0.224	7.48365e-125	PDE5A	sc11
1.4119e-128	1.29402	1	0.999	2.54891e-124	COL3A1	sc11
1.24372e-127	0.597781	0.564	0.165	2.24528e-123	FLRT2	sc11
5.18201e-126	0.686001	0.623	0.2	9.35509e-122	PTGIR	sc11
4.137e-124	0.257112	0.218	0.026	7.46853e-120	C16orf89	sc11
7.77315e-124	0.945766	1	0.901	1.40329e-119	EPAS1	sc11
7.67889e-123	1.09503	0.874	0.428	1.38627e-118	PTP4A3	sc11
2.53202e-122	0.932981	0.984	0.751	4.57105e-118	ITM2C	sc11
5.00972e-122	1.07667	0.981	0.621	9.04405e-118	COL4A2	sc11
5.26455e-122	0.77123	0.584	0.173	9.50409e-118	MYH11	sc11
2.46932e-121	0.671794	0.646	0.209	4.45787e-117	LRRC32	sc11
1.82482e-118	0.520378	0.451	0.111	3.29435e-114	COL5A3	sc11
4.47542e-117	1.17617	0.819	0.376	8.07948e-113	MZB1	sc11
5.75438e-117	1.08193	0.988	0.888	1.03884e-112	FBN1	sc11
2.67662e-116	0.746362	0.73	0.282	4.8321e-112	MYLK	sc11
1.0345e-115	0.506934	0.496	0.134	1.86759e-111	APLNR	sc11
1.60034e-115	0.757981	0.782	0.35	2.88909e-111	C1orf198	sc11
1.90271e-115	0.367112	0.339	0.066	3.43496e-111	NCAM2	sc11
4.91088e-115	0.854076	0.951	0.619	8.86561e-111	LSP1	sc11
6.46734e-114	0.677577	0.607	0.205	1.16755e-109	PRKG1	sc11
3.63369e-112	0.741	0.685	0.257	6.5599e-108	SDC1	sc11
1.17168e-111	0.764208	0.996	0.931	2.11524e-107	EMILIN1	sc11
2.07839e-111	0.454549	0.469	0.122	3.75212e-107	DACT3	sc11
1.17635e-110	0.409161	0.36	0.078	2.12366e-106	ABCA9	sc11
1.00056e-109	0.672305	0.673	0.239	1.80631e-105	CCDC102B	sc11
3.29524e-109	0.887748	0.981	0.842	5.94889e-105	TPM2	sc11
3.29821e-109	0.83356	0.934	0.596	5.95426e-105	ID4	sc11
2.70958e-108	1.02209	0.971	0.822	4.89161e-104	COL5A1	sc11
4.99924e-108	0.89621	0.903	0.615	9.02513e-104	MFGE8	sc11
3.07239e-107	0.41883	0.362	0.08	5.54659e-103	SHOX2	sc11
1.97564e-106	0.519104	0.523	0.161	3.56663e-102	CX3CL1	sc11
3.89043e-106	0.281262	0.237	0.036	7.0234e-102	PCBP3	sc11
3.31782e-105	0.640941	0.689	0.274	5.98966e-101	MMP23B	sc11
1.99688e-104	0.716902	0.99	0.917	3.60496e-100	CNN3	sc11
2.53204e-104	0.369125	0.325	0.067	4.57109e-100	CPXM1	sc11
4.75074e-104	0.564271	0.72	0.291	8.57652e-100	SPON1	sc11
2.72763e-103	0.968449	0.994	0.967	4.9242e-99	FSTL1	sc11
4.02685e-103	0.508944	0.5	0.151	7.26968e-99	ANK2	sc11
1.19104e-102	0.634899	0.625	0.217	2.15019e-98	GJA5	sc11
1.00645e-101	0.589417	0.595	0.214	1.81695e-97	FXYD1	sc11
1.47633e-101	0.438146	0.434	0.116	2.66522e-97	GNAO1	sc11
1.61625e-101	0.743743	1	0.926	2.91782e-97	A2M	sc11
1.71649e-101	0.586599	0.626	0.234	3.09877e-97	HIC1	sc11
8.49284e-101	0.906436	0.792	0.389	1.53321e-96	TENT5C	sc11
1.12101e-100	0.704321	0.66	0.243	2.02376e-96	MMRN1	sc11
2.37467e-100	0.887202	0.963	0.577	4.28698e-96	COL4A1	sc11
1.32039e-99	0.36226	0.317	0.066	2.38371e-95	ADCY1	sc11
1.49002e-99	0.562384	0.595	0.215	2.68994e-95	PALM	sc11
2.47887e-99	0.395352	0.35	0.08	4.4751e-95	SERPINF2	sc11
2.85671e-99	0.382572	0.366	0.086	5.15721e-95	DCLK1	sc11
3.76626e-99	0.691336	0.739	0.329	6.79924e-95	ADGRA2	sc11
2.29981e-98	0.479392	0.42	0.112	4.15185e-94	ITGA7	sc11
4.40698e-98	0.279214	0.249	0.043	7.95592e-94	WNT11	sc11
2.23169e-97	0.300388	0.247	0.042	4.02887e-93	ADH1B	sc11
6.84739e-96	0.365523	0.323	0.07	1.23616e-91	ANGPTL1	sc11
1.96465e-95	1.17213	0.998	0.921	3.54678e-91	TIMP3	sc11
4.18871e-94	0.755622	0.807	0.448	7.56188e-90	PCSK5	sc11
4.83875e-93	1.22674	0.938	0.577	8.73539e-89	IGHG3	sc11
7.31343e-93	0.425618	0.407	0.11	1.32029e-88	SFRP1	sc11
8.22648e-93	0.695099	0.8	0.411	1.48513e-88	KANK2	sc11
9.10775e-93	0.833962	1	0.999	1.64422e-88	SPARC	sc11
2.90491e-92	1.07684	0.975	0.653	5.24423e-88	JCHAIN	sc11
8.45311e-92	0.434486	0.428	0.12	1.52604e-87	GUCY1B1	sc11
1.61466e-91	0.508951	0.56	0.193	2.91495e-87	VCAM1	sc11
1.83236e-91	0.695563	0.716	0.317	3.30797e-87	NID1	sc11
2.77422e-91	0.26624	0.218	0.035	5.00829e-87	MEOX2	sc11
2.91613e-90	0.557241	0.446	0.132	5.2645e-86	TBX2	sc11
5.90259e-90	0.510615	0.391	0.103	1.0656e-85	PI15	sc11
2.12666e-89	0.252559	0.212	0.034	3.83926e-85	COL4A3	sc11
4.68283e-89	0.615619	0.788	0.38	8.45391e-85	CPXM2	sc11
4.71086e-89	0.29693	0.265	0.052	8.50451e-85	RUNX1T1	sc11
6.5308e-89	0.648879	0.609	0.23	1.179e-84	POU2AF1	sc11
7.04323e-89	0.63706	0.578	0.218	1.27151e-84	ANO1	sc11
8.12396e-88	0.56471	0.531	0.18	1.46662e-83	JSRP1	sc11
8.82336e-88	0.841557	0.891	0.593	1.59288e-83	CTHRC1	sc11
1.16114e-87	0.759734	1	0.996	2.0962e-83	MGP	sc11
3.15732e-87	0.602354	0.588	0.215	5.69992e-83	FCRL5	sc11
8.8361e-86	0.371967	0.393	0.108	1.59518e-81	ANKRD29	sc11
1.62294e-85	0.868551	0.994	0.974	2.9299e-81	XBP1	sc11
2.63529e-85	0.535258	0.467	0.151	4.75748e-81	MUSTN1	sc11
6.34748e-85	0.501512	0.477	0.156	1.14591e-80	NEURL1B	sc11
9.90512e-85	0.364455	0.37	0.099	1.78817e-80	PTPRD	sc11
1.39031e-84	0.881414	0.825	0.496	2.50992e-80	SFRP4	sc11
1.59279e-84	0.517993	0.42	0.124	2.87547e-80	FMO3	sc11
1.81181e-84	0.548909	0.576	0.217	3.27085e-80	SORBS1	sc11
1.99953e-84	0.688658	0.85	0.512	3.60974e-80	PDGFD	sc11
8.14974e-84	0.700247	0.934	0.636	1.47127e-79	OLFML2B	sc11
2.65331e-83	0.652083	0.858	0.502	4.79003e-79	CRYAB	sc11
3.83701e-83	0.65974	0.79	0.435	6.92696e-79	CLEC11A	sc11
4.97258e-82	0.374428	0.387	0.107	8.977e-78	PPP1R14A	sc11
5.90816e-82	0.666919	0.944	0.697	1.0666e-77	IL32	sc11
7.98918e-82	0.726631	0.918	0.708	1.44229e-77	MARCKSL1	sc11
2.03089e-81	0.667117	0.453	0.142	3.66636e-77	ACTG2	sc11
2.21618e-81	0.718473	0.66	0.284	4.00088e-77	DERL3	sc11
3.34787e-81	0.557223	0.691	0.318	6.04391e-77	GLI3	sc11
3.99194e-81	0.290735	0.255	0.052	7.20664e-77	PCDH9	sc11
4.81938e-81	0.386529	0.364	0.097	8.70042e-77	HEYL	sc11
8.8228e-81	0.634473	0.749	0.389	1.59278e-76	ZNF703	sc11
2.389e-79	1.0704	0.86	0.568	4.31286e-75	PIM2	sc11
5.44263e-79	0.923215	0.905	0.581	9.82558e-75	AQP1	sc11
8.12328e-79	0.524993	0.51	0.177	1.46649e-74	CNN1	sc11
1.33228e-78	0.388091	0.399	0.118	2.40517e-74	KCNK17	sc11
1.29863e-77	0.578401	0.724	0.365	2.34442e-73	SLFN11	sc11
2.09916e-77	0.789448	0.996	0.706	3.78962e-73	COL6A3	sc11
7.38426e-77	0.375684	0.399	0.12	1.33308e-72	LPAR1	sc11
1.51247e-76	0.883831	0.934	0.714	2.73046e-72	COL18A1	sc11
1.60827e-76	0.343353	0.311	0.078	2.90341e-72	PAMR1	sc11
2.7015e-76	0.37368	0.399	0.12	4.87702e-72	GPR68	sc11
3.28706e-76	0.28511	0.274	0.062	5.93414e-72	IL34	sc11
5.08765e-76	0.578579	0.743	0.373	9.18474e-72	ATP2A3	sc11
6.03149e-76	0.40686	0.403	0.124	1.08887e-71	GP1BB	sc11
7.97087e-76	0.517251	0.512	0.186	1.43898e-71	IRF4	sc11
8.35734e-76	0.315333	0.313	0.079	1.50875e-71	SYNDIG1	sc11
1.38513e-75	0.668255	0.885	0.559	2.50058e-71	CCND2	sc11
1.54655e-75	0.571284	0.7	0.338	2.79198e-71	LMCD1	sc11
3.58544e-75	0.287688	0.27	0.061	6.4728e-71	TMEM132E	sc11
5.70041e-75	0.514933	0.582	0.234	1.02909e-70	SEPTIN5	sc11
1.04591e-74	0.6884	1	1	1.88818e-70	COL1A2	sc11
1.05531e-74	0.475904	0.514	0.192	1.90515e-70	ABCA6	sc11
1.27405e-74	0.459087	0.514	0.194	2.30004e-70	MAP1A	sc11
2.40226e-73	0.595972	0.656	0.318	4.3368e-69	SNED1	sc11
5.02101e-73	0.672699	0.712	0.371	9.06444e-69	C11orf96	sc11
2.88969e-72	0.63069	0.963	0.756	5.21676e-68	NBL1	sc11
3.17637e-72	0.511605	0.726	0.351	5.7343e-68	SULF1	sc11
5.16917e-72	0.732233	0.539	0.208	9.33189e-68	DES	sc11
1.25367e-71	0.263833	0.165	0.026	2.26324e-67	TFF3	sc11
1.29876e-71	0.295599	0.274	0.066	2.34466e-67	KCND3	sc11
1.99499e-70	0.610672	0.63	0.281	3.60155e-66	CD79A	sc11
2.42582e-70	0.358595	0.377	0.113	4.37933e-66	TNFRSF17	sc11
4.68843e-70	0.405288	0.354	0.103	8.46402e-66	FAM30A	sc11
7.10173e-70	0.476327	0.591	0.248	1.28208e-65	IL7R	sc11
7.52301e-70	0.369469	0.372	0.113	1.35813e-65	NTM	sc11
9.05276e-70	0.291154	0.27	0.065	1.6343e-65	MOXD1	sc11
1.35428e-69	0.413186	0.455	0.16	2.44489e-65	SYTL2	sc11
2.33407e-69	0.307428	0.294	0.076	4.2137e-65	CACNB4	sc11
4.32525e-69	0.597112	0.924	0.707	7.80837e-65	PRRX1	sc11
5.35824e-69	0.414378	0.44	0.151	9.67322e-65	SLAMF7	sc11
7.81996e-69	0.342039	0.34	0.098	1.41174e-64	GJC1	sc11
7.85204e-69	0.519761	0.671	0.326	1.41753e-64	ECM2	sc11
1.78668e-68	0.385581	0.381	0.12	3.2255e-64	CKB	sc11
[truncated: 5,315 more rows]
