# Supplementary material for: Resolving the heterogeneous tumour microenvironment in cardiac myxoma through single‐cell and spatial transcriptomics
Source: Clin Transl Med. 2024 Feb 6;14(2):e1581. doi: 10.1002/ctm2.1581 (PMC10844892; doi:10.1002/ctm2.1581)
Supplement: Supplementary file 2 — Supporting information [file CTM2-14-e1581-s002.zip › Table S2.xlsx]

## Sheet: scRNA-seq
Table S2. Quality metrics of the snRNA-seq and spatial transcriptomic datasets.
ScRNA-seq	sample	CM1	CM2	CM4	CM5	CM6	CM8	CM9	CM10	CM11
	Estimated Number of Cells	5635	6561	5484	4569	6581	7586	4847	5670	6061
	Mean Reads per Cell	58677	61572	73745	89970	53967	44702	83965	61632	55385
	Median Genes per Cell	2007	1688	1802	2866	2237	2457	1984	3645	2925
	Number of Reads	330649184	403974924	404422121	411075307	355161075	339108209	406977074	349454534	335689568
	Valid Barcodes	0.979	0.975	0.981	0.978	0.98	0.977	0.981	0.981	0.979
	Sequencing Saturation	0.617	0.68	0.796	0.682	0.561	0.47	0.613	0.499	0.551
	Q30 Bases in Barcode	0.956	0.952	0.963	0.964	0.952	0.938	0.947	0.962	0.972
	Q30 Bases in RNA Read	0.901	0.898	0.939	0.935	0.915	0.903	0.904	0.929	0.955
	Q30 Bases in UMI	0.948	0.943	0.957	0.958	0.951	0.929	0.941	0.958	0.967
	Reads Mapped to Genome	0.951	0.883	0.976	0.967	0.97	0.954	0.97	0.982	0.974
	Reads Mapped Confidently to Genome	0.911	0.812	0.929	0.93	0.881	0.849	0.867	0.911	0.858
	Reads Mapped Confidently to Intergenic Regions	0.054	0.063	0.059	0.057	0.068	0.082	0.04	0.059	0.06
	Reads Mapped Confidently to Intronic Regions	0.172	0.202	0.237	0.15	0.117	0.19	0.078	0.171	0.125
	Reads Mapped Confidently to Exonic Regions	0.685	0.547	0.633	0.723	0.697	0.577	0.749	0.681	0.672
	Reads Mapped Confidently to Transcriptome	0.661	0.521	0.602	0.693	0.669	0.553	0.732	0.654	0.647
	Reads Mapped Antisense to Gene	0.011	0.014	0.017	0.016	0.011	0.012	0.007	0.014	0.011
	Fraction Reads in Cells	0.845	0.874	0.886	0.855	0.833	0.798	0.965	0.915	0.799
	Total Genes Detected	25644	26391	25463	26300	25553	26909	26034	26469	25534
	Median UMI Counts per Cell	5598	4455	5762	9445	6404	7098	7617	13378	8725
	percent.mito_upperCutoff	8.78	9.02	8.18	9.58	10	10	7.9	9.02	8.73
	percent.mito_lowerCutoff	0	0	0	0	0	0	0	0	0
	nCount_RNA_upperCutoff	34172	24567	32086	42758	40339	23976	78161	39202	37562
	nCount_RNA_lowerCutoff	2000	1500	2000	2000	2000	1500	2000	2000	2000
	nFeature_RNA_upperCutoff	6669	5607	6669	9333	9217	6116	6684	7768	8852
	nFeature_RNA_lowerCutoff	1000	500	1000	500	500	500	500	500	500
	percent.ribo_upperCutoff	44.4	51.8	44.4	33.6	42.4	39	58.8	45.5	32
	percent.ribo_lowerCutoff	0	0	0	0	0	0	0	0	0
ST	Sample ID	S84444	S81555	S82094	S81631	S73042
	Number of Spots Under Tissue	3258	4100	3417	1043	1586
	Number of Reads	173631877	241923943	178176100	168538213	166570664
	Mean Reads per Spot	53294	59005.8	52144	161590	105026
	Mean Reads Under Tissue per Spot	45662.1	55426.4	50582.8	60557.6	72325.1
	Fraction of Spots Under Tissue	0.652644	0.821314	0.684495	0.208934	0.317708
	Valid Barcodes	0.99187	0.991908	0.992224	0.991628	0.992293
	Valid UMIs	0.999896	0.999911	0.999899	0.999845	0.999847
	Sequencing Saturation	0.587096	0.52044	0.668309	0.777102	0.709103
	Q30 Bases in Barcode	0.963853	0.970019	0.967653	0.965469	0.965831
	Q30 Bases in Probe Read	0.964351	0.968137	0.969968	0.971304	0.972311
	Q30 Bases in UMI	0.936081	0.942893	0.937646	0.917386	0.915832
	Reads Mapped to Probe Set	0.990307	0.990451	0.991114	0.99106	0.991284
	Reads Mapped Confidently to Probe Set	0.986827	0.984962	0.986255	0.969633	0.988031
	Fraction Reads in Spots Under Tissue	0.863873	0.947241	0.978427	0.385518	0.694637
	Median Genes per Spot	5398.5	6903.5	4745	4710	5952.5
	Median UMI Counts per Spot	14985	22235	11319	11604	16215
	Genes Detected	18039	18058	18047	17977	18028
	Reads Mapped Confidently to the Filtered Probe Set	0.968236	0.944898	0.956378	0.951369	0.952241
	Number of Genes	18085	18085	18085	18085	18085
	Number of Genes >= 10 UMIs	17411	18024	17737	15838	17356
