# Supplementary material for: Resolving the heterogeneous tumour microenvironment in cardiac myxoma through single‐cell and spatial transcriptomics
Source: Clin Transl Med. 2024 Feb 6;14(2):e1581. doi: 10.1002/ctm2.1581 (PMC10844892; doi:10.1002/ctm2.1581)
Supplement: Supplementary file 2 — Supporting information [file CTM2-14-e1581-s002.zip › Table S3.xlsx]

## Sheet: markers.all
Table S3. Gene expression signature for each cellular lineage.
p_val	avg_log2FC	pct.1	pct.2	p_val_adj	lineage	gene
0	4.10158	0.876	0.293	0	Macrophage	C1QA
0	4.08932	0.791	0.23	0	Macrophage	SELENOP
0	4.06617	0.848	0.278	0	Macrophage	C1QB
0	3.7245	0.652	0.199	0	Macrophage	APOE
0	3.64968	0.834	0.138	0	Macrophage	C1QC
0	3.33896	0.904	0.223	0	Macrophage	F13A1
0	3.33837	0.437	0.139	0	Macrophage	CCL18
0	3.30211	0.802	0.395	0	Macrophage	PLTP
0	3.25136	0.818	0.435	0	Macrophage	RNASE1
0	3.07223	1	0.995	0	Macrophage	FTL
0	2.95922	0.853	0.24	0	Macrophage	DAB2
0	2.921	0.864	0.281	0	Macrophage	CCL3
0	2.91474	0.78	0.297	0	Macrophage	LGMN
0	2.89195	0.866	0.189	0	Macrophage	HMOX1
0	2.7766	0.343	0.111	0	Macrophage	SPP1
0	2.77094	0.948	0.172	0	Macrophage	MS4A7
0	2.75661	0.985	0.607	0	Macrophage	CTSZ
0	2.67099	0.803	0.099	0	Macrophage	FOLR2
0	2.64461	0.95	0.19	0	Macrophage	CD163
0	2.60071	0.896	0.204	0	Macrophage	CFD
0	2.53353	0.985	0.363	0	Macrophage	CD14
0	2.52426	0.977	0.349	0	Macrophage	CD68
0	2.52367	0.997	0.652	0	Macrophage	CD74
0	2.45131	0.684	0.204	0	Macrophage	CCL3L1
0	2.44208	0.961	0.191	0	Macrophage	FCGR3A
0	2.43123	0.93	0.237	0	Macrophage	STAB1
0	2.38565	0.605	0.207	0	Macrophage	SLC40A1
0	2.34418	0.977	0.213	0	Macrophage	MS4A6A
0	2.33315	0.889	0.47	0	Macrophage	EGR1
0	2.31556	0.879	0.412	0	Macrophage	CXCL8
0	2.31045	0.837	0.245	0	Macrophage	CXCL3
0	2.28467	0.968	0.456	0	Macrophage	MARCKS
0	2.28286	0.551	0.115	0	Macrophage	APOC1
0	2.17299	0.865	0.426	0	Macrophage	CTSL
0	2.16886	0.994	0.262	0	Macrophage	AIF1
0	2.14067	0.829	0.086	0	Macrophage	SLCO2B1
0	2.12868	0.883	0.132	0	Macrophage	VSIG4
0	2.12571	0.681	0.078	0	Macrophage	GPNMB
0	2.11127	0.817	0.101	0	Macrophage	MS4A4A
0	2.10281	0.978	0.306	0	Macrophage	IFI30
0	2.10075	0.707	0.084	0	Macrophage	A2M
0	2.09655	0.767	0.081	0	Macrophage	MRC1
0	2.09232	0.989	0.59	0	Macrophage	FCGRT
0	2.08958	0.995	0.701	0	Macrophage	PSAP
0	2.0667	0.999	0.525	0	Macrophage	HLA-DRA
0	2.06219	0.609	0.043	0	Macrophage	LYVE1
0	2.05511	0.965	0.684	0	Macrophage	CTSD
0	2.03369	0.865	0.357	0	Macrophage	CXCL2
0	2.01716	0.996	0.339	0	Macrophage	TYROBP
0	1.99933	0.904	0.197	0	Macrophage	MAFB
0	1.9819	0.909	0.151	0	Macrophage	CSF1R
0	1.97846	0.9	0.169	0	Macrophage	TMEM176B
0	1.97689	0.949	0.181	0	Macrophage	FCGR2A
0	1.93546	0.845	0.099	0	Macrophage	MSR1
0	1.93331	0.777	0.301	0	Macrophage	IL1B
0	1.923	0.98	0.647	0	Macrophage	SOD2
0	1.91512	0.978	0.535	0	Macrophage	GRN
0	1.90809	0.992	0.504	0	Macrophage	HLA-DRB1
0	1.90454	0.972	0.546	0	Macrophage	GLUL
0	1.87467	0.987	0.417	0	Macrophage	CTSS
0	1.86577	0.933	0.19	0	Macrophage	CYBB
0	1.84702	0.948	0.351	0	Macrophage	KCTD12
0	1.83523	0.974	0.655	0	Macrophage	IER3
0	1.8096	0.986	0.257	0	Macrophage	FCER1G
0	1.73674	0.592	0.07	0	Macrophage	C2
0	1.7346	0.92	0.297	0	Macrophage	CD83
0	1.71771	0.994	0.629	0	Macrophage	NPC2
0	1.71678	0.932	0.177	0	Macrophage	CPVL
0	1.68963	0.859	0.439	0	Macrophage	MAF
0	1.67619	0.991	0.643	0	Macrophage	CTSB
0	1.67039	0.966	0.861	0	Macrophage	NEAT1
0	1.66934	0.954	0.34	0	Macrophage	HLA-DMA
0	1.65827	0.988	0.478	0	Macrophage	HLA-DPA1
0	1.6508	0.819	0.099	0	Macrophage	ADAP2
0	1.63078	0.87	0.402	0	Macrophage	CREG1
0	1.61958	0.921	0.514	0	Macrophage	BLVRB
0	1.60384	0.789	0.301	0	Macrophage	HLA-DRB5
0	1.60164	0.972	0.717	0	Macrophage	FOS
0	1.59718	0.63	0.154	0	Macrophage	EGR2
0	1.59657	0.95	0.321	0	Macrophage	HLA-DQB1
0	1.59587	0.802	0.261	0	Macrophage	LIPA
0	1.5889	0.695	0.225	0	Macrophage	ABL2
0	1.57767	0.927	0.281	0	Macrophage	PLEK
0	1.55969	0.816	0.427	0	Macrophage	SGK1
0	1.55885	0.981	0.66	0	Macrophage	SDCBP
0	1.55744	0.763	0.1	0	Macrophage	NPL
0	1.55293	0.71	0.277	0	Macrophage	CCL4L2
0	1.54436	0.643	0.188	0	Macrophage	TNF
0	1.53449	0.922	0.612	0	Macrophage	HSPA1A
0	1.51818	0.689	0.049	0	Macrophage	GPR34
0	1.51169	0.871	0.219	0	Macrophage	HLA-DQA1
0	1.49378	0.905	0.504	0	Macrophage	ASAH1
0	1.49113	0.674	0.232	0	Macrophage	FUCA1
0	1.48261	0.967	0.829	0	Macrophage	NFKBIA
0	1.4812	0.818	0.124	0	Macrophage	C3AR1
0	1.48076	0.807	0.165	0	Macrophage	TNFAIP2
0	1.46834	0.802	0.251	0	Macrophage	ICAM1
0	1.45699	0.988	0.571	0	Macrophage	HLA-DPB1
0	1.45644	0.874	0.188	0	Macrophage	HLA-DMB
0	1.45458	0.794	0.131	0	Macrophage	TMEM176A
0	1.45176	0.843	0.298	0	Macrophage	BMP2K
0	1.44243	0.727	0.219	0	Macrophage	ABCA1
0	1.442	0.924	0.521	0	Macrophage	NAMPT
0	1.43551	0.434	0.082	0	Macrophage	MARCO
0	1.42974	0.696	0.236	0	Macrophage	BCL2A1
0	1.42099	0.836	0.167	0	Macrophage	CD84
0	1.41962	0.904	0.18	0	Macrophage	SPI1
0	1.41685	0.932	0.621	0	Macrophage	CTSC
0	1.3928	0.987	0.558	0	Macrophage	LAPTM5
0	1.38718	0.849	0.278	0	Macrophage	UCP2
0	1.38297	0.917	0.446	0	Macrophage	TPP1
0	1.38223	0.934	0.422	0	Macrophage	ZEB2
0	1.37961	0.514	0.049	0	Macrophage	ALDH1A1
0	1.37372	0.955	0.659	0	Macrophage	FOSB
0	1.35919	0.837	0.377	0	Macrophage	ATF3
0	1.35687	0.815	0.241	0	Macrophage	RASSF4
0	1.35293	0.976	0.664	0	Macrophage	BRI3
0	1.3457	0.968	0.734	0	Macrophage	ZFP36L1
0	1.33585	0.921	0.593	0	Macrophage	PPP1R15A
0	1.33192	0.627	0.048	0	Macrophage	SIGLEC1
0	1.32817	0.81	0.132	0	Macrophage	LAIR1
0	1.32786	0.806	0.145	0	Macrophage	C5AR1
0	1.3264	0.634	0.074	0	Macrophage	CR1
0	1.32372	0.694	0.484	0	Macrophage	PLIN2
0	1.31817	0.87	0.209	0	Macrophage	CD4
0	1.31641	0.702	0.087	0	Macrophage	FPR3
0	1.30832	0.851	0.325	0	Macrophage	LY96
0	1.30644	0.923	0.64	0	Macrophage	KLF6
0	1.30478	0.885	0.443	0	Macrophage	NCOA4
0	1.30167	0.816	0.382	0	Macrophage	PLAUR
0	1.29518	0.619	0.165	0	Macrophage	MTSS1
0	1.29452	0.848	0.365	0	Macrophage	ARHGAP18
0	1.29021	0.867	0.37	0	Macrophage	DSE
0	1.2875	0.952	0.773	0	Macrophage	DUSP1
0	1.2852	0.843	0.355	0	Macrophage	MFSD1
0	1.28402	0.941	0.621	0	Macrophage	GADD45B
0	1.27214	0.549	0.15	0	Macrophage	LUCAT1
0	1.27101	1	0.996	0	Macrophage	FTH1
0	1.25724	0.802	0.171	0	Macrophage	HNMT
0	1.25227	0.796	0.136	0	Macrophage	2023-03-01
0	1.2496	0.865	0.306	0	Macrophage	CD302
0	1.23528	0.897	0.52	0	Macrophage	CLTC
0	1.22613	0.91	0.486	0	Macrophage	QKI
0	1.22503	0.874	0.432	0	Macrophage	LAP3
0	1.20564	0.874	0.603	0	Macrophage	NR4A2
0	1.20525	0.665	0.075	0	Macrophage	CPM
0	1.19956	0.897	0.547	0	Macrophage	GNG10
0	1.19513	0.744	0.219	0	Macrophage	AP1B1
0	1.19244	0.9	0.433	0	Macrophage	LRP1
0	1.18839	0.897	0.406	0	Macrophage	RNF130
0	1.18713	0.84	0.302	0	Macrophage	MEF2C
0	1.1834	0.619	0.123	0	Macrophage	IGSF6
0	1.17596	0.686	0.396	0	Macrophage	HSPA1B
0	1.17212	0.852	0.472	0	Macrophage	NFKBIZ
0	1.16575	0.831	0.445	0	Macrophage	NINJ1
0	1.16363	0.69	0.3	0	Macrophage	NRP1
0	1.15262	0.556	0.039	0	Macrophage	TREM2
0	1.15056	0.495	0.104	0	Macrophage	AZIN1-AS1
0	1.13872	0.583	0.234	0	Macrophage	PTGS2
0	1.12974	0.867	0.496	0	Macrophage	CEBPB
0	1.12892	0.67	0.077	0	Macrophage	CCR1
0	1.1285	0.766	0.321	0	Macrophage	PPP1R15B
0	1.12574	0.41	0.021	0	Macrophage	CD209
0	1.12028	0.784	0.174	0	Macrophage	NAIP
0	1.12027	0.777	0.277	0	Macrophage	RBM47
0	1.11979	0.385	0.072	0	Macrophage	IL10
0	1.11719	0.755	0.211	0	Macrophage	RASGEF1B
0	1.11454	0.774	0.142	0	Macrophage	MPEG1
0	1.11361	0.973	0.683	0	Macrophage	VAMP8
0	1.10988	0.868	0.47	0	Macrophage	RBPJ
0	1.10843	0.852	0.398	0	Macrophage	PLXDC2
0	1.10667	0.735	0.168	0	Macrophage	EPB41L3
0	1.09496	0.82	0.344	0	Macrophage	RAP2B
0	1.094	0.759	0.292	0	Macrophage	ZFHX3
0	1.09298	0.915	0.385	0	Macrophage	SAMHD1
0	1.09266	0.784	0.442	0	Macrophage	PLD3
0	1.09187	0.902	0.626	0	Macrophage	SNX6
0	1.0899	0.427	0.091	0	Macrophage	IL1A
0	1.08538	0.522	0.144	0	Macrophage	OLR1
0	1.08507	0.439	0.028	0	Macrophage	LILRB5
0	1.08413	0.55	0.161	0	Macrophage	CYP1B1
0	1.083	0.661	0.1	0	Macrophage	FCGR1A
0	1.08277	0.912	0.492	0	Macrophage	TYMP
0	1.07726	0.931	0.558	0	Macrophage	RNASET2
0	1.0724	0.258	0.046	0	Macrophage	TTN
0	1.07099	0.527	0.092	0	Macrophage	CD36
0	1.06843	0.668	0.182	0	Macrophage	MPP1
0	1.06818	0.955	0.87	0	Macrophage	IER2
0	1.06796	0.87	0.502	0	Macrophage	C6orf62
0	1.06534	0.738	0.156	0	Macrophage	LGALS9
0	1.06304	0.683	0.295	0	Macrophage	NR4A3
0	1.05335	0.639	0.181	0	Macrophage	CYB5D1
0	1.05043	0.685	0.223	0	Macrophage	TTYH3
0	1.0412	0.758	0.301	0	Macrophage	CYFIP1
0	1.03828	0.857	0.455	0	Macrophage	CCL4
0	1.03708	0.821	0.426	0	Macrophage	KDM6B
0	1.03161	0.824	0.225	0	Macrophage	C1orf162
0	1.0312	0.409	0.091	0	Macrophage	IL1RN
0	1.03091	0.933	0.76	0	Macrophage	HNRNPU
0	1.03073	0.639	0.132	0	Macrophage	CD93
0	1.03056	0.87	0.464	0	Macrophage	MGAT1
0	1.03033	0.843	0.469	0	Macrophage	LAMP1
0	1.02869	0.727	0.206	0	Macrophage	PHACTR1
0	1.02808	0.584	0.038	0	Macrophage	OLFML2B
0	1.02736	0.591	0.133	0	Macrophage	TNS3
0	1.01968	0.999	0.994	0	Macrophage	ACTB
0	1.01502	0.761	0.152	0	Macrophage	SYK
0	1.01484	0.697	0.195	0	Macrophage	MYO5A
0	1.01066	0.846	0.206	0	Macrophage	LST1
0	1.00899	0.815	0.354	0	Macrophage	RAB31
0	1.00856	0.866	0.563	0	Macrophage	CALM3
0	1.00499	0.85	0.402	0	Macrophage	PPT1
0	1.00452	0.71	0.162	0	Macrophage	DMXL2
0	1.00413	0.559	0.261	0	Macrophage	EGR3
0	1.0035	0.828	0.237	0	Macrophage	NCKAP1L
0	1.0022	0.696	0.301	0	Macrophage	KLF10
0	1.0011	0.951	0.749	0	Macrophage	MCL1
0	0.999843	0.842	0.311	0	Macrophage	TGFBI
0	0.998933	0.667	0.133	0	Macrophage	FCGR2B
0	0.990314	0.802	0.33	0	Macrophage	NABP1
0	0.989689	0.279	0.092	0	Macrophage	CXCL1
0	0.988062	0.802	0.609	0	Macrophage	TNFAIP3
0	0.98805	0.494	0.098	0	Macrophage	ACP5
0	0.983959	0.947	0.242	0	Macrophage	LYZ
0	0.982506	0.748	0.316	0	Macrophage	GAA
0	0.981327	0.733	0.163	0	Macrophage	NCF4
0	0.980892	0.952	0.571	0	Macrophage	APLP2
0	0.977955	0.82	0.372	0	Macrophage	CCDC88A
0	0.976224	0.797	0.251	0	Macrophage	LYN
0	0.974291	0.438	0.061	0	Macrophage	PLAU
0	0.972101	0.752	0.351	0	Macrophage	FRMD4B
0	0.970727	0.723	0.188	0	Macrophage	ETS2
0	0.967973	0.72	0.197	0	Macrophage	ADA2
0	0.962192	0.963	0.804	0	Macrophage	TUBA1B
0	0.958137	0.596	0.198	0	Macrophage	SPRED1
0	0.957338	0.933	0.593	0	Macrophage	GRB2
0	0.953752	0.483	0.237	0	Macrophage	COLEC12
0	0.952579	0.774	0.259	0	Macrophage	CTSH
0	0.952472	0.698	0.224	0	Macrophage	TNFSF13
0	0.951084	0.876	0.464	0	Macrophage	AP1S2
0	0.950327	0.734	0.184	0	Macrophage	TNFSF13B
0	0.946743	0.628	0.272	0	Macrophage	SDC3
0	0.944744	0.952	0.685	0	Macrophage	ACTR2
0	0.944524	0.798	0.444	0	Macrophage	SOCS3
0	0.940109	0.655	0.116	0	Macrophage	IL18
0	0.939843	0.656	0.259	0	Macrophage	AP2A2
0	0.936377	0.705	0.236	0	Macrophage	PLXND1
0	0.936162	0.677	0.197	0	Macrophage	CXCL16
0	0.934761	0.781	0.326	0	Macrophage	MAN2B1
0	0.934751	0.438	0.099	0	Macrophage	DNAJA4
0	0.932434	0.662	0.145	0	Macrophage	CLEC7A
0	0.930849	0.568	0.091	0	Macrophage	BCAT1
0	0.930748	0.781	0.395	0	Macrophage	RUNX1
0	0.928189	0.713	0.334	0	Macrophage	CPEB4
0	0.924814	0.822	0.442	0	Macrophage	SNX2
0	0.924256	0.624	0.214	0	Macrophage	MCOLN1
0	0.922589	0.833	0.483	0	Macrophage	LAMP2
0	0.921942	0.688	0.225	0	Macrophage	TLR4
0	0.918882	0.685	0.29	0	Macrophage	ELL2
0	0.914918	0.69	0.173	0	Macrophage	SERPINA1
0	0.912097	0.912	0.785	0	Macrophage	JUN
0	0.90778	0.501	0.073	0	Macrophage	ICAM4
0	0.90696	0.565	0.224	0	Macrophage	LHFPL2
0	0.906088	0.806	0.331	0	Macrophage	MAP3K8
0	0.902868	0.938	0.431	0	Macrophage	ITGB2
0	0.901948	0.999	0.647	0	Macrophage	CST3
0	0.899808	0.639	0.353	0	Macrophage	PMP22
0	0.899324	0.684	0.149	0	Macrophage	RNASE6
0	0.897094	0.568	0.136	0	Macrophage	RGL1
0	0.893847	0.696	0.13	0	Macrophage	PIK3AP1
0	0.888757	0.679	0.187	0	Macrophage	POU2F2
0	0.887793	0.687	0.21	0	Macrophage	COLGALT1
0	0.887382	0.763	0.373	0	Macrophage	RB1
0	0.886528	0.754	0.337	0	Macrophage	RAB32
0	0.885999	0.271	0.043	0	Macrophage	SDS
0	0.88192	0.559	0.21	0	Macrophage	OTUD1
0	0.880946	0.869	0.53	0	Macrophage	RAB5C
0	0.879707	0.91	0.408	0	Macrophage	FYB1
0	0.875444	0.873	0.587	0	Macrophage	ZFAND5
0	0.874943	0.578	0.075	0	Macrophage	LILRB4
0	0.874917	0.682	0.182	0	Macrophage	SIRPA
0	0.872799	0.62	0.282	0	Macrophage	ARL5B
0	0.872268	0.35	0.045	0	Macrophage	SLC16A10
0	0.872213	0.521	0.135	0	Macrophage	NLRP3
0	0.867524	0.705	0.135	0	Macrophage	FPR1
0	0.867029	0.675	0.197	0	Macrophage	NFKBID
0	0.861706	0.693	0.176	0	Macrophage	EMILIN2
0	0.858584	0.743	0.391	0	Macrophage	HEXA
0	0.85795	0.737	0.338	0	Macrophage	ADAM9
0	0.856792	0.765	0.258	0	Macrophage	MGAT4A
0	0.854622	0.702	0.238	0	Macrophage	ATP6V1B2
0	0.84899	0.644	0.146	0	Macrophage	SLC15A3
0	0.846631	0.814	0.173	0	Macrophage	MNDA
0	0.840379	0.479	0.029	0	Macrophage	CMKLR1
0	0.83987	0.6	0.187	0	Macrophage	LPAR6
0	0.838494	0.638	0.12	0	Macrophage	ITGAM
0	0.837856	0.543	0.067	0	Macrophage	TLR7
0	0.836475	0.739	0.247	0	Macrophage	LCP2
0	0.833154	0.864	0.557	0	Macrophage	HIF1A
0	0.832103	0.617	0.095	0	Macrophage	HAVCR2
0	0.829581	0.814	0.277	0	Macrophage	ARRB2
0	0.82749	0.652	0.137	0	Macrophage	TBXAS1
0	0.826411	0.562	0.235	0	Macrophage	WWP1
0	0.824681	0.607	0.207	0	Macrophage	FCHO2
0	0.822928	0.346	0.027	0	Macrophage	TMIGD3
0	0.822893	0.573	0.168	0	Macrophage	GM2A
0	0.820665	0.601	0.091	0	Macrophage	TFEC
0	0.819199	0.616	0.118	0	Macrophage	SLC7A7
0	0.818411	0.554	0.066	0	Macrophage	PTAFR
0	0.816096	0.709	0.286	0	Macrophage	OGFRL1
0	0.81234	0.614	0.191	0	Macrophage	GNB4
0	0.811361	0.799	0.407	0	Macrophage	GNS
0	0.809057	0.724	0.325	0	Macrophage	GRINA
0	0.807253	0.588	0.27	0	Macrophage	MAN1A1
0	0.806852	0.469	0.185	0	Macrophage	PRXL2A
0	0.80593	0.715	0.285	0	Macrophage	SYNGR2
0	0.805532	0.829	0.524	0	Macrophage	NR4A1
0	0.801621	0.648	0.261	0	Macrophage	GNPDA1
0	0.800336	0.966	0.89	0	Macrophage	PNRC1
0	0.797961	0.841	0.57	0	Macrophage	VMP1
0	0.796976	0.606	0.156	0	Macrophage	CALHM6
0	0.792154	0.785	0.503	0	Macrophage	HSPH1
0	0.791146	0.506	0.223	0	Macrophage	SAV1
0	0.790544	0.645	0.307	0	Macrophage	GAS6
0	0.790243	0.752	0.422	0	Macrophage	AHR
0	0.789129	0.957	0.774	0	Macrophage	ATP6V0C
0	0.783481	0.92	0.731	0	Macrophage	ZFP36
0	0.782755	0.835	0.466	0	Macrophage	ATP6V0D1
0	0.781377	0.936	0.714	0	Macrophage	IQGAP1
0	0.781226	0.594	0.11	0	Macrophage	LY86
0	0.780525	0.63	0.214	0	Macrophage	UNC93B1
0	0.780372	0.499	0.115	0	Macrophage	FAM20A
0	0.778059	0.578	0.25	0	Macrophage	INSIG1
0	0.775333	0.486	0.067	0	Macrophage	HLA-DOA
0	0.773705	0.96	0.766	0	Macrophage	ARPC5
0	0.770257	0.608	0.14	0	Macrophage	PLXNC1
0	0.770198	0.95	0.715	0	Macrophage	ATP6V0B
0	0.769618	0.605	0.195	0	Macrophage	ATP6V0A1
0	0.76936	0.54	0.238	0	Macrophage	TFRC
0	0.768596	0.89	0.652	0	Macrophage	LITAF
0	0.768529	0.834	0.607	0	Macrophage	CFLAR
0	0.767968	0.58	0.098	0	Macrophage	PILRA
0	0.762781	0.818	0.374	0	Macrophage	BST2
0	0.762098	0.734	0.405	0	Macrophage	KLF4
0	0.76157	0.916	0.662	0	Macrophage	WSB1
0	0.760892	0.633	0.123	0	Macrophage	CD86
0	0.760488	0.614	0.205	0	Macrophage	GASK1B
0	0.758196	0.635	0.26	0	Macrophage	NRP2
0	0.757274	0.57	0.106	0	Macrophage	SLC8A1
0	0.757164	0.753	0.45	0	Macrophage	AC020916.1
0	0.756966	0.605	0.126	0	Macrophage	ALOX5
0	0.754718	0.733	0.42	0	Macrophage	EMB
0	0.753581	0.851	0.599	0	Macrophage	TRA2B
0	0.753574	0.598	0.28	0	Macrophage	IDH1
0	0.752766	0.634	0.125	0	Macrophage	HCK
0	0.752569	0.601	0.212	0	Macrophage	ATP2B1-AS1
0	0.752495	0.719	0.346	0	Macrophage	FGL2
0	0.75041	0.746	0.355	0	Macrophage	PLEKHB2
0	0.749502	0.738	0.379	0	Macrophage	IFNGR2
0	0.747146	0.492	0.082	0	Macrophage	PLA2G15
0	0.746362	0.558	0.234	0	Macrophage	HBEGF
0	0.745353	0.733	0.389	0	Macrophage	HEXB
0	0.744148	0.602	0.176	0	Macrophage	MKNK1
0	0.743831	0.625	0.339	0	Macrophage	NEU1
0	0.743046	0.449	0.048	0	Macrophage	TMEM37
0	0.74018	0.499	0.074	0	Macrophage	DOCK4
0	0.739439	0.59	0.166	0	Macrophage	PLEKHO2
0	0.737682	0.596	0.226	0	Macrophage	ZNF267
0	0.736682	0.416	0.356	0	Macrophage	NUPR1
0	0.73462	0.893	0.587	0	Macrophage	GLIPR1
0	0.733202	0.709	0.32	0	Macrophage	RHOQ
0	0.730586	0.611	0.32	0	Macrophage	TSPAN4
0	0.730429	0.819	0.634	0	Macrophage	LGALS3
0	0.730115	0.851	0.645	0	Macrophage	TXNIP
0	0.729109	0.535	0.153	0	Macrophage	GK
0	0.728727	0.958	0.707	0	Macrophage	ANXA5
0	0.728145	0.651	0.309	0	Macrophage	SCPEP1
0	0.72535	0.739	0.382	0	Macrophage	PCF11
0	0.723025	0.965	0.335	0	Macrophage	S100A9
0	0.721598	0.677	0.251	0	Macrophage	IQGAP2
0	0.720396	0.626	0.174	0	Macrophage	SLC43A2
0	0.717973	0.924	0.678	0	Macrophage	CLTA
0	0.717132	0.552	0.36	0	Macrophage	EIF4E
0	0.715699	0.634	0.198	0	Macrophage	SH2B3
0	0.715569	0.598	0.194	0	Macrophage	EHD4
0	0.714192	0.544	0.114	0	Macrophage	FGD4
0	0.712907	0.929	0.699	0	Macrophage	SH3BGRL
0	0.712849	0.443	0.054	0	Macrophage	LINC01094
0	0.71196	0.682	0.208	0	Macrophage	GCA
0	0.710953	0.614	0.269	0	Macrophage	NRIP1
0	0.710881	0.544	0.28	0	Macrophage	DUSP6
0	0.709954	0.419	0.063	0	Macrophage	MGLL
0	0.708734	0.721	0.342	0	Macrophage	PLSCR1
0	0.707169	0.628	0.176	0	Macrophage	CYTH4
0	0.699799	0.978	0.813	0	Macrophage	GNAI2
0	0.699488	0.684	0.327	0	Macrophage	ZFYVE16
0	0.697526	0.575	0.091	0	Macrophage	IRF8
0	0.694563	0.582	0.179	0	Macrophage	FKBP15
0	0.693969	0.498	0.07	0	Macrophage	DSC2
0	0.692584	0.393	0.093	0	Macrophage	AC253572.2
0	0.691588	0.606	0.233	0	Macrophage	DUSP3
0	0.691554	0.504	0.169	0	Macrophage	TRIB1
0	0.691427	0.628	0.257	0	Macrophage	CNDP2
0	0.690533	0.576	0.199	0	Macrophage	AC007952.4
0	0.689645	0.803	0.446	0	Macrophage	PICALM
0	0.689563	0.645	0.362	0	Macrophage	NFKB1
0	0.689484	0.746	0.538	0	Macrophage	EIF4A3
0	0.685581	0.689	0.365	0	Macrophage	SCARB2
0	0.685107	0.724	0.41	0	Macrophage	NAGK
0	0.684383	0.385	0.065	0	Macrophage	GAL3ST4
0	0.683345	0.844	0.551	0	Macrophage	H2AFY
0	0.683069	0.603	0.129	0	Macrophage	NCF2
0	0.682858	0.463	0.101	0	Macrophage	ADGRE2
0	0.68258	0.571	0.184	0	Macrophage	TBC1D14
0	0.681858	0.533	0.096	0	Macrophage	LILRB2
0	0.681045	0.828	0.514	0	Macrophage	BNIP3L
0	0.680268	0.323	0.175	0	Macrophage	RCAN1
0	0.679019	0.895	0.67	0	Macrophage	CCNL1
0	0.678174	0.772	0.409	0	Macrophage	SKAP2
0	0.677883	0.912	0.653	0	Macrophage	AP2S1
0	0.67631	0.478	0.098	0	Macrophage	HSPA6
0	0.675091	0.619	0.227	0	Macrophage	KIAA0930
0	0.673135	0.594	0.19	0	Macrophage	ZSWIM6
0	0.672494	0.533	0.143	0	Macrophage	PYGL
0	0.670869	0.667	0.312	0	Macrophage	CEP170
0	0.67077	0.55	0.184	0	Macrophage	WDFY3
0	0.670022	0.98	0.754	0	Macrophage	RAC1
0	0.669989	0.517	0.232	0	Macrophage	ITSN1
0	0.669958	0.633	0.26	0	Macrophage	ACSL1
0	0.66935	0.76	0.41	0	Macrophage	M6PR
0	0.668497	0.511	0.134	0	Macrophage	GPR137B
0	0.667484	0.607	0.386	0	Macrophage	TMEM70
0	0.665939	0.584	0.195	0	Macrophage	SHTN1
0	0.665713	0.677	0.303	0	Macrophage	DICER1
0	0.665398	0.333	0.104	0	Macrophage	C15orf48
0	0.663839	0.414	0.089	0	Macrophage	ADM
0	0.662674	0.625	0.275	0	Macrophage	ME2
0	0.661674	0.981	0.906	0	Macrophage	PABPC1
0	0.66018	0.476	0.413	0	Macrophage	XIST
0	0.659222	0.808	0.483	0	Macrophage	ATP2B1
0	0.658568	0.423	0.09	0	Macrophage	SLC7A8
0	0.657963	0.599	0.235	0	Macrophage	BLVRA
0	0.657346	0.636	0.289	0	Macrophage	STX7
0	0.656863	0.802	0.462	0	Macrophage	RGS10
0	0.655916	0.984	0.902	0	Macrophage	YBX1
0	0.655437	0.565	0.159	0	Macrophage	NAGA
0	0.654543	0.859	0.689	0	Macrophage	DNAJB1
0	0.653519	0.532	0.277	0	Macrophage	SERPING1
0	0.653199	0.426	0.047	0	Macrophage	MERTK
0	0.65306	0.627	0.352	0	Macrophage	AKR1B1
0	0.65213	0.5	0.19	0	Macrophage	GLMP
0	0.648491	0.488	0.078	0	Macrophage	SLC9A9
0	0.647949	0.997	0.937	0	Macrophage	CYBA
0	0.644052	0.755	0.45	0	Macrophage	RNF13
0	0.643958	0.731	0.384	0	Macrophage	GNAQ
0	0.641824	0.652	0.289	0	Macrophage	WASHC4
0	0.640845	0.769	0.521	0	Macrophage	NUFIP2
0	0.640746	0.75	0.466	0	Macrophage	IVNS1ABP
0	0.640513	0.471	0.2	0	Macrophage	FNIP2
0	0.639301	0.467	0.099	0	Macrophage	LACC1
0	0.637272	0.751	0.445	0	Macrophage	PABPC4
0	0.636935	0.392	0.074	0	Macrophage	ME1
0	0.633365	0.65	0.438	0	Macrophage	GYPC
0	0.631725	0.631	0.245	0	Macrophage	TET2
0	0.631133	0.477	0.123	0	Macrophage	ABCC5
0	0.629896	0.729	0.434	0	Macrophage	ATP6AP1
0	0.629798	0.436	0.085	0	Macrophage	CCRL2
0	0.6291	0.998	0.982	0	Macrophage	OAZ1
0	0.628852	0.466	0.062	0	Macrophage	CEBPA
0	0.628317	0.883	0.721	0	Macrophage	CSTB
0	0.627574	0.338	0.147	0	Macrophage	BHLHE41
0	0.625498	0.513	0.131	0	Macrophage	P2RX4
0	0.624536	0.758	0.481	0	Macrophage	AKR1A1
0	0.624322	0.664	0.276	0	Macrophage	GNA13
0	0.623713	0.871	0.575	0	Macrophage	PYCARD
0	0.622364	0.692	0.48	0	Macrophage	INTS6
0	0.621451	0.858	0.578	0	Macrophage	DAZAP2
0	0.620103	0.507	0.11	0	Macrophage	TLR2
0	0.61925	0.475	0.096	0	Macrophage	TRIM14
0	0.618431	0.564	0.208	0	Macrophage	FAM91A1
0	0.617556	0.525	0.163	0	Macrophage	TPCN1
0	0.617298	0.55	0.224	0	Macrophage	PPIF
0	0.617166	0.812	0.513	0	Macrophage	TMEM123
0	0.615228	0.436	0.146	0	Macrophage	GPR155
0	0.614532	0.983	0.961	0	Macrophage	SRGN
0	0.61316	0.477	0.066	0	Macrophage	LRRC25
0	0.612601	0.532	0.218	0	Macrophage	GLA
0	0.612117	0.337	0.05	0	Macrophage	AL355881.1
0	0.610344	0.987	0.827	0	Macrophage	GABARAP
0	0.607441	0.45	0.138	0	Macrophage	FAM13A
0	0.606332	0.527	0.143	0	Macrophage	PLBD1
0	0.606247	0.522	0.114	0	Macrophage	IL6R
0	0.605781	0.436	0.197	0	Macrophage	TCN2
0	0.604278	0.525	0.112	0	Macrophage	KYNU
0	0.602843	0.505	0.186	0	Macrophage	RIN2
0	0.602665	0.565	0.165	0	Macrophage	C9orf72
0	0.600967	0.769	0.479	0	Macrophage	PRNP
0	0.597768	0.74	0.352	0	Macrophage	RNF149
0	0.597444	0.961	0.97	0	Macrophage	MT-ND2
0	0.595612	0.824	0.361	0	Macrophage	HCLS1
0	0.594382	0.86	0.469	0	Macrophage	FAM49B
0	0.592376	0.536	0.21	0	Macrophage	SGMS1
0	0.591036	0.981	0.859	0	Macrophage	ARPC1B
0	0.589334	0.381	0.096	0	Macrophage	GATM
0	0.588996	0.643	0.381	0	Macrophage	PEPD
0	0.588898	0.595	0.246	0	Macrophage	GAS7
0	0.588691	0.432	0.058	0	Macrophage	TMEM106A
0	0.588611	0.488	0.105	0	Macrophage	CIITA
0	0.586494	0.655	0.35	0	Macrophage	ARL8B
0	0.586364	0.69	0.438	0	Macrophage	IER5
0	0.586209	0.727	0.432	0	Macrophage	MEF2A
0	0.586165	0.463	0.15	0	Macrophage	SERPINF1
0	0.585904	0.573	0.243	0	Macrophage	ADAM17
0	0.585818	0.579	0.264	0	Macrophage	CREBL2
0	0.584836	0.76	0.405	0	Macrophage	PRKAR1A
0	0.580552	0.538	0.172	0	Macrophage	ARAP1
0	0.579645	0.684	0.365	0	Macrophage	IL13RA1
0	0.578564	0.569	0.195	0	Macrophage	PTPRJ
0	0.578435	0.385	0.057	0	Macrophage	SLC18B1
0	0.578125	0.53	0.166	0	Macrophage	FUOM
0	0.577215	0.872	0.614	0	Macrophage	ATP6AP2
0	0.576987	0.589	0.313	0	Macrophage	HSD17B4
0	0.57696	0.904	0.679	0	Macrophage	CAP1
0	0.575631	0.731	0.394	0	Macrophage	PTBP3
0	0.573347	0.743	0.385	0	Macrophage	VASP
0	0.571367	0.498	0.192	0	Macrophage	FCHSD2
0	0.571139	0.46	0.146	0	Macrophage	SLC31A1
0	0.57002	0.275	0.087	0	Macrophage	IFI44L
0	0.567593	0.312	0.009	0	Macrophage	KCNJ5
0	0.567436	0.498	0.118	0	Macrophage	GRK3
0	0.566914	0.716	0.448	0	Macrophage	AFF4
0	0.566372	0.67	0.389	0	Macrophage	CSRNP1
0	0.566076	0.426	0.068	0	Macrophage	TSPAN33
0	0.566039	0.583	0.307	0	Macrophage	FOXO3
0	0.565268	0.704	0.501	0	Macrophage	LIMS1
0	0.564872	0.772	0.508	0	Macrophage	TACC1
0	0.564385	0.381	0.051	0	Macrophage	FRMD4A
0	0.562782	0.278	0.018	0	Macrophage	IL2RA
0	0.560647	0.915	0.716	0	Macrophage	CAPZB
0	0.559524	0.79	0.524	0	Macrophage	CDKN1A
0	0.559142	0.403	0.101	0	Macrophage	PLEKHG2
0	0.558507	0.992	0.857	0	Macrophage	CD63
0	0.555949	0.474	0.132	0	Macrophage	DAPK1
0	0.553788	0.634	0.375	0	Macrophage	SMS
0	0.553272	0.538	0.17	0	Macrophage	THEMIS2
0	0.552196	0.505	0.217	0	Macrophage	ABHD12
0	0.552168	0.495	0.153	0	Macrophage	RNF135
0	0.551172	0.529	0.231	0	Macrophage	BCL6
0	0.550177	0.861	0.68	0	Macrophage	ATP6V1F
0	0.550013	0.48	0.12	0	Macrophage	SLC11A1
0	0.549701	0.711	0.412	0	Macrophage	CRTAP
0	0.54917	0.438	0.131	0	Macrophage	AC020656.1
0	0.548955	0.349	0.117	0	Macrophage	PDGFC
0	0.548271	0.633	0.341	0	Macrophage	BAZ2B
0	0.547873	0.628	0.194	0	Macrophage	ARHGAP4
0	0.547085	0.602	0.322	0	Macrophage	MAP2K3
0	0.546551	0.971	0.867	0	Macrophage	TMBIM6
0	0.545849	0.79	0.548	0	Macrophage	JMJD1C
0	0.54583	0.836	0.554	0	Macrophage	CAPZA2
0	0.545551	0.431	0.078	0	Macrophage	RAB20
0	0.544363	0.698	0.39	0	Macrophage	CAT
0	0.544018	0.595	0.208	0	Macrophage	SPINT2
0	0.541562	0.408	0.068	0	Macrophage	MITF
0	0.539779	0.826	0.514	0	Macrophage	YBX3
0	0.539581	0.538	0.163	0	Macrophage	SH3BP2
0	0.537161	0.963	0.977	0	Macrophage	MT-ND1
0	0.536622	0.669	0.313	0	Macrophage	MYO9B
0	0.53651	0.794	0.504	0	Macrophage	ARPC4
0	0.536021	0.601	0.272	0	Macrophage	BACH1
0	0.534587	0.602	0.272	0	Macrophage	LACTB
0	0.533674	0.562	0.221	0	Macrophage	LMO2
0	0.533251	0.472	0.271	0	Macrophage	VAT1
0	0.533122	0.922	0.755	0	Macrophage	UBE2D3
0	0.531555	0.548	0.229	0	Macrophage	NUP58
0	0.528503	0.759	0.433	0	Macrophage	RHOG
0	0.527824	0.865	0.608	0	Macrophage	MOB1A
0	0.527252	0.442	0.151	0	Macrophage	SNX24
0	0.527144	0.673	0.335	0	Macrophage	CAB39
0	0.527024	0.802	0.345	0	Macrophage	TNFRSF1B
0	0.526645	0.407	0.162	0	Macrophage	FAM20C
0	0.524333	0.702	0.266	0	Macrophage	IL10RA
0	0.522895	0.704	0.44	0	Macrophage	BLOC1S6
0	0.522716	0.798	0.56	0	Macrophage	YME1L1
0	0.522529	0.341	0.034	0	Macrophage	GAS2L3
0	0.522037	0.258	0.013	0	Macrophage	OTOA
0	0.521851	0.376	0.103	0	Macrophage	RETN
0	0.520151	0.891	0.568	0	Macrophage	COTL1
0	0.519813	0.461	0.093	0	Macrophage	CLEC10A
0	0.51936	0.4	0.129	0	Macrophage	FMNL2
0	0.516745	0.585	0.316	0	Macrophage	LINC00963
0	0.516617	0.768	0.433	0	Macrophage	PLEKHO1
0	0.516302	0.563	0.261	0	Macrophage	DRAM2
0	0.516125	0.585	0.317	0	Macrophage	MAFF
0	0.516086	0.454	0.172	0	Macrophage	SLC11A2
0	0.515244	0.724	0.408	0	Macrophage	ZYX
0	0.515133	0.692	0.408	0	Macrophage	SCAMP2
0	0.515126	0.62	0.354	0	Macrophage	MIR22HG
0	0.514752	0.986	0.923	0	Macrophage	ARPC3
0	0.513826	0.422	0.069	0	Macrophage	MCTP1
0	0.513362	0.559	0.289	0	Macrophage	PDK4
0	0.513189	0.435	0.092	0	Macrophage	LILRB3
0	0.511498	0.846	0.504	0	Macrophage	EFHD2
0	0.511182	0.513	0.219	0	Macrophage	PGD
0	0.51101	0.58	0.21	0	Macrophage	STX11
0	0.510625	0.253	0.085	0	Macrophage	CX3CR1
0	0.510342	0.451	0.09	0	Macrophage	BTK
0	0.510131	0.889	0.651	0	Macrophage	CANX
0	0.509935	0.51	0.178	0	Macrophage	SMCO4
0	0.508497	0.371	0.036	0	Macrophage	FMN1
0	0.508108	0.551	0.215	0	Macrophage	MAP3K1
0	0.50801	0.356	0.045	0	Macrophage	ARRDC4
0	0.506237	0.388	0.193	0	Macrophage	ZBTB10
0	0.505646	0.523	0.19	0	Macrophage	SOAT1
0	0.503374	0.555	0.192	0	Macrophage	SNX10
0	0.503161	0.506	0.181	0	Macrophage	MANBA
0	0.501809	0.683	0.425	0	Macrophage	PDXK
0	0.499638	0.532	0.245	0	Macrophage	PFKFB3
0	0.498898	0.329	0.123	0	Macrophage	FCN1
0	0.498685	0.834	0.579	0	Macrophage	CMTM6
0	0.498203	0.541	0.339	0	Macrophage	DNASE2
0	0.497424	0.718	0.486	0	Macrophage	YWHAH
0	0.496852	0.4	0.081	0	Macrophage	TLR1
0	0.496578	0.566	0.246	0	Macrophage	NUP214
0	0.496414	0.582	0.305	0	Macrophage	SPG21
0	0.496024	0.473	0.173	0	Macrophage	PMAIP1
0	0.49601	0.561	0.329	0	Macrophage	SNX9
0	0.495081	0.553	0.269	0	Macrophage	ATP6V1A
0	0.494103	0.622	0.291	0	Macrophage	EHBP1L1
0	0.493888	0.564	0.309	0	Macrophage	PURB
0	0.493697	0.515	0.257	0	Macrophage	DRAM1
0	0.492629	0.27	0.013	0	Macrophage	KCNMA1
0	0.492543	0.593	0.352	0	Macrophage	ARIH1
0	0.492249	0.555	0.262	0	Macrophage	TPD52L2
0	0.492083	0.614	0.301	0	Macrophage	EPS15
0	0.49181	0.617	0.352	0	Macrophage	CITED2
0	0.490874	0.43	0.123	0	Macrophage	SLC12A7
0	0.4897	0.292	0.05	0	Macrophage	VNN2
0	0.487701	0.534	0.21	0	Macrophage	OSBPL11
0	0.486272	0.605	0.337	0	Macrophage	EPN1
0	0.485453	0.994	0.903	0	Macrophage	S100A11
0	0.483123	0.48	0.126	0	Macrophage	CSTA
0	0.482635	0.598	0.322	0	Macrophage	ATF6
0	0.482486	0.996	0.827	0	Macrophage	SAT1
0	0.48239	0.354	0.051	0	Macrophage	FCGR1B
0	0.482363	0.97	0.831	0	Macrophage	RHOA
0	0.48	0.915	0.645	0	Macrophage	RTN4
0	0.479432	0.416	0.185	0	Macrophage	MFHAS1
0	0.479279	0.371	0.085	0	Macrophage	SCARB1
0	0.478788	0.588	0.292	0	Macrophage	TCF4
0	0.478486	0.493	0.2	0	Macrophage	RNF141
0	0.478122	0.634	0.344	0	Macrophage	TRIM38
0	0.477429	0.875	0.458	0	Macrophage	CD53
0	0.477397	0.39	0.073	0	Macrophage	TM6SF1
0	0.4772	0.554	0.268	0	Macrophage	PPP3R1
0	0.476921	0.615	0.363	0	Macrophage	SNX5
0	0.474192	0.606	0.305	0	Macrophage	WDR26
0	0.474142	0.352	0.071	0	Macrophage	SMIM25
0	0.473684	0.353	0.058	0	Macrophage	SLC46A1
0	0.473485	0.904	0.738	0	Macrophage	PCBP1
0	0.47063	0.584	0.328	0	Macrophage	STX4
0	0.468977	0.717	0.468	0	Macrophage	RBMS1
0	0.468084	0.36	0.062	0	Macrophage	ST14
0	0.468078	0.713	0.462	0	Macrophage	ITPR2
0	0.467846	0.358	0.084	0	Macrophage	RNF144B
0	0.467398	0.72	0.462	0	Macrophage	ETF1
0	0.467344	0.39	0.073	0	Macrophage	SECTM1
0	0.467157	0.546	0.234	0	Macrophage	SGK3
0	0.466798	0.904	0.74	0	Macrophage	CD44
0	0.466595	0.692	0.393	0	Macrophage	CNPY3
0	0.466026	0.399	0.125	0	Macrophage	KLF7
0	0.465359	0.971	0.915	0	Macrophage	HNRNPA2B1
0	0.463853	0.558	0.293	0	Macrophage	SORL1
0	0.463726	0.762	0.501	0	Macrophage	MAT2A
0	0.46371	0.359	0.046	0	Macrophage	ATP8B4
0	0.462715	0.515	0.268	0	Macrophage	PLXNB2
0	0.462689	0.622	0.35	0	Macrophage	CELF1
0	0.462582	0.487	0.123	0	Macrophage	CSF3R
0	0.460974	0.443	0.162	0	Macrophage	PI4K2A
0	0.460534	0.434	0.089	0	Macrophage	CSF2RA
0	0.459986	0.588	0.346	0	Macrophage	CKS2
0	0.458028	0.8	0.596	0	Macrophage	MIDN
0	0.456923	0.391	0.139	0	Macrophage	AC016831.1
0	0.455619	0.543	0.266	0	Macrophage	RALGDS
0	0.455103	0.868	0.661	0	Macrophage	SNX3
0	0.454176	0.579	0.287	0	Macrophage	STXBP2
0	0.453503	0.533	0.281	0	Macrophage	MXD1
0	0.453317	0.543	0.266	0	Macrophage	SWAP70
0	0.453032	0.395	0.114	0	Macrophage	AMDHD2
0	0.452956	0.702	0.437	0	Macrophage	ZNF106
0	0.452753	0.566	0.297	0	Macrophage	YTHDF3
0	0.452392	0.37	0.074	0	Macrophage	LILRB1
0	0.452299	0.503	0.224	0	Macrophage	RNPEP
0	0.452265	0.381	0.061	0	Macrophage	NFAM1
0	0.451301	0.501	0.233	0	Macrophage	SNX18
0	0.450487	0.657	0.233	0	Macrophage	DOCK2
0	0.449001	0.403	0.169	0	Macrophage	TCOF1
0	0.448607	0.592	0.324	0	Macrophage	CERT1
0	0.448427	0.483	0.24	0	Macrophage	ITPRIPL2
0	0.448402	0.392	0.07	0	Macrophage	CD33
0	0.447732	0.958	0.84	0	Macrophage	TPM3
0	0.446877	0.569	0.317	0	Macrophage	OAZ2
0	0.446717	0.377	0.102	0	Macrophage	C20orf194
0	0.446182	0.754	0.512	0	Macrophage	GNAI3
0	0.445798	0.43	0.166	0	Macrophage	ATF5
0	0.444621	0.278	0.038	0	Macrophage	TNFRSF11A
0	0.44411	0.475	0.218	0	Macrophage	NXF1
0	0.443971	0.648	0.229	0	Macrophage	MYO1F
0	0.443179	0.57	0.315	0	Macrophage	TSC22D2
0	0.442805	0.664	0.371	0	Macrophage	FOXN3
0	0.442606	0.449	0.16	0	Macrophage	TRMT1
0	0.442468	0.72	0.468	0	Macrophage	USF2
0	0.441074	0.793	0.603	0	Macrophage	TALDO1
0	0.440861	0.483	0.213	0	Macrophage	ATP6V1C1
0	0.440804	0.343	0.05	0	Macrophage	SLC37A2
0	0.44072	0.529	0.263	0	Macrophage	CACUL1
0	0.440549	0.867	0.723	0	Macrophage	DNAJB6
0	0.438961	0.33	0.048	0	Macrophage	ARHGEF10L
0	0.437824	0.516	0.211	0	Macrophage	RXRA
0	0.437743	0.993	0.98	0	Macrophage	HSP90AA1
0	0.437197	0.504	0.239	0	Macrophage	PLEKHM2
0	0.437147	0.592	0.327	0	Macrophage	TRPS1
0	0.43701	0.481	0.255	0	Macrophage	KIF1B
0	0.436993	0.703	0.427	0	Macrophage	BNIP2
0	0.436756	0.478	0.24	0	Macrophage	SMIM30
0	0.435458	0.506	0.167	0	Macrophage	ADCY7
0	0.435406	0.412	0.131	0	Macrophage	ATG7
0	0.434609	0.43	0.178	0	Macrophage	NCEH1
0	0.433335	0.561	0.318	0	Macrophage	FEZ2
0	0.433076	0.607	0.366	0	Macrophage	ASPH
0	0.43293	0.435	0.179	0	Macrophage	SGPL1
0	0.432347	0.636	0.387	0	Macrophage	USP9X
0	0.430697	0.695	0.424	0	Macrophage	ALDH2
0	0.430586	0.544	0.297	0	Macrophage	MAFG
0	0.430539	0.75	0.466	0	Macrophage	SERPINB6
0	0.429481	0.894	0.757	0	Macrophage	HNRNPC
0	0.428725	0.738	0.457	0	Macrophage	TAOK3
0	0.427766	0.436	0.168	0	Macrophage	CRYL1
0	0.427726	0.582	0.325	0	Macrophage	SEC14L1
0	0.427546	0.334	0.087	0	Macrophage	B3GNT5
0	0.427398	0.346	0.052	0	Macrophage	KCNQ1
0	0.427303	0.503	0.247	0	Macrophage	GLB1
0	0.427105	0.435	0.157	0	Macrophage	RREB1
0	0.426729	0.468	0.17	0	Macrophage	PAK1
0	0.426531	0.605	0.353	0	Macrophage	2023-03-02
0	0.426021	0.536	0.259	0	Macrophage	CIAO2A
0	0.424701	0.445	0.235	0	Macrophage	ITGB5
0	0.424187	0.537	0.181	0	Macrophage	ST8SIA4
0	0.423405	0.609	0.369	0	Macrophage	PARP14
0	0.423317	0.377	0.09	0	Macrophage	ASGR1
0	0.423149	0.733	0.466	0	Macrophage	ACAP2
0	0.422821	0.337	0.064	0	Macrophage	P2RX7
0	0.422684	0.462	0.203	0	Macrophage	HPS5
0	0.422418	0.468	0.208	0	Macrophage	ZNF330
0	0.422358	0.684	0.438	0	Macrophage	CHCHD10
0	0.422046	0.8	0.561	0	Macrophage	RAB7A
0	0.42108	0.724	0.474	0	Macrophage	OS9
0	0.420901	0.937	0.832	0	Macrophage	DDX3X
0	0.420537	0.411	0.192	0	Macrophage	ACP2
0	0.420396	0.485	0.143	0	Macrophage	RASSF2
0	0.419483	0.819	0.603	0	Macrophage	TUBB
0	0.419113	0.297	0.07	0	Macrophage	SMPDL3A
0	0.418992	0.312	0.055	0	Macrophage	TLR5
0	0.418922	0.504	0.258	0	Macrophage	GPATCH2L
0	0.418709	0.521	0.168	0	Macrophage	AOAH
0	0.417607	0.307	0.13	0	Macrophage	HRH1
0	0.415356	0.74	0.506	0	Macrophage	RAB10
0	0.414503	0.908	0.789	0	Macrophage	CALR
0	0.41447	0.854	0.63	0	Macrophage	TGOLN2
0	0.41409	0.923	0.525	0	Macrophage	TIMP2
0	0.41325	0.777	0.479	0	Macrophage	DPYSL2
0	0.412518	0.545	0.264	0	Macrophage	TSPAN14
0	0.410072	0.284	0.085	0	Macrophage	MIR3945HG
0	0.409758	0.326	0.08	0	Macrophage	NLN
0	0.408632	0.459	0.214	0	Macrophage	EPSTI1
0	0.408554	0.66	0.414	0	Macrophage	SPPL2A
0	0.40835	0.491	0.263	0	Macrophage	TGFBR1
0	0.407634	0.278	0.06	0	Macrophage	RNASE2
0	0.407209	0.604	0.371	0	Macrophage	ATP2A2
0	0.406942	0.681	0.445	0	Macrophage	MAP3K2
0	0.406758	0.697	0.487	0	Macrophage	ARL5A
0	0.406468	0.44	0.2	0	Macrophage	GZF1
0	0.406196	0.442	0.181	0	Macrophage	ZNF385A
0	0.406169	0.41	0.139	0	Macrophage	MX2
0	0.404876	0.495	0.299	0	Macrophage	PEA15
0	0.4041	0.275	0.045	0	Macrophage	CXorf21
0	0.40397	0.521	0.279	0	Macrophage	ARL8A
0	0.40394	0.498	0.254	0	Macrophage	MLXIP
0	0.403159	0.311	0.041	0	Macrophage	CD180
0	0.403054	0.673	0.378	0	Macrophage	BAZ1A
0	0.401845	0.425	0.135	0	Macrophage	ARRB1
0	0.401701	0.553	0.28	0	Macrophage	C16orf72
0	0.400765	0.288	0.041	0	Macrophage	SLC1A3
0	0.400134	0.483	0.254	0	Macrophage	CORO1C
0	0.399913	0.462	0.214	0	Macrophage	RAP2A
0	0.399764	0.318	0.054	0	Macrophage	TLR8
0	0.399596	0.469	0.207	0	Macrophage	DNAJC5
0	0.399267	0.82	0.573	0	Macrophage	SERPINB1
0	0.398717	0.34	0.07	0	Macrophage	CLN6
0	0.397962	0.327	0.107	0	Macrophage	C1orf54
0	0.397853	0.295	0.031	0	Macrophage	SLAMF8
0	0.397491	0.309	0.118	0	Macrophage	SEMA4A
0	0.396768	0.392	0.134	0	Macrophage	SLC43A3
0	0.39582	0.45	0.2	0	Macrophage	MFSD12
0	0.394815	0.357	0.071	0	Macrophage	DOK3
0	0.394289	0.518	0.288	0	Macrophage	HOMER3
0	0.394027	0.312	0.05	0	Macrophage	SLC36A1
0	0.393672	0.357	0.095	0	Macrophage	SIPA1L2
0	0.393671	0.316	0.035	0	Macrophage	RENBP
0	0.393605	0.37	0.113	0	Macrophage	SLC31A2
0	0.393483	0.91	0.725	0	Macrophage	SQSTM1
0	0.393006	0.417	0.159	0	Macrophage	SNX29
0	0.392304	0.263	0.079	0	Macrophage	HLA-DQA2
0	0.392129	0.606	0.39	0	Macrophage	PRCP
0	0.391651	0.433	0.119	0	Macrophage	CD300A
0	0.390866	0.449	0.14	0	Macrophage	RIN3
0	0.38989	0.428	0.217	0	Macrophage	GBA
0	0.38941	0.55	0.314	0	Macrophage	STX12
0	0.389064	0.481	0.257	0	Macrophage	CTNND1
0	0.388922	0.443	0.181	0	Macrophage	CLN8
0	0.388856	0.791	0.461	0	Macrophage	REL
0	0.387938	0.417	0.215	0	Macrophage	OSBPL1A
0	0.386967	0.265	0.021	0	Macrophage	HPGDS
0	0.386893	0.55	0.282	0	Macrophage	PTPN18
0	0.386867	0.61	0.341	0	Macrophage	DPYD
0	0.385944	0.377	0.107	0	Macrophage	ARID3A
0	0.385158	0.383	0.144	0	Macrophage	JDP2
0	0.38486	0.544	0.283	0	Macrophage	EFR3A
0	0.384772	0.488	0.184	0	Macrophage	CYB5R4
0	0.384001	0.474	0.245	0	Macrophage	LYL1
0	0.383674	0.694	0.449	0	Macrophage	TGFBR2
0	0.383111	0.266	0.048	0	Macrophage	BRCA2
0	0.382828	0.405	0.183	0	Macrophage	PELI1
0	0.382695	0.886	0.737	0	Macrophage	SFPQ
0	0.382629	0.984	0.959	0	Macrophage	HLA-E
0	0.382621	0.347	0.131	0	Macrophage	OSM
0	0.38254	0.88	0.699	0	Macrophage	ACTR3
0	0.382292	0.559	0.313	0	Macrophage	IL10RB
0	0.38214	0.411	0.151	0	Macrophage	GALC
0	0.381551	0.303	0.145	0	Macrophage	ETV5
0	0.381335	0.495	0.148	0	Macrophage	OTULINL
0	0.380551	0.557	0.294	0	Macrophage	GPCPD1
0	0.379739	0.83	0.649	0	Macrophage	ARL6IP1
0	0.379727	0.7	0.436	0	Macrophage	FERMT3
0	0.378823	0.768	0.525	0	Macrophage	RAP1A
0	0.378388	0.383	0.126	0	Macrophage	RP2
0	0.378288	0.403	0.208	0	Macrophage	RAPH1
0	0.378001	0.366	0.09	0	Macrophage	FAM49A
0	0.377054	0.607	0.321	0	Macrophage	HELZ
0	0.377039	0.535	0.297	0	Macrophage	SNAP23
0	0.376855	0.651	0.202	0	Macrophage	S100A8
0	0.375915	0.544	0.312	0	Macrophage	ASAP1
0	0.375748	0.604	0.327	0	Macrophage	ITSN2
0	0.374256	0.32	0.118	0	Macrophage	AC091271.1
0	0.373512	0.302	0.036	0	Macrophage	TRPM2
0	0.37267	0.252	0.019	0	Macrophage	RAB3IL1
0	0.372485	0.382	0.181	0	Macrophage	MMP14
0	0.372412	0.341	0.068	0	Macrophage	CSF2RB
0	0.372115	0.522	0.305	0	Macrophage	NOTCH2
0	0.371425	0.376	0.137	0	Macrophage	MTHFR
0	0.371276	0.552	0.308	0	Macrophage	UBE2D1
0	0.371242	0.465	0.25	0	Macrophage	TCF12
0	0.370417	0.385	0.156	0	Macrophage	TBC1D9
0	0.369349	0.83	0.607	0	Macrophage	LAMTOR1
0	0.369249	0.309	0.058	0	Macrophage	AC090559.1
0	0.369225	0.361	0.142	0	Macrophage	ARPIN
0	0.368553	0.326	0.074	0	Macrophage	SLC38A6
0	0.368367	0.552	0.32	0	Macrophage	PTPN12
0	0.368182	0.372	0.153	0	Macrophage	ENPP2
0	0.368137	0.324	0.076	0	Macrophage	RGS18
0	0.368099	0.734	0.495	0	Macrophage	RTN3
0	0.367981	0.796	0.554	0	Macrophage	CAPZA1
0	0.367867	0.336	0.132	0	Macrophage	CLIC2
0	0.367723	0.418	0.178	0	Macrophage	MOB1B
0	0.367013	0.498	0.174	0	Macrophage	KCNAB2
0	0.366066	0.438	0.128	0	Macrophage	LAT2
0	0.36599	0.66	0.271	0	Macrophage	PREX1
0	0.364726	0.406	0.097	0	Macrophage	VAV1
0	0.3645	0.356	0.186	0	Macrophage	PEAK1
0	0.364372	0.472	0.214	0	Macrophage	IL17RA
0	0.363366	0.406	0.133	0	Macrophage	KCNK6
0	0.363019	0.684	0.441	0	Macrophage	TNFRSF1A
0	0.362733	0.304	0.092	0	Macrophage	TBC1D12
0	0.362619	0.421	0.189	0	Macrophage	DNAJC13
0	0.362501	0.505	0.288	0	Macrophage	NUDT3
0	0.362182	0.353	0.11	0	Macrophage	ITGAX
0	0.361532	0.458	0.211	0	Macrophage	NUP62
0	0.361525	0.283	0.055	0	Macrophage	CALML4
0	0.361414	0.567	0.342	0	Macrophage	MED13L
0	0.360524	0.344	0.09	0	Macrophage	SNN
0	0.36017	0.569	0.323	0	Macrophage	BCL3
0	0.360116	0.301	0.073	0	Macrophage	SLC38A7
0	0.359718	0.298	0.071	0	Macrophage	TMEM51
0	0.357997	0.377	0.131	0	Macrophage	FES
0	0.355975	0.511	0.321	0	Macrophage	FUCA2
0	0.355794	0.484	0.243	0	Macrophage	PSEN1
0	0.354995	0.777	0.538	0	Macrophage	SERINC1
0	0.353946	0.286	0.043	0	Macrophage	KCNE3
0	0.352726	0.398	0.097	0	Macrophage	GNA15
0	0.352654	0.6	0.382	0	Macrophage	APH1A
0	0.352369	0.275	0.027	0	Macrophage	RRAGD
0	0.352116	0.381	0.146	0	Macrophage	ACER3
0	0.3519	0.335	0.089	0	Macrophage	SNX8
0	0.351884	0.527	0.293	0	Macrophage	FAM53C
0	0.3508	0.489	0.263	0	Macrophage	MTMR6
0	0.35037	0.556	0.301	0	Macrophage	ABI1
0	0.349854	0.283	0.114	0	Macrophage	CCDC170
0	0.349756	0.543	0.297	0	Macrophage	ETNK1
0	0.348664	0.663	0.439	0	Macrophage	VPS35
0	0.347972	0.61	0.383	0	Macrophage	PBRM1
0	0.347686	0.381	0.17	0	Macrophage	IRAK3
0	0.347277	0.399	0.166	0	Macrophage	CLCN7
0	0.346248	0.335	0.128	0	Macrophage	ANKS1A
0	0.346033	0.522	0.277	0	Macrophage	FNIP1
0	0.345851	0.299	0.106	0	Macrophage	ALCAM
0	0.344511	0.604	0.366	0	Macrophage	DBNL
0	0.343441	0.538	0.242	0	Macrophage	ARHGAP26
0	0.343375	0.464	0.249	0	Macrophage	DCTN4
0	0.343248	0.348	0.094	0	Macrophage	TET3
0	0.34263	0.655	0.266	0	Macrophage	GIMAP4
0	0.341835	0.789	0.565	0	Macrophage	GNB2
0	0.340734	0.285	0.078	0	Macrophage	ADAM28
0	0.340524	0.279	0.05	0	Macrophage	RBP7
0	0.34027	0.616	0.38	0	Macrophage	ERBIN
0	0.339765	0.801	0.559	0	Macrophage	COMT
0	0.338235	0.302	0.135	0	Macrophage	RHOBTB3
0	0.337961	0.376	0.146	0	Macrophage	JAK2
0	0.337739	0.466	0.234	0	Macrophage	SLC25A24
0	0.336994	0.368	0.083	0	Macrophage	GIMAP6
0	0.336633	0.469	0.261	0	Macrophage	TMEM33
0	0.335907	0.738	0.509	0	Macrophage	VPS13C
0	0.33585	0.531	0.298	0	Macrophage	NECAP2
0	0.335839	0.457	0.236	0	Macrophage	MAP3K11
0	0.335514	0.401	0.204	0	Macrophage	DCAF12
0	0.334279	0.647	0.406	0	Macrophage	ADAM10
0	0.33201	0.452	0.224	0	Macrophage	ARHGEF2
0	0.331566	0.544	0.216	0	Macrophage	PTPN6
0	0.331036	0.377	0.17	0	Macrophage	APPL2
0	0.330491	0.305	0.106	0	Macrophage	LRRK1
0	0.32909	0.409	0.182	0	Macrophage	MGAT5
0	0.328346	0.376	0.163	0	Macrophage	NSMAF
0	0.328318	0.289	0.067	0	Macrophage	DISC1
0	0.328203	0.356	0.152	0	Macrophage	IFI44
0	0.327649	0.338	0.115	0	Macrophage	DENND3
0	0.327259	0.435	0.195	0	Macrophage	ADPGK
0	0.326598	0.693	0.47	0	Macrophage	PNRC2
0	0.326332	0.401	0.208	0	Macrophage	LRMDA
0	0.326054	0.293	0.093	0	Macrophage	CD40
0	0.325887	0.639	0.419	0	Macrophage	MAPRE1
0	0.325365	0.296	0.083	0	Macrophage	LINC00641
0	0.325264	0.688	0.46	0	Macrophage	NIPBL
0	0.324981	0.652	0.426	0	Macrophage	KPNA4
0	0.324672	0.252	0.022	0	Macrophage	PTPRO
0	0.324382	0.33	0.124	0	Macrophage	FBP1
0	0.32393	0.354	0.156	0	Macrophage	PCBP1-AS1
0	0.323722	0.367	0.163	0	Macrophage	RCBTB2
0	0.32327	0.362	0.129	0	Macrophage	NFKBIE
0	0.322357	0.494	0.276	0	Macrophage	NIPSNAP2
0	0.321602	0.416	0.206	0	Macrophage	MPDU1
0	0.321223	0.27	0.08	0	Macrophage	SHMT1
0	0.320853	0.402	0.187	0	Macrophage	SNX13
0	0.320797	0.444	0.167	0	Macrophage	DOCK11
0	0.320239	0.531	0.246	0	Macrophage	IGFLR1
0	0.319489	0.274	0.042	0	Macrophage	IRF5
0	0.319224	0.361	0.171	0	Macrophage	SLC35F6
0	0.318505	0.362	0.12	0	Macrophage	AGO4
0	0.318369	0.325	0.097	0	Macrophage	SLC8B1
0	0.318284	0.415	0.205	0	Macrophage	RRAGC
0	0.318157	0.389	0.189	0	Macrophage	HEIH
0	0.318118	0.419	0.195	0	Macrophage	IMPDH1
0	0.317843	0.477	0.272	0	Macrophage	LAMTOR3
0	0.317601	0.642	0.411	0	Macrophage	KMT2C
0	0.31704	0.393	0.158	0	Macrophage	PPP1R9B
0	0.316783	0.429	0.242	0	Macrophage	BCKDK
0	0.316653	0.572	0.352	0	Macrophage	EFCAB14
0	0.315873	0.305	0.095	0	Macrophage	ALDH3B1
0	0.31566	0.256	0.086	0	Macrophage	SEMA6B
0	0.315486	0.271	0.04	0	Macrophage	STAC3
0	0.314389	0.452	0.245	0	Macrophage	SNX27
0	0.314256	0.334	0.118	0	Macrophage	NEK6
0	0.313019	0.349	0.101	0	Macrophage	RHBDF2
0	0.311446	0.313	0.09	0	Macrophage	SLC46A3
0	0.311309	0.434	0.179	0	Macrophage	MAN2A1
0	0.31066	0.38	0.186	0	Macrophage	FEM1B
0	0.310135	0.28	0.067	0	Macrophage	GBGT1
0	0.309211	0.948	0.853	0	Macrophage	CDC42
0	0.308475	0.274	0.043	0	Macrophage	TNFAIP8L2
0	0.307741	0.334	0.118	0	Macrophage	MTMR10
0	0.30689	0.316	0.078	0	Macrophage	HRH2
0	0.306442	0.277	0.097	0	Macrophage	CNRIP1
0	0.306259	0.267	0.038	0	Macrophage	SIGLEC7
0	0.305922	0.77	0.509	0	Macrophage	WIPF1
0	0.305874	0.377	0.145	0	Macrophage	ABR
0	0.30562	0.353	0.137	0	Macrophage	SLC12A9
0	0.304994	0.41	0.212	0	Macrophage	ENTPD1
0	0.30424	0.38	0.169	0	Macrophage	INPPL1
0	0.304067	0.42	0.186	0	Macrophage	TENT2
0	0.303885	0.3	0.077	0	Macrophage	GSAP
0	0.30368	0.32	0.1	0	Macrophage	CLEC12A
0	0.303559	0.25	0.052	0	Macrophage	CD72
0	0.301963	0.355	0.154	0	Macrophage	WDFY2
0	0.301753	0.446	0.23	0	Macrophage	SLC66A2
0	0.301294	0.258	0.045	0	Macrophage	BLNK
0	0.301259	0.618	0.296	0	Macrophage	EVI2A
0	0.299994	0.279	0.118	0	Macrophage	SOCS6
0	0.29676	0.709	0.391	0	Macrophage	SMAP2
0	0.295825	0.316	0.127	0	Macrophage	SLC17A5
0	0.295232	0.457	0.235	0	Macrophage	TAB2
0	0.295218	0.402	0.197	0	Macrophage	DMXL1
0	0.294639	0.409	0.177	0	Macrophage	MTMR14
0	0.294012	0.266	0.066	0	Macrophage	LINC00847
0	0.293674	0.39	0.195	0	Macrophage	DTX3L
0	0.29338	0.37	0.166	0	Macrophage	MR1
0	0.291543	0.309	0.112	0	Macrophage	AL021155.5
0	0.291394	0.26	0.053	0	Macrophage	INAFM2
0	0.290991	0.322	0.11	0	Macrophage	PPP1R21
0	0.290331	0.251	0.061	0	Macrophage	SLC45A4
0	0.290289	0.267	0.068	0	Macrophage	MILR1
0	0.290108	0.286	0.101	0	Macrophage	AC103591.3
0	0.289229	0.329	0.118	0	Macrophage	IPMK
0	0.288426	0.589	0.367	0	Macrophage	EP300
0	0.286979	0.793	0.569	0	Macrophage	GNB1
0	0.286544	0.307	0.099	0	Macrophage	KLF11
0	0.286533	0.273	0.067	0	Macrophage	DENND11
0	0.284293	0.337	0.082	0	Macrophage	PIK3R5
0	0.284106	0.348	0.095	0	Macrophage	PLCB2
0	0.28306	0.261	0.067	0	Macrophage	UHRF1BP1
0	0.282946	0.257	0.065	0	Macrophage	RTN1
0	0.282426	0.328	0.139	0	Macrophage	CPEB2
0	0.282393	0.387	0.183	0	Macrophage	AC016831.5
0	0.28202	0.455	0.156	0	Macrophage	INPP5D
0	0.281861	0.279	0.054	0	Macrophage	AMPD3
0	0.281238	0.329	0.096	0	Macrophage	RELT
0	0.280879	0.763	0.484	0	Macrophage	BASP1
0	0.280461	0.414	0.213	0	Macrophage	APIP
0	0.280428	0.419	0.214	0	Macrophage	HPS1
0	0.279748	0.278	0.065	0	Macrophage	SCIMP
0	0.279285	0.494	0.29	0	Macrophage	FAR1
0	0.278695	0.605	0.258	0	Macrophage	DOK2
0	0.278582	0.517	0.297	0	Macrophage	PIAS1
0	0.278027	0.287	0.077	0	Macrophage	CLEC4A
0	0.27544	0.497	0.226	0	Macrophage	FKBP5
0	0.274492	0.313	0.131	0	Macrophage	ATG4C
0	0.274408	0.256	0.087	0	Macrophage	ANPEP
0	0.273066	0.482	0.274	0	Macrophage	LGALS8
0	0.273048	0.413	0.148	0	Macrophage	CORO7
0	0.272775	0.513	0.197	0	Macrophage	RCSD1
0	0.272554	0.343	0.146	0	Macrophage	SSH1
0	0.272416	0.748	0.545	0	Macrophage	PRR13
0	0.271418	0.351	0.116	0	Macrophage	DENND4B
0	0.267551	0.968	0.929	0	Macrophage	JUNB
0	0.267349	0.374	0.176	0	Macrophage	ZDHHC7
0	0.266631	0.453	0.235	0	Macrophage	LCOR
0	0.264852	0.59	0.371	0	Macrophage	ARID1A
0	0.264643	0.425	0.229	0	Macrophage	SUSD6
0	0.264384	0.335	0.139	0	Macrophage	SGTB
0	0.263741	0.262	0.09	0	Macrophage	GAPT
0	0.263163	0.282	0.096	0	Macrophage	ABCG1
0	0.262959	0.453	0.24	0	Macrophage	GGA1
0	0.261617	0.666	0.388	0	Macrophage	GRK2
0	0.261581	0.751	0.499	0	Macrophage	CELF2
0	0.261438	0.636	0.368	0	Macrophage	CYTH1
0	0.260862	0.364	0.151	0	Macrophage	ABHD3
0	0.259582	0.501	0.232	0	Macrophage	TAGAP
0	0.258131	0.357	0.166	0	Macrophage	SBF2
0	0.256929	0.44	0.21	0	Macrophage	TBC1D1
0	0.256516	0.35	0.14	0	Macrophage	STAT5A
0	0.253406	0.384	0.177	0	Macrophage	NAAA
0	0.252526	0.292	0.088	0	Macrophage	PRKCD
0	0.252407	0.26	0.088	0	Macrophage	PTGS1
0	0.251513	0.318	0.106	0	Macrophage	DAPP1
0	0.251256	0.255	0.086	0	Macrophage	ARHGEF11
0	0.250744	0.452	0.219	0	Macrophage	RAPGEF1
4.94065645841247e-324	0.317467	0.475	0.266	1.311447850321e-319	Macrophage	UBE2W
4.94065645841247e-323	0.28142	0.416	0.217	1.311447850321e-318	Macrophage	NFKB2
6.91691904177745e-323	0.275608	0.351	0.168	1.83602699044941e-318	Macrophage	VPS53
1.48219693752374e-322	0.298824	0.317	0.153	3.93434355096301e-318	Macrophage	RNF217
1.67982319586024e-322	0.387028	0.667	0.462	4.45892269109142e-318	Macrophage	RAB1A
5.82997462092671e-322	0.300014	0.546	0.334	1.54750846337879e-317	Macrophage	LASP1
9.93071948140906e-322	0.268737	0.294	0.12	2.63601017914522e-317	Macrophage	SETDB2
1.37404596764909e-319	0.252158	0.382	0.193	3.64726761652775e-315	Macrophage	DIPK2A
2.07571799787283e-319	0.298294	0.863	0.67	5.50978585355364e-315	Macrophage	IFI16
4.56205395400432e-319	0.294374	0.445	0.239	1.21095160155091e-314	Macrophage	DHRS3
1.15832702536189e-318	0.371866	0.505	0.306	3.07466325612059e-314	Macrophage	NTAN1
3.5155586875786e-318	0.277841	0.329	0.142	9.33169898030863e-314	Macrophage	SLC25A19
6.75819551239449e-318	0.253558	0.478	0.285	1.79389541680999e-313	Macrophage	RNF114
1.15218825971231e-317	0.364806	0.423	0.222	3.05836851658035e-313	Macrophage	TRIM25
6.80488575346435e-316	0.360277	0.493	0.297	1.80628887439958e-311	Macrophage	PDE4DIP
3.98088008475199e-314	0.754105	0.561	0.346	0	Macrophage	GPR183
8.28877432383508e-314	0.327147	0.522	0.311	0	Macrophage	CRK
4.51180965171111e-313	0.270973	0.366	0.179	0	Macrophage	PNPLA6
5.3442101020865e-313	0.343103	0.487	0.276	0	Macrophage	DENND4A
2.76231307911929e-312	0.279029	0.34	0.176	7.33228e-308	Macrophage	PLBD2
3.47133539459772e-312	0.286526	0.379	0.186	9.21431e-308	Macrophage	SERPINB8
3.68797061042422e-312	0.25977	0.776	0.555	9.78935e-308	Macrophage	HSBP1
4.53138519157915e-312	0.325552	0.432	0.234	1.20281e-307	Macrophage	PARP9
6.29859008843334e-312	0.261258	0.59	0.375	1.6719e-307	Macrophage	PTPRE
1.93018213077813e-311	0.338345	0.69	0.465	5.12348e-307	Macrophage	FAM120A
2.90780559442439e-311	0.327337	0.775	0.56	7.71848e-307	Macrophage	GDI2
1.86609467632126e-310	0.262296	0.309	0.138	4.95336e-306	Macrophage	DIP2B
0	0.358862	0.505	0.295	2.48249e-304	Macrophage	TUT7
0	0.365308	0.704	0.479	3.23158e-304	Macrophage	NUCB1
7.09324e-308	0.294211	0.622	0.406	1.88283e-303	Macrophage	TRIP12
2.69647e-307	0.276875	0.323	0.158	7.15752e-303	Macrophage	ATRN
3.24418e-307	0.265342	0.514	0.311	8.61135e-303	Macrophage	APOL6
3.54152e-307	0.272774	0.323	0.153	9.40062e-303	Macrophage	CARM1
1.132e-305	0.324924	0.52	0.303	3.00478e-301	Macrophage	ST3GAL1
4.71633e-304	0.502859	0.569	0.368	1.2519e-299	Macrophage	GBP2
9.92586e-303	0.454481	0.707	0.487	2.63472e-298	Macrophage	TNFAIP8
1.11288e-302	0.282135	0.41	0.223	2.95404e-298	Macrophage	STAT2
1.43086e-302	0.34097	0.652	0.445	3.79809e-298	Macrophage	TM9SF2
8.954e-302	0.251145	0.254	0.103	2.37675e-297	Macrophage	ALPK1
1.73281e-301	0.271823	0.436	0.246	4.59957e-297	Macrophage	PDPK1
7.70179e-301	0.261293	0.481	0.288	2.04436e-296	Macrophage	FBXO11
3.59035e-300	0.323935	0.459	0.263	9.53024e-296	Macrophage	AFF1
8.09541e-300	0.322659	0.686	0.479	2.14885e-295	Macrophage	SUMO3
3.31583e-299	0.345192	0.503	0.298	8.80155e-295	Macrophage	P4HA1
1.05672e-298	0.254292	0.304	0.139	2.80496e-294	Macrophage	AGAP3
7.39326e-298	0.268603	0.448	0.255	1.96247e-293	Macrophage	LPCAT1
8.61987e-298	0.325004	0.652	0.441	2.28806e-293	Macrophage	ATG3
4.68135e-297	0.334604	0.53	0.322	1.24262e-292	Macrophage	ETV6
1.04563e-296	0.348206	0.849	0.664	2.77552e-292	Macrophage	CSNK1A1
1.20343e-296	0.265764	0.49	0.298	3.19439e-292	Macrophage	TCIRG1
1.57e-296	0.30608	0.476	0.279	4.16741e-292	Macrophage	PFKL
2.37974e-296	0.350892	0.63	0.411	6.31679e-292	Macrophage	HOOK3
5.63162e-296	0.279911	0.384	0.203	1.49486e-291	Macrophage	NISCH
9.35911e-296	0.33472	0.47	0.28	2.48428e-291	Macrophage	SDCCAG8
3.59756e-295	0.300266	0.494	0.291	9.54936e-291	Macrophage	NCF1
3.91271e-295	0.286877	0.546	0.345	1.03859e-290	Macrophage	VMA21
1.44242e-294	0.264023	0.294	0.153	3.82875e-290	Macrophage	SDSL
3.0114e-294	0.614848	0.461	0.258	7.99345e-290	Macrophage	THBD
4.87894e-293	0.516028	0.685	0.526	1.29507e-288	Macrophage	CAPG
2.07426e-292	0.267066	0.335	0.162	5.50591e-288	Macrophage	ANKFY1
3.31239e-292	0.306418	0.475	0.281	8.7924e-288	Macrophage	PRKACA
4.04648e-292	0.47585	0.65	0.45	1.0741e-287	Macrophage	THUMPD3-AS1
1.28937e-291	0.700014	0.309	0.132	3.42252e-287	Macrophage	EREG
1.48296e-291	0.377786	0.463	0.273	3.93638e-287	Macrophage	UGCG
5.75142e-290	0.271638	0.726	0.533	1.52666e-285	Macrophage	ZNF207
5.73158e-289	0.340979	0.505	0.303	1.52139e-284	Macrophage	PHACTR4
1.88614e-287	0.298054	0.604	0.398	5.00656e-283	Macrophage	PDCD6IP
2.33856e-287	0.314064	0.61	0.395	6.20747e-283	Macrophage	TAOK1
3.23994e-287	0.326804	0.55	0.346	8.60009e-283	Macrophage	AGFG1
1.08441e-285	0.277666	0.279	0.127	2.87845e-281	Macrophage	ARHGAP24
2.22121e-285	0.327835	0.611	0.405	5.89599e-281	Macrophage	USP8
3.93512e-285	0.252671	0.479	0.291	1.04454e-280	Macrophage	KCTD20
6.97349e-285	0.338851	0.414	0.245	1.85104e-280	Macrophage	LPCAT2
3.50481e-284	0.275588	0.579	0.383	9.30316e-280	Macrophage	UBE3A
8.507e-282	0.310539	0.588	0.38	2.2581e-277	Macrophage	HIPK3
1.41256e-281	0.295222	0.49	0.288	3.74949e-277	Macrophage	DBNDD2
5.24229e-280	0.270264	0.63	0.428	1.39151e-275	Macrophage	SETX
9.80347e-280	0.283229	0.313	0.149	2.60223e-275	Macrophage	TPRA1
5.40904e-279	0.250441	0.463	0.282	1.43578e-274	Macrophage	SLC66A3
1.64377e-278	0.314913	0.383	0.208	4.36323e-274	Macrophage	TDP2
9.01186e-278	0.263775	0.478	0.285	2.39211e-273	Macrophage	ABHD2
1.89481e-276	0.301731	0.595	0.397	5.02958e-272	Macrophage	UBE2R2
2.77886e-275	0.268628	0.261	0.138	7.37621e-271	Macrophage	SASH1
1.10014e-273	0.303122	0.333	0.181	2.92022e-269	Macrophage	PXDC1
1.62213e-273	0.263375	0.342	0.176	4.30579e-269	Macrophage	RIPOR1
2.26419e-272	0.256061	0.513	0.315	6.01005e-268	Macrophage	ARL4A
4.04672e-272	0.260007	0.344	0.177	1.07416e-267	Macrophage	RASA1
8.36431e-271	0.254254	0.309	0.151	2.22022e-266	Macrophage	ARNT
2.93339e-270	0.333624	0.442	0.257	7.7864e-266	Macrophage	ST6GAL1
3.13685e-270	0.273623	0.518	0.334	8.32645e-266	Macrophage	AZIN1
1.023e-269	0.296658	0.833	0.667	2.71545e-265	Macrophage	CDV3
3.56173e-268	0.282522	0.312	0.149	9.45426e-264	Macrophage	HHEX
2.53688e-267	0.389861	0.759	0.58	6.73388e-263	Macrophage	GLRX
7.75951e-267	0.350823	0.347	0.197	2.05969e-262	Macrophage	RAPGEF2
2.29576e-266	0.541433	0.409	0.219	6.09388e-262	Macrophage	VEGFA
3.0506e-266	0.317584	0.534	0.346	8.09751e-262	Macrophage	PLIN3
1.28496e-265	0.310612	0.533	0.328	3.41078e-261	Macrophage	SLC16A3
3.84271e-265	0.278235	0.464	0.273	1.02001e-260	Macrophage	STAT6
1.01749e-263	0.340228	0.598	0.407	2.70082e-259	Macrophage	RPN1
3.69515e-262	0.278165	0.745	0.541	9.80841e-258	Macrophage	ATOX1
4.98201e-262	0.280109	0.838	0.657	1.32242e-257	Macrophage	TLN1
1.60164e-261	0.26158	0.945	0.801	4.2514e-257	Macrophage	PRDX1
5.03673e-261	0.2594	0.353	0.184	1.33695e-256	Macrophage	CERS6
3.5931e-257	0.28349	0.462	0.276	9.53752e-253	Macrophage	UBAP2L
6.30704e-257	0.263483	0.27	0.135	1.67414e-252	Macrophage	ARMCX1
2.09486e-256	0.339054	0.568	0.382	5.56059e-252	Macrophage	SEC22B
3.04568e-256	0.424372	0.341	0.164	8.08446e-252	Macrophage	DDX3Y
1.49609e-255	0.276767	0.459	0.277	3.97121e-251	Macrophage	TMEM127
2.72997e-255	0.288932	0.39	0.22	7.24644e-251	Macrophage	DENND5A
2.76141e-255	0.357005	0.778	0.6	7.3299e-251	Macrophage	PPP1R10
8.88472e-255	0.308699	0.371	0.199	2.35836e-250	Macrophage	OAS1
6.37548e-254	0.274795	0.809	0.617	1.69231e-249	Macrophage	WASF2
1.38435e-250	0.286707	0.477	0.28	3.67461e-246	Macrophage	MTRNR2L1
1.91077e-250	0.289669	0.352	0.217	5.07195e-246	Macrophage	ST3GAL6
2.70214e-250	0.282159	0.487	0.308	7.17255e-246	Macrophage	IRAK1
1.42052e-247	0.307699	0.738	0.548	3.77064e-243	Macrophage	SCP2
4.88254e-247	0.334318	0.538	0.344	1.29602e-242	Macrophage	SERPINB9
3.1901e-246	0.256933	0.722	0.539	8.4678e-242	Macrophage	PRPF40A
3.3888e-246	0.251235	0.317	0.167	8.99524e-242	Macrophage	TFE3
5.67519e-245	0.433282	0.348	0.185	1.50642e-240	Macrophage	THAP2
2.90703e-244	0.271987	0.53	0.348	7.71641e-240	Macrophage	WBP2
1.52319e-243	0.279888	0.615	0.426	4.04314e-239	Macrophage	VTI1B
3.49189e-241	0.269019	0.495	0.32	9.26888e-237	Macrophage	UBAC1
4.84156e-241	0.312161	0.635	0.445	1.28514e-236	Macrophage	G3BP1
2.66933e-240	0.259796	0.697	0.496	7.08547e-236	Macrophage	HSPB1
2.39838e-239	0.40399	0.681	0.488	6.36625e-235	Macrophage	RANBP2
2.75616e-238	0.345997	0.362	0.187	7.31594e-234	Macrophage	XAF1
1.42374e-237	0.267544	0.405	0.236	3.77917e-233	Macrophage	LRRC58
1.4595e-237	0.737423	0.664	0.534	3.87411e-233	Macrophage	FABP5
1.78364e-237	0.948956	0.401	0.27	4.73448e-233	Macrophage	G0S2
1.38143e-236	0.328352	0.681	0.49	3.66687e-232	Macrophage	SPAG9
6.40699e-236	0.325734	0.556	0.363	1.70067e-231	Macrophage	LPP
7.09167e-236	0.271463	0.489	0.308	1.88241e-231	Macrophage	SLC4A7
4.51482e-234	0.263932	0.605	0.431	1.19841e-229	Macrophage	HADHB
9.65612e-234	0.277228	0.43	0.263	2.56312e-229	Macrophage	GDE1
1.87572e-233	0.264485	0.444	0.269	4.97892e-229	Macrophage	ANO6
9.13728e-232	0.294767	0.569	0.378	2.4254e-227	Macrophage	VAMP3
1.96591e-231	0.370975	0.349	0.179	5.21832e-227	Macrophage	GBP1
9.01089e-230	0.252098	0.915	0.771	2.39185e-225	Macrophage	LAMTOR4
7.22789e-229	0.348469	0.4	0.225	1.91857e-224	Macrophage	TENT5A
4.50574e-228	0.907978	0.303	0.143	1.196e-223	Macrophage	CCL20
3.65099e-227	0.270504	0.56	0.364	9.6912e-223	Macrophage	DST
2.92768e-225	0.280948	0.458	0.29	7.77124e-221	Macrophage	LTBR
4.58632e-225	0.264855	0.966	0.87	1.21739e-220	Macrophage	RNASEK
1.45047e-223	0.535371	0.59	0.395	3.85012e-219	Macrophage	RGS2
6.45592e-223	0.267022	0.259	0.138	1.71366e-218	Macrophage	ZNF503
2.5876e-222	0.269341	0.755	0.598	6.86852e-218	Macrophage	AMD1
3.58487e-222	0.265473	0.257	0.117	9.51569e-218	Macrophage	SLC25A44
2.68681e-219	0.278784	0.606	0.42	7.13186e-215	Macrophage	ARF3
1.31431e-217	0.320208	0.555	0.38	3.48872e-213	Macrophage	ZFP91
1.76522e-217	0.308236	0.573	0.386	4.68559e-213	Macrophage	EIF4G3
1.73492e-215	0.25416	0.511	0.334	4.60517e-211	Macrophage	PHKB
4.35099e-211	0.27601	0.63	0.444	1.15493e-206	Macrophage	PRDX3
5.6318e-211	0.282929	0.647	0.455	1.49491e-206	Macrophage	DDAH2
2.15206e-210	0.302027	0.543	0.368	5.71243e-206	Macrophage	NQO2
8.9207e-210	0.298137	0.792	0.632	2.36791e-205	Macrophage	SKIL
2.57351e-209	0.252504	0.504	0.343	6.83113e-205	Macrophage	ADIPOR1
5.46288e-209	0.351016	0.696	0.528	1.45007e-204	Macrophage	WTAP
5.71493e-209	0.404413	0.251	0.148	1.51697e-204	Macrophage	MMP19
6.26262e-209	0.340423	0.501	0.334	1.66235e-204	Macrophage	GOLIM4
8.33001e-208	0.847405	0.299	0.259	2.21112e-203	Macrophage	THBS1
1.52292e-205	0.278979	0.379	0.221	4.04245e-201	Macrophage	NFIL3
1.91074e-205	0.256978	0.66	0.48	5.07187e-201	Macrophage	KPNB1
3.91391e-204	0.300513	0.506	0.333	1.03891e-199	Macrophage	METTL7A
6.51281e-204	0.321482	0.623	0.444	1.72876e-199	Macrophage	TUBA1C
6.79332e-203	0.356919	0.692	0.523	1.80322e-198	Macrophage	GOLGA4
4.35164e-190	0.358056	0.877	0.782	1.1551e-185	Macrophage	BTG2
3.46169e-184	0.25223	0.612	0.438	9.18871e-180	Macrophage	IFNAR1
6.56918e-183	0.351153	0.639	0.506	1.74372e-178	Macrophage	CTSA
1.08032e-181	0.372833	0.37	0.323	2.86761e-177	Macrophage	PHLDA1
2.16438e-180	0.282091	0.511	0.353	5.74513e-176	Macrophage	WDR45B
5.27854e-179	0.256415	0.447	0.299	1.40114e-174	Macrophage	SEPHS2
1.15203e-175	0.26011	0.586	0.411	3.05794e-171	Macrophage	RHOB
5.93939e-174	0.329517	0.931	0.918	1.57655e-169	Macrophage	MT-ND5
1.59456e-168	0.298537	0.504	0.343	4.2326e-164	Macrophage	BIRC3
5.3426e-163	0.301839	0.524	0.385	1.41814e-158	Macrophage	PDIA4
1.18878e-159	0.268885	0.506	0.341	3.15551e-155	Macrophage	EPB41L2
5.1878e-159	0.307668	0.8	0.676	1.37705e-154	Macrophage	BRD2
1.01128e-156	0.299012	0.454	0.31	2.68434e-152	Macrophage	PAPSS2
3.99075e-153	0.309525	0.327	0.19	1.0593e-148	Macrophage	ERO1B
1.32919e-150	0.25879	0.888	0.778	3.52819e-146	Macrophage	DBI
3.68693e-148	0.431956	0.702	0.57	9.78659e-144	Macrophage	CHMP1B
1.82892e-147	0.50224	0.401	0.269	4.85469e-143	Macrophage	C3
1.27526e-146	0.272076	0.969	0.984	3.38505e-142	Macrophage	MT-ND4
6.09859e-144	0.313948	0.389	0.297	1.61881e-139	Macrophage	TMEM107
9.26671e-144	0.295027	0.355	0.309	2.45975e-139	Macrophage	HTRA1
4.1895e-140	0.399567	0.292	0.202	1.11206e-135	Macrophage	HES1
1.20354e-130	0.32705	0.987	0.992	3.19467e-126	Macrophage	MT-CO1
2.08456e-128	0.264631	0.449	0.338	5.53326e-124	Macrophage	SPATS2L
1.79707e-127	0.263913	0.467	0.328	4.77014e-123	Macrophage	SESN3
1.7921e-124	0.264638	0.593	0.447	4.75695e-120	Macrophage	ATP13A3
2.29117e-123	0.295077	0.483	0.353	6.08168e-119	Macrophage	EHD1
8.89148e-122	0.261282	0.392	0.277	2.36016e-117	Macrophage	DNAJB4
2.6467e-120	0.418041	0.619	0.48	7.02541e-116	Macrophage	ZNF331
3.58153e-117	0.254201	0.418	0.295	9.50681e-113	Macrophage	ARRDC3
8.8956e-117	0.356064	0.347	0.232	2.36125e-112	Macrophage	KCNQ1OT1
2.80255e-105	0.260825	0.349	0.228	7.43908e-101	Macrophage	NAF1
2.31327e-102	0.250236	0.442	0.314	6.14035e-98	Macrophage	EPHX1
2.6874e-89	0.292689	0.309	0.21	7.13344e-85	Macrophage	ILF3-DT
6.89035e-74	0.335755	0.341	0.284	1.82897e-69	Macrophage	TWISTNB
3.56161e-58	0.270984	0.323	0.266	9.45394e-54	Macrophage	JMY
0	2.89263	0.878	0.134	0	CD8_TC	GZMK
0	2.87584	0.968	0.218	0	CD8_TC	CCL5
0	2.26851	0.907	0.208	0	CD8_TC	CST7
0	2.24502	0.941	0.205	0	CD8_TC	GZMA
0	2.13268	0.921	0.178	0	CD8_TC	NKG7
0	2.11312	0.637	0.082	0	CD8_TC	GZMH
0	2.06451	0.937	0.575	0	CD8_TC	CXCR4
0	2.01609	0.555	0.033	0	CD8_TC	CD8A
0	2.00098	0.886	0.194	0	CD8_TC	CD3D
0	1.97919	0.497	0.02	0	CD8_TC	CD8B
0	1.94437	0.785	0.194	0	CD8_TC	TRBC2
0	1.94057	0.802	0.172	0	CD8_TC	GZMM
0	1.82698	0.938	0.328	0	CD8_TC	IL32
0	1.77352	0.775	0.17	0	CD8_TC	CD3G
0	1.76868	0.72	0.324	0	CD8_TC	RGCC
0	1.69483	0.698	0.342	0	CD8_TC	TUBA4A
0	1.684	0.716	0.275	0	CD8_TC	APOBEC3G
0	1.66974	0.868	0.515	0	CD8_TC	CCL4
0	1.65429	0.831	0.224	0	CD8_TC	CD2
0	1.63612	0.671	0.15	0	CD8_TC	BCL11B
0	1.6197	0.736	0.197	0	CD8_TC	TRAC
0	1.60822	0.774	0.184	0	CD8_TC	CD3E
0	1.52493	0.508	0.07	0	CD8_TC	SH2D1A
0	1.50127	0.512	0.134	0	CD8_TC	TRBC1
0	1.48938	0.705	0.202	0	CD8_TC	LIME1
0	1.47843	0.656	0.36	0	CD8_TC	ITM2A
0	1.4779	0.919	0.539	0	CD8_TC	HCST
0	1.473	0.664	0.233	0	CD8_TC	RUNX3
0	1.43345	0.564	0.197	0	CD8_TC	ITM2C
0	1.41633	0.327	0.043	0	CD8_TC	CRTAM
0	1.37584	0.946	0.649	0	CD8_TC	PTPRC
0	1.37308	0.628	0.306	0	CD8_TC	RGS1
0	1.36147	0.34	0.044	0	CD8_TC	XCL2
0	1.35965	0.897	0.808	0	CD8_TC	SRSF7
0	1.35536	0.934	0.81	0	CD8_TC	ZFP36L2
0	1.34886	0.893	0.374	0	CD8_TC	CD52
0	1.32626	0.752	0.572	0	CD8_TC	LEPROTL1
0	1.32221	0.721	0.422	0	CD8_TC	PLAAT4
0	1.31893	0.553	0.433	0	CD8_TC	CMC1
0	1.31874	0.926	0.737	0	CD8_TC	DUSP2
0	1.31135	0.983	0.922	0	CD8_TC	BTG1
0	1.2889	0.887	0.57	0	CD8_TC	CORO1A
0	1.28849	0.527	0.312	0	CD8_TC	SLA
0	1.28606	0.337	0.096	0	CD8_TC	TNFSF9
0	1.27722	0.59	0.148	0	CD8_TC	LCK
0	1.23841	0.553	0.202	0	CD8_TC	PTPN7
0	1.23515	0.376	0.198	0	CD8_TC	DUSP4
0	1.22605	0.427	0.083	0	CD8_TC	CD27
0	1.22287	0.578	0.135	0	CD8_TC	CTSW
0	1.20561	0.693	0.561	0	CD8_TC	PPP2R5C
0	1.17599	0.504	0.382	0	CD8_TC	RNF19A
0	1.15323	0.747	0.44	0	CD8_TC	PCED1B-AS1
0	1.15133	0.391	0.086	0	CD8_TC	KLRG1
0	1.14796	0.456	0.093	0	CD8_TC	SAMD3
0	1.14572	0.363	0.043	0	CD8_TC	KLRK1
0	1.13493	1	0.996	0	CD8_TC	RPS29
0	1.12989	0.733	0.591	0	CD8_TC	HLA-F
0	1.12975	0.489	0.208	0	CD8_TC	PTPN22
0	1.12894	0.751	0.624	0	CD8_TC	PSMB9
0	1.11857	0.545	0.391	0	CD8_TC	JMJD6
0	1.11115	0.302	0.041	0	CD8_TC	TRGC2
0	1.10858	0.719	0.486	0	CD8_TC	STK17B
0	1.10387	0.437	0.133	0	CD8_TC	RHOH
0	1.09074	0.494	0.196	0	CD8_TC	C12orf75
0	1.08707	0.533	0.503	0	CD8_TC	PIK3R1
0	1.08422	0.728	0.489	0	CD8_TC	RAC2
0	1.0822	0.549	0.399	0	CD8_TC	CNOT6L
0	1.08127	0.457	0.124	0	CD8_TC	CD96
0	1.07965	0.59	0.256	0	CD8_TC	IL2RG
0	1.0741	1	0.999	0	CD8_TC	RPS27
0	1.0735	0.55	0.221	0	CD8_TC	ACAP1
0	1.06625	0.599	0.398	0	CD8_TC	EVL
0	1.06462	0.707	0.575	0	CD8_TC	PDCD4
0	1.06402	0.627	0.36	0	CD8_TC	CYTIP
0	1.0552	0.623	0.435	0	CD8_TC	CLEC2B
0	1.05243	0.615	0.461	0	CD8_TC	CDC42SE2
0	1.05063	0.615	0.422	0	CD8_TC	STK17A
0	1.04343	0.451	0.118	0	CD8_TC	SKAP1
0	1.0401	0.301	0.03	0	CD8_TC	TIGIT
0	1.02859	0.473	0.162	0	CD8_TC	TBC1D10C
0	1.02225	0.711	0.608	0	CD8_TC	STK4
0	1.01933	0.62	0.469	0	CD8_TC	SMAD7
0	1.01905	1	0.995	0	CD8_TC	RPS3
0	1.01798	1	0.996	0	CD8_TC	RPS15A
0	1.00928	0.399	0.102	0	CD8_TC	IKZF3
0	1.00792	0.712	0.415	0	CD8_TC	CD48
0	1.00509	0.431	0.186	0	CD8_TC	TC2N
0	1.00007	0.546	0.388	0	CD8_TC	FYN
0	0.99763	0.546	0.286	0	CD8_TC	CCND2
0	0.997226	0.55	0.283	0	CD8_TC	ETS1
0	0.99358	0.498	0.282	0	CD8_TC	ISG20
0	0.990056	0.432	0.143	0	CD8_TC	LAT
0	0.966212	0.828	0.823	0	CD8_TC	SRSF2
0	0.959167	0.348	0.077	0	CD8_TC	PYHIN1
0	0.954931	0.45	0.211	0	CD8_TC	SLC38A1
0	0.948188	1	0.986	0	CD8_TC	HLA-B
0	0.939813	0.999	0.99	0	CD8_TC	HLA-A
0	0.934564	0.55	0.52	0	CD8_TC	CEMIP2
0	0.929609	0.428	0.214	0	CD8_TC	TENT5C
0	0.929273	0.883	0.746	0	CD8_TC	ARHGDIB
0	0.919929	0.998	0.99	0	CD8_TC	HLA-C
0	0.919544	0.395	0.094	0	CD8_TC	MATK
0	0.919484	0.393	0.164	0	CD8_TC	CLEC2D
0	0.914105	0.999	0.99	0	CD8_TC	RPL23A
0	0.885049	0.504	0.223	0	CD8_TC	CD69
0	0.883153	0.402	0.223	0	CD8_TC	AKNA
0	0.878624	0.427	0.218	0	CD8_TC	SEPTIN1
0	0.878505	0.317	0.073	0	CD8_TC	CXCR3
0	0.876954	1	1	0	CD8_TC	B2M
0	0.875138	0.276	0.057	0	CD8_TC	TRAT1
0	0.872342	0.568	0.49	0	CD8_TC	RESF1
0	0.861101	0.504	0.388	0	CD8_TC	LIMD2
0	0.857375	0.439	0.289	0	CD8_TC	LBH
0	0.852154	0.998	0.994	0	CD8_TC	RPL27A
0	0.848696	0.356	0.14	0	CD8_TC	RASAL3
0	0.847814	0.41	0.158	0	CD8_TC	CD7
0	0.842706	0.356	0.161	0	CD8_TC	RBM38
0	0.841901	0.438	0.283	0	CD8_TC	SOCS1
0	0.838417	0.591	0.594	0	CD8_TC	TSC22D3
0	0.835454	0.539	0.357	0	CD8_TC	ICAM3
0	0.824644	0.411	0.133	0	CD8_TC	CD247
0	0.823971	1	0.998	0	CD8_TC	RPL28
0	0.823385	0.569	0.531	0	CD8_TC	IDI1
0	0.819739	0.999	0.993	0	CD8_TC	RPS25
0	0.81954	0.513	0.359	0	CD8_TC	IKZF1
0	0.816055	0.361	0.207	0	CD8_TC	ARAP2
0	0.811237	0.368	0.21	0	CD8_TC	RNF125
0	0.808238	0.608	0.468	0	CD8_TC	DDIT4
0	0.8007	0.311	0.087	0	CD8_TC	RASGRP1
0	0.799283	0.685	0.628	0	CD8_TC	IRF1
0	0.798731	0.303	0.11	0	CD8_TC	SYTL3
0	0.797189	0.986	0.977	0	CD8_TC	CALM1
0	0.789494	0.84	0.621	0	CD8_TC	LCP1
0	0.787459	0.397	0.305	0	CD8_TC	NSMCE3
0	0.78726	0.501	0.493	0	CD8_TC	C9orf78
0	0.78625	0.498	0.364	0	CD8_TC	MBP
0	0.783767	0.641	0.667	0	CD8_TC	YPEL5
0	0.780691	0.819	0.821	0	CD8_TC	SEPTIN7
0	0.776683	0.4	0.308	0	CD8_TC	BTN3A2
0	0.769439	0.999	0.994	0	CD8_TC	MALAT1
0	0.767757	0.65	0.688	0	CD8_TC	CREM
0	0.762529	1	0.997	0	CD8_TC	RPL30
0	0.761148	0.326	0.149	0	CD8_TC	ITGAL
0	0.759377	0.542	0.531	0	CD8_TC	PAXX
0	0.755533	0.361	0.288	0	CD8_TC	LYST
0	0.755389	0.97	0.964	0	CD8_TC	JUND
0	0.75138	0.887	0.901	0	CD8_TC	SUB1
0	0.750833	0.67	0.688	0	CD8_TC	UBE2S
0	0.749747	0.622	0.6	0	CD8_TC	HIST1H4C
0	0.749652	0.32	0.179	0	CD8_TC	PRKCH
0	0.74719	0.584	0.542	0	CD8_TC	LINC-PINT
0	0.739507	0.475	0.408	0	CD8_TC	CYTOR
0	0.73645	1	0.998	0	CD8_TC	RPS19
0	0.735005	0.726	0.746	0	CD8_TC	DDX24
0	0.724292	0.332	0.221	0	CD8_TC	TBCC
0	0.722885	0.306	0.17	0	CD8_TC	PITPNC1
0	0.722821	0.354	0.259	0	CD8_TC	LYAR
0	0.721294	0.494	0.47	0	CD8_TC	ARPC5L
0	0.718539	0.946	0.948	0	CD8_TC	TMA7
0	0.714966	0.668	0.642	0	CD8_TC	TERF2IP
0	0.713765	0.699	0.556	0	CD8_TC	CD37
0	0.71268	0.359	0.262	0	CD8_TC	PARP8
0	0.711149	0.497	0.403	0	CD8_TC	DOCK8
0	0.706856	0.27	0.14	0	CD8_TC	AUTS2
0	0.702251	0.323	0.087	0	CD8_TC	IL2RB
0	0.696621	0.534	0.559	0	CD8_TC	ABHD17A
0	0.693535	0.932	0.942	0	CD8_TC	MYL12A
0	0.686636	0.333	0.226	0	CD8_TC	RCAN3
0	0.686283	0.999	0.994	0	CD8_TC	RPS7
0	0.68442	0.491	0.466	0	CD8_TC	KLF13
0	0.679416	0.319	0.091	0	CD8_TC	PRF1
0	0.678279	0.315	0.188	0	CD8_TC	ARHGAP9
0	0.675316	0.471	0.453	0	CD8_TC	CDKN1B
0	0.674819	0.523	0.586	0	CD8_TC	MXD4
0	0.672855	0.873	0.901	0	CD8_TC	SARAF
0	0.672015	0.385	0.31	0	CD8_TC	OPTN
0	0.670084	0.383	0.352	0	CD8_TC	SLFN5
0	0.668861	0.565	0.61	0	CD8_TC	FAM177A1
0	0.666979	0.97	0.965	0	CD8_TC	HLA-E
0	0.666131	0.332	0.224	0	CD8_TC	PSTPIP1
0	0.662093	0.412	0.428	0	CD8_TC	CMC2
0	0.661901	0.4	0.343	0	CD8_TC	ARHGEF1
0	0.659155	0.556	0.584	0	CD8_TC	FNBP1
0	0.654701	0.305	0.185	0	CD8_TC	AC008875.3
0	0.653616	0.409	0.409	0	CD8_TC	BUB3
0	0.653413	0.647	0.672	0	CD8_TC	RNF213
0	0.652431	0.261	0.164	0	CD8_TC	CKAP2
0	0.652072	0.284	0.127	0	CD8_TC	RHOF
0	0.649399	0.573	0.645	0	CD8_TC	ARF6
0	0.644534	0.499	0.413	0	CD8_TC	APBB1IP
0	0.642883	0.426	0.441	0	CD8_TC	RAB8B
0	0.642297	0.365	0.342	0	CD8_TC	RAB27A
0	0.641628	0.975	0.976	0	CD8_TC	PFN1
0	0.640283	0.384	0.345	0	CD8_TC	SS18L2
0	0.638262	0.579	0.652	0	CD8_TC	ELF1
0	0.63281	0.315	0.207	0	CD8_TC	SLC9A3R1
0	0.631775	0.741	0.803	0	CD8_TC	PSME1
0	0.630963	0.563	0.614	0	CD8_TC	VAMP2
0	0.630837	1	0.999	0	CD8_TC	RPL41
0	0.629702	0.401	0.399	0	CD8_TC	HMGB2
0	0.628432	0.468	0.477	0	CD8_TC	SEPTIN6
0	0.624862	1	0.998	0	CD8_TC	RPS27A
0	0.623069	0.998	0.993	0	CD8_TC	RPS21
0	0.622723	0.3	0.217	0	CD8_TC	PDE7A
0	0.621084	0.895	0.9	0	CD8_TC	RPS10
0	0.619546	0.369	0.371	0	CD8_TC	SYNE1
0	0.612722	0.586	0.479	0	CD8_TC	GYPC
0	0.610737	0.369	0.307	0	CD8_TC	ADGRE5
0	0.609881	0.395	0.374	0	CD8_TC	PIP4K2A
0	0.600026	0.999	0.994	0	CD8_TC	RPLP2
0	0.599927	0.356	0.381	0	CD8_TC	CCSER2
0	0.599005	0.327	0.285	0	CD8_TC	KIF2A
0	0.598661	0.433	0.486	0	CD8_TC	ZBTB1
0	0.595738	0.358	0.407	0	CD8_TC	CLDND1
0	0.594779	0.492	0.582	0	CD8_TC	METRNL
0	0.593044	0.999	0.997	0	CD8_TC	PTMA
0	0.590476	0.833	0.887	0	CD8_TC	SRSF5
0	0.59013	1	0.998	0	CD8_TC	RPS18
0	0.589217	0.348	0.31	0	CD8_TC	IDH2
0	0.588511	0.679	0.768	0	CD8_TC	RBM8A
0	0.587407	1	0.999	0	CD8_TC	RPL13
0	0.58362	0.397	0.382	0	CD8_TC	GNG2
0	0.583276	0.988	0.987	0	CD8_TC	DDX5
0	0.581358	0.303	0.271	0	CD8_TC	LINC00623
0	0.581205	0.75	0.823	0	CD8_TC	TRIR
0	0.579729	0.365	0.361	0	CD8_TC	SYNRG
0	0.577172	1	0.998	0	CD8_TC	RPS14
0	0.574967	0.442	0.492	0	CD8_TC	SEPTIN9
0	0.573788	0.385	0.416	0	CD8_TC	AL627171.2
0	0.573743	0.623	0.711	0	CD8_TC	N4BP2L2
0	0.572288	0.311	0.258	0	CD8_TC	EPB41
0	0.572285	0.801	0.858	0	CD8_TC	NCL
0	0.571936	0.417	0.468	0	CD8_TC	CCDC59
0	0.569248	0.985	0.988	0	CD8_TC	RPL38
0	0.568458	0.662	0.701	0	CD8_TC	EZR
0	0.568218	0.297	0.291	0	CD8_TC	HDAC1
0	0.567613	0.999	0.995	0	CD8_TC	FAU
0	0.565676	0.397	0.439	0	CD8_TC	HSPB11
0	0.565251	0.427	0.493	0	CD8_TC	KMT2A
0	0.561959	0.666	0.76	0	CD8_TC	JAK1
0	0.55692	0.577	0.659	0	CD8_TC	PPP1R14B
0	0.556552	0.456	0.514	0	CD8_TC	SMCHD1
0	0.554647	0.3	0.273	0	CD8_TC	CRYBG1
0	0.554278	0.35	0.325	0	CD8_TC	CCND3
0	0.552902	0.698	0.774	0	CD8_TC	TLE5
0	0.548598	0.454	0.539	0	CD8_TC	DDX6
0	0.547102	0.999	0.997	0	CD8_TC	RPS15
0	0.546607	0.265	0.188	0	CD8_TC	PTPN4
0	0.543884	0.311	0.307	0	CD8_TC	ORAI1
0	0.543643	0.28	0.267	0	CD8_TC	CHST12
0	0.543345	0.481	0.65	0	CD8_TC	BAX
0	0.541954	0.816	0.886	0	CD8_TC	H2AFZ
0	0.53721	0.6	0.723	0	CD8_TC	SRRM1
0	0.535344	0.322	0.302	0	CD8_TC	STK10
0	0.53201	0.544	0.635	0	CD8_TC	AAK1
0	0.528189	0.457	0.548	0	CD8_TC	PPP1R2
0	0.525821	0.439	0.477	0	CD8_TC	MZT2A
0	0.523799	0.289	0.265	0	CD8_TC	SAMD9
0	0.521039	1	0.999	0	CD8_TC	RPS12
0	0.519875	0.431	0.494	0	CD8_TC	MAGOH
0	0.518013	0.276	0.262	0	CD8_TC	TTC39C
0	0.516645	0.351	0.398	0	CD8_TC	CCDC12
0	0.516183	0.278	0.244	0	CD8_TC	TRAPPC10
0	0.510202	0.538	0.65	0	CD8_TC	AMD1
0	0.510009	0.358	0.384	0	CD8_TC	EML4
0	0.509902	0.746	0.845	0	CD8_TC	HNRNPDL
0	0.507994	0.339	0.375	0	CD8_TC	KANSL1
0	0.507339	0.283	0.259	0	CD8_TC	AC245297.3
0	0.504206	0.508	0.582	0	CD8_TC	WIPF1
0	0.503365	0.436	0.522	0	CD8_TC	GCC2
0	0.503181	0.212	0.25	0	CD8_TC	ENC1
0	0.501764	0.676	0.791	0	CD8_TC	FUS
0	0.501009	0.999	0.996	0	CD8_TC	RPL17
0	0.498582	0.281	0.309	0	CD8_TC	SLC2A4RG
0	0.49738	1	0.998	0	CD8_TC	RPS2
0	0.495546	0.454	0.558	0	CD8_TC	PRPF38B
0	0.493183	0.528	0.535	0	CD8_TC	GPSM3
0	0.492296	1	0.998	0	CD8_TC	RPL19
0	0.492206	0.91	0.946	0	CD8_TC	RPL36AL
0	0.491747	0.272	0.295	0	CD8_TC	N4BP1
0	0.49138	0.659	0.764	0	CD8_TC	RSRP1
0	0.491278	0.524	0.636	0	CD8_TC	MYH9
0	0.490895	0.311	0.3	0	CD8_TC	LBR
0	0.489601	0.387	0.464	0	CD8_TC	EPC1
0	0.489058	0.265	0.255	0	CD8_TC	OFD1
0	0.48889	1	0.997	0	CD8_TC	RPL7A
0	0.488878	0.425	0.526	0	CD8_TC	MAZ
0	0.48883	0.853	0.9	0	CD8_TC	HINT1
0	0.488827	0.318	0.346	0	CD8_TC	SUN2
0	0.487847	0.383	0.427	0	CD8_TC	CNN2
0	0.487807	0.383	0.45	0	CD8_TC	NKTR
0	0.487714	0.556	0.693	0	CD8_TC	TGFB1
0	0.486025	0.996	0.992	0	CD8_TC	RPL24
0	0.485948	0.266	0.282	0	CD8_TC	CASP3
0	0.481294	0.591	0.712	0	CD8_TC	SNRPB
0	0.480351	0.417	0.485	0	CD8_TC	BCAS2
0	0.478051	0.999	0.997	0	CD8_TC	RPL26
0	0.475794	0.277	0.33	0	CD8_TC	TSPYL2
0	0.47546	0.265	0.318	0	CD8_TC	APOBEC3C
0	0.472571	1	0.999	0	CD8_TC	RPL10
0	0.47246	0.287	0.301	0	CD8_TC	DGKZ
0	0.470349	0.725	0.813	0	CD8_TC	NOP53
0	0.46999	0.995	0.992	0	CD8_TC	RPL14
0	0.468944	0.38	0.43	0	CD8_TC	TAF7
0	0.46839	0.326	0.431	0	CD8_TC	NAA50
0	0.468138	0.786	0.879	0	CD8_TC	YWHAZ
0	0.467675	0.509	0.632	0	CD8_TC	G3BP2
0	0.466708	0.308	0.362	0	CD8_TC	TRIM22
0	0.466527	0.375	0.458	0	CD8_TC	UTRN
0	0.463659	0.434	0.528	0	CD8_TC	ZC3HAV1
0	0.46351	0.317	0.36	0	CD8_TC	RALGAPA1
0	0.461465	0.349	0.391	0	CD8_TC	ARID5A
0	0.45995	0.51	0.647	0	CD8_TC	SF1
0	0.459869	0.537	0.661	0	CD8_TC	PSMB8
0	0.456179	0.452	0.568	0	CD8_TC	ORMDL1
0	0.456156	0.273	0.301	0	CD8_TC	TAP1
0	0.455304	0.999	0.998	0	CD8_TC	RPS24
0	0.454139	0.303	0.345	0	CD8_TC	ZNRD1
0	0.452843	0.25	0.276	0	CD8_TC	GGA2
0	0.452211	0.343	0.414	0	CD8_TC	COQ10B
0	0.451682	0.352	0.433	0	CD8_TC	AKIRIN1
0	0.449864	0.403	0.536	0	CD8_TC	NCOR1
0	0.449748	0.437	0.512	0	CD8_TC	GTF2B
0	0.447572	0.348	0.424	0	CD8_TC	SIGIRR
0	0.446348	0.279	0.329	0	CD8_TC	RBL2
0	0.445646	0.995	0.985	0	CD8_TC	RPL10A
0	0.444008	0.299	0.325	0	CD8_TC	VPS37B
0	0.441879	0.994	0.993	0	CD8_TC	RPL35A
0	0.441492	0.325	0.399	0	CD8_TC	RSBN1L
0	0.439536	0.504	0.637	0	CD8_TC	ARGLU1
0	0.438044	0.289	0.316	0	CD8_TC	ANXA6
0	0.437091	0.52	0.661	0	CD8_TC	RBM25
0	0.436702	0.408	0.528	0	CD8_TC	FGFR1OP2
0	0.43657	0.325	0.376	0	CD8_TC	TMEM243
0	0.436426	0.599	0.721	0	CD8_TC	BRD2
0	0.436303	0.282	0.34	0	CD8_TC	PDCL3
0	0.433279	0.539	0.685	0	CD8_TC	UBE2D2
0	0.431896	0.289	0.306	0	CD8_TC	RNF166
0	0.430112	0.614	0.739	0	CD8_TC	SNRPD2
0	0.429862	0.347	0.442	0	CD8_TC	MEAF6
0	0.428822	0.838	0.907	0	CD8_TC	HNRNPA1
0	0.427579	0.998	0.996	0	CD8_TC	RPL18
0	0.426672	0.468	0.582	0	CD8_TC	ABRACL
0	0.425145	0.417	0.535	0	CD8_TC	PNN
0	0.424939	0.257	0.293	0	CD8_TC	RNF168
0	0.424766	0.316	0.406	0	CD8_TC	ISCA1
0	0.422468	1	0.997	0	CD8_TC	RPL3
0	0.420617	0.277	0.31	0	CD8_TC	RABGAP1L
0	0.418237	0.488	0.619	0	CD8_TC	GPBP1
0	0.416175	0.803	0.9	0	CD8_TC	SRSF3
0	0.415919	0.999	0.996	0	CD8_TC	RPL18A
0	0.415031	0.33	0.407	0	CD8_TC	MED10
0	0.413075	0.769	0.878	0	CD8_TC	SON
0	0.410816	0.625	0.753	0	CD8_TC	DRAP1
0	0.41059	0.47	0.603	0	CD8_TC	JPT1
0	0.405113	0.249	0.277	0	CD8_TC	TTC14
0	0.405017	0.348	0.427	0	CD8_TC	UBALD2
0	0.403459	0.24	0.287	0	CD8_TC	ATXN7
0	0.402785	0.712	0.839	0	CD8_TC	ZFAS1
0	0.401719	0.676	0.822	0	CD8_TC	RBM39
0	0.399256	0.403	0.545	0	CD8_TC	PRPF4B
0	0.398521	0.317	0.398	0	CD8_TC	ANP32E
0	0.398411	0.254	0.316	0	CD8_TC	SLBP
0	0.398188	0.581	0.686	0	CD8_TC	CKLF
0	0.3959	0.246	0.308	0	CD8_TC	SC5D
0	0.395608	0.627	0.767	0	CD8_TC	SRSF9
0	0.394959	0.312	0.414	0	CD8_TC	APMAP
0	0.394431	0.345	0.438	0	CD8_TC	CCNH
0	0.3935	0.27	0.326	0	CD8_TC	RSBN1
0	0.38987	0.25	0.283	0	CD8_TC	SNHG1
0	0.389475	0.399	0.536	0	CD8_TC	LSM8
0	0.389289	0.351	0.446	0	CD8_TC	PSIP1
0	0.387052	0.326	0.425	0	CD8_TC	URI1
0	0.386923	0.304	0.399	0	CD8_TC	THUMPD1
0	0.385693	0.254	0.296	0	CD8_TC	CENPC
0	0.385639	0.616	0.753	0	CD8_TC	SNHG6
0	0.385484	0.408	0.545	0	CD8_TC	PSMA5
0	0.384514	0.467	0.634	0	CD8_TC	SYF2
0	0.383557	0.444	0.606	0	CD8_TC	ARID4B
0	0.383189	0.451	0.608	0	CD8_TC	POLR1D
0	0.382589	0.457	0.605	0	CD8_TC	PNISR
0	0.38149	0.327	0.435	0	CD8_TC	PARP1
0	0.381053	0.264	0.337	0	CD8_TC	HMGN4
0	0.380603	0.323	0.421	0	CD8_TC	SSBP4
0	0.380321	0.277	0.349	0	CD8_TC	TUT4
0	0.379808	0.224	0.279	0	CD8_TC	ST3GAL5
0	0.379582	0.6	0.741	0	CD8_TC	ANKRD12
0	0.377933	0.546	0.65	0	CD8_TC	PDE4B
0	0.377784	0.277	0.385	0	CD8_TC	DCTN6
0	0.377638	0.525	0.694	0	CD8_TC	LINC01578
0	0.376665	0.498	0.64	0	CD8_TC	MAP2K2
0	0.376631	0.595	0.743	0	CD8_TC	ANAPC16
0	0.37597	0.399	0.546	0	CD8_TC	RBM4
0	0.374404	0.41	0.579	0	CD8_TC	DHX36
0	0.374128	0.37	0.51	0	CD8_TC	ZBTB7A
0	0.373936	0.524	0.665	0	CD8_TC	KMT2E
0	0.372887	0.591	0.756	0	CD8_TC	SF3B1
0	0.369955	0.315	0.406	0	CD8_TC	DIAPH1
0	0.369423	0.243	0.303	0	CD8_TC	KPNA2
0	0.369177	0.271	0.368	0	CD8_TC	DR1
0	0.36912	0.298	0.381	0	CD8_TC	KRR1
0	0.369114	0.248	0.308	0	CD8_TC	TSC22D4
0	0.368628	0.432	0.589	0	CD8_TC	NASP
0	0.368223	0.558	0.708	0	CD8_TC	UXT
0	0.367791	0.358	0.494	0	CD8_TC	MIER1
0	0.367689	0.377	0.524	0	CD8_TC	U2SURP
0	0.367178	0.268	0.346	0	CD8_TC	CHIC2
0	0.366532	0.284	0.396	0	CD8_TC	UBTF
0	0.36644	0.656	0.777	0	CD8_TC	TRMT112
0	0.36513	0.289	0.415	0	CD8_TC	RBCK1
0	0.364607	0.425	0.577	0	CD8_TC	CHD2
0	0.363485	0.367	0.481	0	CD8_TC	PPP1R18
0	0.362762	0.385	0.551	0	CD8_TC	PPP1R12A
0	0.360995	0.546	0.667	0	CD8_TC	GAS5
0	0.360078	0.254	0.32	0	CD8_TC	TRMT10C
0	0.359591	0.24	0.294	0	CD8_TC	MLLT6
0	0.359418	0.288	0.389	0	CD8_TC	MECP2
0	0.358141	0.289	0.395	0	CD8_TC	RPP21
0	0.357843	0.281	0.367	0	CD8_TC	TMPO
0	0.356016	0.639	0.78	0	CD8_TC	CIB1
0	0.354332	0.266	0.358	0	CD8_TC	KAT6A
0	0.354119	0.214	0.261	0	CD8_TC	CWF19L2
0	0.354031	0.644	0.801	0	CD8_TC	PRRC2C
0	0.35337	0.375	0.522	0	CD8_TC	IK
0	0.352166	0.729	0.849	0	CD8_TC	SAP18
0	0.351749	1	0.998	0	CD8_TC	RPS23
0	0.351542	0.31	0.444	0	CD8_TC	MCUB
0	0.351524	0.739	0.83	0	CD8_TC	SELENOK
0	0.351424	0.344	0.475	0	CD8_TC	NAP1L4
0	0.351175	0.33	0.473	0	CD8_TC	USP16
0	0.350485	0.338	0.461	0	CD8_TC	AIP
0	0.350265	0.637	0.781	0	CD8_TC	EIF3F
0	0.349637	0.232	0.276	0	CD8_TC	RASA2
0	0.34914	0.287	0.389	0	CD8_TC	FDX1
0	0.34914	0.392	0.513	0	CD8_TC	CDC42SE1
0	0.347604	0.247	0.304	0	CD8_TC	OGT
0	0.347163	0.288	0.367	0	CD8_TC	ODC1
0	0.346942	0.278	0.373	0	CD8_TC	ASXL1
0	0.346623	0.39	0.529	0	CD8_TC	NSD3
0	0.345459	0.743	0.872	0	CD8_TC	DDX3X
0	0.344897	0.381	0.537	0	CD8_TC	SLTM
0	0.344532	0.427	0.602	0	CD8_TC	RBMX
0	0.341056	0.395	0.573	0	CD8_TC	SNRPB2
0	0.339854	0.404	0.565	0	CD8_TC	DDX46
0	0.338469	0.237	0.275	0	CD8_TC	SIAH2
0	0.338004	0.569	0.73	0	CD8_TC	UBXN1
0	0.336955	0.351	0.486	0	CD8_TC	TAF1D
0	0.336856	0.649	0.797	0	CD8_TC	SET
0	0.335712	0.242	0.328	0	CD8_TC	ERVK3-1
0	0.33411	0.291	0.414	0	CD8_TC	PPHLN1
0	0.333689	0.702	0.844	0	CD8_TC	HSPE1
0	0.333058	0.263	0.338	0	CD8_TC	CCDC186
0	0.332605	0.618	0.795	0	CD8_TC	EIF4A2
0	0.330878	0.275	0.378	0	CD8_TC	XRN1
0	0.330339	0.598	0.771	0	CD8_TC	UBE2B
0	0.329748	0.464	0.624	0	CD8_TC	LSM7
0	0.329548	0.428	0.59	0	CD8_TC	SNRPF
0	0.327153	0.423	0.576	0	CD8_TC	MPHOSPH8
0	0.324979	0.335	0.462	0	CD8_TC	CYLD
0	0.324717	1	0.998	0	CD8_TC	RPL32
0	0.323647	0.461	0.637	0	CD8_TC	LUC7L3
0	0.323464	0.514	0.696	0	CD8_TC	HNRNPM
0	0.323232	0.293	0.424	0	CD8_TC	ZNF644
0	0.322727	0.279	0.393	0	CD8_TC	MOB4
0	0.322364	0.461	0.628	0	CD8_TC	RSL24D1
0	0.322333	0.605	0.767	0	CD8_TC	ATP5IF1
0	0.321926	0.321	0.452	0	CD8_TC	CNOT2
0	0.321883	0.227	0.297	0	CD8_TC	PPP1R35
0	0.320842	0.205	0.27	0	CD8_TC	LDLRAD4
0	0.320135	0.388	0.557	0	CD8_TC	PAFAH1B1
0	0.319442	0.293	0.434	0	CD8_TC	LSM14A
0	0.31915	0.523	0.708	0	CD8_TC	HNRNPH1
0	0.318848	0.217	0.295	0	CD8_TC	MED21
0	0.318503	0.323	0.458	0	CD8_TC	POLR3GL
0	0.317858	0.291	0.398	0	CD8_TC	ALG13
0	0.317119	0.251	0.363	0	CD8_TC	SETD2
0	0.316312	0.325	0.414	0	CD8_TC	DANCR
0	0.316081	0.266	0.375	0	CD8_TC	WDR33
0	0.315967	0.286	0.406	0	CD8_TC	NOP56
0	0.314858	0.54	0.695	0	CD8_TC	KRT10
0	0.314722	0.308	0.379	0	CD8_TC	GLIPR2
0	0.314348	0.239	0.33	0	CD8_TC	NCK1
0	0.313629	0.208	0.253	0	CD8_TC	MED30
0	0.313362	0.313	0.445	0	CD8_TC	TLE4
0	0.313065	0.365	0.544	0	CD8_TC	PCM1
0	0.311229	0.605	0.771	0	CD8_TC	EIF3G
0	0.311029	0.212	0.264	0	CD8_TC	CHST11
0	0.310689	0.267	0.375	0	CD8_TC	IRF2
0	0.310372	0.262	0.385	0	CD8_TC	IRF9
0	0.30986	0.312	0.452	0	CD8_TC	DNAJA2
0	0.308847	0.433	0.597	0	CD8_TC	GLS
0	0.306575	0.195	0.272	0	CD8_TC	SURF2
0	0.305769	0.31	0.45	0	CD8_TC	RNMT
0	0.304549	0.663	0.834	0	CD8_TC	PTGES3
0	0.304056	0.381	0.542	0	CD8_TC	CASP4
0	0.303843	0.348	0.484	0	CD8_TC	PSMB10
0	0.303754	0.307	0.454	0	CD8_TC	SMC3
0	0.303691	0.392	0.575	0	CD8_TC	CHMP4A
0	0.303298	0.356	0.503	0	CD8_TC	CDK2AP2
0	0.302756	0.2	0.266	0	CD8_TC	B3GNT2
0	0.302429	0.235	0.318	0	CD8_TC	RBM33
0	0.301962	0.379	0.538	0	CD8_TC	ATM
0	0.301809	0.194	0.25	0	CD8_TC	RNF4
0	0.301672	0.381	0.535	0	CD8_TC	ACTN4
0	0.301423	0.302	0.383	0	CD8_TC	CSK
0	0.300069	0.207	0.287	0	CD8_TC	HMOX2
0	0.299872	0.332	0.49	0	CD8_TC	KRAS
0	0.298768	0.309	0.456	0	CD8_TC	GPS2
0	0.298737	0.283	0.411	0	CD8_TC	CCNDBP1
0	0.298451	0.284	0.376	0	CD8_TC	TRABD
0	0.298304	0.258	0.36	0	CD8_TC	H2AFX
0	0.29718	0.259	0.38	0	CD8_TC	WBP11
0	0.296954	0.185	0.261	0	CD8_TC	PRELID3B
0	0.296517	0.37	0.5	0	CD8_TC	JOSD1
0	0.296244	0.322	0.477	0	CD8_TC	PDCD10
0	0.295446	0.225	0.329	0	CD8_TC	RNF167
0	0.295064	0.3	0.449	0	CD8_TC	MED4
0	0.293838	0.357	0.523	0	CD8_TC	GABARAPL1
0	0.293704	0.33	0.472	0	CD8_TC	IFRD1
0	0.292854	0.271	0.403	0	CD8_TC	BTG3
0	0.291791	0.194	0.279	0	CD8_TC	CHD3
0	0.291044	0.325	0.477	0	CD8_TC	YTHDC1
0	0.290809	0.278	0.41	0	CD8_TC	MFSD10
0	0.289897	0.245	0.355	0	CD8_TC	PMF1
0	0.289724	0.289	0.389	0	CD8_TC	NXT1
0	0.289351	0.216	0.295	0	CD8_TC	NMRK1
0	0.289223	0.214	0.309	0	CD8_TC	GRPEL1
0	0.287489	0.299	0.464	0	CD8_TC	COMMD7
0	0.286965	0.196	0.264	0	CD8_TC	C1orf52
0	0.286864	0.519	0.724	0	CD8_TC	SCAF11
0	0.286531	0.391	0.588	0	CD8_TC	HNRNPH3
0	0.285855	0.312	0.47	0	CD8_TC	UBE2N
0	0.285409	0.554	0.714	0	CD8_TC	SNRPG
0	0.285076	0.221	0.318	0	CD8_TC	NIN
0	0.284449	0.315	0.461	0	CD8_TC	SMG1
0	0.284057	0.626	0.792	0	CD8_TC	MBNL1
0	0.283228	0.729	0.844	0	CD8_TC	APRT
0	0.28307	0.462	0.65	0	CD8_TC	HP1BP3
0	0.282925	0.322	0.44	0	CD8_TC	PDLIM2
0	0.282738	0.25	0.36	0	CD8_TC	METTL23
0	0.281437	0.214	0.321	0	CD8_TC	PLEKHJ1
0	0.281226	0.473	0.695	0	CD8_TC	PAIP2
0	0.279722	0.201	0.281	0	CD8_TC	FIP1L1
0	0.279194	0.263	0.407	0	CD8_TC	DNAJB14
0	0.279076	0.465	0.665	0	CD8_TC	CBX3
0	0.279012	0.23	0.343	0	CD8_TC	ZNHIT3
0	0.278154	0.247	0.383	0	CD8_TC	DGCR6L
0	0.278093	0.381	0.564	0	CD8_TC	TMEM160
0	0.278001	0.402	0.567	0	CD8_TC	PSMA3
0	0.27749	0.374	0.57	0	CD8_TC	SMARCA5
0	0.277286	0.19	0.264	0	CD8_TC	AATF
0	0.276199	0.613	0.794	0	CD8_TC	HNRNPA3
0	0.275981	0.39	0.57	0	CD8_TC	MYCBP2
0	0.275421	0.618	0.786	0	CD8_TC	CIRBP
0	0.275291	0.202	0.28	0	CD8_TC	GON4L
0	0.275024	0.326	0.489	0	CD8_TC	PPM1G
0	0.273312	0.296	0.448	0	CD8_TC	CDC26
0	0.27306	0.194	0.264	0	CD8_TC	THAP12
0	0.272986	0.242	0.363	0	CD8_TC	SIPA1
0	0.272686	0.187	0.255	0	CD8_TC	SHFL
0	0.271542	0.216	0.31	0	CD8_TC	ANKRD13D
0	0.27055	0.558	0.754	0	CD8_TC	DEK
0	0.270293	0.269	0.4	0	CD8_TC	PITHD1
0	0.269778	0.615	0.797	0	CD8_TC	RAP1B
0	0.269444	0.223	0.332	0	CD8_TC	BCL7B
0	0.268917	0.214	0.325	0	CD8_TC	TOPORS
0	0.268849	0.181	0.251	0	CD8_TC	BLOC1S4
0	0.267861	0.486	0.684	0	CD8_TC	NDUFA3
0	0.267216	0.285	0.42	0	CD8_TC	ATF7IP
0	0.266413	0.269	0.411	0	CD8_TC	CEBPZ
0	0.265682	0.358	0.551	0	CD8_TC	CACYBP
0	0.265655	0.252	0.417	0	CD8_TC	SNRNP200
0	0.265314	0.23	0.343	0	CD8_TC	PHF11
0	0.26516	0.242	0.375	0	CD8_TC	POLR2B
0	0.264744	0.44	0.64	0	CD8_TC	IDS
0	0.263932	0.207	0.295	0	CD8_TC	CCDC167
0	0.263266	0.234	0.344	0	CD8_TC	TLK1
0	0.262996	0.513	0.707	0	CD8_TC	HNRNPF
0	0.261315	0.609	0.778	0	CD8_TC	DNAJB6
0	0.260976	0.527	0.695	0	CD8_TC	CD47
0	0.260601	0.21	0.305	0	CD8_TC	SNRPA1
0	0.260335	0.196	0.298	0	CD8_TC	SDHA
0	0.259147	0.263	0.414	0	CD8_TC	LNPEP
0	0.25849	0.191	0.274	0	CD8_TC	AKAP8L
0	0.258251	0.205	0.288	0	CD8_TC	ABHD14A
0	0.258228	0.243	0.359	0	CD8_TC	DNMT1
0	0.257793	0.502	0.67	0	CD8_TC	PSME2
0	0.257577	0.221	0.342	0	CD8_TC	CTCF
0	0.257476	0.43	0.593	0	CD8_TC	CCDC107
0	0.257426	0.267	0.403	0	CD8_TC	LSM1
0	0.256895	0.187	0.274	0	CD8_TC	ZFAND2B
0	0.256865	0.338	0.472	0	CD8_TC	GRK2
0	0.256812	0.177	0.26	0	CD8_TC	TMEM170A
0	0.256383	0.222	0.31	0	CD8_TC	TRAPPC6A
0	0.256369	0.286	0.447	0	CD8_TC	CGGBP1
0	0.256219	0.255	0.409	0	CD8_TC	ATG12
0	0.255467	0.224	0.332	0	CD8_TC	NOP58
0	0.255091	0.206	0.322	0	CD8_TC	MICU2
0	0.254941	0.206	0.319	0	CD8_TC	COA1
0	0.254895	0.213	0.301	0	CD8_TC	CBX4
0	0.254677	0.223	0.325	0	CD8_TC	LYSMD2
0	0.254536	0.188	0.273	0	CD8_TC	PPP6R1
0	0.25439	0.414	0.601	0	CD8_TC	CLK1
0	0.254383	0.447	0.609	0	CD8_TC	SBDS
0	0.253998	0.333	0.522	0	CD8_TC	RTF1
0	0.253948	0.266	0.418	0	CD8_TC	VPS4B
0	0.253272	0.623	0.77	0	CD8_TC	SSR2
0	0.252103	0.461	0.634	0	CD8_TC	CAPZA1
0	0.251219	0.482	0.68	0	CD8_TC	SNHG8
0	0.251152	0.327	0.517	0	CD8_TC	UBE2A
0	0.250774	0.205	0.295	0	CD8_TC	PCSK7
0	0.250574	0.261	0.411	0	CD8_TC	MRPL47
0	0.250331	0.503	0.648	0	CD8_TC	LDHB
4.94065645841247e-324	0.431289	1	0.998	1.311447850321e-319	CD8_TC	RPS28
4.94065645841247e-324	0.257423	0.247	0.338	1.311447850321e-319	CD8_TC	USP36
2.32210853545386e-322	0.380861	0.279	0.341	6.16380489650872e-318	CD8_TC	GADD45A
2.61854792295861e-322	0.348253	0.27	0.298	6.95067360670133e-318	CD8_TC	ANKRD44
3.92090496539613e-320	0.330067	0.822	0.919	1.04076501401475e-315	CD8_TC	RPL31
5.9149539120114e-320	0.337359	0.243	0.267	1.57006536640431e-315	CD8_TC	BIN1
7.99744060923226e-320	0.428809	0.501	0.556	2.12284063531461e-315	CD8_TC	PLP2
8.53473699908461e-319	0.300187	0.999	0.997	2.26546058903702e-314	CD8_TC	RPS4X
3.61949385458516e-315	0.600685	0.534	0.461	9.60758448761085e-311	CD8_TC	ARL4C
8.3663432033483e-314	0.350744	0.222	0.251	0	CD8_TC	RASSF1
9.42226640110294e-312	0.722822	0.444	0.319	2.50105e-307	CD8_TC	SYNE2
1.03354558608584e-311	0.335789	0.239	0.276	2.74344e-307	CD8_TC	MT1X
3.20100735511475e-311	0.404493	0.999	0.999	8.49675e-307	CD8_TC	EIF1
4.66077140770017e-311	0.746396	0.583	0.384	1.23716e-306	CD8_TC	LSP1
1.89915588474961e-310	0.278075	0.235	0.276	5.04112e-306	CD8_TC	ARHGAP45
4.3900626814109e-310	0.272346	0.747	0.874	1.1653e-305	CD8_TC	COMMD6
0	0.292522	0.797	0.895	4.77189e-305	CD8_TC	EIF3K
0	0.561886	0.374	0.297	1.39987e-304	CD8_TC	BIN2
0	0.251784	0.196	0.257	1.66685e-304	CD8_TC	SNRK
2.28439e-308	0.765179	0.669	0.501	6.06369e-304	CD8_TC	SAMSN1
2.64117e-307	0.355566	0.291	0.313	7.01073e-303	CD8_TC	ARHGAP30
3.28783e-307	0.610924	0.292	0.178	8.72722e-303	CD8_TC	SEMA4D
4.62793e-304	0.391179	0.421	0.454	1.22844e-299	CD8_TC	TSTD1
4.37391e-303	0.74389	0.278	0.08	1.16101e-298	CD8_TC	SIT1
7.4752e-302	0.571418	0.415	0.353	1.98422e-297	CD8_TC	ITGA4
3.09462e-299	0.484984	0.918	0.941	8.21437e-295	CD8_TC	MYL12B
1.70881e-297	0.60747	0.256	0.13	4.53587e-293	CD8_TC	CYFIP2
4.95399e-296	0.731743	0.3	0.093	1.31499e-291	CD8_TC	CD6
3.35378e-295	0.465306	0.261	0.219	8.90228e-291	CD8_TC	PIK3IP1
3.87187e-292	0.643872	0.35	0.205	1.02775e-287	CD8_TC	TRAF3IP3
9.32308e-292	0.867726	0.298	0.137	2.47472e-287	CD8_TC	HIST1H3D
2.6049e-290	0.405103	0.999	0.997	6.91444e-286	CD8_TC	RPL39
9.71049e-290	0.78526	0.302	0.088	2.57755e-285	CD8_TC	LINC01871
1.4998e-285	0.653722	0.764	0.619	3.98107e-281	CD8_TC	GMFG
2.26499e-285	0.311592	0.307	0.402	6.01219e-281	CD8_TC	ARID5B
3.70073e-284	0.266001	0.211	0.275	9.82321e-280	CD8_TC	GCHFR
5.50924e-284	0.257676	0.477	0.55	1.46237e-279	CD8_TC	TNFAIP8
1.76228e-281	0.322548	0.252	0.314	4.6778e-277	CD8_TC	HCG18
2.6011e-281	0.470355	0.981	0.975	6.90437e-277	CD8_TC	RPSA
2.61463e-281	0.370968	0.339	0.38	6.94028e-277	CD8_TC	EVI2A
6.88459e-281	0.678708	0.288	0.105	1.82744e-276	CD8_TC	STAT4
1.34279e-277	0.28868	0.726	0.816	3.56431e-273	CD8_TC	BTG2
3.7384e-275	0.474833	0.888	0.943	9.9232e-271	CD8_TC	RPS26
9.5204e-274	0.325881	0.242	0.258	2.52709e-269	CD8_TC	AOAH
1.30426e-272	0.418785	0.35	0.33	3.46202e-268	CD8_TC	FMNL1
1.1903e-268	0.279593	1	0.998	3.15953e-264	CD8_TC	RPL11
9.42984e-267	0.277688	0.728	0.787	2.50306e-262	CD8_TC	CD44
6.94602e-266	0.458828	0.983	0.984	1.84375e-261	CD8_TC	RPL27
5.58743e-262	0.379981	0.914	0.96	1.48313e-257	CD8_TC	HMGB1
4.91134e-260	0.361313	0.894	0.935	1.30367e-255	CD8_TC	CHCHD2
1.33533e-259	0.388937	0.277	0.284	3.54451e-255	CD8_TC	SLC7A5
1.14915e-258	0.418388	0.912	0.938	3.05029e-254	CD8_TC	NPM1
9.25796e-257	0.381957	0.662	0.74	2.45743e-252	CD8_TC	DNAJB1
2.2644e-254	0.25349	0.298	0.357	6.01063e-250	CD8_TC	WAS
2.50596e-253	0.290026	0.328	0.373	6.65183e-249	CD8_TC	PREX1
2.92817e-252	0.626574	0.254	0.097	7.77253e-248	CD8_TC	CCDC88C
3.53664e-251	0.351527	0.333	0.346	9.38767e-247	CD8_TC	DOK2
1.00099e-250	0.619821	0.362	0.146	2.65702e-246	CD8_TC	SPOCK2
2.13046e-250	0.322491	0.496	0.498	5.6551e-246	CD8_TC	EMB
3.13854e-247	0.582864	0.296	0.243	8.33095e-243	CD8_TC	AL499604.1
5.06217e-247	0.311746	0.84	0.913	1.3437e-242	CD8_TC	PSMA7
3.68347e-245	0.292557	0.995	0.992	9.77741e-241	CD8_TC	RPL5
9.62223e-245	0.251972	0.552	0.637	2.55412e-240	CD8_TC	CCDC85B
3.26542e-241	0.336723	0.337	0.366	8.66772e-237	CD8_TC	GIMAP4
4.79323e-241	0.273543	0.864	0.941	1.27232e-236	CD8_TC	ATP5MG
6.31136e-241	0.676633	0.407	0.265	1.67529e-236	CD8_TC	GIMAP7
1.12153e-234	0.438748	0.255	0.201	2.97699e-230	CD8_TC	RIPOR2
1.83721e-231	0.396045	0.729	0.837	4.87668e-227	CD8_TC	PLCG2
5.90562e-231	0.413434	0.852	0.884	1.56759e-226	CD8_TC	LDHA
4.18505e-230	0.369502	0.918	0.96	1.11088e-225	CD8_TC	ARPC2
6.17872e-228	0.404408	0.985	0.99	1.64008e-223	CD8_TC	UBC
1.10356e-226	0.387788	0.951	0.97	2.9293e-222	CD8_TC	EEF1D
7.63343e-226	0.425803	0.443	0.434	2.02622e-221	CD8_TC	EVI2B
2.09073e-224	1.39362	0.562	0.362	5.54963e-220	CD8_TC	CCL4L2
7.95832e-224	0.444915	0.32	0.281	2.11246e-219	CD8_TC	PTGER4
1.26221e-223	0.322991	0.831	0.925	3.3504e-219	CD8_TC	DNAJA1
3.9908e-222	0.368108	0.651	0.648	1.05932e-217	CD8_TC	COTL1
3.99197e-222	0.410269	0.993	0.993	1.05963e-217	CD8_TC	RPL35
1.09803e-218	0.362438	0.884	0.933	2.9146e-214	CD8_TC	TOMM7
1.12672e-218	0.305931	0.999	0.986	2.99077e-214	CD8_TC	MT-ATP6
3.18958e-215	0.3351	0.997	0.996	8.46643e-211	CD8_TC	RPL21
1.19554e-214	0.345369	0.997	0.996	3.17344e-210	CD8_TC	RPL9
1.38866e-211	0.487885	0.957	0.927	3.68606e-207	CD8_TC	MTRNR2L12
2.91369e-209	0.395859	0.314	0.286	7.7341e-205	CD8_TC	IFITM1
5.26241e-209	0.286635	0.303	0.324	1.39685e-204	CD8_TC	RASSF5
1.76288e-207	0.466471	0.604	0.503	4.6794e-203	CD8_TC	ZNF331
1.09785e-203	0.446858	0.273	0.209	2.91413e-199	CD8_TC	ARHGAP15
5.56255e-203	0.330151	0.53	0.545	1.47652e-198	CD8_TC	REL
2.72393e-199	0.395637	0.995	0.995	7.23039e-195	CD8_TC	RPL36
1.7006e-198	0.251342	0.998	0.997	4.51407e-194	CD8_TC	RPL34
2.76686e-192	0.488953	0.312	0.217	7.34435e-188	CD8_TC	RORA
1.04552e-190	0.414011	0.299	0.299	2.77523e-186	CD8_TC	TAGAP
2.24768e-186	0.483259	0.717	0.648	5.96623e-182	CD8_TC	IGKC
7.14193e-184	0.320125	0.772	0.807	1.89575e-179	CD8_TC	CD99
1.48455e-183	0.524029	0.276	0.152	3.94059e-179	CD8_TC	S1PR4
3.88032e-182	0.279313	0.322	0.325	1.02999e-177	CD8_TC	GPR65
8.03604e-180	0.30402	0.903	0.95	2.13309e-175	CD8_TC	BTF3
9.15364e-171	0.344512	0.99	0.99	2.42974e-166	CD8_TC	RPS16
3.51326e-169	0.626592	0.303	0.136	9.32561e-165	CD8_TC	HOPX
1.87943e-167	0.284845	0.922	0.97	4.98876e-163	CD8_TC	UBB
1.72138e-158	0.286501	0.98	0.982	4.56924e-154	CD8_TC	RPS5
1.84319e-156	0.303909	0.959	0.982	4.89257e-152	CD8_TC	RPL36A
8.87005e-155	0.292075	0.728	0.753	2.35447e-150	CD8_TC	PPDPF
1.25718e-149	0.377473	0.504	0.459	3.33705e-145	CD8_TC	OCIAD2
8.91351e-148	0.362245	0.996	0.998	2.366e-143	CD8_TC	TMSB4X
5.06259e-147	0.261251	0.997	0.997	1.34381e-142	CD8_TC	RPL37
2.75789e-146	0.354866	0.976	0.984	7.32054e-142	CD8_TC	CFL1
1.24502e-145	0.43254	0.936	0.939	3.30479e-141	CD8_TC	JUNB
2.57364e-141	0.479466	0.352	0.318	6.83147e-137	CD8_TC	RPS4Y1
1.62998e-133	0.343664	0.584	0.558	4.32663e-129	CD8_TC	CD53
4.75008e-131	0.260158	0.584	0.598	1.26086e-126	CD8_TC	C12orf57
5.70327e-129	0.298884	0.99	0.994	1.51387e-124	CD8_TC	ATP5F1E
[truncated: 9,184 more rows]
