# Supplementary material for: Resolving the heterogeneous tumour microenvironment in cardiac myxoma through single‐cell and spatial transcriptomics
Source: Clin Transl Med. 2024 Feb 6;14(2):e1581. doi: 10.1002/ctm2.1581 (PMC10844892; doi:10.1002/ctm2.1581)
Supplement: Supplementary file 2 — Supporting information [file CTM2-14-e1581-s002.zip › Table S4.xlsx]

## Sheet: markers.all
Table S4. Gene expression signature for each subcluster of the MSC-like tumor cells.
p_val	avg_log2FC	pct.1	pct.2	p_val_adj	cluster	gene
1.38435e-276	0.532036	0.699	0.365	3.67462e-272	MTC1	TGFBI
1.53361e-226	0.300246	0.962	0.866	4.07081e-222	MTC1	PLOD2
2.90414e-226	0.287617	0.966	0.883	7.70874e-222	MTC1	LMO4
1.80251e-220	0.323014	0.894	0.728	4.78459e-216	MTC1	MARCKS
6.86568e-200	0.4057	0.726	0.472	1.82243e-195	MTC1	TIMP3
7.60542e-181	0.359545	0.669	0.408	2.01878e-176	MTC1	CPE
8.34282e-180	0.478556	0.584	0.354	2.21452e-175	MTC1	COL1A1
1.76552e-176	0.422122	0.862	0.722	4.68641e-172	MTC1	IGF1
9.36619e-169	0.379107	0.817	0.643	2.48616e-164	MTC1	SERPINE2
1.59069e-167	0.363958	0.632	0.374	4.22234e-163	MTC1	HELLPAR
4.2201e-161	0.300832	0.98	0.947	1.12018e-156	MTC1	IGFBP5
1.14549e-159	0.277898	0.804	0.611	3.0406e-155	MTC1	PMEPA1
7.27083e-159	0.292548	0.693	0.426	1.92997e-154	MTC1	LOX
4.8142e-152	0.295272	0.731	0.544	1.27788e-147	MTC1	ID4
3.69067e-145	0.279397	0.892	0.76	9.7965e-141	MTC1	ANKH
2.02982e-132	0.289861	0.919	0.787	5.38796e-128	MTC1	NPR3
1.24973e-119	0.252048	0.508	0.276	3.31727e-115	MTC1	SEMA6A
1.66284e-112	0.252453	0.694	0.503	4.41384e-108	MTC1	DNAJC12
2.37352e-106	0.290615	0.742	0.571	6.30027e-102	MTC1	RARRES2
3.39225e-104	0.273147	0.866	0.765	9.00438e-100	MTC1	FOSB
1.3515e-100	0.421698	0.412	0.215	3.58742e-96	MTC1	NDUFA4L2
6.15325e-90	0.277795	0.598	0.427	1.63332e-85	MTC1	ATF3
2.33827e-89	0.257686	0.527	0.311	6.2067e-85	MTC1	KCNQ1OT1
1.30628e-78	0.418237	0.29	0.133	3.46738e-74	MTC1	DCN
1.34629e-37	0.315357	0.3	0.19	3.5736e-33	MTC1	BPIFB1
0	0.510098	0.984	0.89	0	MTC0	ADIRF
0	0.507636	0.641	0.247	0	MTC0	TSPAN8
0	0.343869	0.956	0.874	0	MTC0	CYSTM1
0	0.309768	0.962	0.907	0	MTC0	FXYD5
9.88131291682493e-324	0.401541	0.899	0.795	2.62289570064201e-319	MTC0	RNASE1
1.92479e-261	0.396794	0.721	0.56	5.10917e-257	MTC0	PRSS23
2.89479e-261	0.494893	0.524	0.267	7.68394e-257	MTC0	PLAT
1.47109e-257	0.410794	0.642	0.359	3.90485e-253	MTC0	PECAM1
4.21399e-244	0.378103	0.685	0.389	1.11856e-239	MTC0	ECSCR
1.06053e-229	0.365526	0.721	0.467	2.81506e-225	MTC0	SNCG
9.42456e-225	0.342147	0.861	0.666	2.50165e-220	MTC0	CD34
2.766e-186	0.449477	0.768	0.535	7.34206e-182	MTC0	RGS5
7.48181e-186	0.322493	0.756	0.558	1.98597e-181	MTC0	MMP28
4.53614e-158	0.260778	0.678	0.468	1.20407e-153	MTC0	PLLP
2.3474e-145	0.349465	0.795	0.595	6.23094e-141	MTC0	BMX
4.36846e-143	0.280899	0.906	0.809	1.15956e-138	MTC0	LTC4S
6.35503e-132	0.272045	0.671	0.596	1.68688e-127	MTC0	PTHLH
3.23211e-123	0.360829	0.73	0.573	8.5793e-119	MTC0	IL1RL1
1.51512e-115	0.308661	0.665	0.451	4.02174e-111	MTC0	PLAC9
4.66674e-88	0.26825	0.545	0.379	1.23874e-83	MTC0	LEPR
3.22846e-71	0.267491	0.792	0.676	8.56962e-67	MTC0	POSTN
