# Supplementary material for: Resolving the heterogeneous tumour microenvironment in cardiac myxoma through single‐cell and spatial transcriptomics
Source: Clin Transl Med. 2024 Feb 6;14(2):e1581. doi: 10.1002/ctm2.1581 (PMC10844892; doi:10.1002/ctm2.1581)
Supplement: Supplementary file 2 — Supporting information [file CTM2-14-e1581-s002.zip › Table S5.xlsx]

## Sheet: GO
Table S5. Enriched GO biological process terms in the gene expression signature for each subcluster of the MSC-like tumor cells.
ID	Term	Term PValue	Term PValue Corrected with Bonferroni step down	Group PValue	Group PValue Corrected with Bonferroni step down	GOLevels	GOGroups	% Associated Genes	Nr. Genes	Associated Genes Found	subcluster
GO:0003018	vascular process in circulatory system	6.16664e-05	0.00924995	6.16664e-05	0.000308332	[4]	Group00	4.52962	13	[ANGPT1, BDKRB2, COMP, EDNRA, FOXC2, PRKG1, SLC1A3, SLC22A1, SLC24A3, SLC38A5, SLC4A4, TACR1, VEGFA]	MTC1
GO:0098631	cell adhesion mediator activity	2.48287e-05	0.00412156	2.48287e-05	0.000173801	[3]	Group01	10	7	[BAIAP2L1, DSC2, DSC3, ITGA11, LRRC4C, NTNG2, STXBP6]	MTC1
GO:2000271	positive regulation of fibroblast apoptotic process	0.000209657	0.0272555	0.000209657	0.000419315	[6, 7, 8]	Group02	30	3	[SFRP1, STK17B, TP63]	MTC1
GO:0007530	sex determination	0.000198754	0.0260367	0.000198754	0.000596261	[3, 4]	Group03	16.6667	4	[FGF9, INSRR, PTGDR, WNT4]	MTC1
GO:0001837	epithelial to mesenchymal transition	4.00544e-05	0.00628854	4.212e-06	3.7908e-05	[5, 6]	Group04	6.06061	10	[BMP2, COL1A1, EDNRA, HMGA2, IGF1, MSX2, SFRP1, SFRP2, TBX3, WNT4]	MTC1
GO:0060346	bone trabecula formation	0.000209657	0.0272555	4.212e-06	3.7908e-05	[4, 5, 6, 7]	Group04	30	3	[COL1A1, MSX2, SFRP1]	MTC1
GO:0032355	response to estradiol	0.000263637	0.0324273	4.212e-06	3.7908e-05	[4, 5]	Group04	5.97015	8	[CCNA2, COL1A1, IHH, MSX2, PENK, PTGFR, SFRP1, TACR1]	MTC1
GO:0004953	icosanoid receptor activity	2.78622e-05	0.00448582	4.23037e-05	0.000253822	[5, 6, 7]	Group05	26.6667	4	[CYSLTR1, PTGDR, PTGER2, PTGFR]	MTC1
GO:0071379	cellular response to prostaglandin stimulus	0.000139502	0.0186932	4.23037e-05	0.000253822	[5, 6]	Group05	18.1818	4	[PTGDR, PTGER2, PTGFR, SFRP1]	MTC1
GO:0004955	prostaglandin receptor activity	0.000209657	0.0272555	4.23037e-05	0.000253822	[7, 8, 9]	Group05	30	3	[PTGDR, PTGER2, PTGFR]	MTC1
GO:0001754	eye photoreceptor cell differentiation	4.22148e-05	0.0065433	7.60591e-05	0.000304236	[6, 7, 8, 9, 10]	Group06	11.5385	6	[IHH, NKD1, SDK2, THY1, USH1C, VEGFA]	MTC1
GO:0090596	sensory organ morphogenesis	7.60591e-05	0.0108004	7.60591e-05	0.000304236	[4, 5]	Group06	4.43686	13	[COL5A1, DLX5, EDNRA, FGF9, IHH, KDR, MFAP2, NKD1, SDK2, TBX3, THY1, USH1C, VEGFA]	MTC1
GO:0048592	eye morphogenesis	0.000258931	0.0321075	7.60591e-05	0.000304236	[5, 6, 7, 8]	Group06	5.32544	9	[COL5A1, IHH, KDR, MFAP2, NKD1, SDK2, THY1, USH1C, VEGFA]	MTC1
GO:0006029	proteoglycan metabolic process	2.50436e-05	0.0041322	7.96523e-06	6.37219e-05	[5, 6]	Group07	8.33333	8	[BMP2, DCN, HS3ST3A1, HS3ST3B1, IGF1, IHH, SPOCK3, XYLT1]	MTC1
GO:0030203	glycosaminoglycan metabolic process	0.000138232	0.0186613	7.96523e-06	6.37219e-05	[5]	Group07	6.55738	8	[ANGPT1, DCN, EDNRA, HAS1, HS3ST3A1, HS3ST3B1, SPOCK3, XYLT1]	MTC1
GO:0072006	nephron development	0.000236984	0.02986	7.96523e-06	6.37219e-05	[3, 5, 6, 7]	Group07	5.38922	9	[ANGPT1, BMP2, EDNRA, FOXC2, HS3ST3A1, HS3ST3B1, TMEM59L, VEGFA, WNT4]	MTC1
GO:0001501	skeletal system development	7.24145e-10	1.37587e-07	1.82423e-11	3.28362e-10	[4, 5]	Group08	4.83592	28	[BMP2, CCNA2, COL10A1, COL1A1, COMP, DHRS3, DLX5, EDNRA, FGF9, FOXC2, HMGA2, IGF1, IHH, INHA, KDR, LOX, MSX2, NOTUM, PAPPA2, RSPO2, SFRP1, SFRP2, SHOX2, TBX3, TGFBI, TLL1, TP63, XYLT1]	MTC1
GO:0031214	biomineral tissue development	7.63738e-08	1.41291e-05	1.82423e-11	3.28362e-10	[4]	Group08	7.56757	14	[BMP2, CCNA2, COL1A1, COMP, IGF1, LOX, MMP25, MSX2, NOTUM, ODAM, ROR2, RSPO2, SLC24A3, WNT4]	MTC1
GO:0060348	bone development	3.35085e-06	0.000596452	1.82423e-11	3.28362e-10	[4, 5, 6]	Group08	5.5336	14	[BMP2, COL1A1, COMP, DHRS3, DLX5, IGF1, IHH, KDR, LOX, MSX2, NOTUM, PAPPA2, SHOX2, XYLT1]	MTC1
GO:0060349	bone morphogenesis	6.25498e-05	0.00931992	1.82423e-11	3.28362e-10	[4, 5, 6, 7]	Group08	7.33945	8	[COL1A1, COMP, DHRS3, DLX5, IHH, MSX2, PAPPA2, SHOX2]	MTC1
GO:0014910	regulation of smooth muscle cell migration	0.000226017	0.0289302	0.00206229	0.00206229	[5, 6]	Group09	8.57143	6	[FGF9, IGF1, IGFBP3, IGFBP5, PRKG1, TACR1]	MTC1
GO:0043567	regulation of insulin-like growth factor receptor signaling pathway	0.000274267	0.0334606	0.00206229	0.00206229	[4, 5, 6, 7, 8, 9]	Group09	15.3846	4	[BMP2, IGF1, IGFBP3, IGFBP5]	MTC1
GO:0033002	muscle cell proliferation	0.000340836	0.0405595	0.00206229	0.00206229	[3]	Group09	4.6729	10	[ANGPT1, BMP2, FGF9, FOXC2, IGF1, IGFBP3, IGFBP5, PPARGC1A, PRKG1, TACR1]	MTC1
GO:0014909	smooth muscle cell migration	0.000380437	0.0448916	0.00206229	0.00206229	[5]	Group09	7.79221	6	[FGF9, IGF1, IGFBP3, IGFBP5, PRKG1, TACR1]	MTC1
GO:0001569	branching involved in blood vessel morphogenesis	4.76228e-06	0.000838162	1.5716e-08	1.72876e-07	[4, 5, 6, 7, 8, 9, 10]	Group10	16.6667	6	[EDNRA, FOXC2, IHH, KDR, SFRP2, VEGFA]	MTC1
GO:0060028	convergent extension involved in axis elongation	3.62477e-05	0.00576338	1.5716e-08	1.72876e-07	[5, 6, 7]	Group10	50	3	[NKD1, SFRP1, SFRP2]	MTC1
GO:0001837	epithelial to mesenchymal transition	4.00544e-05	0.00628854	1.5716e-08	1.72876e-07	[5, 6]	Group10	6.06061	10	[BMP2, COL1A1, EDNRA, HMGA2, IGF1, MSX2, SFRP1, SFRP2, TBX3, WNT4]	MTC1
GO:0048865	stem cell fate commitment	0.000209657	0.0272555	1.5716e-08	1.72876e-07	[4, 5]	Group10	30	3	[EDNRA, SFRP1, SFRP2]	MTC1
GO:0031214	biomineral tissue development	7.63738e-08	1.41291e-05	7.70897e-09	9.25076e-08	[4]	Group11	7.56757	14	[BMP2, CCNA2, COL1A1, COMP, IGF1, LOX, MMP25, MSX2, NOTUM, ODAM, ROR2, RSPO2, SLC24A3, WNT4]	MTC1
GO:0045669	positive regulation of osteoblast differentiation	2.91386e-06	0.000521581	7.70897e-09	9.25076e-08	[4, 5, 6]	Group11	11.1111	8	[BMP2, CCNA2, IGF1, MSX2, SCUBE3, SFRP2, TP63, WNT4]	MTC1
GO:0060348	bone development	3.35085e-06	0.000596452	7.70897e-09	9.25076e-08	[4, 5, 6]	Group11	5.5336	14	[BMP2, COL1A1, COMP, DHRS3, DLX5, IGF1, IHH, KDR, LOX, MSX2, NOTUM, PAPPA2, SHOX2, XYLT1]	MTC1
GO:0030282	bone mineralization	4.97579e-06	0.000865788	7.70897e-09	9.25076e-08	[3, 5]	Group11	7.69231	10	[BMP2, CCNA2, COMP, IGF1, LOX, NOTUM, ROR2, RSPO2, SLC24A3, WNT4]	MTC1
GO:0030278	regulation of ossification	0.000192682	0.025434	7.70897e-09	9.25076e-08	[3, 4]	Group11	6.25	8	[BMP2, CCNA2, COMP, DHRS3, NOTUM, SFRP1, TACR1, WNT4]	MTC1
GO:0030509	BMP signaling pathway	0.000247756	0.0309695	7.70897e-09	9.25076e-08	[6, 7, 8]	Group11	5.35714	9	[BMP2, CCNA2, COMP, DLX5, KDR, MSX2, SCUBE3, SFRP1, SFRP2]	MTC1
GO:1901888	regulation of cell junction assembly	9.83435e-07	0.000178002	5.03745e-11	8.05993e-10	[4, 5, 6]	Group12	6.14035	14	[CLSTN2, GPC4, GPC6, HOPX, IL1RAPL1, KDR, LHFPL4, NTNG2, NTRK3, SEMA4A, SFRP1, THY1, VEGFA, WNT4]	MTC1
GO:0048608	reproductive structure development	3.98957e-06	0.000706154	5.03745e-11	8.05993e-10	[3, 4, 5, 6]	Group12	4.81928	16	[AFP, ALOX15B, FGF9, INHA, KDR, PTPRN, RHOBTB3, ROR2, SERPINE2, SFRP1, SFRP2, TBX3, TNC, TP63, VEGFA, WNT4]	MTC1
GO:1901890	positive regulation of cell junction assembly	1.04539e-05	0.00178763	5.03745e-11	8.05993e-10	[4, 5, 6, 7]	Group12	8.03571	9	[CLSTN2, HOPX, IL1RAPL1, KDR, SEMA4A, SFRP1, THY1, VEGFA, WNT4]	MTC1
GO:0051894	positive regulation of focal adhesion assembly	2.57116e-05	0.0042167	5.03745e-11	8.05993e-10	[5, 6, 7, 8, 9]	Group12	17.2414	5	[KDR, SFRP1, THY1, VEGFA, WNT4]	MTC1
GO:0046660	female sex differentiation	4.13957e-05	0.00645773	5.03745e-11	8.05993e-10	[3, 4, 5]	Group12	6.76692	9	[AFP, INHA, KDR, PTPRN, SFRP1, TBX3, TP63, VEGFA, WNT4]	MTC1
GO:0001657	ureteric bud development	6.67479e-05	0.00974519	5.03745e-11	8.05993e-10	[5, 6, 8, 9, 10]	Group12	7.27273	8	[BMP2, FOXC2, HS3ST3A1, HS3ST3B1, SFRP1, TMEM59L, VEGFA, WNT4]	MTC1
GO:0007548	sex differentiation	0.00011755	0.0162219	5.03745e-11	8.05993e-10	[3, 4]	Group12	4.24837	13	[AFP, FGF9, INHA, KDR, PTPRN, RHOBTB3, ROR2, SFRP1, SFRP2, TBX3, TP63, VEGFA, WNT4]	MTC1
GO:0001763	morphogenesis of a branching structure	1.87193e-09	3.53796e-07	5.79463e-10	8.11249e-09	[2, 3, 4]	Group13	7.79817	17	[BMP2, EDNRA, FOXC2, HS3ST3A1, HS3ST3B1, IHH, KDR, MSX2, RSPO2, SFRP1, SFRP2, SHOX2, TBX3, TMEM59L, TP63, VEGFA, WNT4]	MTC1
GO:0002009	morphogenesis of an epithelium	8.29189e-09	1.55058e-06	5.79463e-10	8.11249e-09	[4, 5]	Group13	4.60993	26	[BMP2, CA2, CA9, CCNA2, COL5A1, EDNRA, FOXC2, GPC4, GPC6, HS3ST3A1, HS3ST3B1, IGFBP5, IHH, KDR, MSX2, NKD1, ROR2, RSPO2, SFRP1, SFRP2, TBX3, TMEM59L, TNC, TP63, VEGFA, WNT4]	MTC1
GO:0051894	positive regulation of focal adhesion assembly	2.57116e-05	0.0042167	5.79463e-10	8.11249e-09	[5, 6, 7, 8, 9]	Group13	17.2414	5	[KDR, SFRP1, THY1, VEGFA, WNT4]	MTC1
GO:0060562	epithelial tube morphogenesis	4.54186e-05	0.00690363	5.79463e-10	8.11249e-09	[4, 5, 6]	Group13	4.15512	15	[BMP2, EDNRA, FOXC2, HS3ST3A1, HS3ST3B1, IHH, KDR, MSX2, RSPO2, SFRP1, SFRP2, TBX3, TMEM59L, VEGFA, WNT4]	MTC1
GO:0001657	ureteric bud development	6.67479e-05	0.00974519	5.79463e-10	8.11249e-09	[5, 6, 8, 9, 10]	Group13	7.27273	8	[BMP2, FOXC2, HS3ST3A1, HS3ST3B1, SFRP1, TMEM59L, VEGFA, WNT4]	MTC1
GO:0030203	glycosaminoglycan metabolic process	0.000138232	0.0186613	5.79463e-10	8.11249e-09	[5]	Group13	6.55738	8	[ANGPT1, DCN, EDNRA, HAS1, HS3ST3A1, HS3ST3B1, SPOCK3, XYLT1]	MTC1
GO:0001658	branching involved in ureteric bud morphogenesis	0.000163176	0.0217025	5.79463e-10	8.11249e-09	[5, 6, 7, 8, 9, 10, 11, 12, 13]	Group13	9.09091	6	[BMP2, HS3ST3A1, HS3ST3B1, TMEM59L, VEGFA, WNT4]	MTC1
GO:0072073	kidney epithelium development	0.000216605	0.027942	5.79463e-10	8.11249e-09	[5, 6, 7]	Group13	5.45455	9	[BMP2, EDNRA, FOXC2, HS3ST3A1, HS3ST3B1, SFRP1, TMEM59L, VEGFA, WNT4]	MTC1
GO:0072006	nephron development	0.000236984	0.02986	5.79463e-10	8.11249e-09	[3, 5, 6, 7]	Group13	5.38922	9	[ANGPT1, BMP2, EDNRA, FOXC2, HS3ST3A1, HS3ST3B1, TMEM59L, VEGFA, WNT4]	MTC1
GO:1901888	regulation of cell junction assembly	9.83435e-07	0.000178002	1.9072e-07	1.9072e-06	[4, 5, 6]	Group14	6.14035	14	[CLSTN2, GPC4, GPC6, HOPX, IL1RAPL1, KDR, LHFPL4, NTNG2, NTRK3, SEMA4A, SFRP1, THY1, VEGFA, WNT4]	MTC1
GO:1901890	positive regulation of cell junction assembly	1.04539e-05	0.00178763	1.9072e-07	1.9072e-06	[4, 5, 6, 7]	Group14	8.03571	9	[CLSTN2, HOPX, IL1RAPL1, KDR, SEMA4A, SFRP1, THY1, VEGFA, WNT4]	MTC1
GO:0051894	positive regulation of focal adhesion assembly	2.57116e-05	0.0042167	1.9072e-07	1.9072e-06	[5, 6, 7, 8, 9]	Group14	17.2414	5	[KDR, SFRP1, THY1, VEGFA, WNT4]	MTC1
GO:1904929	coreceptor activity involved in Wnt signaling pathway, planar cell polarity pathway	6.28542e-05	0.00930243	1.9072e-07	1.9072e-06	[6, 7, 8, 9, 10]	Group14	42.8571	3	[GPC4, GPC6, ROR2]	MTC1
GO:0050807	regulation of synapse organization	6.82282e-05	0.00989308	1.9072e-07	1.9072e-06	[4, 5, 6]	Group14	4.8	12	[C1QL1, CLSTN2, CTNNA2, CTTNBP2, GPC4, GPC6, IL1RAPL1, LHFPL4, NTNG2, NTRK3, ROR2, SEMA4A]	MTC1
GO:1905606	regulation of presynapse assembly	7.60753e-05	0.0107266	1.9072e-07	1.9072e-06	[6, 7, 8]	Group14	13.8889	5	[GPC4, GPC6, IL1RAPL1, NTNG2, NTRK3]	MTC1
GO:0051963	regulation of synapse assembly	0.000103193	0.0143438	1.9072e-07	1.9072e-06	[5, 6, 7]	Group14	6.83761	8	[CLSTN2, GPC4, GPC6, IL1RAPL1, LHFPL4, NTNG2, NTRK3, SEMA4A]	MTC1
GO:0007416	synapse assembly	0.000282353	0.0341647	1.9072e-07	1.9072e-06	[5, 6]	Group14	4.78469	10	[CLSTN2, GABRB3, GPC4, GPC6, IL1RAPL1, LHFPL4, NTNG2, NTRK3, SDK2, SEMA4A]	MTC1
GO:0098742	cell-cell adhesion via plasma-membrane adhesion molecules	0.000309394	0.0371273	1.9072e-07	1.9072e-06	[4]	Group14	4.08163	12	[BMP2, CADM1, CLSTN2, DAB1, DSC2, DSC3, GPC4, GPC6, IL1RAPL1, LRRC4C, NTNG2, SDK2]	MTC1
GO:0099560	synaptic membrane adhesion	0.00042326	0.0495214	1.9072e-07	1.9072e-06	[5, 6]	Group14	13.7931	4	[GPC4, GPC6, LRRC4C, NTNG2]	MTC1
GO:0031214	biomineral tissue development	7.63738e-08	1.41291e-05	4.64683e-11	7.89961e-10	[4]	Group15	7.56757	14	[BMP2, CCNA2, COL1A1, COMP, IGF1, LOX, MMP25, MSX2, NOTUM, ODAM, ROR2, RSPO2, SLC24A3, WNT4]	MTC1
GO:0045669	positive regulation of osteoblast differentiation	2.91386e-06	0.000521581	4.64683e-11	7.89961e-10	[4, 5, 6]	Group15	11.1111	8	[BMP2, CCNA2, IGF1, MSX2, SCUBE3, SFRP2, TP63, WNT4]	MTC1
GO:0090287	regulation of cellular response to growth factor stimulus	4.82566e-06	0.00084449	4.64683e-11	7.89961e-10	[3, 4, 5]	Group15	4.74777	16	[BMP2, CCNA2, DCN, FGF9, HTRA4, KDR, LOX, MSX2, PRDM16, RASL11B, SCUBE3, SEMA6A, SFRP1, SFRP2, VEGFA, WNT4]	MTC1
GO:0045667	regulation of osteoblast differentiation	6.10275e-06	0.00105578	4.64683e-11	7.89961e-10	[4, 5]	Group15	7.5188	10	[BMP2, CCNA2, IGF1, IGFBP5, MSX2, SCUBE3, SFRP1, SFRP2, TP63, WNT4]	MTC1
GO:0051216	cartilage development	1.78992e-05	0.00302496	4.64683e-11	7.89961e-10	[4, 5, 6]	Group15	5.50459	12	[BMP2, CCNA2, COL1A1, COMP, FGF9, HMGA2, IHH, MSX2, RSPO2, SFRP2, SHOX2, TGFBI]	MTC1
GO:0001837	epithelial to mesenchymal transition	4.00544e-05	0.00628854	4.64683e-11	7.89961e-10	[5, 6]	Group15	6.06061	10	[BMP2, COL1A1, EDNRA, HMGA2, IGF1, MSX2, SFRP1, SFRP2, TBX3, WNT4]	MTC1
GO:0060485	mesenchyme development	4.53631e-05	0.00694056	4.64683e-11	7.89961e-10	[4]	Group15	4.38871	14	[BMP2, COL1A1, EDNRA, FGF9, FOXC2, HMGA2, IGF1, MSX2, SEMA4A, SEMA6A, SFRP1, SFRP2, TBX3, WNT4]	MTC1
GO:0090092	regulation of transmembrane receptor protein serine/threonine kinase signaling pathway	7.0968e-05	0.0102194	4.64683e-11	7.89961e-10	[4, 5, 6, 7, 8]	Group15	4.46735	13	[BMP2, CCNA2, FGF9, HTRA4, INHA, KDR, LOX, MSX2, PRDM16, RASL11B, SCUBE3, SFRP1, SFRP2]	MTC1
GO:0030278	regulation of ossification	0.000192682	0.025434	4.64683e-11	7.89961e-10	[3, 4]	Group15	6.25	8	[BMP2, CCNA2, COMP, DHRS3, NOTUM, SFRP1, TACR1, WNT4]	MTC1
GO:0030509	BMP signaling pathway	0.000247756	0.0309695	4.64683e-11	7.89961e-10	[6, 7, 8]	Group15	5.35714	9	[BMP2, CCNA2, COMP, DLX5, KDR, MSX2, SCUBE3, SFRP1, SFRP2]	MTC1
GO:0048729	tissue morphogenesis	5.5666e-09	1.04652e-06	1.78424e-10	2.67636e-09	[3, 4]	Group16	4.2836	29	[APELA, BMP2, CA2, CA9, CCNA2, COL5A1, EDNRA, FOXC2, GPC4, GPC6, HMGA2, HS3ST3A1, HS3ST3B1, IGFBP5, IHH, KDR, MSX2, NKD1, ROR2, RSPO2, SFRP1, SFRP2, SHOX2, TBX3, TMEM59L, TNC, TP63, VEGFA, WNT4]	MTC1
GO:0002009	morphogenesis of an epithelium	8.29189e-09	1.55058e-06	1.78424e-10	2.67636e-09	[4, 5]	Group16	4.60993	26	[BMP2, CA2, CA9, CCNA2, COL5A1, EDNRA, FOXC2, GPC4, GPC6, HS3ST3A1, HS3ST3B1, IGFBP5, IHH, KDR, MSX2, NKD1, ROR2, RSPO2, SFRP1, SFRP2, TBX3, TMEM59L, TNC, TP63, VEGFA, WNT4]	MTC1
GO:2000027	regulation of animal organ morphogenesis	1.31078e-05	0.00222833	1.78424e-10	2.67636e-09	[4, 5]	Group16	6.89655	10	[BMP2, GPC4, GPC6, NKD1, ROR2, RSPO2, SFRP1, SFRP2, VEGFA, WNT4]	MTC1
GO:0035567	non-canonical Wnt signaling pathway	3.27053e-05	0.00523285	1.78424e-10	2.67636e-09	[5, 6, 7, 8]	Group16	9.58904	7	[GPC4, GPC6, NKD1, ROR2, SFRP1, SFRP2, WNT4]	MTC1
GO:0060028	convergent extension involved in axis elongation	3.62477e-05	0.00576338	1.78424e-10	2.67636e-09	[5, 6, 7]	Group16	50	3	[NKD1, SFRP1, SFRP2]	MTC1
GO:0060562	epithelial tube morphogenesis	4.54186e-05	0.00690363	1.78424e-10	2.67636e-09	[4, 5, 6]	Group16	4.15512	15	[BMP2, EDNRA, FOXC2, HS3ST3A1, HS3ST3B1, IHH, KDR, MSX2, RSPO2, SFRP1, SFRP2, TBX3, TMEM59L, VEGFA, WNT4]	MTC1
GO:1904929	coreceptor activity involved in Wnt signaling pathway, planar cell polarity pathway	6.28542e-05	0.00930243	1.78424e-10	2.67636e-09	[6, 7, 8, 9, 10]	Group16	42.8571	3	[GPC4, GPC6, ROR2]	MTC1
GO:0001736	establishment of planar polarity	6.42048e-05	0.00943811	1.78424e-10	2.67636e-09	[4, 5, 6, 7]	Group16	8.64198	7	[GPC4, GPC6, NKD1, ROR2, SFRP1, SFRP2, TP63]	MTC1
GO:1905606	regulation of presynapse assembly	7.60753e-05	0.0107266	1.78424e-10	2.67636e-09	[6, 7, 8]	Group16	13.8889	5	[GPC4, GPC6, IL1RAPL1, NTNG2, NTRK3]	MTC1
GO:0048865	stem cell fate commitment	0.000209657	0.0272555	1.78424e-10	2.67636e-09	[4, 5]	Group16	30	3	[EDNRA, SFRP1, SFRP2]	MTC1
GO:0099560	synaptic membrane adhesion	0.00042326	0.0495214	1.78424e-10	2.67636e-09	[5, 6]	Group16	13.7931	4	[GPC4, GPC6, LRRC4C, NTNG2]	MTC1
GO:0001501	skeletal system development	7.24145e-10	1.37587e-07	3.11337e-09	4.04738e-08	[4, 5]	Group17	4.83592	28	[BMP2, CCNA2, COL10A1, COL1A1, COMP, DHRS3, DLX5, EDNRA, FGF9, FOXC2, HMGA2, IGF1, IHH, INHA, KDR, LOX, MSX2, NOTUM, PAPPA2, RSPO2, SFRP1, SFRP2, SHOX2, TBX3, TGFBI, TLL1, TP63, XYLT1]	MTC1
GO:0001763	morphogenesis of a branching structure	1.87193e-09	3.53796e-07	3.11337e-09	4.04738e-08	[2, 3, 4]	Group17	7.79817	17	[BMP2, EDNRA, FOXC2, HS3ST3A1, HS3ST3B1, IHH, KDR, MSX2, RSPO2, SFRP1, SFRP2, SHOX2, TBX3, TMEM59L, TP63, VEGFA, WNT4]	MTC1
GO:0030198	extracellular matrix organization	6.14528e-08	1.14302e-05	3.11337e-09	4.04738e-08	[5]	Group17	5.50725	19	[ADAMTS2, ADAMTS5, BMP2, CCNA2, COL10A1, COL1A1, COL5A1, COMP, FAP, FOXC2, HAS1, IHH, LOX, LUM, MMP25, NTNG2, SFRP2, TGFBI, TLL1]	MTC1
GO:0030199	collagen fibril organization	1.15107e-07	2.11797e-05	3.11337e-09	4.04738e-08	[5, 6]	Group17	13.6364	9	[ADAMTS2, COL1A1, COL5A1, COMP, FOXC2, LOX, LUM, SFRP2, TLL1]	MTC1
GO:0061448	connective tissue development	8.99246e-07	0.000163663	3.11337e-09	4.04738e-08	[4]	Group17	5.40541	16	[BMP2, CCNA2, COL1A1, COL5A1, COMP, FGF9, FOXC2, HMGA2, IHH, LOX, MSX2, PPARGC1A, RSPO2, SFRP2, SHOX2, TGFBI]	MTC1
GO:0060348	bone development	3.35085e-06	0.000596452	3.11337e-09	4.04738e-08	[4, 5, 6]	Group17	5.5336	14	[BMP2, COL1A1, COMP, DHRS3, DLX5, IGF1, IHH, KDR, LOX, MSX2, NOTUM, PAPPA2, SHOX2, XYLT1]	MTC1
GO:0051216	cartilage development	1.78992e-05	0.00302496	3.11337e-09	4.04738e-08	[4, 5, 6]	Group17	5.50459	12	[BMP2, CCNA2, COL1A1, COMP, FGF9, HMGA2, IHH, MSX2, RSPO2, SFRP2, SHOX2, TGFBI]	MTC1
GO:0030326	embryonic limb morphogenesis	2.3756e-05	0.00396725	3.11337e-09	4.04738e-08	[5, 6, 7]	Group17	7.25806	9	[DLX5, FGF9, IHH, MSX2, RSPO2, SFRP2, SHOX2, TBX3, TP63]	MTC1
GO:2000648	positive regulation of stem cell proliferation	2.65146e-05	0.00432188	3.11337e-09	4.04738e-08	[4, 5, 6]	Group17	12.5	6	[FGF9, HMGA2, KDR, SHOX2, TBX3, TP63]	MTC1
GO:0002062	chondrocyte differentiation	2.69873e-05	0.00437194	3.11337e-09	4.04738e-08	[4, 5, 6, 7]	Group17	7.14286	9	[BMP2, COMP, FGF9, HMGA2, IHH, MSX2, SFRP2, SHOX2, TGFBI]	MTC1
GO:0003007	heart morphogenesis	4.28986e-05	0.00660638	3.11337e-09	4.04738e-08	[4, 5, 6, 7]	Group17	4.69314	13	[BMP2, CCNA2, COL5A1, CPE, DHRS3, EDNRA, FOXC2, IHH, MSX2, SFRP2, SHOX2, TBX3, VEGFA]	MTC1
GO:0060485	mesenchyme development	4.53631e-05	0.00694056	3.11337e-09	4.04738e-08	[4]	Group17	4.38871	14	[BMP2, COL1A1, EDNRA, FGF9, FOXC2, HMGA2, IGF1, MSX2, SEMA4A, SEMA6A, SFRP1, SFRP2, TBX3, WNT4]	MTC1
GO:0035115	embryonic forelimb morphogenesis	4.93591e-05	0.00745323	3.11337e-09	4.04738e-08	[6, 7, 8]	Group17	15.1515	5	[MSX2, RSPO2, SHOX2, TBX3, TP63]	MTC1
GO:0060349	bone morphogenesis	6.25498e-05	0.00931992	3.11337e-09	4.04738e-08	[4, 5, 6, 7]	Group17	7.33945	8	[COL1A1, COMP, DHRS3, DLX5, IHH, MSX2, PAPPA2, SHOX2]	MTC1
GO:0060173	limb development	0.000124885	0.0171092	3.11337e-09	4.04738e-08	[4, 5]	Group17	5.29101	10	[COMP, DLX5, FGF9, IHH, MSX2, RSPO2, SFRP2, SHOX2, TBX3, TP63]	MTC1
GO:0002053	positive regulation of mesenchymal cell proliferation	0.00023433	0.02976	3.11337e-09	4.04738e-08	[4, 5, 6]	Group17	16	4	[FGF9, IHH, KDR, SHOX2]	MTC1
GO:0030509	BMP signaling pathway	0.000247756	0.0309695	3.11337e-09	4.04738e-08	[6, 7, 8]	Group17	5.35714	9	[BMP2, CCNA2, COMP, DLX5, KDR, MSX2, SCUBE3, SFRP1, SFRP2]	MTC1
GO:0001501	skeletal system development	7.24145e-10	1.37587e-07	2.74333e-12	5.21233e-11	[4, 5]	Group18	4.83592	28	[BMP2, CCNA2, COL10A1, COL1A1, COMP, DHRS3, DLX5, EDNRA, FGF9, FOXC2, HMGA2, IGF1, IHH, INHA, KDR, LOX, MSX2, NOTUM, PAPPA2, RSPO2, SFRP1, SFRP2, SHOX2, TBX3, TGFBI, TLL1, TP63, XYLT1]	MTC1
GO:0001763	morphogenesis of a branching structure	1.87193e-09	3.53796e-07	2.74333e-12	5.21233e-11	[2, 3, 4]	Group18	7.79817	17	[BMP2, EDNRA, FOXC2, HS3ST3A1, HS3ST3B1, IHH, KDR, MSX2, RSPO2, SFRP1, SFRP2, SHOX2, TBX3, TMEM59L, TP63, VEGFA, WNT4]	MTC1
GO:0048729	tissue morphogenesis	5.5666e-09	1.04652e-06	2.74333e-12	5.21233e-11	[3, 4]	Group18	4.2836	29	[APELA, BMP2, CA2, CA9, CCNA2, COL5A1, EDNRA, FOXC2, GPC4, GPC6, HMGA2, HS3ST3A1, HS3ST3B1, IGFBP5, IHH, KDR, MSX2, NKD1, ROR2, RSPO2, SFRP1, SFRP2, SHOX2, TBX3, TMEM59L, TNC, TP63, VEGFA, WNT4]	MTC1
GO:0002009	morphogenesis of an epithelium	8.29189e-09	1.55058e-06	2.74333e-12	5.21233e-11	[4, 5]	Group18	4.60993	26	[BMP2, CA2, CA9, CCNA2, COL5A1, EDNRA, FOXC2, GPC4, GPC6, HS3ST3A1, HS3ST3B1, IGFBP5, IHH, KDR, MSX2, NKD1, ROR2, RSPO2, SFRP1, SFRP2, TBX3, TMEM59L, TNC, TP63, VEGFA, WNT4]	MTC1
GO:0060537	muscle tissue development	4.34936e-07	7.95932e-05	2.74333e-12	5.21233e-11	[4]	Group18	4.64037	20	[ATF3, BMP2, EDNRA, FGF9, FOXC2, HOPX, IGF1, IGFBP5, IHH, LOX, MSX2, MYH7B, NOX4, POPDC3, PPARGC1A, RBFOX1, SHOX2, SORBS2, TBX3, VEGFA]	MTC1
GO:0061448	connective tissue development	8.99246e-07	0.000163663	2.74333e-12	5.21233e-11	[4]	Group18	5.40541	16	[BMP2, CCNA2, COL1A1, COL5A1, COMP, FGF9, FOXC2, HMGA2, IHH, LOX, MSX2, PPARGC1A, RSPO2, SFRP2, SHOX2, TGFBI]	MTC1
GO:0042692	muscle cell differentiation	2.4135e-06	0.000434429	2.74333e-12	5.21233e-11	[4]	Group18	4.52261	18	[ADAM12, ADAMTS5, BHLHE41, BMP2, COMP, EDNRA, FGF9, HOPX, IGF1, IGFBP5, LOX, NOX4, POPDC3, SHOX2, SORBS2, TBX3, VEGFA, WNT4]	MTC1
GO:0045669	positive regulation of osteoblast differentiation	2.91386e-06	0.000521581	2.74333e-12	5.21233e-11	[4, 5, 6]	Group18	11.1111	8	[BMP2, CCNA2, IGF1, MSX2, SCUBE3, SFRP2, TP63, WNT4]	MTC1
GO:0001569	branching involved in blood vessel morphogenesis	4.76228e-06	0.000838162	2.74333e-12	5.21233e-11	[4, 5, 6, 7, 8, 9, 10]	Group18	16.6667	6	[EDNRA, FOXC2, IHH, KDR, SFRP2, VEGFA]	MTC1
GO:0045667	regulation of osteoblast differentiation	6.10275e-06	0.00105578	2.74333e-12	5.21233e-11	[4, 5]	Group18	7.5188	10	[BMP2, CCNA2, IGF1, IGFBP5, MSX2, SCUBE3, SFRP1, SFRP2, TP63, WNT4]	MTC1
GO:0003206	cardiac chamber morphogenesis	6.97127e-06	0.00119906	2.74333e-12	5.21233e-11	[3, 4, 5, 6, 7, 8]	Group18	7.40741	10	[BMP2, CCNA2, CPE, DHRS3, EDNRA, FOXC2, MSX2, SFRP2, SHOX2, TBX3]	MTC1
GO:2000027	regulation of animal organ morphogenesis	1.31078e-05	0.00222833	2.74333e-12	5.21233e-11	[4, 5]	Group18	6.89655	10	[BMP2, GPC4, GPC6, NKD1, ROR2, RSPO2, SFRP1, SFRP2, VEGFA, WNT4]	MTC1
GO:0051216	cartilage development	1.78992e-05	0.00302496	2.74333e-12	5.21233e-11	[4, 5, 6]	Group18	5.50459	12	[BMP2, CCNA2, COL1A1, COMP, FGF9, HMGA2, IHH, MSX2, RSPO2, SFRP2, SHOX2, TGFBI]	MTC1
GO:0014706	striated muscle tissue development	1.88689e-05	0.00316997	2.74333e-12	5.21233e-11	[5]	Group18	5.07812	13	[BMP2, EDNRA, FGF9, FOXC2, HOPX, IGF1, LOX, MSX2, NOX4, SHOX2, SORBS2, TBX3, VEGFA]	MTC1
GO:0030326	embryonic limb morphogenesis	2.3756e-05	0.00396725	2.74333e-12	5.21233e-11	[5, 6, 7]	Group18	7.25806	9	[DLX5, FGF9, IHH, MSX2, RSPO2, SFRP2, SHOX2, TBX3, TP63]	MTC1
GO:1901342	regulation of vasculature development	3.95559e-05	0.00624983	2.74333e-12	5.21233e-11	[4, 5, 6, 7]	Group18	4.44444	14	[ADAM12, ADM2, APELA, DCN, FOXC2, HMGA2, KDR, PF4, SEMA4A, SEMA6A, SFRP1, SFRP2, VEGFA, WNT4]	MTC1
GO:0001837	epithelial to mesenchymal transition	4.00544e-05	0.00628854	2.74333e-12	5.21233e-11	[5, 6]	Group18	6.06061	10	[BMP2, COL1A1, EDNRA, HMGA2, IGF1, MSX2, SFRP1, SFRP2, TBX3, WNT4]	MTC1
GO:0003007	heart morphogenesis	4.28986e-05	0.00660638	2.74333e-12	5.21233e-11	[4, 5, 6, 7]	Group18	4.69314	13	[BMP2, CCNA2, COL5A1, CPE, DHRS3, EDNRA, FOXC2, IHH, MSX2, SFRP2, SHOX2, TBX3, VEGFA]	MTC1
GO:0060562	epithelial tube morphogenesis	4.54186e-05	0.00690363	2.74333e-12	5.21233e-11	[4, 5, 6]	Group18	4.15512	15	[BMP2, EDNRA, FOXC2, HS3ST3A1, HS3ST3B1, IHH, KDR, MSX2, RSPO2, SFRP1, SFRP2, TBX3, TMEM59L, VEGFA, WNT4]	MTC1
GO:0060485	mesenchyme development	4.53631e-05	0.00694056	2.74333e-12	5.21233e-11	[4]	Group18	4.38871	14	[BMP2, COL1A1, EDNRA, FGF9, FOXC2, HMGA2, IGF1, MSX2, SEMA4A, SEMA6A, SFRP1, SFRP2, TBX3, WNT4]	MTC1
GO:0035115	embryonic forelimb morphogenesis	4.93591e-05	0.00745323	2.74333e-12	5.21233e-11	[6, 7, 8]	Group18	15.1515	5	[MSX2, RSPO2, SHOX2, TBX3, TP63]	MTC1
GO:0001657	ureteric bud development	6.67479e-05	0.00974519	2.74333e-12	5.21233e-11	[5, 6, 8, 9, 10]	Group18	7.27273	8	[BMP2, FOXC2, HS3ST3A1, HS3ST3B1, SFRP1, TMEM59L, VEGFA, WNT4]	MTC1
GO:0051146	striated muscle cell differentiation	7.34753e-05	0.010507	2.74333e-12	5.21233e-11	[5]	Group18	4.45205	13	[ADAM12, ADAMTS5, BHLHE41, BMP2, HOPX, IGF1, IGFBP5, NOX4, POPDC3, SHOX2, SORBS2, TBX3, VEGFA]	MTC1
GO:0003151	outflow tract morphogenesis	8.10557e-05	0.0113478	2.74333e-12	5.21233e-11	[3, 4, 5, 6, 7, 8]	Group18	8.33333	7	[DHRS3, EDNRA, FOXC2, MSX2, SFRP2, TBX3, VEGFA]	MTC1
GO:0060173	limb development	0.000124885	0.0171092	2.74333e-12	5.21233e-11	[4, 5]	Group18	5.29101	10	[COMP, DLX5, FGF9, IHH, MSX2, RSPO2, SFRP2, SHOX2, TBX3, TP63]	MTC1
GO:0051145	smooth muscle cell differentiation	0.000137439	0.0186918	2.74333e-12	5.21233e-11	[5]	Group18	9.375	6	[COMP, EDNRA, FGF9, TBX3, VEGFA, WNT4]	MTC1
GO:0001658	branching involved in ureteric bud morphogenesis	0.000163176	0.0217025	2.74333e-12	5.21233e-11	[5, 6, 7, 8, 9, 10, 11, 12, 13]	Group18	9.09091	6	[BMP2, HS3ST3A1, HS3ST3B1, TMEM59L, VEGFA, WNT4]	MTC1
GO:0048865	stem cell fate commitment	0.000209657	0.0272555	2.74333e-12	5.21233e-11	[4, 5]	Group18	30	3	[EDNRA, SFRP1, SFRP2]	MTC1
GO:0060346	bone trabecula formation	0.000209657	0.0272555	2.74333e-12	5.21233e-11	[4, 5, 6, 7]	Group18	30	3	[COL1A1, MSX2, SFRP1]	MTC1
GO:0072073	kidney epithelium development	0.000216605	0.027942	2.74333e-12	5.21233e-11	[5, 6, 7]	Group18	5.45455	9	[BMP2, EDNRA, FOXC2, HS3ST3A1, HS3ST3B1, SFRP1, TMEM59L, VEGFA, WNT4]	MTC1
GO:0072006	nephron development	0.000236984	0.02986	2.74333e-12	5.21233e-11	[3, 5, 6, 7]	Group18	5.38922	9	[ANGPT1, BMP2, EDNRA, FOXC2, HS3ST3A1, HS3ST3B1, TMEM59L, VEGFA, WNT4]	MTC1
GO:0010739	positive regulation of protein kinase A signaling	0.000562237	0.0455412	0.000562237	0.00112447	[5, 6, 7, 8]	Group00	20	3	[ADRB2, RAMP3, S100A8]	MTC0
GO:0060324	face development	0.0003042	0.0276822	0.0003042	0.001521	[3, 4]	Group01	9.43396	5	[ALDH1A2, CLDN5, CRISPLD2, NOG, TBX1]	MTC0
GO:0061384	heart trabecula morphogenesis	0.000598323	0.0478658	0.000598323	0.000598323	[4, 5]	Group02	11.4286	4	[ADAMTS1, NOG, S1PR1, TEK]	MTC0
GO:0070207	protein homotrimerization	4.05516e-05	0.00450123	4.05516e-05	0.000283861	[8]	Group03	22.2222	4	[ALOX5AP, ITLN1, S100A8, SCARA5]	MTC0
GO:0098883	synapse pruning	0.000562237	0.0455412	0.000562237	0.00112447	[6]	Group04	20	3	[C1QB, C1QC, TREM2]	MTC0
GO:0014032	neural crest cell development	0.000509334	0.0417654	0.000509334	0.001528	[5, 6, 7]	Group05	6.66667	6	[ALDH1A2, EDNRB, LAMA5, SEMA3A, SEMA3F, TBX1]	MTC0
GO:0015732	prostaglandin transport	0.000475798	0.039967	0.000475798	0.00190319	[5, 6, 8, 9]	Group06	12.1212	4	[IL1B, S100A8, SLCO2A1, SLCO4A1]	MTC0
GO:0002495	antigen processing and presentation of peptide antigen via MHC class II	4.65869e-05	0.00507797	4.65869e-05	0.000279521	[4]	Group07	13.8889	5	[CTSE, FCER1G, HLA-DQA2, HLA-DRB5, TREM2]	MTC0
GO:0010721	negative regulation of cell development	3.96363e-05	0.00443927	1.35504e-05	0.000121953	[4, 5, 6]	Group08	4.2623	13	[C1QC, CCL3, CEACAM1, EDNRB, IL1B, NOG, NPPC, NTN1, PTHLH, SEMA3A, SEMA3F, SLIT3, TREM2]	MTC0
GO:0048640	negative regulation of developmental growth	0.000437497	0.0380622	1.35504e-05	0.000121953	[3, 4, 5]	Group08	5.7377	7	[ADRB2, NOG, NTN1, PI16, SEMA3A, SEMA3F, SLIT3]	MTC0
GO:0042742	defense response to bacterium	1.09241e-06	0.000142014	1.09241e-06	1.20165e-05	[4, 5, 6]	Group09	4.30622	18	[CAMP, CCL20, DEFB1, FCER1G, FGR, GBP4, GBP7, GSDMA, HAVCR2, IL1B, JCHAIN, MMRN2, PI3, RNASE1, RNASE2, RNASE6, S100A8, TREM2]	MTC0
GO:0050830	defense response to Gram-positive bacterium	1.28231e-06	0.000164135	1.09241e-06	1.20165e-05	[5, 6, 7]	Group09	8.06452	10	[CAMP, DEFB1, FGR, GBP4, GBP7, HAVCR2, IL1B, RNASE1, RNASE2, RNASE6]	MTC0
GO:0031644	regulation of nervous system process	0.000109015	0.0110105	1.46691e-05	0.000117353	[4, 5]	Group10	5.38922	9	[ADRB2, CCL3, EDNRB, IL33, ITGAX, JAM2, MGLL, NCMAP, TMEM108]	MTC0
GO:0019233	sensory perception of pain	0.000259782	0.0246793	1.46691e-05	0.000117353	[5]	Group10	6.25	7	[ANO1, CCL3, CXCR4, EDNRB, EPHB1, IL33, MGLL]	MTC0
GO:0045765	regulation of angiogenesis	2.24602e-06	0.000282998	2.01238e-07	2.61609e-06	[4, 5, 6, 7, 8, 9, 10]	Group11	4.82315	15	[ADAMTS1, CAMP, CDH5, CEACAM1, CLDN5, CXCR4, ECSCR, IL1B, ITGAX, NPR1, PRKCB, RAMP2, TEK, TIE1, VEGFC]	MTC0
GO:0043114	regulation of vascular permeability	2.11081e-05	0.00244854	2.01238e-07	2.61609e-06	[3, 5]	Group11	11.7647	6	[CDH5, CEACAM1, CLDN5, NPR1, RAMP2, TEK]	MTC0
GO:0003018	vascular process in circulatory system	2.10573e-05	0.00246371	2.01238e-07	2.61609e-06	[4]	Group11	4.52962	13	[ADRB2, CDH5, CEACAM1, CLDN5, EDNRB, GJA5, HBB, LEPR, NPPC, NPR1, OXTR, RAMP2, TEK]	MTC0
GO:0008217	regulation of blood pressure	0.000148274	0.0146792	2.01238e-07	2.61609e-06	[3, 5]	Group11	4.6729	10	[ADRB2, EDNRB, GJA5, HBB, KLK1, NPR1, OXTR, RAMP2, RENBP, VEGFC]	MTC0
GO:0035150	regulation of tube size	0.000473357	0.0402353	2.01238e-07	2.61609e-06	[4]	Group11	4.93827	8	[ADRB2, EDNRB, GJA5, HBB, NPPC, NPR1, OXTR, WNT9B]	MTC0
GO:0014009	glial cell proliferation	2.81206e-06	0.000351508	2.74903e-06	2.74903e-05	[3, 6, 7, 8]	Group12	12.5	7	[IL1B, IL33, LEPR, NTN1, PRKCH, TREM2, VEGFC]	MTC0
GO:0042063	gliogenesis	4.80756e-06	0.000586522	2.74903e-06	2.74903e-05	[5, 6, 7]	Group12	4.53172	15	[ANO1, CCL3, CXCR4, IL1B, IL33, LEPR, NCMAP, NOG, NPPC, NTN1, PRKCH, S100A8, SOX13, TREM2, VEGFC]	MTC0
GO:0150078	positive regulation of neuroinflammatory response	2.45445e-05	0.00282261	2.74903e-06	2.74903e-05	[5, 6, 7, 8]	Group12	25	4	[CCL3, IL1B, IL33, TREM2]	MTC0
GO:0014013	regulation of gliogenesis	2.81378e-05	0.00320771	2.74903e-06	2.74903e-05	[6, 7, 8]	Group12	7.40741	8	[CXCR4, IL1B, IL33, NOG, NTN1, PRKCH, TREM2, VEGFC]	MTC0
GO:0060252	positive regulation of glial cell proliferation	5.09184e-05	0.00549919	2.74903e-06	2.74903e-05	[4, 5, 6, 7, 8, 9, 10]	Group12	21.0526	4	[IL1B, NTN1, PRKCH, VEGFC]	MTC0
GO:0014015	positive regulation of gliogenesis	0.000128941	0.0128941	2.74903e-06	2.74903e-05	[5, 6, 7, 8, 9]	Group12	8.57143	6	[CXCR4, IL1B, IL33, NTN1, PRKCH, VEGFC]	MTC0
GO:0061900	glial cell activation	0.000362185	0.0325967	2.74903e-06	2.74903e-05	[3, 6]	Group12	9.09091	5	[CCL3, IL1B, IL33, TREM2, TYROBP]	MTC0
GO:0010001	glial cell differentiation	0.000424139	0.0373242	2.74903e-06	2.74903e-05	[4, 6, 7, 8]	Group12	4.09836	10	[ANO1, CXCR4, IL1B, IL33, NCMAP, NOG, NPPC, S100A8, SOX13, TREM2]	MTC0
GO:0001944	vasculature development	1.99565e-10	2.77396e-08	5.8864e-11	8.24096e-10	[4, 5, 6]	Group13	4.07125	32	[ADAMTS1, ALDH1A2, ARHGEF15, CAMP, CDH5, CEACAM1, CLDN5, CXCR4, ECSCR, EPHB1, GJA4, GJA5, IL1B, ITGAX, LEPR, MMRN2, NDP, NOG, NPR1, PECAM1, PIK3CG, PLXDC1, PRKCB, RAMP2, RASIP1, S1PR1, SPI1, TBX1, TEK, TIE1, VEGFC, WNT2]	MTC0
GO:0003158	endothelium development	5.54805e-08	7.48987e-06	5.8864e-11	8.24096e-10	[5]	Group13	8.57143	12	[CDH5, CEACAM1, CLDN5, CXCR4, EDNRB, GJA4, GJA5, IL1B, ITGAX, PECAM1, S1PR1, TIE1]	MTC0
GO:0034329	cell junction assembly	1.48321e-06	0.000188368	5.8864e-11	8.24096e-10	[5]	Group13	4.02542	19	[ARHGEF15, CDH5, CLDN5, EPHB1, FAM107A, GJA4, GJA5, GJB2, IL1B, NTN1, OXTR, PECAM1, PRKCH, RAMP2, RNASE1, SDK1, SLIT3, TEK, THSD1]	MTC0
GO:0045765	regulation of angiogenesis	2.24602e-06	0.000282998	5.8864e-11	8.24096e-10	[4, 5, 6, 7, 8, 9, 10]	Group13	4.82315	15	[ADAMTS1, CAMP, CDH5, CEACAM1, CLDN5, CXCR4, ECSCR, IL1B, ITGAX, NPR1, PRKCB, RAMP2, TEK, TIE1, VEGFC]	MTC0
GO:0045446	endothelial cell differentiation	8.54952e-06	0.00102594	5.8864e-11	8.24096e-10	[5, 6]	Group13	7.43802	9	[CDH5, CEACAM1, CLDN5, CXCR4, EDNRB, IL1B, PECAM1, S1PR1, TIE1]	MTC0
GO:0043114	regulation of vascular permeability	2.11081e-05	0.00244854	5.8864e-11	8.24096e-10	[3, 5]	Group13	11.7647	6	[CDH5, CEACAM1, CLDN5, NPR1, RAMP2, TEK]	MTC0
GO:0045766	positive regulation of angiogenesis	4.21527e-05	0.0046368	5.8864e-11	8.24096e-10	[4, 5, 6, 7, 8, 9, 10, 11]	Group13	5.43478	10	[CAMP, CDH5, CXCR4, IL1B, ITGAX, PRKCB, RAMP2, TEK, TIE1, VEGFC]	MTC0
GO:1901888	regulation of cell junction assembly	5.19852e-05	0.00556242	5.8864e-11	8.24096e-10	[4, 5, 6]	Group13	4.82456	11	[ARHGEF15, CLDN5, EPHB1, FAM107A, IL1B, NTN1, OXTR, PRKCH, RNASE1, SLIT3, TEK]	MTC0
GO:0007043	cell-cell junction assembly	8.63776e-05	0.00889689	5.8864e-11	8.24096e-10	[6]	Group13	5.55556	9	[CDH5, CLDN5, GJA4, GJA5, GJB2, IL1B, PECAM1, PRKCH, RAMP2]	MTC0
GO:0061028	establishment of endothelial barrier	0.000362185	0.0325967	5.8864e-11	8.24096e-10	[6, 7, 8]	Group13	9.09091	5	[CDH5, CLDN5, EDNRB, IL1B, PECAM1]	MTC0
GO:0014009	glial cell proliferation	2.81206e-06	0.000351508	8.28795e-07	9.94554e-06	[3, 6, 7, 8]	Group14	12.5	7	[IL1B, IL33, LEPR, NTN1, PRKCH, TREM2, VEGFC]	MTC0
GO:0002275	myeloid cell activation involved in immune response	4.20849e-06	0.000521853	8.28795e-07	9.94554e-06	[4, 5]	Group14	8.10811	9	[CCL3, FCER1G, FGR, HAVCR2, IL33, PIK3CG, SPI1, TREM2, TYROBP]	MTC0
GO:0150078	positive regulation of neuroinflammatory response	2.45445e-05	0.00282261	8.28795e-07	9.94554e-06	[5, 6, 7, 8]	Group14	25	4	[CCL3, IL1B, IL33, TREM2]	MTC0
GO:0014013	regulation of gliogenesis	2.81378e-05	0.00320771	8.28795e-07	9.94554e-06	[6, 7, 8]	Group14	7.40741	8	[CXCR4, IL1B, IL33, NOG, NTN1, PRKCH, TREM2, VEGFC]	MTC0
GO:0002274	myeloid leukocyte activation	3.65902e-05	0.0041347	8.28795e-07	9.94554e-06	[3, 4]	Group14	4.61538	12	[CAMP, CCL3, FCER1G, FGR, HAVCR2, IL1RL1, IL33, PIK3CG, S100A8, SPI1, TREM2, TYROBP]	MTC0
GO:0050729	positive regulation of inflammatory response	7.8503e-05	0.00824281	8.28795e-07	9.94554e-06	[4, 5, 6, 7]	Group14	5.625	9	[ALOX5AP, CCL3, CD28, IL1B, IL1RL1, IL33, PIK3CG, S100A8, TREM2]	MTC0
GO:0043030	regulation of macrophage activation	8.50632e-05	0.00884657	8.28795e-07	9.94554e-06	[4, 5, 6]	Group14	9.23077	6	[CCL3, HAVCR2, IL1RL1, IL33, S100A8, TREM2]	MTC0
GO:0002281	macrophage activation involved in immune response	9.36108e-05	0.00954831	8.28795e-07	9.94554e-06	[5, 6]	Group14	18.1818	4	[HAVCR2, IL33, TREM2, TYROBP]	MTC0
GO:0036230	granulocyte activation	0.000253537	0.0243395	8.28795e-07	9.94554e-06	[4, 5]	Group14	9.80392	5	[CAMP, CCL3, FCER1G, SPI1, TYROBP]	MTC0
GO:0032753	positive regulation of interleukin-4 production	0.000285948	0.0265932	8.28795e-07	9.94554e-06	[4, 5, 6, 7, 8]	Group14	13.7931	4	[CD28, FCER1G, HAVCR2, IL33]	MTC0
GO:0042116	macrophage activation	0.000289592	0.0266425	8.28795e-07	9.94554e-06	[4, 5]	Group14	6.14035	7	[CCL3, HAVCR2, IL1RL1, IL33, S100A8, TREM2, TYROBP]	MTC0
GO:0061900	glial cell activation	0.000362185	0.0325967	8.28795e-07	9.94554e-06	[3, 6]	Group14	9.09091	5	[CCL3, IL1B, IL33, TREM2, TYROBP]	MTC0
GO:0002825	regulation of T-helper 1 type immune response	0.000372281	0.033133	8.28795e-07	9.94554e-06	[6, 7]	Group14	12.9032	4	[HAVCR2, IL1B, IL1RL1, IL33]	MTC0
GO:0002823	negative regulation of adaptive immune response based on somatic recombination of immune receptors built from immunoglobulin superfamily domains	0.000464357	0.0399347	8.28795e-07	9.94554e-06	[5, 6, 7]	Group14	8.62069	5	[CEACAM1, HAVCR2, IL1RL1, IL33, SUSD4]	MTC0
GO:0002819	regulation of adaptive immune response	0.00050063	0.0415523	8.28795e-07	9.94554e-06	[4, 5]	Group14	4.39024	9	[CD28, CD48, CEACAM1, HAVCR2, IL1B, IL1RL1, IL33, SUSD4, TREM2]	MTC0
GO:0045670	regulation of osteoclast differentiation	0.0480715	0.0480715	8.28795e-07	9.94554e-06	[6, 7, 8, 9]	Group14	4.10959	3	[CCL3, TREM2, TYROBP]	MTC0
GO:0006935	chemotaxis	3.48089e-12	4.97767e-10	3.91938e-14	5.87907e-13	[3, 4]	Group15	4.7619	32	[CCL20, CCL3, CCL3L1, CCL4, CCL4L2, CCRL2, CH25H, CORO1A, CXCR4, DEFB1, ECSCR, EDNRB, EPHB1, FCER1G, IL1B, ITGA9, LAMA5, MSMP, NOG, NTN1, PIK3CG, RIPOR2, RNASE1, RNASE2, S100A8, S1PR1, SEMA3A, SEMA3F, SLIT3, SPI1, TREM2, VEGFC]	MTC0
GO:0060326	cell chemotaxis	4.86624e-11	6.91007e-09	3.91938e-14	5.87907e-13	[4, 5]	Group15	6.35838	22	[CCL20, CCL3, CCL3L1, CCL4, CCL4L2, CCRL2, CH25H, CORO1A, CXCR4, EDNRB, EPHB1, FCER1G, IL1B, ITGA9, MSMP, PIK3CG, RIPOR2, RNASE1, S100A8, S1PR1, SPI1, VEGFC]	MTC0
GO:0050900	leukocyte migration	9.13591e-11	1.28816e-08	3.91938e-14	5.87907e-13	[2, 4]	Group15	5.5814	24	[CCL20, CCL3, CCL3L1, CCL4, CH25H, CHST4, CORO1A, CXCR4, EDNRB, FCER1G, IL1B, IL33, ITGA9, JAM2, MSMP, PECAM1, PIK3CG, RIPOR2, RNASE1, S100A8, S1PR1, SPI1, TREM2, VEGFC]	MTC0
GO:0030595	leukocyte chemotaxis	1.3392e-10	1.87488e-08	3.91938e-14	5.87907e-13	[3, 5, 6]	Group15	7.19697	19	[CCL20, CCL3, CCL3L1, CCL4, CH25H, CORO1A, CXCR4, EDNRB, FCER1G, IL1B, ITGA9, MSMP, PIK3CG, RIPOR2, RNASE1, S100A8, S1PR1, SPI1, VEGFC]	MTC0
GO:2000147	positive regulation of cell motility	2.583e-09	3.56454e-07	3.91938e-14	5.87907e-13	[3, 4, 5]	Group15	4.38449	26	[ADAMTS1, CCL20, CCL3, CCL4, CDH5, CORO1A, CXCR4, DEFB1, FAM107A, FGR, IL1B, ITGAX, JAM2, NTN1, PECAM1, PIK3CG, PODXL, RIPOR2, RNASE1, S1PR1, SEMA3A, SEMA3F, SPI1, TEK, TREM2, VEGFC]	MTC0
GO:0097529	myeloid leukocyte migration	8.34878e-09	1.14378e-06	3.91938e-14	5.87907e-13	[3, 5]	Group15	6.36704	17	[CCL20, CCL3, CCL3L1, CCL4, EDNRB, FCER1G, IL1B, ITGA9, MSMP, PECAM1, PIK3CG, RIPOR2, RNASE1, S100A8, SPI1, TREM2, VEGFC]	MTC0
GO:0030335	positive regulation of cell migration	2.4149e-08	3.28426e-06	3.91938e-14	5.87907e-13	[4, 5, 6]	Group15	4.21053	24	[ADAMTS1, CCL20, CCL3, CCL4, CDH5, CORO1A, CXCR4, FAM107A, FGR, IL1B, ITGAX, JAM2, PECAM1, PIK3CG, PODXL, RIPOR2, RNASE1, S1PR1, SEMA3A, SEMA3F, SPI1, TEK, TREM2, VEGFC]	MTC0
GO:1990266	neutrophil migration	6.00552e-08	8.0474e-06	3.91938e-14	5.87907e-13	[5, 7]	Group15	8.51064	12	[CCL20, CCL3, CCL3L1, CCL4, FCER1G, IL1B, ITGA9, PECAM1, PIK3CG, RIPOR2, RNASE1, S100A8]	MTC0
GO:0071674	mononuclear cell migration	1.62657e-07	2.16334e-05	3.91938e-14	5.87907e-13	[3, 5]	Group15	6.42202	14	[CCL20, CCL3, CCL3L1, CCL4, CH25H, CORO1A, CXCR4, JAM2, MSMP, PECAM1, PIK3CG, RIPOR2, S1PR1, SPI1]	MTC0
GO:1990869	cellular response to chemokine	2.06959e-07	2.73186e-05	3.91938e-14	5.87907e-13	[6]	Group15	9.80392	10	[CCL20, CCL3, CCL3L1, CCL4, CCRL2, CXCR4, FAM189A2, RIPOR2, SLIT3, TREM2]	MTC0
GO:0072676	lymphocyte migration	2.12238e-07	2.78032e-05	3.91938e-14	5.87907e-13	[4, 6]	Group15	8.52713	11	[CCL20, CCL3, CCL3L1, CCL4, CH25H, CORO1A, JAM2, MSMP, PIK3CG, RIPOR2, S1PR1]	MTC0
GO:0005125	cytokine activity	1.19015e-06	0.00015353	3.91938e-14	5.87907e-13	[4, 5, 6]	Group15	5.44747	14	[CCL20, CCL3, CCL3L1, CCL4, CCL4L2, IL1B, IL33, LEFTY2, MSMP, NDP, NOG, S100A8, WNT2, WNT9B]	MTC0
GO:0050920	regulation of chemotaxis	4.6056e-06	0.000566489	3.91938e-14	5.87907e-13	[3, 4, 5]	Group15	5.22088	13	[CCL3, CCL4, CXCR4, RIPOR2, RNASE1, S100A8, S1PR1, SEMA3A, SEMA3F, SLIT3, SPI1, TREM2, VEGFC]	MTC0
GO:0002685	regulation of leukocyte migration	4.6056e-06	0.000566489	3.91938e-14	5.87907e-13	[3, 4, 5, 6]	Group15	5.22088	13	[CCL20, CCL3, CCL4, CHST4, CORO1A, IL33, JAM2, RIPOR2, RNASE1, S100A8, SPI1, TREM2, VEGFC]	MTC0
GO:0038160	CXCL12-activated CXCR4 signaling pathway	5.41197e-06	0.000654848	3.91938e-14	5.87907e-13	[7, 8, 9]	Group15	75	3	[CXCR4, FAM189A2, TREM2]	MTC0
GO:0048247	lymphocyte chemotaxis	1.05002e-05	0.00124952	3.91938e-14	5.87907e-13	[4, 5, 6, 7]	Group15	10.2941	7	[CCL20, CCL3, CCL3L1, CCL4, CH25H, MSMP, PIK3CG]	MTC0
GO:0002687	positive regulation of leukocyte migration	1.19588e-05	0.00141114	3.91938e-14	5.87907e-13	[3, 4, 5, 6, 7]	Group15	6.28931	10	[CCL20, CCL3, CCL4, CORO1A, JAM2, RIPOR2, RNASE1, SPI1, TREM2, VEGFC]	MTC0
GO:0050921	positive regulation of chemotaxis	6.78274e-05	0.00718971	3.91938e-14	5.87907e-13	[3, 4, 5, 6]	Group15	5.73248	9	[CCL3, CCL4, CXCR4, RIPOR2, RNASE1, S1PR1, SPI1, TREM2, VEGFC]	MTC0
GO:0072678	T cell migration	0.000203426	0.0199358	3.91938e-14	5.87907e-13	[5, 7]	Group15	7.89474	6	[CCL20, CCL3, CORO1A, PIK3CG, RIPOR2, S1PR1]	MTC0
GO:0035747	natural killer cell chemotaxis	0.000210712	0.020439	3.91938e-14	5.87907e-13	[5, 6, 7, 8]	Group15	27.2727	3	[CCL3, CCL4, PIK3CG]	MTC0
GO:0008009	chemokine activity	0.000277994	0.0261314	3.91938e-14	5.87907e-13	[5, 6, 7]	Group15	9.61539	5	[CCL20, CCL3, CCL3L1, CCL4, CCL4L2]	MTC0
GO:0071675	regulation of mononuclear cell migration	0.000611543	0.0483119	3.91938e-14	5.87907e-13	[4, 5, 6, 7]	Group15	5.42636	7	[CCL20, CCL3, CCL4, CORO1A, JAM2, RIPOR2, SPI1]	MTC0
