# Supplementary material for: Resolving the heterogeneous tumour microenvironment in cardiac myxoma through single‐cell and spatial transcriptomics
Source: Clin Transl Med. 2024 Feb 6;14(2):e1581. doi: 10.1002/ctm2.1581 (PMC10844892; doi:10.1002/ctm2.1581)
Supplement: Supplementary file 2 — Supporting information [file CTM2-14-e1581-s002.zip › Table S6.xlsx]

## Sheet: hub_genes_modules_info
Table S6. Genes ranked by eigengene-based connectivity in each gene coexpression module of the MSC-like tumor cells inferred by hdWGCNA. The top 10 genes were considered hub genes of the co-expression network.
gene_name	module	kME	ranking
SPTBN1	M1	0.64073	1
MACF1	M1	0.569334	2
AHNAK	M1	0.568385	3
FAM107B	M1	0.514858	4
ZBTB38	M1	0.49149	5
CDH11	M1	0.481473	6
TMTC1	M1	0.467422	7
CAVIN1	M1	0.45457	8
APLP2	M1	0.442856	9
TPM3	M1	0.437121	10
GJA1	M1	0.433343	11
CDC42BPB	M1	0.424245	12
SLC44A1	M1	0.417591	13
DNAJC10	M1	0.408108	14
GNB1	M1	0.408081	15
MET	M1	0.403252	16
CDC42BPA	M1	0.389997	17
CTNNA1	M1	0.388311	18
ASAP2	M1	0.385144	19
TMCO3	M1	0.382972	20
NCKAP1	M1	0.377083	21
VCL	M1	0.377053	22
CLIC4	M1	0.37588	23
EZR	M1	0.374874	24
MYH9	M1	0.374593	25
DIAPH1	M1	0.369761	26
ESYT2	M1	0.368995	27
PLXNA2	M1	0.367339	28
BMPR2	M1	0.365767	29
GLG1	M1	0.365392	30
GNAQ	M1	0.361601	31
FGF2	M1	0.360418	32
CELF2	M1	0.360107	33
ATL3	M1	0.358335	34
MSN	M1	0.35513	35
SSX2IP	M1	0.354989	36
TIMP2	M1	0.345731	37
ACSL4	M1	0.344391	38
CPT1A	M1	0.343618	39
ATP1A1	M1	0.343582	40
NUMB	M1	0.338098	41
SGMS2	M1	0.333402	42
GLUD1	M1	0.330651	43
SMARCA2	M1	0.328435	44
LAMC1	M1	0.327921	45
CLTC	M1	0.327148	46
KIF1B	M1	0.325384	47
ATP2B1	M1	0.32318	48
ADAM10	M1	0.32169	49
GOLGA3	M1	0.321592	50
TTL	M1	0.321128	51
SESTD1	M1	0.316204	52
TOR1AIP2	M1	0.315841	53
UHMK1	M1	0.315688	54
ADAMTS1	M1	0.315208	55
PTPRA	M1	0.308735	56
FYN	M1	0.308542	57
PEAK1	M1	0.307644	58
DAAM1	M1	0.30083	59
DOCK5	M1	0.300647	60
RAB10	M1	0.300517	61
NFE2L1	M1	0.299826	62
ABHD2	M1	0.299104	63
FYTTD1	M1	0.296338	64
PDCD6IP	M1	0.296135	65
NPTN	M1	0.295354	66
PTPN14	M1	0.291611	67
KIAA1109	M1	0.291193	68
PPP2CB	M1	0.29101	69
KLC1	M1	0.290543	70
2022-03-06	M1	0.288437	71
ANO6	M1	0.286548	72
IGF2R	M1	0.285733	73
CDC42	M1	0.285315	74
RAI14	M1	0.284942	75
RHOJ	M1	0.282503	76
PABPC1	M1	0.278129	77
AGFG1	M1	0.277194	78
FZD6	M1	0.274016	79
GBP3	M1	0.271527	80
MAPK1	M1	0.270907	81
ZEB1	M1	0.26905	82
GNAI2	M1	0.268394	83
ARHGEF10	M1	0.266034	84
TMEM43	M1	0.265944	85
BZW1	M1	0.265631	86
KRAS	M1	0.259407	87
SEPTIN11	M1	0.258174	88
ARHGAP12	M1	0.257176	89
SNRK	M1	0.256821	90
EGLN1	M1	0.255255	91
PPP4R1	M1	0.250981	92
RAB22A	M1	0.247755	93
PDE4DIP	M1	0.246429	94
CD55	M1	0.24427	95
DOCK1	M1	0.244191	96
ANTXR2	M1	0.243107	97
HAS2	M1	0.241468	98
CYFIP1	M1	0.241345	99
SLMAP	M1	0.240346	100
PPP2R5C	M1	0.239875	101
PELI2	M1	0.239312	102
SFXN3	M1	0.238815	103
LMO7	M1	0.234069	104
ELK4	M1	0.230586	105
MTRF1L	M1	0.227995	106
SLC30A7	M1	0.227663	107
CEP126	M1	0.227631	108
CDYL	M1	0.225146	109
RAB27A	M1	0.224245	110
ABI1	M1	0.224165	111
FAR1	M1	0.223218	112
CA5B	M1	0.223126	113
DIAPH2	M1	0.222521	114
DIP2A	M1	0.221545	115
MTMR6	M1	0.221159	116
CORO1C	M1	0.220437	117
SRPK1	M1	0.218657	118
OSBPL3	M1	0.21729	119
CDK17	M1	0.215272	120
RTN3	M1	0.211434	121
ZNF217	M1	0.209456	122
SLC12A6	M1	0.208632	123
CNOT6L	M1	0.207781	124
CARMIL1	M1	0.20657	125
FARP2	M1	0.204798	126
ARFGEF2	M1	0.202555	127
MFSD14B	M1	0.201076	128
DGKH	M1	0.197885	129
BROX	M1	0.196477	130
OPA1	M1	0.196336	131
BSDC1	M1	0.195391	132
ANXA7	M1	0.193362	133
LYPLA1	M1	0.192269	134
CERS6	M1	0.190222	135
IGSF9B	M1	0.188431	136
RALGAPB	M1	0.188081	137
FZD7	M1	0.187665	138
SCYL2	M1	0.183489	139
YWHAQ	M1	0.179901	140
SDCBP	M1	0.179761	141
TWSG1	M1	0.178461	142
ENOX1	M1	0.17597	143
FGFR1OP2	M1	0.175274	144
USP12	M1	0.172378	145
GALNT11	M1	0.163852	146
TCHP	M1	0.156698	147
MTMR2	M1	0.155713	148
KIAA1549L	M1	0.14818	149
SPTLC1	M1	0.146341	150
VASP	M1	0.13362	151
SLFN11	M1	0.104049	152
LDHA	M10	0.548244	1
NDUFA4L2	M10	0.545069	2
RARRES2	M10	0.511579	3
TPI1	M10	0.507156	4
PGK1	M10	0.498844	5
BNIP3	M10	0.477075	6
P4HA1	M10	0.464288	7
TIMP3	M10	0.46045	8
LOX	M10	0.375454	9
VEGFA	M10	0.367583	10
PMEPA1	M10	0.353739	11
BNIP3L	M10	0.353515	12
DUSP2	M10	0.344808	13
MIR210HG	M10	0.344384	14
ID1	M10	0.340521	15
CA9	M10	0.31474	16
ALDOC	M10	0.296345	17
STMN2	M10	0.270422	18
C5orf46	M10	0.261431	19
INHA	M10	0.25995	20
HOXA5	M10	0.256427	21
SAMD11	M10	0.25436	22
BHLHE41	M10	0.248494	23
NDUFC2	M10	0.246094	24
ENPP5	M10	0.245719	25
SPAG4	M10	0.237897	26
SLC2A1	M10	0.234705	27
GPI	M10	0.220311	28
HOXA4	M10	0.219897	29
SGK1	M10	0.205383	30
TSC22D3	M10	0.204726	31
SAP30	M10	0.203237	32
CACHD1	M10	0.201709	33
ABCC3	M10	0.201184	34
SLC7A5	M10	0.198622	35
SKAP2	M10	0.198285	36
EGLN3	M10	0.192268	37
MORF4L2	M10	0.1904	38
PON3	M10	0.185004	39
STC1	M10	0.180315	40
PTGER2	M10	0.177458	41
RHOB	M10	0.176752	42
CSRP2	M10	0.166579	43
HOXA3	M10	0.164334	44
VDAC1	M10	0.162493	45
AL133453.1	M10	0.162015	46
HOTAIRM1	M10	0.153376	47
SRSF9	M10	0.148405	48
TGIF1	M10	0.144861	49
INSIG2	M10	0.136991	50
AKAP12	M10	0.135945	51
CHIC2	M10	0.132645	52
HOXA2	M10	0.126649	53
ARL6IP1	M10	0.120636	54
ZBTB16	M10	0.112639	55
HNRNPF	M10	0.106021	56
ARHGEF5	M10	0.100631	57
HAND2-AS1	M10	0.0991724	58
TXNDC16	M10	0.0882455	59
SPRY1	M10	0.0846275	60
TBX3	M10	0.0844873	61
NUTM2B-AS1	M10	0.0797996	62
PER1	M10	0.0784981	63
TMEM123	M10	0.05437	64
NUTM2A-AS1	M10	0.0387263	65
RPS29	M10	0.0362877	66
PPP1CB	M10	0.0246029	67
FOSB	M11	0.67689	1
JUN	M11	0.635101	2
EGR1	M11	0.61148	3
AC020916.1	M11	0.578736	4
FOS	M11	0.56758	5
PPP1R15A	M11	0.549199	6
KCNQ1OT1	M11	0.540115	7
NFKBIZ	M11	0.523143	8
NR4A1	M11	0.51427	9
ATF3	M11	0.509158	10
MCL1	M11	0.49825	11
JUND	M11	0.496868	12
JUNB	M11	0.488467	13
FUS	M11	0.486563	14
RPL23	M11	0.480715	15
PPP1R10	M11	0.46403	16
GALNT1	M11	0.454926	17
KLF4	M11	0.453828	18
CCNL1	M11	0.451198	19
DDX3X	M11	0.449969	20
DDX5	M11	0.446384	21
BTG1	M11	0.441692	22
SKIL	M11	0.434564	23
NFKBIA	M11	0.433934	24
CCNI	M11	0.433667	25
THUMPD3-AS1	M11	0.432464	26
INTS6	M11	0.428383	27
NR4A2	M11	0.427058	28
LMO4	M11	0.425193	29
NUFIP2	M11	0.423528	30
MIDN	M11	0.421359	31
MYADM	M11	0.41388	32
ZFP36L1	M11	0.410423	33
BRD2	M11	0.404179	34
RBBP6	M11	0.403953	35
HSPH1	M11	0.401352	36
TSC22D2	M11	0.394933	37
SEMA4A	M11	0.394182	38
MIR22HG	M11	0.391511	39
RPS20	M11	0.389701	40
HSP90AA1	M11	0.3875	41
SOD2	M11	0.387324	42
KDM6B	M11	0.382549	43
MAFF	M11	0.380115	44
DNAJB1	M11	0.379975	45
DNAJA1	M11	0.369975	46
TIPARP	M11	0.366285	47
EMP1	M11	0.363742	48
ZBTB20	M11	0.359626	49
GEM	M11	0.358431	50
CHMP1B	M11	0.357269	51
CSRNP1	M11	0.35387	52
NFIC	M11	0.351608	53
PLOD2	M11	0.351348	54
DUSP1	M11	0.350414	55
RUNX1	M11	0.349606	56
SPTY2D1	M11	0.346821	57
IDS	M11	0.346819	58
NAP1L1	M11	0.346185	59
IRS2	M11	0.345608	60
HSP90AB1	M11	0.344766	61
C11orf96	M11	0.343448	62
PURA	M11	0.34318	63
SERPINE2	M11	0.341191	64
ID4	M11	0.338656	65
KLF5	M11	0.338553	66
BOC	M11	0.337866	67
SLCO1C1	M11	0.33428	68
HEXIM1	M11	0.333763	69
NEDD9	M11	0.332773	70
NRG1	M11	0.332111	71
PTGS2	M11	0.331704	72
PCF11	M11	0.331612	73
ZFHX3	M11	0.331337	74
PAPPA	M11	0.32611	75
NFIX	M11	0.324622	76
BAG3	M11	0.323041	77
SRSF5	M11	0.322446	78
CHSY1	M11	0.317554	79
EGR2	M11	0.317217	80
CEBPB	M11	0.316572	81
TENT5A	M11	0.316144	82
CDKN1A	M11	0.313533	83
POLG2	M11	0.313523	84
ABHD5	M11	0.310811	85
SNHG14	M11	0.309854	86
ERRFI1	M11	0.308209	87
NPR3	M11	0.307824	88
MIR100HG	M11	0.30734	89
PCDH7	M11	0.307099	90
GPRC5A	M11	0.305819	91
PLCB1	M11	0.30481	92
DUSP6	M11	0.303349	93
IGF1	M11	0.302342	94
ZC3H12A	M11	0.302122	95
SLC6A8	M11	0.301976	96
TES	M11	0.300642	97
HNRNPA1	M11	0.299054	98
SERTAD1	M11	0.297074	99
PLK3	M11	0.29641	100
PDLIM3	M11	0.294754	101
HBP1	M11	0.294741	102
AMD1	M11	0.289553	103
KCTD16	M11	0.287661	104
RNF24	M11	0.287509	105
RPS11	M11	0.28725	106
TCF4	M11	0.286843	107
ZMIZ1	M11	0.285501	108
IRF1	M11	0.285463	109
LDLRAD3	M11	0.285345	110
LPP	M11	0.285288	111
TACC1	M11	0.284372	112
HNRNPC	M11	0.282114	113
BNC2	M11	0.281934	114
EIF4A2	M11	0.279944	115
EEF2	M11	0.278503	116
MAFG	M11	0.277917	117
DYRK3	M11	0.27731	118
DDR2	M11	0.276115	119
DNAJC3	M11	0.275961	120
TOB2	M11	0.275697	121
NCKAP5L	M11	0.275058	122
NASP	M11	0.274585	123
FAM53C	M11	0.274454	124
CP	M11	0.273537	125
RCAN1	M11	0.272842	126
BPIFB1	M11	0.27254	127
NEGR1	M11	0.271208	128
TRIB1	M11	0.271035	129
PPP1R15B	M11	0.268555	130
RYBP	M11	0.268228	131
KIF5B	M11	0.267948	132
TNFAIP3	M11	0.267544	133
UNC5B	M11	0.26631	134
EIF3E	M11	0.265979	135
PPP2R5E	M11	0.265453	136
IQCN	M11	0.265365	137
LINC-PINT	M11	0.264608	138
SAV1	M11	0.263938	139
AC105046.1	M11	0.262129	140
PTMA	M11	0.262078	141
HSPD1	M11	0.262021	142
RPS6KA2	M11	0.26178	143
TGFBI	M11	0.259554	144
HELLPAR	M11	0.258606	145
ERF	M11	0.257374	146
ZNF827	M11	0.257358	147
ARIH1	M11	0.253046	148
GABARAPL1	M11	0.252833	149
CACNG8	M11	0.251738	150
AK4	M11	0.250954	151
PLXDC2	M11	0.250627	152
SRSF2	M11	0.249838	153
NFIL3	M11	0.249671	154
PLAGL1	M11	0.248555	155
SH3RF1	M11	0.248099	156
FOXN3	M11	0.247674	157
MYCBP2	M11	0.247001	158
SIRT1	M11	0.246671	159
ABL2	M11	0.246128	160
FAM126A	M11	0.245702	161
RPL13A	M11	0.244877	162
PRKCA	M11	0.24346	163
SRGAP2B	M11	0.242406	164
NR3C1	M11	0.242401	165
PLXNA4	M11	0.241262	166
RLF	M11	0.240929	167
MIR222HG	M11	0.23897	168
DSE	M11	0.238621	169
SPOCK1	M11	0.238505	170
CSGALNACT1	M11	0.237808	171
CA12	M11	0.236467	172
TGFBR3	M11	0.236082	173
TANC2	M11	0.234517	174
FBLN1	M11	0.234365	175
MXD1	M11	0.233932	176
IFITM10	M11	0.233907	177
SERTAD4	M11	0.233891	178
C1GALT1	M11	0.233347	179
SPRY4	M11	0.232894	180
MAP3K20	M11	0.232623	181
AKIRIN1	M11	0.230412	182
SLC19A2	M11	0.229437	183
CXCL8	M11	0.229413	184
FIBIN	M11	0.228588	185
ODC1	M11	0.227216	186
NTRK3	M11	0.227037	187
TFPI	M11	0.226916	188
IL6	M11	0.225993	189
HSPA5	M11	0.224694	190
BMPER	M11	0.224552	191
FSTL4	M11	0.223101	192
COQ10B	M11	0.222308	193
CDKN2B	M11	0.222091	194
AC005261.1	M11	0.220526	195
BACE2	M11	0.220032	196
SOX6	M11	0.21735	197
GAS5	M11	0.216985	198
YWHAG	M11	0.216706	199
PCBP1	M11	0.216437	200
ELL2	M11	0.2162	201
C16orf72	M11	0.215583	202
GULP1	M11	0.214175	203
RPL27A	M11	0.213224	204
SMAD6	M11	0.21291	205
RRM2B	M11	0.212041	206
CPE	M11	0.211066	207
TOMM20	M11	0.211065	208
DUSP8	M11	0.210149	209
DCN	M11	0.2097	210
ARL5B	M11	0.209229	211
LINC00641	M11	0.207651	212
ENPP2	M11	0.207615	213
JMJD6	M11	0.20701	214
SOWAHC	M11	0.205739	215
TNFRSF10D	M11	0.205099	216
HMGCS1	M11	0.203686	217
ADSSL1	M11	0.20343	218
HSPB8	M11	0.203207	219
FAM43A	M11	0.20242	220
ST13	M11	0.201365	221
FBXO32	M11	0.200709	222
LRRC4C	M11	0.200065	223
SLC7A2	M11	0.199574	224
SLC25A44	M11	0.19833	225
SLC16A3	M11	0.19755	226
CADM1	M11	0.197401	227
METTL15	M11	0.195774	228
SLC38A1	M11	0.19393	229
CPEB2	M11	0.193752	230
CHD3	M11	0.193313	231
CCNY	M11	0.192529	232
TCF7	M11	0.191197	233
GNAL	M11	0.191167	234
PGM1	M11	0.190246	235
NAA50	M11	0.189867	236
HSD17B12	M11	0.189293	237
PTEN	M11	0.189195	238
RERG	M11	0.188434	239
ARFGEF3	M11	0.18765	240
RPLP0	M11	0.187606	241
SLC39A14	M11	0.187044	242
PEG3	M11	0.187012	243
TCP1	M11	0.186158	244
PER2	M11	0.183067	245
PDE3B	M11	0.182391	246
KSR1	M11	0.181692	247
GSE1	M11	0.181342	248
KANSL1L	M11	0.180477	249
MCTP2	M11	0.1801	250
C1QL1	M11	0.177808	251
LINC00472	M11	0.177635	252
MAGT1	M11	0.176257	253
AC090229.1	M11	0.175614	254
LIF	M11	0.175291	255
ZBTB21	M11	0.174779	256
AC048341.1	M11	0.174209	257
MDFI	M11	0.173859	258
SPRY2	M11	0.173024	259
PTPN13	M11	0.172704	260
FNIP2	M11	0.172516	261
EPHA4	M11	0.172215	262
ARHGAP32	M11	0.172122	263
RCC1	M11	0.171289	264
TSHZ3	M11	0.170958	265
DIO2	M11	0.170243	266
TIFA	M11	0.168178	267
ARL4C	M11	0.167979	268
XYLT1	M11	0.167811	269
FGF7	M11	0.166916	270
PIM3	M11	0.166573	271
AC016831.5	M11	0.166457	272
AC107021.2	M11	0.166068	273
MXRA7	M11	0.16541	274
KCNS1	M11	0.165107	275
TAB2	M11	0.163495	276
RPL7	M11	0.163008	277
SYNJ2	M11	0.1628	278
SETBP1	M11	0.162133	279
FBXO33	M11	0.160507	280
SGK3	M11	0.15931	281
IGFBP3	M11	0.159116	282
PDIA6	M11	0.157923	283
KCTD1	M11	0.157642	284
MAMDC2	M11	0.157595	285
PODNL1	M11	0.157333	286
SNHG32	M11	0.156944	287
ARG2	M11	0.156797	288
AC092040.1	M11	0.1552	289
SC5D	M11	0.154562	290
GLI2	M11	0.154542	291
TRIB2	M11	0.154332	292
RPL17	M11	0.153934	293
NGRN	M11	0.153786	294
CALR	M11	0.153394	295
GSTO2	M11	0.15293	296
CYGB	M11	0.152268	297
SND1-IT1	M11	0.152076	298
LEAP2	M11	0.15193	299
SNHG26	M11	0.151901	300
RPS2	M11	0.151865	301
RPS16	M11	0.150982	302
SPSB1	M11	0.150405	303
RPL21	M11	0.150154	304
MSRB2	M11	0.148532	305
VDR	M11	0.147771	306
DUSP10	M11	0.147209	307
FZD3	M11	0.146463	308
BPIFB4	M11	0.145969	309
MAPRE2	M11	0.14535	310
LRBA	M11	0.144678	311
RPL31	M11	0.14464	312
SOX17	M11	0.144194	313
CRTAC1	M11	0.143476	314
AL162390.1	M11	0.143301	315
SLPI	M11	0.143081	316
BTBD19	M11	0.141944	317
MSX2	M11	0.141874	318
RUNX2	M11	0.141209	319
RBFOX1	M11	0.141153	320
BMP2	M11	0.140957	321
SAMD1	M11	0.140775	322
PID1	M11	0.139739	323
PIM1	M11	0.139732	324
ABCC4	M11	0.138747	325
LUM	M11	0.137929	326
ARF1	M11	0.137854	327
AATK	M11	0.136315	328
CNTNAP3	M11	0.135803	329
PTPRK	M11	0.134649	330
PLAUR	M11	0.132533	331
TNFRSF11B	M11	0.132061	332
INHBB	M11	0.131563	333
FOSL1	M11	0.131269	334
HEY2	M11	0.130341	335
AC008875.3	M11	0.129179	336
CXCL3	M11	0.128536	337
SHMT2	M11	0.128508	338
EFNA5	M11	0.128301	339
GDF15	M11	0.127752	340
SSTR2	M11	0.127331	341
PFKP	M11	0.125737	342
PLCB4	M11	0.124933	343
CLUL1	M11	0.123864	344
SARAF	M11	0.123475	345
PCDHB4	M11	0.123415	346
RPS17	M11	0.122228	347
CMTM4	M11	0.120823	348
LDLRAD4	M11	0.120702	349
KCNMB4	M11	0.120517	350
AC097448.1	M11	0.118068	351
FBLN7	M11	0.117993	352
MAP9	M11	0.117783	353
AL121839.2	M11	0.117172	354
MLLT3	M11	0.117145	355
AGPAT4	M11	0.11539	356
MAP7	M11	0.11384	357
TPT1	M11	0.112747	358
AC108863.2	M11	0.11157	359
SNHG3	M11	0.111003	360
IFITM2	M11	0.110904	361
CLIC6	M11	0.110373	362
DNMBP	M11	0.109144	363
EMD	M11	0.108574	364
MAP3K5	M11	0.106859	365
BAIAP2L1	M11	0.106231	366
RPL23A	M11	0.102536	367
ITGA11	M11	0.102466	368
TFAP2A	M11	0.102285	369
SLC6A6	M11	0.10083	370
SAMD9	M11	0.10014	371
KCNE4	M11	0.0986894	372
AC245297.3	M11	0.0973311	373
RPL9	M11	0.0968409	374
IMPA2	M11	0.0962816	375
TCEAL2	M11	0.0958686	376
RAMP1	M11	0.095717	377
PRRX2	M11	0.0888789	378
RPS6	M11	0.0878072	379
PLPP4	M11	0.0868713	380
DIPK1B	M11	0.0847504	381
HPCAL1	M11	0.0818968	382
CD24	M11	0.0814798	383
MTRNR2L1	M11	0.0807004	384
CDKN2A	M11	0.0803218	385
SLC12A8	M11	0.0783781	386
CLDN10	M11	0.0674631	387
ATP2A3	M11	0.0673063	388
MELTF	M11	0.065967	389
AC005921.2	M11	0.0592523	390
LAMC2	M11	0.043047	391
SMPDL3B	M11	0.0421255	392
GADD45B	M12	0.528933	1
ZFP36	M12	0.456221	2
CCN1	M12	0.402478	3
UBE2S	M12	0.387799	4
PNRC1	M12	0.382422	5
IFRD1	M12	0.379776	6
SRSF3	M12	0.373238	7
SNHG12	M12	0.36924	8
HSPA1A	M12	0.364173	9
H2AFX	M12	0.36256	10
SNAI1	M12	0.36152	11
DNAJB4	M12	0.359706	12
RSRP1	M12	0.35462	13
SOCS3	M12	0.327699	14
CBX4	M12	0.31662	15
EIF4A3	M12	0.315339	16
ZFAS1	M12	0.313394	17
SRSF7	M12	0.297518	18
HBEGF	M12	0.289384	19
ANKRD37	M12	0.287325	20
TOB1	M12	0.286554	21
HSPA1B	M12	0.285488	22
NPM1	M12	0.283774	23
SOCS1	M12	0.282708	24
HNRNPH1	M12	0.282582	25
TRA2B	M12	0.269816	26
TENT5C	M12	0.269416	27
CLK1	M12	0.267698	28
SNHG1	M12	0.259998	29
HNRNPDL	M12	0.257312	30
ING1	M12	0.245684	31
MAT2A	M12	0.243215	32
CKS2	M12	0.242719	33
GTF2B	M12	0.239822	34
MAP1LC3B	M12	0.23797	35
NRARP	M12	0.232314	36
NAMPT	M12	0.231727	37
POU3F1	M12	0.229427	38
NXF1	M12	0.226845	39
MKNK2	M12	0.226066	40
NR4A3	M12	0.220759	41
KLF10	M12	0.21987	42
IDI1	M12	0.217392	43
DNAJB6	M12	0.215568	44
RASD1	M12	0.215285	45
WTAP	M12	0.213896	46
YPEL5	M12	0.204672	47
RRAD	M12	0.204491	48
OSER1	M12	0.20151	49
EIF1B	M12	0.201331	50
SRSF6	M12	0.200655	51
RGS2	M12	0.19962	52
PYCARD-AS1	M12	0.195632	53
LINC01578	M12	0.192888	54
KLHL15	M12	0.192442	55
ADM	M12	0.191344	56
DDIT4	M12	0.18576	57
CTNNB1	M12	0.175617	58
RSL24D1	M12	0.174401	59
TCIM	M12	0.171065	60
PITHD1	M12	0.168034	61
KPNA2	M12	0.167869	62
SERPINB9	M12	0.166893	63
MYOZ3	M12	0.166312	64
HSPE1	M12	0.165304	65
ZNF703	M12	0.16499	66
MAP3K8	M12	0.163478	67
LSMEM1	M12	0.162061	68
BCL6	M12	0.157267	69
RABGGTB	M12	0.154746	70
TNFSF9	M12	0.153319	71
SUMO2	M12	0.152588	72
SLC25A25	M12	0.147872	73
DEDD2	M12	0.143481	74
RGCC	M12	0.141242	75
SLC2A3	M12	0.138502	76
DNAJA4	M12	0.137182	77
MED26	M12	0.137046	78
ZFAND2A	M12	0.135362	79
PRDX3	M12	0.135178	80
MLF1	M12	0.134853	81
SLC25A33	M12	0.132718	82
MATN4	M12	0.132512	83
FAM241A	M12	0.126943	84
TBX5	M12	0.126317	85
ZNF597	M12	0.125796	86
RHEB	M12	0.125693	87
SKP1	M12	0.125627	88
SNHG29	M12	0.122045	89
PPIF	M12	0.116324	90
SPINDOC	M12	0.110542	91
MED30	M12	0.102793	92
TUFT1	M12	0.101201	93
C2orf74	M12	0.0996941	94
PAX8-AS1	M12	0.0914209	95
MOK	M12	0.0890198	96
ZNF423	M12	0.0879117	97
DLG4	M12	0.0833734	98
BMP5	M12	0.0832915	99
LRRC75A	M12	0.0818263	100
PPIL3	M12	0.0795725	101
HOXA-AS2	M12	0.0756424	102
PDPR	M12	0.0715613	103
OMD	M12	0.0678158	104
AC092069.1	M12	0.0674554	105
UPP1	M12	0.0660078	106
PHKG1	M12	0.064964	107
LAPTM4A	M12	0.0551217	108
SLN	M12	0.0526861	109
HEPH	M12	0.0515365	110
SELENOF	M12	0.0508917	111
CNNM4	M12	0.0429796	112
AC009107.2	M12	0.0409933	113
CD74	M13	0.276006	1
FTL	M13	0.274079	2
SELENOP	M13	0.211077	3
HLA-DRA	M13	0.210373	4
HLA-DRB1	M13	0.207197	5
C1QA	M13	0.181168	6
CCL18	M13	0.176286	7
HLA-DMA	M13	0.175249	8
HLA-DPB1	M13	0.168801	9
TMEM176B	M13	0.165607	10
TMEM176A	M13	0.164423	11
APOE	M13	0.163321	12
HLA-DPA1	M13	0.160639	13
C2	M13	0.155171	14
LAPTM5	M13	0.150204	15
F13A1	M13	0.148029	16
CTSS	M13	0.146661	17
C1QB	M13	0.146545	18
GPNMB	M13	0.135858	19
S100A9	M13	0.132573	20
CFD	M13	0.127115	21
CD68	M13	0.125793	22
A2M	M13	0.123586	23
MS4A7	M13	0.121963	24
AIF1	M13	0.120652	25
NPL	M13	0.114782	26
HLA-DMB	M13	0.112743	27
IFI30	M13	0.11091	28
STAB1	M13	0.105314	29
SIGLEC1	M13	0.105293	30
HLA-DQA1	M13	0.103542	31
APOC1	M13	0.102565	32
MS4A4A	M13	0.100951	33
FOLR2	M13	0.100489	34
TYROBP	M13	0.0997653	35
CPVL	M13	0.0987925	36
HLA-DQB1	M13	0.0979287	37
ARHGDIB	M13	0.0976243	38
C3AR1	M13	0.0975912	39
S100A4	M13	0.0966534	40
LGMN	M13	0.0944716	41
FCGR2A	M13	0.0935404	42
MS4A6A	M13	0.0933241	43
CD163	M13	0.0903945	44
VSIG4	M13	0.0900721	45
NCF1	M13	0.0894934	46
C1QC	M13	0.0884903	47
SLCO2B1	M13	0.0866331	48
CTSL	M13	0.0858837	49
PTPN6	M13	0.0847789	50
LYZ	M13	0.0837443	51
FYB1	M13	0.0831904	52
CD83	M13	0.0809621	53
MRC1	M13	0.0802064	54
CYBB	M13	0.0801863	55
HLA-DRB5	M13	0.0801212	56
IGHA1	M13	0.07943	57
ITGB2	M13	0.0785404	58
HMOX1	M13	0.078528	59
CTSH	M13	0.076263	60
CCL4	M13	0.0752354	61
FCGR3A	M13	0.0742994	62
CSF1R	M13	0.0733759	63
PLEK	M13	0.0726575	64
FCER1G	M13	0.0722772	65
GMFG	M13	0.0706247	66
UCP2	M13	0.0700999	67
MARCO	M13	0.0693065	68
ICAM1	M13	0.0681445	69
LGALS9	M13	0.067634	70
C1orf162	M13	0.0669872	71
IGLC2	M13	0.0641653	72
SPP1	M13	0.0619722	73
TNF	M13	0.0616578	74
IL1B	M13	0.0616518	75
CCL3	M13	0.0613109	76
HCLS1	M13	0.0588174	77
CCL4L2	M13	0.0585352	78
SPI1	M13	0.0523216	79
RASGEF1B	M13	0.0509903	80
TNFAIP2	M13	0.0492024	81
ARRB2	M13	0.0486598	82
BCL2A1	M13	0.0479263	83
S100A8	M13	0.0475438	84
IGHG1	M13	0.0473666	85
TMEM37	M13	0.0452812	86
C5AR1	M13	0.0407696	87
ADA2	M13	0.0401276	88
H2AFZ	M13	0.0367554	89
CCL3L1	M13	0.0348548	90
C1orf56	M13	0.0336629	91
MEST	M13	0.0283061	92
SLC7A7	M13	0.0280276	93
IGFLR1	M13	0.0269024	94
SAP18	M13	0.0227761	95
ARC	M13	0.0132249	96
IGLC1	M13	0.0107728	97
FAM89A	M13	0.0063561	98
AL118516.1	M13	0.00167108	99
GCA	M13	-0.00022093	100
LINC00339	M13	-0.000610316	101
TMEM14A	M13	-0.00255195	102
SYNGR2	M13	-0.0101171	103
TRMT1	M13	-0.0113573	104
ELP5	M13	-0.0114035	105
LINC02802	M13	-0.0119413	106
CRNDE	M13	-0.0152031	107
MT1A	M13	-0.0157537	108
SFT2D1	M13	-0.0168305	109
COTL1	M13	-0.0197496	110
SAR1A	M13	-0.0269238	111
LERFS	M13	-0.0299494	112
HSPA2	M13	-0.0444257	113
SPARC	M14	0.522669	1
COL3A1	M14	0.465123	2
CD200	M14	0.439768	3
FAM114A1	M14	0.410892	4
FHL2	M14	0.396577	5
FSTL1	M14	0.395839	6
KRT18	M14	0.388092	7
IGFL2	M14	0.386874	8
BDNF	M14	0.364316	9
RAB32	M14	0.328198	10
KLHL4	M14	0.295262	11
MRAS	M14	0.29059	12
ACOT9	M14	0.279463	13
CCT5	M14	0.277512	14
PBDC1	M14	0.277468	15
TUSC3	M14	0.262794	16
ITFG1	M14	0.250114	17
TUBB3	M14	0.247249	18
EVA1A	M14	0.246853	19
EIF4E2	M14	0.243283	20
RARS	M14	0.231613	21
AC010931.2	M14	0.230604	22
MIR4435-2HG	M14	0.222955	23
GLT8D1	M14	0.221231	24
NIFK	M14	0.219261	25
NOL7	M14	0.218297	26
LYPD1	M14	0.211761	27
PA2G4	M14	0.207077	28
WBP4	M14	0.204279	29
GCSH	M14	0.200838	30
SDF2	M14	0.197389	31
SMIM10L1	M14	0.186624	32
ZDHHC16	M14	0.181164	33
RARS2	M14	0.172089	34
TCF25	M14	0.172021	35
TRMT10C	M14	0.161033	36
HMGB3	M14	0.160271	37
MRPL32	M14	0.15269	38
C12orf73	M14	0.150022	39
DUOXA1	M14	0.14879	40
CARS2	M14	0.14785	41
UBE2I	M14	0.140035	42
SUMO1	M14	0.135898	43
WDR41	M14	0.133575	44
ADAMTS14	M14	0.129151	45
CDKN2AIPNL	M14	0.129014	46
PPIL6	M14	0.124674	47
VDAC2	M14	0.122027	48
CDK7	M14	0.121208	49
ARL14EP	M14	0.118232	50
MRPS28	M14	0.11241	51
MECR	M14	0.0924249	52
TIMM29	M14	0.0871507	53
TMEM251	M14	0.0779891	54
IQCK	M14	0.0763988	55
C8orf58	M14	0.0719688	56
EXOSC3	M14	0.0576476	57
HIST1H1E	M14	0.0335893	58
RINL	M14	0.0282709	59
HIST1H2BC	M14	0.0201992	60
PRDX2	M15	0.490849	1
SELENOM	M15	0.458085	2
CTSD	M15	0.437528	3
SERPINA3	M15	0.436967	4
CLU	M15	0.43622	5
SNRPN	M15	0.429945	6
MAGED2	M15	0.419804	7
RPL19	M15	0.410528	8
UBB	M15	0.39642	9
CYBA	M15	0.392332	10
METRN	M15	0.381781	11
EEF1D	M15	0.381611	12
RPL10	M15	0.375233	13
EPHX1	M15	0.369835	14
MYL6B	M15	0.368986	15
NDUFAF3	M15	0.363391	16
VEGFB	M15	0.362568	17
EFEMP2	M15	0.361746	18
NINJ1	M15	0.359267	19
C1R	M15	0.359251	20
PLA2G2A	M15	0.354607	21
C3	M15	0.354282	22
NME4	M15	0.349711	23
CHI3L2	M15	0.345106	24
CTSF	M15	0.333907	25
PSME2	M15	0.331586	26
MSX1	M15	0.326874	27
DAD1	M15	0.326224	28
MFAP4	M15	0.314489	29
ENG	M15	0.314065	30
AKR1B1	M15	0.309093	31
RPL13	M15	0.30564	32
PARK7	M15	0.304927	33
CD320	M15	0.303352	34
NME3	M15	0.301527	35
COPZ2	M15	0.296204	36
SUPT4H1	M15	0.293228	37
PRELP	M15	0.288265	38
TMED3	M15	0.282555	39
ABHD14A	M15	0.282247	40
SLC25A6	M15	0.282139	41
C1QTNF1	M15	0.281227	42
FKBP11	M15	0.280171	43
FUNDC2	M15	0.276167	44
TMEM219	M15	0.275047	45
SERPING1	M15	0.268896	46
SELENBP1	M15	0.266099	47
CDK2AP2	M15	0.255993	48
NAXE	M15	0.255592	49
MYDGF	M15	0.253544	50
ISOC2	M15	0.251883	51
RCN3	M15	0.251803	52
IFITM3	M15	0.249851	53
SNRNP25	M15	0.248066	54
JTB	M15	0.243696	55
SLC22A17	M15	0.242988	56
ODF3B	M15	0.242834	57
HYI	M15	0.240564	58
SEPTIN4	M15	0.240056	59
RAB13	M15	0.23873	60
NME1	M15	0.238519	61
CHCHD10	M15	0.237194	62
SDF2L1	M15	0.235438	63
NUCB1	M15	0.234034	64
PCBD1	M15	0.23218	65
C1S	M15	0.226336	66
SIL1	M15	0.225846	67
TNFSF13	M15	0.224369	68
ARL6IP4	M15	0.22411	69
GSDMD	M15	0.218574	70
CIRBP	M15	0.216037	71
NDN	M15	0.215695	72
TMEM9	M15	0.215559	73
B4GALT7	M15	0.214112	74
SLC25A11	M15	0.211972	75
PMVK	M15	0.209846	76
GSTM3	M15	0.208271	77
POLR2H	M15	0.20238	78
RNF5	M15	0.201332	79
PYCR1	M15	0.200144	80
CYHR1	M15	0.199574	81
DHRS9	M15	0.199548	82
GMPPB	M15	0.198996	83
FIBP	M15	0.197779	84
MAGED1	M15	0.19684	85
LRPAP1	M15	0.196457	86
EMILIN1	M15	0.196073	87
TM7SF2	M15	0.195352	88
WFDC2	M15	0.193206	89
PLPP5	M15	0.192823	90
PKIG	M15	0.19008	91
ISG15	M15	0.188126	92
CFB	M15	0.186322	93
TAGLN	M15	0.186317	94
MAGEH1	M15	0.185291	95
B9D1	M15	0.184415	96
ERGIC3	M15	0.181172	97
MT1F	M15	0.181083	98
ROGDI	M15	0.178834	99
CTDNEP1	M15	0.177186	100
TRAPPC6A	M15	0.177065	101
NAGLU	M15	0.175531	102
NQO2	M15	0.173852	103
KDELR3	M15	0.171621	104
EMC9	M15	0.170207	105
TUBB2B	M15	0.168754	106
GMPPA	M15	0.16505	107
USE1	M15	0.163831	108
ITM2C	M15	0.163143	109
ACOT13	M15	0.161339	110
TMEM91	M15	0.158474	111
DPCD	M15	0.153053	112
DHRS4L2	M15	0.152561	113
ARFIP2	M15	0.150675	114
CCDC151	M15	0.14991	115
TKT	M15	0.147649	116
FKBP10	M15	0.144372	117
LRMDA	M15	0.144087	118
ANXA6	M15	0.137463	119
ZNF771	M15	0.136046	120
CGREF1	M15	0.135932	121
MSC	M15	0.133636	122
TRIM28	M15	0.13325	123
CMPK2	M15	0.132603	124
PPP1R16A	M15	0.132235	125
CXCL6	M15	0.130433	126
SPATC1L	M15	0.130353	127
TMEM187	M15	0.129771	128
SHC2	M15	0.129719	129
PACSIN3	M15	0.128647	130
ANKRD35	M15	0.128183	131
GYG1	M15	0.126391	132
GBA	M15	0.121903	133
MRGPRF	M15	0.119777	134
DHCR7	M15	0.118689	135
ABHD8	M15	0.114986	136
RRP7A	M15	0.114739	137
B4GALT2	M15	0.113526	138
F8A1	M15	0.11315	139
SLC37A4	M15	0.110789	140
RND2	M15	0.109417	141
B4GAT1	M15	0.108973	142
PIFO	M15	0.107983	143
DDB2	M15	0.104934	144
CAP2	M15	0.103473	145
SORBS3	M15	0.103251	146
ORAI1	M15	0.103156	147
TRAPPC3	M15	0.100241	148
CD40	M15	0.098156	149
GASK1A	M15	0.0977662	150
FUCA1	M15	0.0964078	151
SCYL1	M15	0.0941236	152
LRRC23	M15	0.0939625	153
COASY	M15	0.0921984	154
FBXO44	M15	0.0919783	155
GNG7	M15	0.0893594	156
SOX9-AS1	M15	0.087833	157
ELOVL2	M15	0.0878209	158
LY6G5C	M15	0.0868478	159
PARP10	M15	0.083272	160
TNS3	M15	0.0828489	161
MZF1	M15	0.0827239	162
OLFM1	M15	0.0822984	163
NGF	M15	0.0811635	164
SEC61A1	M15	0.0809672	165
TRAC	M15	0.0789639	166
UBA7	M15	0.0767477	167
AC002480.2	M15	0.0754641	168
GAL3ST4	M15	0.0726317	169
DNALI1	M15	0.0712557	170
SLC12A4	M15	0.0681454	171
ZSCAN18	M15	0.0668518	172
IFI44	M15	0.0626148	173
GATA5	M15	0.0616498	174
MAPRE3	M15	0.0600799	175
FAM27C	M15	0.0599771	176
ASIC1	M15	0.0575293	177
TMEM200B	M15	0.0559494	178
WNT5B	M15	0.0533441	179
HOXB2	M15	0.0519922	180
AC244502.1	M15	0.0508367	181
SPATS2L	M15	0.0500228	182
HOXB-AS1	M15	0.0470256	183
ARMC5	M15	0.0452379	184
SCRN1	M15	0.0279373	185
P3H2	M15	0.011074	186
HERC6	M15	0.0107283	187
HOXB4	M15	0.00478353	188
NREP	M15	-0.0116461	189
HIST1H1D	M15	-0.0289117	190
CCDC80	M15	-0.0710448	191
BGN	M16	0.452016	1
ANKH	M16	0.441927	2
FMOD	M16	0.395804	3
COL1A2	M16	0.364911	4
RPL3	M16	0.363075	5
RPL5	M16	0.348792	6
FBXO2	M16	0.344782	7
HCFC1R1	M16	0.343953	8
EEF1A1	M16	0.343075	9
RACK1	M16	0.34135	10
HTRA1	M16	0.33814	11
RPL15	M16	0.328315	12
MXRA5	M16	0.326701	13
RPL7A	M16	0.324379	14
DNAJC12	M16	0.319854	15
SMIM3	M16	0.319227	16
EEF1G	M16	0.318843	17
GABARAPL2	M16	0.316021	18
RPS4X	M16	0.31518	19
SSPN	M16	0.314995	20
CHPF	M16	0.314065	21
PYCARD	M16	0.314042	22
TERF2IP	M16	0.302446	23
HPD	M16	0.302309	24
RPL10A	M16	0.300807	25
IER2	M16	0.300741	26
DHRS3	M16	0.300176	27
PKM	M16	0.298837	28
IER3	M16	0.298068	29
RPN2	M16	0.296952	30
EEF1B2	M16	0.295931	31
SSC5D	M16	0.29366	32
GPRC5C	M16	0.292188	33
NACA	M16	0.291395	34
SCRG1	M16	0.29078	35
MLEC	M16	0.287087	36
MMP2	M16	0.285872	37
CNPY2	M16	0.280344	38
P4HB	M16	0.279987	39
MGP	M16	0.279437	40
AK1	M16	0.279263	41
GXYLT2	M16	0.278901	42
COL6A2	M16	0.277604	43
MRC2	M16	0.274564	44
RPS9	M16	0.274303	45
DNAJB9	M16	0.272907	46
FGFRL1	M16	0.269721	47
TMEM45A	M16	0.269389	48
C2orf88	M16	0.267954	49
IMPDH2	M16	0.267681	50
RPL6	M16	0.265076	51
P3H3	M16	0.263005	52
RPS5	M16	0.260871	53
EDNRA	M16	0.260583	54
TUBB	M16	0.260561	55
ATF4	M16	0.256889	56
CDKN1C	M16	0.256878	57
GPX8	M16	0.256865	58
RHOBTB3	M16	0.256272	59
PRTFDC1	M16	0.255144	60
PRDX4	M16	0.254631	61
SCG2	M16	0.253103	62
THBS3	M16	0.251897	63
RPSA	M16	0.248484	64
PBX3	M16	0.247737	65
SSR4	M16	0.246157	66
XBP1	M16	0.245839	67
SERP1	M16	0.240976	68
GLT8D2	M16	0.239911	69
DDOST	M16	0.237313	70
EDIL3	M16	0.235881	71
GPR83	M16	0.235829	72
LTBP3	M16	0.230133	73
PDGFRL	M16	0.229488	74
CHST6	M16	0.229014	75
SERPINA5	M16	0.228187	76
TUBB2A	M16	0.22656	77
EIF4A1	M16	0.223738	78
DPP7	M16	0.222713	79
RPL4	M16	0.222356	80
NUCB2	M16	0.221536	81
GOLM1	M16	0.220332	82
SEPTIN6	M16	0.220244	83
IFITM1	M16	0.219668	84
FADS1	M16	0.216004	85
CKS1B	M16	0.213256	86
RNF121	M16	0.212027	87
PIGP	M16	0.211993	88
CYB561	M16	0.21197	89
UBC	M16	0.210629	90
LITAF	M16	0.210592	91
BLVRB	M16	0.210203	92
CXCL1	M16	0.20982	93
EIF3L	M16	0.209018	94
VASN	M16	0.207536	95
MORC4	M16	0.206601	96
NANS	M16	0.204552	97
CAPN6	M16	0.20171	98
SLC25A5	M16	0.20001	99
CTSZ	M16	0.196807	100
ZDHHC12	M16	0.195233	101
PRNP	M16	0.194648	102
MBD4	M16	0.194296	103
TYMP	M16	0.193299	104
PLOD1	M16	0.193117	105
GPC6	M16	0.192242	106
UBE2M	M16	0.192078	107
TERF1	M16	0.190399	108
LINC01503	M16	0.189473	109
ACE	M16	0.187582	110
CFI	M16	0.187544	111
C8orf76	M16	0.186711	112
USP11	M16	0.186657	113
CDS1	M16	0.18592	114
LURAP1L	M16	0.185911	115
FJX1	M16	0.184486	116
ADAMTS19	M16	0.181556	117
PGRMC1	M16	0.181527	118
TUBB4B	M16	0.181253	119
GLIPR1	M16	0.180051	120
PSMB4	M16	0.179134	121
KDELR2	M16	0.178917	122
SURF1	M16	0.177933	123
CYCS	M16	0.177749	124
RNASE4	M16	0.177459	125
SHB	M16	0.17708	126
FKBP14	M16	0.17687	127
ATP1B1	M16	0.175088	128
HDDC2	M16	0.175021	129
SPINT1	M16	0.174665	130
DERL1	M16	0.174154	131
SLC39A7	M16	0.17364	132
SEC13	M16	0.173375	133
COL6A1	M16	0.173145	134
SLC39A1	M16	0.172771	135
TGFB1	M16	0.172568	136
TXNDC15	M16	0.170837	137
TMEM167A	M16	0.168883	138
F3	M16	0.167858	139
TMED10	M16	0.167176	140
AHCY	M16	0.16478	141
SORL1	M16	0.164458	142
MEF2C	M16	0.163533	143
PHLDA1	M16	0.161576	144
HERPUD1	M16	0.161472	145
BLVRA	M16	0.160774	146
NDUFB6	M16	0.160685	147
PPIG	M16	0.157992	148
FGFR1	M16	0.15698	149
FICD	M16	0.156623	150
LRRC59	M16	0.156538	151
PSMD3	M16	0.154745	152
CXCL2	M16	0.154303	153
ADIPOR2	M16	0.153727	154
YTHDF2	M16	0.153451	155
HSPA8	M16	0.152821	156
LMAN2	M16	0.151359	157
PRKD1	M16	0.151199	158
ANKRD50	M16	0.150656	159
SH2D2A	M16	0.150559	160
GAP43	M16	0.150301	161
RNASET2	M16	0.149599	162
PAICS	M16	0.149296	163
BEX2	M16	0.146305	164
SLC16A2	M16	0.146164	165
STARD10	M16	0.145582	166
SPCS2	M16	0.145492	167
WDR91	M16	0.145477	168
AC113383.1	M16	0.145412	169
TRAF4	M16	0.145287	170
SLC38A5	M16	0.144559	171
HDLBP	M16	0.144453	172
SOBP	M16	0.143527	173
PDZRN3	M16	0.141933	174
LINC00623	M16	0.139212	175
SERPINB6	M16	0.138689	176
EPS8L2	M16	0.137501	177
MRFAP1	M16	0.137173	178
PTGFR	M16	0.136981	179
CNIH1	M16	0.136862	180
FADS2	M16	0.136318	181
FZD2	M16	0.135894	182
CAVIN3	M16	0.13549	183
SEMA3B	M16	0.134921	184
ARMC9	M16	0.134579	185
ABCB6	M16	0.133715	186
NMB	M16	0.131945	187
SMOX	M16	0.131438	188
DDR1	M16	0.127942	189
ANG	M16	0.126921	190
OAZ1	M16	0.12653	191
SLC39A4	M16	0.126277	192
STEAP1	M16	0.125247	193
ATIC	M16	0.125181	194
TPD52L1	M16	0.124446	195
FAM13C	M16	0.123717	196
GARS	M16	0.123603	197
FAM20C	M16	0.123389	198
YIPF6	M16	0.122771	199
ENDOG	M16	0.119945	200
NFATC4	M16	0.118636	201
TEAD2	M16	0.117541	202
SDHC	M16	0.116904	203
EPHB2	M16	0.11637	204
AHSA1	M16	0.116158	205
CLEC11A	M16	0.115669	206
BCAT1	M16	0.115215	207
MBOAT7	M16	0.114803	208
NUDC	M16	0.114702	209
HMCN1	M16	0.114074	210
PRAG1	M16	0.112221	211
LDB2	M16	0.111732	212
CACNA2D1	M16	0.109967	213
HLA-F	M16	0.109639	214
FAM241B	M16	0.109281	215
CMTM8	M16	0.108866	216
MEG3	M16	0.107676	217
CCNO	M16	0.107122	218
ROR2	M16	0.106794	219
SPEG	M16	0.106451	220
CCDC28B	M16	0.105907	221
FBXO17	M16	0.105475	222
RILPL1	M16	0.105284	223
FAM171B	M16	0.10489	224
MAFG-DT	M16	0.104157	225
PHLDA2	M16	0.103612	226
NFATC2	M16	0.101289	227
DZIP1L	M16	0.101085	228
SMO	M16	0.100592	229
ZNF385D	M16	0.099435	230
UBAC2	M16	0.0980136	231
KIF21A	M16	0.0977434	232
LINC00667	M16	0.0972865	233
PYGL	M16	0.0956772	234
SERPINA1	M16	0.0952684	235
ALDH1L2	M16	0.0947314	236
SMIM5	M16	0.094007	237
TBL2	M16	0.0932569	238
SPRED1	M16	0.0928851	239
IDH2	M16	0.091962	240
RGS3	M16	0.0915801	241
STX4	M16	0.091443	242
SPART	M16	0.091365	243
PNPLA4	M16	0.0912196	244
TSPOAP1	M16	0.0908594	245
TNFRSF6B	M16	0.090326	246
MAFB	M16	0.0889089	247
PAIP2B	M16	0.0887045	248
ZNF561-AS1	M16	0.0875264	249
STEAP2	M16	0.0852655	250
GADD45A	M16	0.0828107	251
ADAMTS9	M16	0.0827555	252
SLC6A9	M16	0.0820545	253
SNX10	M16	0.0820091	254
CYP26B1	M16	0.0817295	255
SLC31A1	M16	0.0811534	256
NCOA7	M16	0.0808249	257
AP1S3	M16	0.0805662	258
IER5	M16	0.0802903	259
LAYN	M16	0.0797744	260
AKAP5	M16	0.0796373	261
ABTB2	M16	0.07904	262
FGF10	M16	0.0774896	263
SLC1A4	M16	0.0678572	264
CADPS2	M16	0.0649666	265
HTR2B	M16	0.0648344	266
SCD	M16	0.0647196	267
VWA5A	M16	0.0638483	268
PNMA2	M16	0.0621105	269
RIPK2	M16	0.0606052	270
SHROOM3	M16	0.0592013	271
NFKBIB	M16	0.0525555	272
SLC44A3	M16	0.0509518	273
NFE4	M16	0.0496483	274
ERN1	M16	0.0489393	275
PITRM1	M16	0.0440388	276
DHRS4-AS1	M16	0.0415138	277
MAB21L1	M16	0.0339817	278
ENOSF1	M16	0.0186026	279
SH3BGRL3	M17	0.801399	1
S100A6	M17	0.713506	2
S100A11	M17	0.641433	3
S100A10	M17	0.636328	4
TAGLN2	M17	0.594522	5
EMP3	M17	0.584453	6
CLIC1	M17	0.576523	7
CRIP1	M17	0.575472	8
TSPO	M17	0.57459	9
GSTO1	M17	0.569049	10
CRIP2	M17	0.565565	11
S100A16	M17	0.55945	12
IGFBP6	M17	0.552486	13
CAPG	M17	0.548671	14
PDLIM4	M17	0.547736	15
FXYD5	M17	0.518149	16
MMP28	M17	0.48361	17
OCIAD2	M17	0.47127	18
ARPC1B	M17	0.454367	19
GUK1	M17	0.444036	20
CSRP1	M17	0.443769	21
PPP1R14B	M17	0.439293	22
RRAS	M17	0.406677	23
MPG	M17	0.394682	24
NPC2	M17	0.3901	25
RAC1	M17	0.374776	26
ACOT7	M17	0.369389	27
LGALS3	M17	0.368371	28
PHLDA3	M17	0.363997	29
SMAGP	M17	0.349853	30
ECM1	M17	0.34743	31
UCHL3	M17	0.321886	32
FAM89B	M17	0.321876	33
TM4SF1	M17	0.319223	34
TUBB6	M17	0.31159	35
DIRAS3	M17	0.310747	36
ELOVL1	M17	0.310029	37
CLTB	M17	0.301352	38
MGAT4B	M17	0.295236	39
TMEM158	M17	0.29243	40
EHD2	M17	0.284775	41
HRAS	M17	0.284334	42
OAS1	M17	0.283005	43
ARPC3	M17	0.276293	44
SRA1	M17	0.273488	45
HOMER3	M17	0.269691	46
FSCN1	M17	0.262803	47
NAA10	M17	0.261127	48
UFD1	M17	0.249391	49
TP53I3	M17	0.248753	50
S100A3	M17	0.246546	51
EEF1E1	M17	0.23943	52
HIGD2A	M17	0.220614	53
HIGD1A	M17	0.220315	54
STN1	M17	0.217303	55
TIMMDC1	M17	0.209814	56
CD276	M17	0.201247	57
HMOX2	M17	0.195331	58
CDC42EP2	M17	0.181142	59
COLGALT1	M17	0.111274	60
RPL28	M18	0.687364	1
RPS15	M18	0.671009	2
RPS12	M18	0.649686	3
RPL32	M18	0.63665	4
RPS15A	M18	0.634395	5
RPL36	M18	0.632395	6
RPL41	M18	0.630507	7
RPS28	M18	0.61606	8
SERF2	M18	0.609344	9
RPL35A	M18	0.598185	10
RPLP1	M18	0.589218	11
ELOB	M18	0.58069	12
RPL35	M18	0.580682	13
RPL26	M18	0.579197	14
ATP5F1E	M18	0.564002	15
RPS19	M18	0.562952	16
RPL30	M18	0.561197	17
POLR2L	M18	0.557023	18
RPS13	M18	0.554851	19
RPL39	M18	0.554797	20
UQCR11	M18	0.553536	21
UQCRQ	M18	0.552107	22
UBL5	M18	0.549218	23
FAU	M18	0.549076	24
TMSB10	M18	0.545027	25
RPS21	M18	0.538754	26
RPS23	M18	0.537539	27
RPL34	M18	0.53509	28
RPS27	M18	0.531918	29
RPS25	M18	0.529723	30
NDUFA4	M18	0.528238	31
RPS24	M18	0.52615	32
OST4	M18	0.519042	33
RPL37	M18	0.508778	34
RPS8	M18	0.500528	35
COX6B1	M18	0.499673	36
TMA7	M18	0.498659	37
ATP5MG	M18	0.492368	38
ATP5MF	M18	0.473691	39
COX7C	M18	0.46967	40
RPL36A	M18	0.467973	41
ATP5MD	M18	0.466031	42
COX5B	M18	0.457722	43
COPS9	M18	0.448993	44
COMMD6	M18	0.444012	45
TMEM258	M18	0.443787	46
RPL27	M18	0.442792	47
NDUFB2	M18	0.44275	48
LGALS1	M18	0.442167	49
S100A13	M18	0.44062	50
COX7A2	M18	0.437445	51
UQCR10	M18	0.432745	52
SRP14	M18	0.425856	53
RPLP2	M18	0.423595	54
NAA38	M18	0.423297	55
UQCRH	M18	0.420558	56
BTF3	M18	0.418453	57
ATP5ME	M18	0.411668	58
C4orf48	M18	0.401606	59
COX7B	M18	0.399715	60
RPL22	M18	0.398497	61
RPS27L	M18	0.398246	62
COX6C	M18	0.39777	63
TIMM8B	M18	0.39524	64
HINT1	M18	0.394258	65
MRPS21	M18	0.394209	66
NDUFA3	M18	0.390075	67
NDUFA1	M18	0.389832	68
COX8A	M18	0.385549	69
BLOC1S1	M18	0.385089	70
RBX1	M18	0.38195	71
RPS10	M18	0.379989	72
ATP5MC2	M18	0.379388	73
NDUFB4	M18	0.379056	74
MICOS13	M18	0.37852	75
SNRPD2	M18	0.378179	76
TRMT112	M18	0.375304	77
SEM1	M18	0.372487	78
ATOX1	M18	0.372423	79
ATP5MC3	M18	0.370941	80
SEC61G	M18	0.370619	81
MRPL52	M18	0.370135	82
SNRPG	M18	0.368491	83
RPL37A	M18	0.367533	84
POLR2I	M18	0.35934	85
NDUFA7	M18	0.355253	86
NDUFB1	M18	0.355065	87
VAMP5	M18	0.353547	88
TOMM7	M18	0.353316	89
NOP10	M18	0.349373	90
MRPL41	M18	0.3478	91
ATP5MPL	M18	0.346042	92
NDUFA2	M18	0.344795	93
RPL22L1	M18	0.339064	94
SLIRP	M18	0.337507	95
FTH1	M18	0.336368	96
TOMM5	M18	0.333808	97
BEX3	M18	0.333445	98
RBIS	M18	0.332202	99
TXN	M18	0.328843	100
GNG5	M18	0.327086	101
DYNLL1	M18	0.326607	102
PET100	M18	0.323612	103
TBCB	M18	0.322436	104
TXNDC17	M18	0.322401	105
POLR2F	M18	0.322395	106
IFI27L2	M18	0.320759	107
CSTB	M18	0.320631	108
LAMTOR5	M18	0.32023	109
MICOS10	M18	0.318499	110
KRTCAP2	M18	0.312299	111
DDT	M18	0.311139	112
POMP	M18	0.310958	113
DPM3	M18	0.309933	114
RPL38	M18	0.309523	115
MRPL33	M18	0.309063	116
COX14	M18	0.30905	117
CD99	M18	0.30852	118
NDUFC1	M18	0.307191	119
ELOC	M18	0.306994	120
NDUFB3	M18	0.305127	121
PRDX6	M18	0.303351	122
SF3B6	M18	0.301576	123
BSG	M18	0.299229	124
HSBP1	M18	0.298612	125
GNG11	M18	0.298319	126
ROMO1	M18	0.296051	127
PDCD5	M18	0.288324	128
PSMA2	M18	0.288067	129
ARF5	M18	0.284719	130
UXT	M18	0.28456	131
H2AFJ	M18	0.283312	132
NDUFAF8	M18	0.280649	133
SMIM26	M18	0.280602	134
TBCA	M18	0.278989	135
CST3	M18	0.278584	136
HMGN3	M18	0.275761	137
PTRHD1	M18	0.273551	138
TALDO1	M18	0.271731	139
POLD4	M18	0.271047	140
CLTA	M18	0.267081	141
GTF2H5	M18	0.265741	142
HSPB1	M18	0.263116	143
MRPL57	M18	0.263106	144
WASHC3	M18	0.262241	145
MZT2A	M18	0.26218	146
POLR2K	M18	0.259291	147
SELENOH	M18	0.257287	148
NPDC1	M18	0.254638	149
TMEM256	M18	0.251991	150
COX7A1	M18	0.251861	151
ECH1	M18	0.250409	152
UQCC2	M18	0.247229	153
KIF22	M18	0.245879	154
CHCHD5	M18	0.244925	155
ISCU	M18	0.240868	156
GTF2A2	M18	0.237145	157
DUSP23	M18	0.235249	158
COX17	M18	0.234302	159
ANAPC16	M18	0.233341	160
SERTAD4-AS1	M18	0.233208	161
DANCR	M18	0.230439	162
CAMTA1	M18	0.229549	163
SNX3	M18	0.228643	164
VPS29	M18	0.225964	165
SNRPF	M18	0.224598	166
STMN1	M18	0.223719	167
HIKESHI	M18	0.223426	168
RPP21	M18	0.222744	169
NOSIP	M18	0.221985	170
AC010642.2	M18	0.221389	171
RNASE1	M18	0.220695	172
SNHG8	M18	0.219541	173
PAM16	M18	0.219529	174
THYN1	M18	0.219318	175
B2M	M18	0.218967	176
YPEL3	M18	0.216134	177
COX7A2L	M18	0.215424	178
NDUFB5	M18	0.214317	179
AKR1C2	M18	0.212815	180
DMAC1	M18	0.212001	181
PIN4	M18	0.211704	182
CHCHD1	M18	0.211629	183
MTLN	M18	0.21109	184
STMP1	M18	0.208807	185
SH3BGRL	M18	0.208572	186
SNHG9	M18	0.207112	187
SIGIRR	M18	0.206728	188
SMIM4	M18	0.205946	189
ADI1	M18	0.20478	190
CEBPD	M18	0.204073	191
GRN	M18	0.203636	192
TMEM14C	M18	0.20327	193
TMEM14B	M18	0.202724	194
TAX1BP3	M18	0.202244	195
RAB11B	M18	0.200329	196
JPT1	M18	0.200156	197
SNAPIN	M18	0.199641	198
YBEY	M18	0.199557	199
DNAJC19	M18	0.199363	200
GYPC	M18	0.198698	201
ENY2	M18	0.198341	202
SARNP	M18	0.198132	203
TWF2	M18	0.197578	204
TIMP1	M18	0.197474	205
PSMA5	M18	0.196873	206
QPCT	M18	0.196663	207
CISD3	M18	0.196201	208
RWDD1	M18	0.195784	209
SMIM19	M18	0.195296	210
RPL26L1	M18	0.193445	211
PSMG2	M18	0.193294	212
SDHAF2	M18	0.191653	213
MPST	M18	0.190577	214
ID3	M18	0.190456	215
UBL7	M18	0.189795	216
TIMM10	M18	0.189262	217
BOLA3	M18	0.188383	218
VTN	M18	0.188353	219
MRPS36	M18	0.188345	220
TSEN34	M18	0.187763	221
FAM200B	M18	0.1867	222
ITGAE	M18	0.186065	223
2022-03-02	M18	0.185454	224
PDZD11	M18	0.184491	225
HEBP1	M18	0.183977	226
SRP9	M18	0.182602	227
TRIAP1	M18	0.181445	228
NSG1	M18	0.179581	229
GADD45G	M18	0.179431	230
SAT1	M18	0.179049	231
ACP1	M18	0.177919	232
HLA-B	M18	0.176871	233
C4orf3	M18	0.176688	234
COPS8	M18	0.176384	235
ANAPC13	M18	0.17504	236
SNHG5	M18	0.174395	237
SNRPE	M18	0.174254	238
METTL5	M18	0.173925	239
DPY30	M18	0.173787	240
RPA3	M18	0.17201	241
RBM3	M18	0.171606	242
PRADC1	M18	0.169879	243
COA5	M18	0.169385	244
PFDN4	M18	0.169158	245
DDAH2	M18	0.169126	246
BX284668.5	M18	0.168936	247
MT2A	M18	0.16879	248
ARL4D	M18	0.16778	249
NUDCD2	M18	0.167234	250
MMP19	M18	0.167045	251
COMMD5	M18	0.16666	252
MRPL16	M18	0.165529	253
PYURF	M18	0.164935	254
LSM5	M18	0.163742	255
COA6	M18	0.16362	256
ETFA	M18	0.162963	257
SPSB3	M18	0.162535	258
CCDC167	M18	0.161877	259
FKBP3	M18	0.161368	260
PITPNA-AS1	M18	0.160312	261
NECTIN2	M18	0.159802	262
SCG5	M18	0.159037	263
SNHG18	M18	0.158699	264
CWC15	M18	0.157959	265
SMIM20	M18	0.157615	266
TCTEX1D2	M18	0.157018	267
NUDT16	M18	0.156996	268
PLGRKT	M18	0.155694	269
CHURC1	M18	0.152347	270
OXLD1	M18	0.151669	271
ZSCAN16-AS1	M18	0.151431	272
PPCS	M18	0.150689	273
TSG101	M18	0.149217	274
CCNDBP1	M18	0.14918	275
AC012146.1	M18	0.149119	276
MINCR	M18	0.148871	277
ARPC5L	M18	0.148241	278
RBM42	M18	0.146394	279
EIF4EBP3	M18	0.144854	280
EAPP	M18	0.143271	281
MOSPD3	M18	0.142685	282
SNCA	M18	0.142613	283
CRIM1-DT	M18	0.142132	284
IER3IP1	M18	0.140809	285
FMC1	M18	0.140725	286
LSM8	M18	0.140582	287
GGCT	M18	0.138538	288
AL096870.8	M18	0.138051	289
NDUFV3	M18	0.138043	290
ARL16	M18	0.13803	291
HIST1H4C	M18	0.137201	292
SDHD	M18	0.136636	293
MPC1	M18	0.13624	294
MIR4458HG	M18	0.136155	295
PDHB	M18	0.1358	296
TATDN1	M18	0.135024	297
LY96	M18	0.134904	298
SYNGR1	M18	0.133726	299
C22orf39	M18	0.133655	300
NTPCR	M18	0.131887	301
PTPMT1	M18	0.131493	302
SNRPB2	M18	0.131389	303
SS18L2	M18	0.131174	304
SNAPC2	M18	0.130721	305
FAM104B	M18	0.130532	306
ZBTB8OS	M18	0.129952	307
FAM32A	M18	0.128762	308
CIAO2A	M18	0.128369	309
MOB2	M18	0.128099	310
TCN2	M18	0.128062	311
MED31	M18	0.127628	312
ZFPL1	M18	0.127354	313
CNIH4	M18	0.127001	314
ACTR10	M18	0.126386	315
HHLA3	M18	0.126065	316
PFDN1	M18	0.125794	317
SLC2A4RG	M18	0.124917	318
PSMG3	M18	0.124695	319
HADHB	M18	0.124587	320
TMEM109	M18	0.124582	321
FKBP1B	M18	0.124485	322
NDUFAF4	M18	0.124332	323
TAF9	M18	0.123757	324
PPP2R1A	M18	0.123708	325
SDHAF3	M18	0.123097	326
ELP6	M18	0.122649	327
ANXA4	M18	0.122528	328
CCDC106	M18	0.122502	329
IMMP1L	M18	0.12133	330
AL445524.1	M18	0.119974	331
C3orf14	M18	0.119948	332
LYPLA2	M18	0.119663	333
HIST1H1C	M18	0.118426	334
SDHAF1	M18	0.117877	335
PNPLA2	M18	0.117056	336
SF3B4	M18	0.116357	337
AC018521.5	M18	0.115447	338
AC090204.1	M18	0.115428	339
VAT1	M18	0.11456	340
EPN1	M18	0.114489	341
FUNDC1	M18	0.113985	342
CMC2	M18	0.113861	343
AL031666.1	M18	0.113341	344
EVA1C	M18	0.113332	345
PTTG1	M18	0.11236	346
PSMG4	M18	0.110652	347
SKA2	M18	0.110503	348
ERAL1	M18	0.109629	349
VPS72	M18	0.108776	350
ZYX	M18	0.107977	351
MED10	M18	0.107677	352
GNPTG	M18	0.106431	353
SRPX	M18	0.105825	354
SNHG25	M18	0.105615	355
SMIM27	M18	0.105184	356
HIST2H2AA4	M18	0.10507	357
AL162231.1	M18	0.104984	358
NUP37	M18	0.104853	359
ARRDC1	M18	0.104436	360
POP4	M18	0.104281	361
CNFN	M18	0.104203	362
SNHG11	M18	0.10351	363
PLAT	M18	0.10103	364
CBR3	M18	0.100989	365
GIPC1	M18	0.0989806	366
PDE6D	M18	0.098765	367
TIMM22	M18	0.0986363	368
LHPP	M18	0.0983	369
PYM1	M18	0.0974137	370
ADAM15	M18	0.0971627	371
MIIP	M18	0.0965866	372
SGCE	M18	0.0957407	373
MXD4	M18	0.0956703	374
LIPE-AS1	M18	0.0955421	375
MRPS14	M18	0.0953451	376
CTSB	M18	0.0931823	377
BOLA2B	M18	0.092893	378
ENTPD3-AS1	M18	0.0925472	379
SIRT2	M18	0.0924551	380
EPS8L1	M18	0.092145	381
SNHG15	M18	0.0920016	382
BST2	M18	0.0919376	383
UPK3BL1	M18	0.0917843	384
VSIR	M18	0.0914549	385
DUOXA2	M18	0.091258	386
GGH	M18	0.0910511	387
TMEM53	M18	0.0906756	388
TMEM218	M18	0.0906321	389
CRELD1	M18	0.0893006	390
TMEM70	M18	0.0883299	391
QTRT1	M18	0.0879943	392
DHRS4	M18	0.0863315	393
PDRG1	M18	0.0859457	394
RGS19	M18	0.0838959	395
TMCO1	M18	0.0838895	396
DLGAP1-AS1	M18	0.0832191	397
TCIRG1	M18	0.0824616	398
ABHD11	M18	0.0814428	399
ARMC6	M18	0.0813837	400
CDK10	M18	0.0803094	401
AL451165.2	M18	0.079697	402
BOK	M18	0.0792362	403
CYB5R2	M18	0.0788541	404
AKAP8L	M18	0.0787861	405
AC245407.2	M18	0.0759884	406
HEXA	M18	0.0753788	407
NME5	M18	0.0751091	408
GTF2H4	M18	0.0748119	409
URB1-AS1	M18	0.0729283	410
RCE1	M18	0.0727706	411
PHF5A	M18	0.0725842	412
PIP4P1	M18	0.0722236	413
TMEM80	M18	0.0713178	414
SETD9	M18	0.0705957	415
AC073365.1	M18	0.0701029	416
HIST1H2AC	M18	0.06882	417
SREK1IP1	M18	0.066376	418
SPIN2B	M18	0.0635513	419
LTBR	M18	0.0634536	420
YTHDF3-AS1	M18	0.0630888	421
DNLZ	M18	0.0622974	422
SLC35A1	M18	0.0619522	423
PRKAR1B	M18	0.0601761	424
RBFA	M18	0.0592996	425
NPEPL1	M18	0.0589675	426
TMEM50B	M18	0.0586192	427
BBC3	M18	0.057369	428
POSTN	M18	0.0566426	429
PLBD1	M18	0.0547141	430
BAK1	M18	0.0541036	431
CHST7	M18	0.0524077	432
LYSMD4	M18	0.0521255	433
GMNN	M18	0.047033	434
NAGA	M18	0.0457374	435
PAPSS1	M18	0.0438579	436
LINC00920	M18	0.0431314	437
THAP9-AS1	M18	0.0425227	438
ARHGAP18	M18	0.0417082	439
PISD	M18	0.0412488	440
ACP2	M18	0.0397108	441
THUMPD3	M18	0.0369712	442
AP5Z1	M18	0.0367554	443
PLOD3	M18	0.0337659	444
TAL1	M18	0.0336843	445
PRKAR1A	M18	0.0332955	446
ERAP2	M18	0.028511	447
DUOX2	M18	0.0132706	448
DGKA	M18	0.00925066	449
PLCG2	M18	-0.00329063	450
EPDR1	M18	-0.00340656	451
RNF145	M18	-0.00551004	452
CEMIP2	M18	-0.109738	453
GSTP1	M19	0.607393	1
GABARAP	M19	0.552285	2
RPL8	M19	0.544851	3
RPL29	M19	0.539074	4
PFN1	M19	0.527299	5
PRDX5	M19	0.487244	6
ANXA2	M19	0.486577	7
CUTA	M19	0.486311	8
PHPT1	M19	0.473751	9
RPL18A	M19	0.471479	10
CD151	M19	0.468354	11
RHOC	M19	0.462459	12
NDUFA13	M19	0.448828	13
EDF1	M19	0.448724	14
NEDD8	M19	0.448166	15
NDUFS8	M19	0.446471	16
C19orf53	M19	0.446451	17
RNASEK	M19	0.44542	18
NDUFB11	M19	0.443109	19
ATP5F1D	M19	0.441822	20
PSMB6	M19	0.441493	21
PPIA	M19	0.438907	22
NDUFS5	M19	0.438276	23
GPX4	M19	0.436117	24
ATP5PO	M19	0.433708	25
NDUFB7	M19	0.429704	26
PSMB1	M19	0.428469	27
FIS1	M19	0.428366	28
C9orf16	M19	0.425535	29
COX5A	M19	0.423832	30
NDUFB10	M19	0.42127	31
COPE	M19	0.42022	32
SNU13	M19	0.41894	33
TRAPPC1	M19	0.415541	34
RPL18	M19	0.411115	35
COX6A1	M19	0.409953	36
ATP6V0B	M19	0.40953	37
C1orf122	M19	0.408262	38
EIF3K	M19	0.407032	39
MGST3	M19	0.404404	40
ATP5PD	M19	0.40037	41
CD63	M19	0.399714	42
SOD1	M19	0.397097	43
ATP5PF	M19	0.391113	44
MDH2	M19	0.389818	45
ATP5MC1	M19	0.389678	46
NDUFA11	M19	0.389295	47
MZT2B	M19	0.386983	48
TECR	M19	0.386039	49
ZNHIT1	M19	0.385883	50
SF3B5	M19	0.385306	51
ATP6V1F	M19	0.384757	52
DYNLRB1	M19	0.383672	53
LAMTOR1	M19	0.383272	54
LAMTOR2	M19	0.379663	55
CHMP2A	M19	0.378552	56
SSR2	M19	0.377917	57
AP2S1	M19	0.37685	58
BANF1	M19	0.375331	59
PFDN5	M19	0.374405	60
LAMTOR4	M19	0.368841	61
NHP2	M19	0.367834	62
SCAND1	M19	0.366754	63
CIB1	M19	0.366171	64
ATP5F1C	M19	0.366015	65
RPL36AL	M19	0.365202	66
ATP5IF1	M19	0.364678	67
YIF1A	M19	0.364503	68
PHB2	M19	0.362277	69
ALKBH7	M19	0.361931	70
NDUFS7	M19	0.360199	71
TAF10	M19	0.359699	72
WDR83OS	M19	0.358999	73
NDUFS6	M19	0.357343	74
LDHB	M19	0.354618	75
ADRM1	M19	0.350426	76
RABAC1	M19	0.349835	77
AKR1A1	M19	0.347369	78
PNKD	M19	0.346672	79
TIMM13	M19	0.346217	80
NDUFA12	M19	0.345989	81
FKBP8	M19	0.342294	82
CIAO2B	M19	0.342277	83
RNF181	M19	0.338974	84
PRMT1	M19	0.338608	85
CUEDC2	M19	0.334135	86
LSM7	M19	0.331291	87
DCTN3	M19	0.329487	88
MIEN1	M19	0.329198	89
CCDC124	M19	0.327695	90
CYC1	M19	0.324482	91
NDUFA6	M19	0.322967	92
PIN1	M19	0.317267	93
BAD	M19	0.317058	94
POLR2E	M19	0.316759	95
JOSD2	M19	0.316067	96
METTL26	M19	0.315232	97
MRPS34	M19	0.314196	98
POLR2J	M19	0.31154	99
GET3	M19	0.31116	100
DNPH1	M19	0.310623	101
HSD17B10	M19	0.309568	102
ECHS1	M19	0.308338	103
VPS25	M19	0.307642	104
MCRIP1	M19	0.306845	105
RPS19BP1	M19	0.306411	106
ERI3	M19	0.30549	107
HINT2	M19	0.303784	108
NSMCE1	M19	0.302831	109
MRPL43	M19	0.301853	110
REX1BD	M19	0.300805	111
TMEM179B	M19	0.299361	112
URM1	M19	0.298531	113
MRPL12	M19	0.298403	114
AKR1C3	M19	0.29666	115
FAM174C	M19	0.296026	116
GSTK1	M19	0.295573	117
NDUFS3	M19	0.292066	118
[truncated: 2,057 more rows]

## Sheet: M11
ID	Term	Term PValue	Term PValue Corrected with Bonferroni step down	Group PValue	Group PValue Corrected with Bonferroni step down	GOLevels	GOGroups	% Associated Genes	Nr. Genes	Associated Genes Found
GO:0031647	regulation of protein stability	2.17195e-05	0.024391	2.17195e-05	0.000152036	[3]	Group00	8	28	[ATP1B1, BAG3, BMP2, CALR, CDKN2A, DDOST, DERL1, EPHA4, F3, HSP90AA1, HSP90AB1, HSPA8, HSPD1, IGF1, PIM1, PRKD1, PRNP, PTEN, PYCARD, RPL17, RPL23, RPL5, SAV1, SIRT1, SMO, SMOX, SOX17, TCP1]
GO:0001890	placenta development	3.66298e-05	0.0407323	3.66298e-05	0.000109889	[4]	Group01	10.1796	17	[ANG, CDKN1C, CEBPB, FOSL1, HEY2, HSP90AB1, HTRA1, JUNB, LIF, MBD4, MDFI, PHLDA2, PTGS2, RPS6, SPINT1, VDR, ZFP36L1]
GO:0030856	regulation of epithelial cell differentiation	7.38646e-08	9.22569e-05	7.38646e-08	1.47729e-06	[4, 5, 6]	Group02	13.0435	21	[BMP2, BTG1, CD24, CDKN1C, CDKN2B, CEBPB, ERRFI1, FGF10, HEY2, LIF, MAFF, MAFG, MBD4, MSX2, PLCB1, SMO, SMOX, SPRED1, SPRY2, VDR, ZFP36L1]
GO:0031099	regeneration	1.56648e-06	0.00187821	1.56648e-06	2.66302e-05	[3]	Group03	10.5263	22	[ACE, AKIRIN1, ATIC, CDKN1A, CEBPB, DUSP10, EPHA4, FGF10, GAP43, IGF1, IL6, JUN, KLF4, KLF5, MBD4, MMP2, NACA, PTEN, RUNX1, SRSF5, TGFB1, TGFBR3]
GO:0046685	response to arsenic-containing substance	1.72737e-05	0.0195366	1.72737e-05	0.00013819	[3]	Group04	22.2222	8	[ATF3, ATF4, CPEB2, DDX3X, GSTO2, HNRNPA1, TNFRSF11B, ZC3H12A]
GO:0048708	astrocyte differentiation	4.15527e-05	0.0459989	4.15527e-05	4.15527e-05	[5, 6, 7, 8, 9]	Group05	13.1868	12	[BMP2, EPHA4, GAP43, ID4, IL6, LIF, NR3C1, NTRK3, ROR2, SERPINE2, SMO, SMOX]
GO:0051098	regulation of binding	2.37386e-05	0.026611	2.37386e-05	0.000142432	[3]	Group06	7.53769	30	[ACE, ATP2A3, BMP2, CDKN1A, CTSZ, DERL1, EIF3E, EPHA4, HEY2, HSP90AB1, IGF1, JUN, KLF4, LIF, MDFI, MSX2, NFATC4, NFKBIA, PER2, PHLDA2, PLAUR, PRKCA, RACK1, RIPK2, SLPI, SMO, SMOX, SORL1, TGFB1, TGFBR3]
GO:0051726	regulation of cell cycle	4.82558e-06	0.00565558	4.82558e-06	7.23837e-05	[3, 4]	Group07	5.7548	69	[BEX2, BMP2, BTG1, CALR, CCNI, CCNL1, CCNO, CCNY, CDKN1A, CDKN1C, CDKN2A, CDKN2B, CHMP1B, CKS1B, DDR2, DDX3X, DUSP1, DYRK3, FGF10, FOSL1, FOXN3, FZD3, GADD45A, HBP1, HEXIM1, HSP90AB1, HSPA8, IER3, IGF1, IRF1, JUN, JUNB, JUND, KLF4, LIF, MAP3K20, MAP9, MBD4, MSX2, NR4A1, PER2, PIM3, PLAGL1, PLCB1, PLK3, PPP1R10, PPP1R15A, PRKCA, PRNP, PTEN, PTGS2, PTPRK, RACK1, RCC1, RPL17, RPL23, RPS6KA2, RRM2B, …
GO:0140467	integrated stress response signaling	1.24687e-07	0.000154737	1.24687e-07	2.36906e-06	[4]	Group08	25	11	[ATF4, CEBPB, FOS, FOSL1, HSPA5, JUN, JUNB, MAFB, MAP3K20, PPP1R15A, PPP1R15B]
GO:1902947	regulation of tau-protein kinase activity	3.87696e-05	0.0429955	3.87696e-05	7.75393e-05	[7, 8, 9, 10]	Group09	38.4615	5	[EGR1, HSP90AA1, HSP90AB1, IL6, SORL1]
GO:1990948	ubiquitin ligase inhibitor activity	1.47004e-05	0.0167438	1.47004e-05	0.000132304	[8, 9, 10, 11, 12, 13]	Group10	45.4545	5	[CDKN2A, RPL17, RPL23, RPL5, RPS20]
GO:0010657	muscle cell apoptotic process	6.38996e-06	0.00743792	6.38996e-06	7.66796e-05	[5]	Group11	15.7895	12	[ATF4, BAG3, CDKN2A, HEY2, IGF1, MAP3K5, NACA, PPP1R10, RPS6KA2, SIRT1, SOD2, ZC3H12A]
GO:0010660	regulation of muscle cell apoptotic process	2.13682e-05	0.0240392	6.38996e-06	7.66796e-05	[6, 7]	Group11	15.2778	11	[ATF4, BAG3, CDKN2A, HEY2, IGF1, MAP3K5, NACA, PPP1R10, SIRT1, SOD2, ZC3H12A]
GO:0045444	fat cell differentiation	2.34351e-10	3.06297e-07	2.34351e-10	7.49924e-09	[4]	Group12	12.3506	31	[BMP2, CDS1, CEBPB, DIO2, DUSP10, EGR2, FGF10, ID4, IL6, INHBB, KLF4, KLF5, MAFB, MBD4, MSX2, NR4A1, NR4A2, PER2, PID1, PIM1, PLCB1, PTGS2, SAV1, SIRT1, SMAD6, SOD2, TGFB1, TRIB2, XBP1, ZC3H12A, ZFP36L1]
GO:0045598	regulation of fat cell differentiation	1.0693e-06	0.00128958	2.34351e-10	7.49924e-09	[4, 5]	Group12	12.5874	18	[BMP2, CDS1, CEBPB, DUSP10, ID4, IL6, KLF5, MSX2, PIM1, PTGS2, SAV1, SIRT1, SOD2, TGFB1, TRIB2, XBP1, ZC3H12A, ZFP36L1]
GO:0070482	response to oxygen levels	2.02455e-08	2.55296e-05	2.02455e-08	4.25155e-07	[3]	Group13	9.65909	34	[ACE, AK4, ANG, ATF4, ATP1B1, BMP2, CD24, CPEB2, CYGB, DDR2, EDNRA, EGR1, ENDOG, EPHA4, FOS, JUND, MMP2, MYCBP2, NR4A2, P4HB, PLK3, PLOD1, PLOD2, POLG2, PTEN, PTGS2, SH2D2A, SIRT1, SOD2, TBL2, TGFB1, TGFBR3, VASN, ZFP36L1]
GO:0036294	cellular response to decreased oxygen levels	1.38602e-05	0.0158007	2.02455e-08	4.25155e-07	[5]	Group13	10.9677	17	[AK4, ATF4, CPEB2, DDR2, EGR1, ENDOG, EPHA4, FOS, JUND, P4HB, PLK3, PTEN, PTGS2, SIRT1, TBL2, VASN, ZFP36L1]
GO:0070661	leukocyte proliferation	2.02545e-06	0.00242042	2.02545e-06	3.24072e-05	[3]	Group14	8.35579	31	[ACE, ARG2, CADM1, CD24, CDKN1A, CDKN2A, CEBPB, EPHB2, FGF10, HSPD1, IGF1, IL6, IMPDH2, IRF1, IRS2, JUNB, MEF2C, NFATC2, NMB, NPR3, PRNP, PTEN, PURA, PYCARD, RIPK2, RPS6, SH2D2A, SH3RF1, SHB, TGFB1, TNFAIP3]
GO:0032943	mononuclear cell proliferation	1.50365e-05	0.0170965	2.02545e-06	3.24072e-05	[4]	Group14	8.13253	27	[ACE, ARG2, CADM1, CD24, CDKN1A, CDKN2A, CEBPB, EPHB2, FGF10, HSPD1, IGF1, IL6, IMPDH2, IRF1, IRS2, MEF2C, NFATC2, PRNP, PTEN, PURA, PYCARD, RIPK2, RPS6, SH2D2A, SH3RF1, SHB, TGFB1]
GO:1903320	regulation of protein modification by small protein conjugation or removal	7.52301e-06	0.00873421	7.52301e-06	8.27531e-05	[6, 7]	Group15	9.0566	24	[CDKN2A, DDX3X, DERL1, DNAJA1, EGR1, FBXO2, FBXO33, HERPUD1, HSP90AA1, HSP90AB1, HSPA5, MYCBP2, PER2, PTEN, RIPK2, RPL17, RPL23, RPL5, RPS2, RPS20, SPRY2, TNFAIP3, ZC3H12A, ZMIZ1]
GO:0031396	regulation of protein ubiquitination	1.33902e-05	0.0152916	7.52301e-06	8.27531e-05	[7, 8, 9]	Group15	9.50226	21	[CDKN2A, DDX3X, DERL1, DNAJA1, FBXO2, FBXO33, HERPUD1, HSP90AA1, HSP90AB1, HSPA5, MYCBP2, PER2, PTEN, RIPK2, RPL17, RPL23, RPL5, RPS2, RPS20, SPRY2, TNFAIP3]
GO:2000109	regulation of macrophage apoptotic process	1.47004e-05	0.0167438	1.47004e-05	0.000132304	[7, 8]	Group16	45.4545	5	[CDKN2A, MEF2C, PTEN, SIRT1, TCP1]
GO:2000111	positive regulation of macrophage apoptotic process	3.52101e-05	0.0391889	1.47004e-05	0.000132304	[7, 8, 9]	Group16	100	3	[CDKN2A, MEF2C, SIRT1]
GO:0007167	enzyme-linked receptor protein signaling pathway	1.64999e-08	2.08559e-05	7.76418e-09	1.78576e-07	[4, 5, 6]	Group17	6.67939	70	[BAIAP2L1, BMP2, BMPER, CADM1, CDKN1C, CDKN2B, COL1A2, CSRNP1, DCN, DDR1, DDR2, DDX5, EFNA5, EGR1, EGR2, EPHA4, EPHB2, ERRFI1, F3, FAM20C, FGF10, FGF7, FGFR1, FGFRL1, FMOD, FOS, FSTL4, GARS1, GDF15, GPRC5A, HSP90AB1, HSPA5, HTRA1, IGF1, IGFBP3, IL6, INHBB, IRS2, JUN, LDLRAD4, LIF, LTBP3, MMP2, MSX2, NEDD9, NFATC4, NRG1, NTRK3, PDGFRL, PID1, PLAUR, PLCB1, PRKD1, PTPRK, ROR2, RUNX2, SIRT1, SKIL, SL…
GO:0007169	transmembrane receptor protein tyrosine kinase signaling pathway	1.13761e-05	0.0130484	7.76418e-09	1.78576e-07	[5, 6, 7]	Group17	6.5967	44	[BAIAP2L1, BMP2, CADM1, CSRNP1, DCN, DDR1, DDR2, EFNA5, EGR2, EPHA4, EPHB2, ERRFI1, F3, FAM20C, FGF10, FGF7, FGFR1, FGFRL1, FSTL4, GDF15, GPRC5A, IGF1, IGFBP3, IL6, IRS2, MMP2, NEDD9, NFATC4, NRG1, NTRK3, PDGFRL, PID1, PLAUR, PLCB1, PRKD1, ROR2, RUNX2, SIRT1, SLC39A14, SORL1, SPRY2, SPRY4, TGFB1, TIPARP]
GO:0042327	positive regulation of phosphorylation	1.8933e-05	0.0213942	7.76418e-09	1.78576e-07	[6, 7, 8]	Group17	6.00667	54	[ACE, ANG, BMP2, CCNY, CD24, CDKN1A, CKS1B, DDR1, DDR2, DDX3X, EFNA5, EGR1, ENPP2, EPHA4, EPHB2, ERN1, F3, FGF10, FGF7, FGFR1, FNIP2, GDF15, GPRC5A, GPRC5C, HSP90AA1, HSP90AB1, HTR2B, IGF1, IL6, INHBB, IRS2, LIF, LMO4, MAP3K20, MAP3K5, MEF2C, NEDD9, NRG1, NTRK3, PLAUR, PRKD1, PRNP, PTGS2, RACK1, RIPK2, ROR2, SIRT1, SPRY2, TAB2, TERF2IP, TGFB1, TPD52L1, TRAF4, ZBTB20]
GO:0048732	gland development	8.57409e-06	0.00991165	8.57409e-06	8.57409e-05	[4]	Group18	7.27273	36	[BMP2, CADM1, CDKN1C, CDKN2B, CEBPB, DDR1, EDNRA, FGF10, FGF7, GLI2, ID4, IL6, INHBB, IRS2, JUN, LMO4, MAFB, MBD4, MMP2, MSX2, MYCBP2, NR3C1, NRG1, POLG2, PTEN, SERPINE2, SMO, SMOX, SOD2, SRSF5, TGFB1, TGFBR3, TNFAIP3, TUBB, VDR, XBP1]
GO:0022612	gland morphogenesis	1.60853e-05	0.0182407	8.57409e-06	8.57409e-05	[4, 5]	Group18	11.3475	16	[CEBPB, DDR1, FGF10, FGF7, GLI2, ID4, IL6, MBD4, MMP2, MSX2, NR3C1, POLG2, TGFB1, TNFAIP3, VDR, XBP1]
GO:0060603	mammary gland duct morphogenesis	2.63465e-05	0.0294027	8.57409e-06	8.57409e-05	[5, 6, 7]	Group18	21.0526	8	[DDR1, FGF10, GLI2, MBD4, MSX2, NR3C1, TGFB1, VDR]
GO:0071496	cellular response to external stimulus	5.09385e-06	0.0059598	5.09385e-06	7.13139e-05	[3]	Group19	8.28571	29	[ATF3, ATF4, BAG3, CDKN1A, CDKN2B, FADS1, FOS, FOSL1, GABARAPL1, GABARAPL2, GADD45A, HNRNPA1, HSPA5, HSPA8, INHBB, IRF1, MAP3K5, MBD4, NR4A2, PIM1, PRKD1, PTGS2, SIRT1, SLC39A4, TBL2, TGFB1, VDR, XBP1, ZC3H12A]
GO:0031668	cellular response to extracellular stimulus	1.67937e-05	0.0190105	5.09385e-06	7.13139e-05	[3, 4]	Group19	8.63309	24	[ATF3, ATF4, CDKN1A, CDKN2B, FADS1, FOS, FOSL1, GABARAPL1, GABARAPL2, HNRNPA1, HSPA5, HSPA8, INHBB, MAP3K5, MBD4, NR4A2, PIM1, PRKD1, SIRT1, SLC39A4, TBL2, VDR, XBP1, ZC3H12A]
GO:0031669	cellular response to nutrient levels	2.31934e-05	0.026023	5.09385e-06	7.13139e-05	[4, 5]	Group19	8.90688	22	[ATF3, ATF4, CDKN1A, CDKN2B, FADS1, FOS, GABARAPL1, GABARAPL2, HNRNPA1, HSPA5, HSPA8, INHBB, MAP3K5, MBD4, PIM1, PRKD1, SIRT1, SLC39A4, TBL2, VDR, XBP1, ZC3H12A]
GO:2000628	regulation of miRNA metabolic process	8.6241e-07	0.0010461	5.36407e-06	6.97329e-05	[5, 6, 7, 8, 9]	Group20	16.092	14	[BMP2, DDX5, EGR1, FOS, FOSL1, GARS1, JUN, KLF4, KLF5, NFATC4, NR3C1, SMAD6, TGFB1, ZC3H12A]
GO:0010586	miRNA metabolic process	5.36407e-06	0.00625987	5.36407e-06	6.97329e-05	[7, 8]	Group20	13.8614	14	[BMP2, DDX5, EGR1, FOS, FOSL1, GARS1, JUN, KLF4, KLF5, NFATC4, NR3C1, SMAD6, TGFB1, ZC3H12A]
GO:2000630	positive regulation of miRNA metabolic process	5.61917e-07	0.000685539	5.36407e-06	6.97329e-05	[5, 6, 7, 8, 9, 10]	Group20	19.6721	12	[BMP2, EGR1, FOS, FOSL1, GARS1, JUN, KLF4, KLF5, NR3C1, SMAD6, TGFB1, ZC3H12A]
GO:0030155	regulation of cell adhesion	1.68434e-06	0.00201784	1.18467e-09	3.55402e-08	[3, 4]	Group21	6.5534	54	[ABL2, ARG2, BMP2, CALR, CD24, CDKN2A, CEBPB, CXCL8, DDR1, DUSP1, DUSP10, EDIL3, EFNA5, EPHA4, EPHB2, FBLN1, GLI2, HSD17B12, HSPD1, HSPH1, IGF1, IL6, IRF1, KLF4, LDB2, LIF, MELTF, MMP2, MYADM, NEDD9, NFKBIZ, NRG1, P4HB, PDE3B, PLAUR, PLXNA4, PRKCA, PRNP, PTEN, PYCARD, RIPK2, RUNX1, SERPINE2, SHB, SPOCK1, SPRY4, STX4, TGFB1, TGFBI, XBP1, YTHDF2, ZC3H12A, ZFHX3, ZMIZ1]
GO:0007162	negative regulation of cell adhesion	2.96795e-06	0.00350514	1.18467e-09	3.55402e-08	[3, 4, 5]	Group21	8.88158	27	[ARG2, BMP2, CDKN2A, CEBPB, DUSP1, EFNA5, EPHA4, EPHB2, FBLN1, IRF1, KLF4, MELTF, MMP2, MYADM, NRG1, PDE3B, PLXNA4, PRNP, PTEN, RUNX1, SERPINE2, SPOCK1, SPRY4, TGFB1, TGFBI, YTHDF2, ZC3H12A]
GO:0060284	regulation of cell development	1.25944e-10	1.65365e-07	1.18467e-09	3.55402e-08	[4, 5]	Group21	7.49186	69	[ACE, ARHGAP32, BMP2, CALR, CDKN2A, CDKN2B, CEBPB, CYP26B1, DUSP10, EFNA5, EGR2, EPHA4, EPHB2, FBLN1, FOS, FSTL4, FZD3, GLI2, HEY2, ID4, IGF1, IL6, IRF1, JUNB, LDB2, LIF, MAFB, MBD4, MEF2C, MELTF, MYADM, NACA, NAP1L1, NEDD9, NFATC4, NFKBIA, NFKBIZ, NTRK3, P4HB, PER2, PLCB1, PLXNA4, PRKCA, PTEN, RIPK2, ROR2, RUNX1, SEMA3B, SEMA4A, SERPINE2, SH3RF1, SHB, SKIL, SMO, SMOX, SORL1, SPART, SPINT1, SPRY4…
GO:0010720	positive regulation of cell development	8.89009e-06	0.0102592	1.18467e-09	3.55402e-08	[4, 5, 6]	Group21	7.25806	36	[ACE, ARHGAP32, BMP2, CALR, DUSP10, EFNA5, EGR2, EPHA4, EPHB2, FOS, FZD3, GLI2, ID4, IL6, LIF, MYADM, NAP1L1, NEDD9, NFKBIZ, P4HB, PLXNA4, PRKCA, RIPK2, ROR2, RUNX1, SERPINE2, SHB, SKIL, SMO, SMOX, SPINT1, TGFB1, TRIB1, XBP1, ZFP36L1, ZMIZ1]
GO:0012501	programmed cell death	7.22778e-14	9.85146e-11	5.13846e-13	2.26092e-11	[3]	Group22	6.29471	132	[ACE, ARG2, ATF3, ATF4, ATP2A3, BAG3, BEX2, BMP2, BTG1, CADM1, CALR, CCNL1, CD24, CDKN1A, CDKN2A, CEBPB, CSRNP1, CYCS, CYP26B1, DDR2, DDX3X, DDX5, DNAJA1, DNAJC3, DUSP6, DYRK3, EDNRA, EFNA5, EGR1, ENDOG, ERN1, F3, FGF10, FGFR1, FNIP2, FOSL1, FZD3, GADD45A, GLI2, GULP1, HERPUD1, HEY2, HSP90AA1, HSP90AB1, HSPA5, HSPD1, HTR2B, HTRA1, IER3, IGF1, IGFBP3, IL6, INHBB, IRF1, IRS2, JUN, KLF4, MAP3K20, MA…
GO:0033554	cellular response to stress	4.80087e-10	6.23633e-07	5.13846e-13	2.26092e-11	[3]	Group22	5.77756	120	[AK4, ARG2, ATF3, ATF4, ATP2A3, BAG3, BMP2, C16orf72, CALR, CDKN1A, CDKN2A, CDKN2B, CEBPB, CPEB2, CXCL8, DDR2, DDX3X, DDX5, DERL1, DNAJA1, DNAJB1, DNAJB9, DNAJC3, DUSP1, DUSP10, DYRK3, EDNRA, EGR1, ENDOG, EPHA4, ERN1, ERRFI1, FADS1, FBXO17, FBXO2, FGF10, FICD, FNIP2, FOS, FOSL1, FOXN3, FUS, GABARAPL1, GABARAPL2, GADD45A, GAP43, GPX8, HERPUD1, HNRNPA1, HSP90AA1, HSP90AB1, HSPA5, HSPA8, HSPB8, HSPD…
GO:0006915	apoptotic process	9.65268e-14	1.31277e-10	5.13846e-13	2.26092e-11	[4]	Group22	6.33284	129	[ACE, ARG2, ATF3, ATF4, ATP2A3, BAG3, BEX2, BMP2, BTG1, CADM1, CALR, CCNL1, CD24, CDKN1A, CDKN2A, CEBPB, CSRNP1, CYCS, DDR2, DDX3X, DDX5, DNAJA1, DNAJC3, DUSP6, DYRK3, EDNRA, EFNA5, EGR1, ENDOG, ERN1, F3, FGF10, FGFR1, FNIP2, FOSL1, FZD3, GADD45A, GLI2, GULP1, HERPUD1, HEY2, HSP90AA1, HSP90AB1, HSPA5, HSPD1, HTR2B, HTRA1, IER3, IGF1, IGFBP3, IL6, INHBB, IRF1, IRS2, JUN, KLF4, MAP3K20, MAP3K5, MBD…
GO:0080135	regulation of cellular response to stress	3.13192e-06	0.00369254	5.13846e-13	2.26092e-11	[3, 4, 5]	Group22	6.58762	50	[ATF4, BMP2, C16orf72, DDR2, DDX5, DNAJA1, DNAJB1, DNAJB9, DUSP1, DUSP10, DYRK3, ENDOG, EPHA4, ERN1, FGF10, FICD, FUS, GADD45A, HERPUD1, HSPA5, IER3, IER5, IL6, KLF4, MAP3K20, MAP3K5, MCL1, NCOA7, P4HB, PLCB1, PPP1R10, PPP1R15A, PPP1R15B, PTEN, PTGS2, PYCARD, RACK1, RIPK2, SH3RF1, SIRT1, SKIL, SOD2, SPRED1, TERF2IP, TGFBR3, TPD52L1, TPT1, TRAF4, XBP1, ZC3H12A]
GO:0006979	response to oxidative stress	7.28523e-07	0.000886612	6.63591e-09	1.59262e-07	[3]	Group23	8.02603	37	[ATF4, CPEB2, CYGB, DDR2, EDNRA, ENDOG, ERN1, FOS, FOSL1, GPX8, IL6, JUN, KDM6B, MAP3K5, MCL1, MELTF, MMP2, MSRB2, NCOA7, NR4A2, P4HB, PLK3, PPP1R15B, PRDX4, PRKD1, PRNP, PTGS2, PTPRK, RACK1, RCAN1, RRM2B, SGK3, SIRT1, SOD2, STX4, TNFAIP3, ZC3H12A]
GO:0010035	response to inorganic substance	2.38803e-05	0.0267459	6.63591e-09	1.59262e-07	[3]	Group23	6.66667	41	[ABCB6, ANKH, ATF4, ATIC, CALR, DDR2, ENDOG, ERN1, F3, FIBIN, FOS, FOSB, FOSL1, HNRNPA1, HSPA5, IL6, IMPA2, INHBB, JUN, JUNB, JUND, KCNMB4, KDM6B, MAP3K5, MEF2C, MELTF, MMP2, MYCBP2, NFATC4, PLCB1, PPP1R15B, PRNP, PTGS2, RACK1, RUNX2, SIRT1, SOD2, TFAP2A, TNFAIP3, TNFRSF11B, ZC3H12A]
GO:0062197	cellular response to chemical stress	4.83889e-07	0.000591312	6.63591e-09	1.59262e-07	[4]	Group23	8.76712	32	[ATF4, CPEB2, DDR2, DDX3X, DNAJA1, EDNRA, ENDOG, ERN1, ERRFI1, FOS, GPX8, IL6, JUN, KDM6B, MAP3K5, MCL1, MMP2, NCOA7, NR4A2, P4HB, PRKD1, PTGS2, PTPRK, PYCARD, RACK1, SERPINB6, SIRT1, SOD2, STX4, TNFAIP3, ZC3H12A, ZFP36L1]
GO:0034599	cellular response to oxidative stress	2.56755e-05	0.0286796	6.63591e-09	1.59262e-07	[4, 5]	Group23	8.22368	25	[ATF4, CPEB2, DDR2, EDNRA, ENDOG, ERN1, FOS, GPX8, IL6, JUN, KDM6B, MAP3K5, MCL1, MMP2, NCOA7, NR4A2, P4HB, PRKD1, PTPRK, RACK1, SIRT1, SOD2, STX4, TNFAIP3, ZC3H12A]
GO:1902532	negative regulation of intracellular signal transduction	5.89756e-08	7.37784e-05	4.45324e-09	1.11331e-07	[4, 5, 6, 7]	Group24	8	44	[ABL2, ATF3, BMP2, C16orf72, CAVIN3, DDX3X, DNAJA1, DUSP1, DUSP10, DUSP6, DUSP8, DYRK3, ENDOG, EPHA4, EPHB2, ERRFI1, FBLN1, HERPUD1, LIF, LITAF, MCL1, MYADM, PDE3B, PLAUR, PPP1R10, PRNP, PTEN, PTGS2, PYCARD, RACK1, RCAN1, RRM2B, SEC13, SERPINE2, SIRT1, SOD2, SORL1, SPRED1, SPRY2, SPRY4, TNFAIP3, TPT1, XBP1, ZC3H12A]
GO:0070371	ERK1 and ERK2 cascade	2.22072e-06	0.00264043	4.45324e-09	1.11331e-07	[5, 6, 7]	Group24	8.47458	30	[ATF3, BMP2, BMPER, CAVIN3, DDR2, DUSP10, DUSP6, EPHA4, EPHB2, ERRFI1, F3, FBLN1, FGF10, HTR2B, IGF1, JUN, LIF, NRG1, NTRK3, PRKCA, PTEN, PYCARD, RIPK2, ROR2, SPRED1, SPRY2, SPRY4, TGFB1, TGFBR3, ZFP36L1]
GO:0070372	regulation of ERK1 and ERK2 cascade	3.31761e-06	0.00390814	4.45324e-09	1.11331e-07	[6, 7, 8]	Group24	8.64198	28	[ATF3, BMP2, BMPER, CAVIN3, DDR2, DUSP10, DUSP6, EPHA4, EPHB2, ERRFI1, FBLN1, FGF10, HTR2B, IGF1, JUN, LIF, NRG1, NTRK3, PRKCA, PTEN, PYCARD, RIPK2, ROR2, SPRED1, SPRY2, SPRY4, TGFB1, TGFBR3]
GO:0070373	negative regulation of ERK1 and ERK2 cascade	5.54413e-06	0.00646446	4.45324e-09	1.11331e-07	[6, 7, 8, 9]	Group24	16	12	[ATF3, DUSP10, DUSP6, EPHA4, EPHB2, ERRFI1, FBLN1, LIF, PTEN, SPRED1, SPRY2, SPRY4]
GO:0051707	response to other organism	1.35e-05	0.0154035	8.21824e-09	1.80801e-07	[2, 4]	Group25	5.2127	87	[ACE, ADAMTS9, ANG, ARF1, ARG2, ATP1B1, BAIAP2L1, BMP2, BPIFB1, CADM1, CALR, CD24, CEBPB, CFI, CXCL1, CXCL2, CXCL3, CXCL8, DDX3X, DIO2, DNAJC3, DUSP10, EEF1G, EPHB2, F3, FGF10, FOS, FOSL1, HEXIM1, HLA-F, HMCN1, HNRNPC, HSP90AA1, HSPD1, HTRA1, IER3, IFITM1, IFITM2, IL6, IRF1, JUND, KIF5B, LEAP2, LITAF, MAP3K5, MBD4, MEF2C, NFKBIA, NFKBIB, NMB, NR4A1, NRG1, ODC1, PRKCA, PRKD1, PTGFR, PTGS2, PYCARD,…
GO:0033993	response to lipid	1.65904e-10	2.175e-07	8.21824e-09	1.80801e-07	[4]	Group25	7.28745	72	[ABL2, ACE, CALR, CEBPB, CXCL1, CXCL2, CXCL3, CXCL8, CYP26B1, DDX5, DIO2, DNAJA1, DUSP10, EFNA5, ENDOG, EPHB2, ERRFI1, FBXO32, FGF10, FIBIN, FOS, FOSB, FOSL1, GPR83, HSPA8, IL6, INHBB, JUND, KLF4, LITAF, MBD4, MEF2C, MMP2, MSX2, MYCBP2, NASP, NFKBIA, NFKBIB, NR3C1, NR4A1, NTRK3, PAPPA, PID1, PIM1, PLCB1, PRKCA, PTGFR, PTGS2, PYCARD, RIPK2, RPL13A, RPSA, SCD, SIRT1, SLPI, SMAD6, SMO, SMOX, SOD2, S…
GO:0002237	response to molecule of bacterial origin	1.28172e-08	1.62522e-05	8.21824e-09	1.80801e-07	[4, 6]	Group25	9.47368	36	[ACE, CD24, CEBPB, CXCL1, CXCL2, CXCL3, CXCL8, DIO2, DUSP10, EPHB2, FGF10, FOS, IL6, JUND, LITAF, MEF2C, NFKBIA, NFKBIB, NR4A1, PRKCA, PTGFR, PTGS2, PYCARD, RIPK2, RPL13A, RPSA, SLPI, SMAD6, SOD2, SSC5D, TAB2, TGFB1, TNFAIP3, TRIB1, XBP1, ZC3H12A]
GO:0071396	cellular response to lipid	1.21751e-08	1.54502e-05	8.21824e-09	1.80801e-07	[5]	Group25	7.83699	50	[ABL2, ACE, CALR, CEBPB, CXCL1, CXCL2, CXCL3, CXCL8, CYP26B1, DDX5, DNAJA1, EFNA5, EPHB2, ERRFI1, FBXO32, FOS, HSPA8, IL6, INHBB, LITAF, MBD4, MEF2C, MMP2, MSX2, NFKBIA, NFKBIB, NR3C1, NTRK3, PID1, PIM1, PLCB1, PRKCA, PTGFR, PYCARD, RIPK2, RPSA, SIRT1, SMO, SMOX, SSTR2, TEAD2, TFPI, TGFB1, TNFAIP3, TRIB1, VDR, XBP1, ZC3H12A, ZFP36L1, ZMIZ1]
GO:0032496	response to lipopolysaccharide	3.52909e-08	4.42901e-05	8.21824e-09	1.80801e-07	[4, 5, 7]	Group25	9.44444	34	[ACE, CEBPB, CXCL1, CXCL2, CXCL3, CXCL8, DIO2, DUSP10, EPHB2, FGF10, FOS, IL6, JUND, LITAF, MEF2C, NFKBIA, NFKBIB, NR4A1, PRKCA, PTGFR, PTGS2, PYCARD, RIPK2, RPL13A, RPSA, SLPI, SMAD6, SOD2, TAB2, TGFB1, TNFAIP3, TRIB1, XBP1, ZC3H12A]
GO:0001649	osteoblast differentiation	1.0045e-08	1.27873e-05	1.94617e-10	6.61699e-09	[3, 4]	Group26	11.4286	28	[ATF4, BMP2, CEBPB, COL6A1, DDR2, DDX5, FAM20C, GARS1, GLI2, HNRNPC, ID4, IFITM1, IGF1, IGFBP3, IL6, ITGA11, JUNB, JUND, MEF2C, MRC2, MSX2, PRKCA, PRKD1, RUNX2, SMAD6, SMO, SMOX, TENT5A]
GO:0031214	biomineral tissue development	3.08292e-06	0.00363784	1.94617e-10	6.61699e-09	[4]	Group26	10.8108	20	[ANKH, ATF4, BMP2, CEBPB, COL1A2, DDR2, FAM20C, HEY2, IGF1, LTBP3, MEF2C, MGP, MSX2, PTGS2, ROR2, SNX10, TENT5A, TFAP2A, TGFB1, VDR]
GO:0045667	regulation of osteoblast differentiation	3.60132e-07	0.000442603	1.94617e-10	6.61699e-09	[4, 5]	Group26	13.5338	18	[ATF4, BMP2, CEBPB, DDR2, DDX5, FAM20C, GARS1, IFITM1, IGF1, IL6, JUND, MEF2C, MSX2, PRKCA, PRKD1, RUNX2, SMAD6, TENT5A]
GO:0070167	regulation of biomineral tissue development	1.31789e-05	0.0150767	1.94617e-10	6.61699e-09	[4, 5]	Group26	12.844	14	[ANKH, ATF4, BMP2, CEBPB, DDR2, FAM20C, HEY2, LTBP3, MEF2C, MGP, TENT5A, TFAP2A, TGFB1, VDR]
GO:0045669	positive regulation of osteoblast differentiation	7.4941e-08	9.34514e-05	1.94617e-10	6.61699e-09	[4, 5, 6]	Group26	19.4444	14	[BMP2, CEBPB, DDR2, FAM20C, GARS1, IFITM1, IGF1, IL6, JUND, MEF2C, MSX2, PRKD1, RUNX2, TENT5A]
GO:0050673	epithelial cell proliferation	3.25581e-08	4.0893e-05	2.46705e-09	6.90773e-08	[3]	Group27	8.45361	41	[ANG, BMP2, BMPER, CDKN1C, CDKN2B, CEBPB, DUSP10, ERN1, ERRFI1, F3, FGF10, FGF7, FGFR1, GLI2, HTR2B, HTRA1, IGF1, IGFBP3, IL6, IRS2, JUN, MBD4, MEF2C, NR4A1, PRKCA, PRKD1, PTEN, PTPRK, PURA, RUNX2, SAV1, SCG2, SIRT1, SMO, SMOX, TGFB1, TGFBR3, TNFAIP3, VDR, XBP1, ZFP36L1]
GO:0048732	gland development	8.57409e-06	0.00991165	2.46705e-09	6.90773e-08	[4]	Group27	7.27273	36	[BMP2, CADM1, CDKN1C, CDKN2B, CEBPB, DDR1, EDNRA, FGF10, FGF7, GLI2, ID4, IL6, INHBB, IRS2, JUN, LMO4, MAFB, MBD4, MMP2, MSX2, MYCBP2, NR3C1, NRG1, POLG2, PTEN, SERPINE2, SMO, SMOX, SOD2, SRSF5, TGFB1, TGFBR3, TNFAIP3, TUBB, VDR, XBP1]
GO:0060429	epithelium development	2.32952e-07	0.000288162	2.46705e-09	6.90773e-08	[4]	Group27	5.99222	77	[ARG2, ATF4, BMP2, BMPER, BRD2, BTG1, C1GALT1, CCNO, CD24, CDKN1C, CDKN2B, CEBPB, CTSZ, CYP26B1, DDR1, DUSP10, DZIP1L, EDNRA, EPHA4, ERRFI1, FAM20C, FGF10, FGF7, FGFR1, FZD2, FZD3, GARS1, GLI2, GPC6, HEY2, ID4, IL6, JUN, KDM6B, KLF4, KLF5, LDB2, LIF, LMO4, MAFB, MAFF, MAFG, MBD4, MEF2C, MLLT3, MMP2, MSX2, MYADM, NFATC4, NR3C1, NRG1, PLCB1, PLXNA4, PRKCA, PTEN, RBBP6, RILPL1, ROR2, SAV1, SERPINE2,…
GO:0022612	gland morphogenesis	1.60853e-05	0.0182407	2.46705e-09	6.90773e-08	[4, 5]	Group27	11.3475	16	[CEBPB, DDR1, FGF10, FGF7, GLI2, ID4, IL6, MBD4, MMP2, MSX2, NR3C1, POLG2, TGFB1, TNFAIP3, VDR, XBP1]
GO:0050678	regulation of epithelial cell proliferation	2.23659e-07	0.000276889	2.46705e-09	6.90773e-08	[4, 5]	Group27	8.59951	35	[ANG, BMP2, CDKN1C, CDKN2B, DUSP10, ERRFI1, F3, FGF10, FGF7, FGFR1, GLI2, HTR2B, HTRA1, IGF1, IRS2, JUN, MBD4, MEF2C, NR4A1, PRKCA, PRKD1, PTEN, PTPRK, RUNX2, SAV1, SCG2, SIRT1, SMO, SMOX, TGFB1, TGFBR3, TNFAIP3, VDR, XBP1, ZFP36L1]
GO:0033554	cellular response to stress	4.80087e-10	6.23633e-07	2.17422e-10	7.17493e-09	[3]	Group28	5.77756	120	[AK4, ARG2, ATF3, ATF4, ATP2A3, BAG3, BMP2, C16orf72, CALR, CDKN1A, CDKN2A, CDKN2B, CEBPB, CPEB2, CXCL8, DDR2, DDX3X, DDX5, DERL1, DNAJA1, DNAJB1, DNAJB9, DNAJC3, DUSP1, DUSP10, DYRK3, EDNRA, EGR1, ENDOG, EPHA4, ERN1, ERRFI1, FADS1, FBXO17, FBXO2, FGF10, FICD, FNIP2, FOS, FOSL1, FOXN3, FUS, GABARAPL1, GABARAPL2, GADD45A, GAP43, GPX8, HERPUD1, HNRNPA1, HSP90AA1, HSP90AB1, HSPA5, HSPA8, HSPB8, HSPD…
GO:0080135	regulation of cellular response to stress	3.13192e-06	0.00369254	2.17422e-10	7.17493e-09	[3, 4, 5]	Group28	6.58762	50	[ATF4, BMP2, C16orf72, DDR2, DDX5, DNAJA1, DNAJB1, DNAJB9, DUSP1, DUSP10, DYRK3, ENDOG, EPHA4, ERN1, FGF10, FICD, FUS, GADD45A, HERPUD1, HSPA5, IER3, IER5, IL6, KLF4, MAP3K20, MAP3K5, MCL1, NCOA7, P4HB, PLCB1, PPP1R10, PPP1R15A, PPP1R15B, PTEN, PTGS2, PYCARD, RACK1, RIPK2, SH3RF1, SIRT1, SKIL, SOD2, SPRED1, TERF2IP, TGFBR3, TPD52L1, TPT1, TRAF4, XBP1, ZC3H12A]
GO:0097190	apoptotic signaling pathway	1.02735e-07	0.000127597	2.17422e-10	7.17493e-09	[3, 4, 5]	Group28	7.4883	48	[ATF3, ATF4, ATP2A3, BAG3, CD24, CDKN1A, CEBPB, CYCS, DDX3X, DDX5, DNAJA1, ERN1, FGF10, FGFR1, FNIP2, HERPUD1, IER3, IGF1, IL6, INHBB, MAP3K5, MCL1, NFATC4, NR4A2, P4HB, PLAUR, POLG2, PPP1R15A, PRKCA, PTEN, PTGS2, PYCARD, RACK1, RRM2B, SCG2, SGK3, SH3RF1, SIRT1, SKIL, SLC25A5, SOD2, STX4, TGFB1, TNFAIP3, TPD52L1, TPT1, UNC5B, XBP1]
GO:0097193	intrinsic apoptotic signaling pathway	5.74536e-07	0.000700359	2.17422e-10	7.17493e-09	[4, 5, 6]	Group28	9.23567	29	[ATF4, ATP2A3, CD24, CDKN1A, CEBPB, CYCS, DDX3X, DDX5, DNAJA1, ERN1, FNIP2, HERPUD1, IER3, MAP3K5, MCL1, NFATC4, P4HB, PLAUR, POLG2, PPP1R15A, PTGS2, PYCARD, RACK1, RRM2B, SIRT1, SKIL, SOD2, TPT1, XBP1]
GO:1902531	regulation of intracellular signal transduction	2.50717e-08	3.15402e-05	2.17422e-10	7.17493e-09	[4, 5, 6]	Group28	5.65525	104	[ABL2, AKAP5, ARFGEF3, ARHGAP32, ATF3, BMP2, BMPER, C16orf72, CALR, CAVIN3, CD24, DCN, DDR2, DDX3X, DDX5, DNAJA1, DNMBP, DUSP1, DUSP10, DUSP6, DUSP8, DYRK3, EGR2, ENDOG, EPHA4, EPHB2, EPS8L2, ERN1, ERRFI1, F3, FBLN1, FGF10, FGFR1, GADD45A, GDF15, HERPUD1, HEXIM1, HSP90AA1, HSP90AB1, HTR2B, IGF1, IGFBP3, IL6, JUN, KSR1, LIF, LITAF, LRRC59, LURAP1L, MAP3K20, MAP3K5, MAPRE2, MCL1, MEF2C, MYADM, NFKB…
GO:0034976	response to endoplasmic reticulum stress	1.59408e-08	2.01651e-05	1.76875e-12	7.42873e-11	[4]	Group29	10.9023	29	[ATF3, ATF4, ATP2A3, CALR, CEBPB, CXCL8, DDX3X, DERL1, DNAJB9, DNAJC3, ERN1, FBXO17, FBXO2, FICD, HERPUD1, HSPA5, JUN, MAP3K5, P4HB, PDIA6, PPP1R15A, PPP1R15B, RACK1, RNF121, SERP1, SIRT1, TBL2, UBAC2, XBP1]
GO:0006986	response to unfolded protein	3.28971e-11	4.34242e-08	1.76875e-12	7.42873e-11	[4, 5]	Group29	17.0213	24	[ATF3, ATF4, BAG3, DERL1, DNAJA1, DNAJB1, DNAJB9, DNAJC3, ERN1, FICD, HERPUD1, HSP90AA1, HSP90AB1, HSPA5, HSPA8, HSPB8, HSPD1, HSPH1, PPP1R15A, PPP1R15B, RACK1, SERP1, TBL2, XBP1]
GO:0030968	endoplasmic reticulum unfolded protein response	2.14176e-07	0.000265364	1.76875e-12	7.42873e-11	[3, 4, 5, 6, 7]	Group29	17.9487	14	[ATF3, ATF4, DERL1, DNAJB9, ERN1, FICD, HERPUD1, HSPA5, PPP1R15A, PPP1R15B, RACK1, SERP1, TBL2, XBP1]
GO:0034620	cellular response to unfolded protein	4.49142e-09	5.73555e-06	1.76875e-12	7.42873e-11	[5, 6]	Group29	17.8218	18	[ATF3, ATF4, BAG3, DERL1, DNAJB9, ERN1, FICD, HERPUD1, HSPA5, HSPA8, HSPB8, HSPD1, PPP1R15A, PPP1R15B, RACK1, SERP1, TBL2, XBP1]
GO:1900101	regulation of endoplasmic reticulum unfolded protein response	5.20506e-06	0.00608471	1.76875e-12	7.42873e-11	[4, 5, 6, 7, 8]	Group29	25.8065	8	[DNAJB9, ERN1, FICD, HSPA5, PPP1R15A, PPP1R15B, RACK1, XBP1]
GO:0016538	cyclin-dependent protein serine/threonine kinase regulator activity	6.14898e-06	0.00716357	4.045e-09	1.0517e-07	[6, 7]	Group30	19.2308	10	[CCNI, CCNL1, CCNO, CCNY, CDKN1A, CDKN1C, CDKN2A, CDKN2B, CKS1B, HEXIM1]
GO:1904029	regulation of cyclin-dependent protein kinase activity	1.50354e-05	0.0171103	4.045e-09	1.0517e-07	[4, 5, 6, 7, 8, 9, 10]	Group30	12	15	[CCNI, CCNL1, CCNO, CCNY, CDKN1A, CDKN1C, CDKN2A, CDKN2B, CKS1B, GADD45A, HEXIM1, HSP90AB1, PTEN, SERTAD1, TNFAIP3]
GO:0071900	regulation of protein serine/threonine kinase activity	2.70956e-09	3.48178e-06	4.045e-09	1.0517e-07	[7, 8, 9, 10]	Group30	9.36768	40	[BMP2, CCNI, CCNL1, CCNO, CCNY, CD24, CDKN1A, CDKN1C, CDKN2A, CDKN2B, CKS1B, DDX3X, DNAJA1, DUSP1, DUSP10, EPHA4, ERN1, FGFR1, GADD45A, HEXIM1, HSP90AB1, HTR2B, IRS2, KSR1, MAP3K5, MEF2C, NTRK3, PTEN, PYCARD, ROR2, SERTAD1, SIRT1, SORL1, SPRY2, SPRY4, TGFB1, TNFAIP3, TPD52L1, TRIB1, TRIB2]
GO:0004861	cyclin-dependent protein serine/threonine kinase inhibitor activity	2.452e-05	0.0274379	4.045e-09	1.0517e-07	[5, 6, 7, 8, 9, 10, 11, 12, 13]	Group30	41.6667	5	[CDKN1A, CDKN1C, CDKN2A, CDKN2B, HEXIM1]
GO:0071901	negative regulation of protein serine/threonine kinase activity	3.46383e-07	0.000426051	4.045e-09	1.0517e-07	[8, 9, 10, 11]	Group30	14.2857	17	[BMP2, CDKN1A, CDKN1C, CDKN2A, CDKN2B, DNAJA1, DUSP1, DUSP10, GADD45A, HEXIM1, PTEN, PYCARD, SIRT1, SORL1, SPRY2, SPRY4, TNFAIP3]
GO:0009887	animal organ morphogenesis	2.35266e-10	3.07258e-07	6.48299e-11	2.33388e-09	[3, 4]	Group31	6.96035	79	[ANKH, ATF4, BMP2, CEBPB, CHSY1, COL1A2, CPE, CSRNP1, CTSZ, CYP26B1, DCN, DDR1, DHRS3, EDNRA, EPHB2, ERRFI1, FAM20C, FGF10, FGF7, FGFR1, FGFRL1, FJX1, FOXN3, FZD2, FZD3, GLI2, GPC6, HEY2, HTR2B, HTRA1, ID4, IL6, JUN, LAMC2, LIF, LTBP3, MAFB, MAPRE2, MBD4, MDFI, MEF2C, MGP, MLLT3, MMP2, MSX2, MYCBP2, NACA, NR3C1, NRG1, PBX3, PHLDA2, PIM1, POLG2, PTEN, ROR2, RPL13A, RUNX2, SAV1, SERP1, SLC39A1, SMA…
GO:0030278	regulation of ossification	9.93904e-07	0.00120163	6.48299e-11	2.33388e-09	[3, 4]	Group31	13.2812	17	[ANKH, BMP2, CHSY1, DDR2, DHRS3, EGR2, FAM20C, LTBP3, MEF2C, MGP, RUNX2, SMAD6, TENT5A, TFAP2A, TGFB1, TOB2, VDR]
GO:0030282	bone mineralization	1.23932e-06	0.0014909	6.48299e-11	2.33388e-09	[3, 5]	Group31	13.0769	17	[ANKH, ATF4, BMP2, COL1A2, DDR2, FAM20C, IGF1, LTBP3, MEF2C, MGP, PTGS2, ROR2, SNX10, TENT5A, TFAP2A, TGFB1, VDR]
GO:0031214	biomineral tissue development	3.08292e-06	0.00363784	6.48299e-11	2.33388e-09	[4]	Group31	10.8108	20	[ANKH, ATF4, BMP2, CEBPB, COL1A2, DDR2, FAM20C, HEY2, IGF1, LTBP3, MEF2C, MGP, MSX2, PTGS2, ROR2, SNX10, TENT5A, TFAP2A, TGFB1, VDR]
GO:0001501	skeletal system development	2.07728e-06	0.00248027	6.48299e-11	2.33388e-09	[4, 5]	Group31	7.25389	42	[ANKH, BGN, BMP2, BNC2, CDKN1C, CHSY1, COL1A2, CSRNP1, CYP26B1, DDR2, DHRS3, EDNRA, FAM20C, FGFR1, FGFRL1, FOXN3, GARS1, GLI2, IGF1, LTBP3, MBD4, MDFI, MEF2C, MGP, MMP2, MSX2, NPR3, RUNX1, RUNX2, SERP1, SLC39A1, SLC39A14, SNX10, SOX6, TFAP2A, TGFB1, TGFBI, THBS3, TIPARP, TNFRSF11B, VDR, XYLT1]
GO:0060537	muscle tissue development	3.05977e-07	0.000377576	4.64042e-17	2.27381e-15	[4]	Group32	8.35267	36	[ADAMTS9, AKIRIN1, ATF3, BMP2, CALR, CYP26B1, DDX5, EDNRA, EGR1, EGR2, EMD, FOS, GARS1, HEY2, IGF1, KDM6B, KLF5, MAFF, MBD4, MEF2C, MSX2, NACA, NR4A1, NRG1, PIM1, PTEN, RBFOX1, RCAN1, RUNX1, SAV1, SMO, SMOX, SOX6, TGFB1, TGFBR3, TIPARP]
GO:0072359	circulatory system development	5.17703e-16	7.15466e-13	4.64042e-17	2.27381e-15	[4, 5]	Group32	7.95645	95	[ACE, ADAMTS9, ADIPOR2, ANG, BMP2, BMPER, BTG1, C1GALT1, CALR, CDKN1A, COL1A2, CPE, CXCL8, DCN, DHRS3, DUSP6, EDNRA, EGR1, EGR2, ENPP2, EPHB2, ERRFI1, F3, FGF10, FGFRL1, FOSL1, FZD2, GADD45A, GARS1, GLI2, HEXIM1, HEY2, HTR2B, IGF1, IL6, JMJD6, JUN, JUNB, KDM6B, KLF4, KLF5, LIF, LMO4, MBD4, MEF2C, MMP2, MSX2, MYCBP2, NACA, NFATC2, NFATC4, NR4A1, NRG1, NTRK3, PDE3B, PDLIM3, PIM1, PKM, PLXNA4, PRKCA…
GO:0007507	heart development	1.16028e-08	1.47471e-05	4.64042e-17	2.27381e-15	[4, 5, 6]	Group32	7.84929	50	[ACE, ADAMTS9, BMP2, CALR, CDKN1A, CPE, DHRS3, DUSP6, EDNRA, FGFRL1, FZD2, GARS1, GLI2, HEXIM1, HEY2, HTR2B, IGF1, JMJD6, JUN, KDM6B, LMO4, MBD4, MEF2C, MMP2, MSX2, MYCBP2, NACA, NFATC4, NRG1, NTRK3, PDLIM3, PIM1, PLXNA4, PTEN, RPS6KA2, RUNX1, SAV1, SMAD6, SMO, SMOX, SOD2, SOX17, SOX6, SPRED1, TAB2, TEAD2, TGFB1, TGFBR3, ZFP36L1, ZMIZ1]
GO:0003205	cardiac chamber development	8.32841e-06	0.0096443	4.64042e-17	2.27381e-15	[3, 5, 6, 7]	Group32	10.4972	19	[BMP2, CPE, DHRS3, EDNRA, FGFRL1, FZD2, HEY2, LMO4, MBD4, MEF2C, MSX2, NACA, NRG1, SAV1, SMAD6, SMO, SMOX, TGFB1, TGFBR3]
GO:0003007	heart morphogenesis	1.58208e-05	0.0179567	4.64042e-17	2.27381e-15	[4, 5, 6, 7]	Group32	8.66426	24	[BMP2, CPE, DHRS3, EDNRA, FGFRL1, FZD2, HEY2, HTR2B, JUN, MBD4, MEF2C, MSX2, NACA, NRG1, PIM1, SAV1, SMAD6, SMO, SMOX, SOX17, TEAD2, TGFB1, TGFBR3, ZMIZ1]
GO:0003206	cardiac chamber morphogenesis	2.10969e-06	0.00251686	4.64042e-17	2.27381e-15	[3, 4, 5, 6, 7, 8]	Group32	12.5926	17	[BMP2, CPE, DHRS3, EDNRA, FGFRL1, FZD2, HEY2, MBD4, MEF2C, MSX2, NRG1, SAV1, SMAD6, SMO, SMOX, TGFB1, TGFBR3]
GO:0035265	organ growth	2.60501e-06	0.00308433	1.40659e-11	5.4857e-10	[2, 3]	Group33	10.929	20	[BNC2, DDR2, DUSP6, FGF10, FGF7, GARS1, HEY2, IGF1, MEF2C, MSX2, PIM1, PTEN, RUNX1, SAV1, SERP1, SMO, SMOX, SPRY2, TGFBR3, THBS3]
GO:0033002	muscle cell proliferation	2.13949e-09	2.75566e-06	1.40659e-11	5.4857e-10	[3]	Group33	12.6168	27	[AKIRIN1, ANG, BMP2, CDKN1A, DDR2, ERN1, FOS, GARS1, HEY2, IGF1, IGFBP3, IL6, JUN, MAP3K5, MEF2C, MMP2, NPR3, PIM1, PTEN, PTGS2, RUNX1, SAV1, SOD2, TGFB1, TGFBR3, TNFAIP3, TRIB1]
GO:0014855	striated muscle cell proliferation	2.78512e-05	0.0310541	1.40659e-11	5.4857e-10	[4]	Group33	14.8649	11	[AKIRIN1, FOS, GARS1, HEY2, IL6, MEF2C, PIM1, PTEN, RUNX1, SAV1, TGFBR3]
GO:0060485	mesenchyme development	7.28168e-06	0.00846131	1.40659e-11	5.4857e-10	[4]	Group33	8.46395	27	[BMP2, BNC2, DDX5, EDNRA, EPHA4, FGF10, FGFR1, HEY2, HTR2B, IGF1, IL6, LDLRAD4, MEF2C, MSX2, NRG1, PTEN, SEMA3B, SEMA4A, SMO, SMOX, SPRED1, SPRY2, TEAD2, TGFB1, TGFBR3, VASN, ZFP36L1]
GO:0060537	muscle tissue development	3.05977e-07	0.000377576	1.40659e-11	5.4857e-10	[4]	Group33	8.35267	36	[ADAMTS9, AKIRIN1, ATF3, BMP2, CALR, CYP26B1, DDX5, EDNRA, EGR1, EGR2, EMD, FOS, GARS1, HEY2, IGF1, KDM6B, KLF5, MAFF, MBD4, MEF2C, MSX2, NACA, NR4A1, NRG1, PIM1, PTEN, RBFOX1, RCAN1, RUNX1, SAV1, SMO, SMOX, SOX6, TGFB1, TGFBR3, TIPARP]
GO:0048762	mesenchymal cell differentiation	3.63077e-06	0.00426979	1.40659e-11	5.4857e-10	[4, 5]	Group33	9.44882	24	[BMP2, DDX5, EDNRA, EPHA4, FGF10, FGFR1, HEY2, HTR2B, IGF1, IL6, LDLRAD4, MEF2C, MSX2, NRG1, PTEN, SEMA3B, SEMA4A, SMO, SMOX, SPRED1, SPRY2, TGFB1, TGFBR3, VASN]
GO:0000165	MAPK cascade	2.41558e-06	0.00286488	1.70413e-07	3.06744e-06	[4, 5, 6]	Group34	6.4133	54	[ATF3, BMP2, BMPER, CAVIN3, CD24, DDR2, DNAJA1, DUSP1, DUSP10, DUSP6, DUSP8, EPHA4, EPHB2, ERN1, ERRFI1, F3, FBLN1, FGF10, FGFR1, GADD45A, GARS1, GDF15, HTR2B, IGF1, IGFBP3, IL6, JUN, KSR1, LIF, MAP3K20, MAP3K5, MEF2C, NRG1, NTRK3, PLCB1, PRKCA, PTEN, PYCARD, RIPK2, ROR2, SCG2, SH3RF1, SORL1, SPRED1, SPRY2, SPRY4, TGFB1, TGFBR3, TPD52L1, TRAF4, TRIB1, TRIB2, ZC3H12A, ZFP36L1]
GO:1902533	positive regulation of intracellular signal transduction	4.90399e-06	0.00574257	1.70413e-07	3.06744e-06	[4, 5, 6, 7]	Group34	5.92662	63	[AKAP5, BMP2, BMPER, CALR, CAVIN3, CD24, DCN, DDR2, DDX3X, DDX5, EPHA4, ERN1, F3, FGF10, FGFR1, GADD45A, GDF15, HEXIM1, HSP90AA1, HSP90AB1, HTR2B, IGF1, IGFBP3, IL6, JUN, KSR1, LIF, LITAF, LRRC59, LURAP1L, MAP3K20, MAP3K5, MAPRE2, MCL1, MEF2C, NRG1, NTRK3, PLCB1, PRAG1, PRKCA, PRKD1, PTEN, PYCARD, RACK1, RIPK2, ROR2, RPL17, RPL23, RPS20, SEC13, SH3RF1, SIRT1, SKIL, SPRED1, SPRY2, TAB2, TERF2IP, T…
GO:0043408	regulation of MAPK cascade	8.9283e-06	0.0102943	1.70413e-07	3.06744e-06	[5, 6, 7]	Group34	6.50069	47	[ATF3, BMP2, BMPER, CAVIN3, CD24, DDR2, DNAJA1, DUSP1, DUSP10, DUSP6, DUSP8, EPHA4, EPHB2, ERN1, ERRFI1, FBLN1, FGF10, FGFR1, GADD45A, GDF15, HTR2B, IGF1, IGFBP3, IL6, JUN, KSR1, LIF, MAP3K5, MEF2C, NRG1, NTRK3, PLCB1, PRKCA, PTEN, PYCARD, RIPK2, ROR2, SH3RF1, SORL1, SPRED1, SPRY2, SPRY4, TGFB1, TGFBR3, TPD52L1, TRAF4, ZC3H12A]
GO:0070371	ERK1 and ERK2 cascade	2.22072e-06	0.00264043	1.70413e-07	3.06744e-06	[5, 6, 7]	Group34	8.47458	30	[ATF3, BMP2, BMPER, CAVIN3, DDR2, DUSP10, DUSP6, EPHA4, EPHB2, ERRFI1, F3, FBLN1, FGF10, HTR2B, IGF1, JUN, LIF, NRG1, NTRK3, PRKCA, PTEN, PYCARD, RIPK2, ROR2, SPRED1, SPRY2, SPRY4, TGFB1, TGFBR3, ZFP36L1]
GO:0070372	regulation of ERK1 and ERK2 cascade	3.31761e-06	0.00390814	1.70413e-07	3.06744e-06	[6, 7, 8]	Group34	8.64198	28	[ATF3, BMP2, BMPER, CAVIN3, DDR2, DUSP10, DUSP6, EPHA4, EPHB2, ERRFI1, FBLN1, FGF10, HTR2B, IGF1, JUN, LIF, NRG1, NTRK3, PRKCA, PTEN, PYCARD, RIPK2, ROR2, SPRED1, SPRY2, SPRY4, TGFB1, TGFBR3]
GO:0070373	negative regulation of ERK1 and ERK2 cascade	5.54413e-06	0.00646446	1.70413e-07	3.06744e-06	[6, 7, 8, 9]	Group34	16	12	[ATF3, DUSP10, DUSP6, EPHA4, EPHB2, ERRFI1, FBLN1, LIF, PTEN, SPRED1, SPRY2, SPRY4]
GO:0009653	anatomical structure morphogenesis	4.26505e-14	5.8218e-11	1.7103e-14	8.03843e-13	[2, 3]	Group35	5.76657	167	[ACE, ADAMTS9, ADIPOR2, ANG, ANKH, ARHGAP32, ATF4, BMP2, BMPER, BOC, BRD2, BTG1, C1GALT1, CALR, CDKN1C, CEBPB, CHSY1, COL1A2, COL6A1, CPE, CSRNP1, CTSZ, CXCL8, CYP26B1, DCN, DDR1, DHRS3, DNMBP, DUSP1, EDNRA, EFNA5, EGR2, ENPP2, EPHA4, EPHB2, ERRFI1, F3, FAM20C, FBLN1, FGF10, FGF7, FGFR1, FGFRL1, FJX1, FOXN3, FSTL4, FZD2, FZD3, GADD45A, GAP43, GARS1, GDF15, GLI2, GPC6, HEY2, HSP90AA1, HSP90AB1, HS…
GO:0009888	tissue development	2.35053e-12	3.14501e-09	1.7103e-14	8.03843e-13	[3]	Group35	6.10105	128	[ADAMTS9, AKIRIN1, ANKH, ARG2, ATF3, ATF4, BGN, BMP2, BMPER, BNC2, BRD2, BTG1, C1GALT1, CALR, CCNO, CD24, CDKN1C, CDKN2B, CEBPB, CHSY1, COL1A2, COL6A1, CTSZ, CYP26B1, DDR1, DDR2, DDX5, DUSP1, DUSP10, DZIP1L, EDNRA, EGR1, EGR2, EMD, EMP1, EPHA4, ERRFI1, FAM20C, FGF10, FGF7, FGFR1, FOS, FZD2, FZD3, GARS1, GLI2, GPC6, HEY2, HTR2B, ID4, IGF1, IL6, JUN, JUNB, KDM6B, KLF4, KLF5, LAMC2, LDB2, LDLRAD4, L…
GO:0048513	animal organ development	4.74099e-13	6.41456e-10	1.7103e-14	8.03843e-13	[3]	Group35	5.46899	179	[AATK, ABCB6, ACE, ADAMTS9, AKIRIN1, ANG, ANKH, ARG2, ARHGAP32, ATF3, ATF4, ATIC, BAG3, BGN, BMP2, BMPER, BNC2, C1GALT1, CADM1, CALR, CD24, CDKN1A, CDKN1C, CDKN2B, CEBPB, CHSY1, COL1A2, CPE, CSRNP1, CTSZ, CXCL8, CYP26B1, DCN, DDR1, DDR2, DDX5, DHRS3, DNAJB1, DUSP6, EDNRA, EGR1, EGR2, EMD, EPHA4, EPHB2, ERRFI1, FAM20C, FGF10, FGF7, FGFR1, FGFRL1, FJX1, FOS, FOSL1, FOXN3, FZD2, FZD3, GARS1, GLI2, G…
GO:0009887	animal organ morphogenesis	2.35266e-10	3.07258e-07	1.7103e-14	8.03843e-13	[3, 4]	Group35	6.96035	79	[ANKH, ATF4, BMP2, CEBPB, CHSY1, COL1A2, CPE, CSRNP1, CTSZ, CYP26B1, DCN, DDR1, DHRS3, EDNRA, EPHB2, ERRFI1, FAM20C, FGF10, FGF7, FGFR1, FGFRL1, FJX1, FOXN3, FZD2, FZD3, GLI2, GPC6, HEY2, HTR2B, HTRA1, ID4, IL6, JUN, LAMC2, LIF, LTBP3, MAFB, MAPRE2, MBD4, MDFI, MEF2C, MGP, MLLT3, MMP2, MSX2, MYCBP2, NACA, NR3C1, NRG1, PBX3, PHLDA2, PIM1, POLG2, PTEN, ROR2, RPL13A, RUNX2, SAV1, SERP1, SLC39A1, SMA…
GO:0060429	epithelium development	2.32952e-07	0.000288162	1.7103e-14	8.03843e-13	[4]	Group35	5.99222	77	[ARG2, ATF4, BMP2, BMPER, BRD2, BTG1, C1GALT1, CCNO, CD24, CDKN1C, CDKN2B, CEBPB, CTSZ, CYP26B1, DDR1, DUSP10, DZIP1L, EDNRA, EPHA4, ERRFI1, FAM20C, FGF10, FGF7, FGFR1, FZD2, FZD3, GARS1, GLI2, GPC6, HEY2, ID4, IL6, JUN, KDM6B, KLF4, KLF5, LDB2, LIF, LMO4, MAFB, MAFF, MAFG, MBD4, MEF2C, MLLT3, MMP2, MSX2, MYADM, NFATC4, NR3C1, NRG1, PLCB1, PLXNA4, PRKCA, PTEN, RBBP6, RILPL1, ROR2, SAV1, SERPINE2,…
GO:0001501	skeletal system development	2.07728e-06	0.00248027	1.7103e-14	8.03843e-13	[4, 5]	Group35	7.25389	42	[ANKH, BGN, BMP2, BNC2, CDKN1C, CHSY1, COL1A2, CSRNP1, CYP26B1, DDR2, DHRS3, EDNRA, FAM20C, FGFR1, FGFRL1, FOXN3, GARS1, GLI2, IGF1, LTBP3, MBD4, MDFI, MEF2C, MGP, MMP2, MSX2, NPR3, RUNX1, RUNX2, SERP1, SLC39A1, SLC39A14, SNX10, SOX6, TFAP2A, TGFB1, TGFBI, THBS3, TIPARP, TNFRSF11B, VDR, XYLT1]
GO:0003007	heart morphogenesis	1.58208e-05	0.0179567	1.7103e-14	8.03843e-13	[4, 5, 6, 7]	Group35	8.66426	24	[BMP2, CPE, DHRS3, EDNRA, FGFRL1, FZD2, HEY2, HTR2B, JUN, MBD4, MEF2C, MSX2, NACA, NRG1, PIM1, SAV1, SMAD6, SMO, SMOX, SOX17, TEAD2, TGFB1, TGFBR3, ZMIZ1]
GO:0009893	positive regulation of metabolic process	8.1035e-13	1.09235e-09	9.65539e-14	4.44148e-12	[2, 3, 4]	Group36	5.13892	209	[ABHD5, ACE, ADIPOR2, AKIRIN1, ANG, ARG2, ARIH1, ATF3, ATF4, ATP2A3, BAG3, BEX2, BMP2, CADM1, CALR, CCNY, CD24, CDKN1A, CDKN1C, CDKN2A, CEBPB, CHD3, CKS1B, CSRNP1, CXCL8, CYCS, CYP26B1, DCN, DDR1, DDR2, DDX3X, DERL1, DIO2, DNAJB9, DNAJC3, EEF2, EFNA5, EGR1, EGR2, EIF3E, ELL2, ENDOG, ENPP2, EPHA4, EPHB2, ERN1, F3, FBLN1, FBXO33, FGF10, FGF7, FGFR1, FNIP2, FOS, FOSB, FOSL1, FUS, FZD2, GADD45A, GARS…
GO:0051240	positive regulation of multicellular organismal process	1.23975e-06	0.00149018	9.65539e-14	4.44148e-12	[2, 3, 4]	Group36	5.4803	89	[ACE, ADIPOR2, ARHGAP32, ATF4, BMP2, BMPER, BTG1, CADM1, CEBPB, CXCL8, DDX3X, DIO2, DUSP10, EFNA5, EGR1, EGR2, EPHA4, EPHB2, F3, FAM20C, FGF10, FOS, FZD3, GARS1, GLI2, HEY2, HLA-F, HSP90AA1, HSPD1, HTR2B, ID4, IGF1, IL6, INHBB, IRF1, KDM6B, KLF4, LIF, LTBP3, LUM, MBD4, MEF2C, MSX2, NAP1L1, NEDD9, NFATC4, NFKBIZ, NMB, NRG1, PER2, PIM1, PKM, PLCB1, PLXNA4, PRKCA, PRKD1, PTGS2, PYCARD, RACK1, RIPK2,…
GO:0009891	positive regulation of biosynthetic process	2.84079e-10	3.70439e-07	9.65539e-14	4.44148e-12	[3, 4, 5]	Group36	5.70394	126	[AKIRIN1, ATF3, ATF4, BEX2, BMP2, CDKN1C, CDKN2A, CEBPB, CHD3, CSRNP1, CXCL8, DCN, DDR2, DDX3X, DNAJC3, EEF2, EGR1, EGR2, EIF3E, ELL2, F3, FGF10, FGF7, FOS, FOSB, FOSL1, FUS, FZD2, GARS1, GLI2, HEY2, HNRNPA1, HSP90AA1, HSP90AB1, HSPA5, HSPH1, HTR2B, ID4, IER2, IER5, IGF1, IL6, IRF1, IRS2, JMJD6, JUN, JUNB, JUND, KDM6B, KLF4, KLF5, LDB2, LIF, LITAF, LMO4, LUM, MAFB, MAFF, MAFG, MAP3K5, MBD4, MEF2C…
GO:0010604	positive regulation of macromolecule metabolic process	1.08124e-12	1.45427e-09	9.65539e-14	4.44148e-12	[3, 4, 5]	Group36	5.23644	196	[ACE, AKIRIN1, ANG, ARIH1, ATF3, ATF4, ATP2A3, BEX2, BMP2, CADM1, CALR, CCNY, CD24, CDKN1A, CDKN1C, CDKN2A, CEBPB, CHD3, CKS1B, CSRNP1, CXCL8, CYCS, CYP26B1, DCN, DDR2, DDX3X, DERL1, DNAJB9, DNAJC3, EEF2, EFNA5, EGR1, EGR2, EIF3E, ELL2, ENDOG, ENPP2, EPHA4, EPHB2, ERN1, F3, FBLN1, FBXO33, FGF10, FGF7, FGFR1, FNIP2, FOS, FOSB, FOSL1, FUS, FZD2, GARS1, GDF15, GLI2, GPRC5A, GPRC5C, HERPUD1, HEY2, HL…
GO:0010557	positive regulation of macromolecule biosynthetic process	3.66321e-10	4.76583e-07	9.65539e-14	4.44148e-12	[4, 5, 6]	Group36	5.81623	119	[AKIRIN1, ATF3, ATF4, BEX2, BMP2, CDKN1C, CDKN2A, CEBPB, CHD3, CSRNP1, DCN, DDX3X, DNAJC3, EEF2, EGR1, EGR2, EIF3E, ELL2, F3, FGF10, FGF7, FOS, FOSB, FOSL1, FUS, FZD2, GARS1, GLI2, HEY2, HNRNPA1, HSP90AA1, HSP90AB1, HSPA5, HSPH1, ID4, IER2, IER5, IGF1, IL6, IRF1, IRS2, JMJD6, JUN, JUNB, JUND, KDM6B, KLF4, KLF5, LDB2, LIF, LITAF, LMO4, LUM, MAFB, MAFF, MAFG, MAP3K5, MBD4, MEF2C, MELTF, MLLT3, NACA…
GO:0010628	positive regulation of gene expression	3.83793e-09	4.91638e-06	9.65539e-14	4.44148e-12	[4, 5, 6]	Group36	6.49351	80	[ATF3, ATF4, BMP2, CADM1, CALR, CDKN2A, CEBPB, CXCL8, CYP26B1, DDX3X, DNAJB9, DNAJC3, EEF2, EGR1, EIF3E, EPHB2, ERN1, F3, FGF10, FGF7, FUS, GARS1, HLA-F, HNRNPC, HSP90AA1, HSPA8, HSPD1, HTR2B, ID4, IGF1, IL6, IRF1, KLF4, LIF, LUM, MAFG, MBD4, MEF2C, MELTF, NFATC2, NFATC4, NFIL3, NGRN, NMB, NTRK3, PID1, PKM, PLCB1, PPP1R15A, PTGFR, PTGS2, PYCARD, RIPK2, RPL17, RPL23, RPL5, RPS4X, RPS6KA2, RPS9, RP…
GO:0031328	positive regulation of cellular biosynthetic process	1.554e-09	2.00622e-06	9.65539e-14	4.44148e-12	[4, 5, 6]	Group36	5.6299	122	[AKIRIN1, ATF3, ATF4, BEX2, BMP2, CDKN1C, CDKN2A, CEBPB, CHD3, CSRNP1, CXCL8, DCN, DDX3X, DNAJC3, EEF2, EGR1, EGR2, EIF3E, ELL2, F3, FGF10, FGF7, FOS, FOSB, FOSL1, FUS, FZD2, GARS1, GLI2, HEY2, HNRNPA1, HSP90AA1, HSP90AB1, HSPA5, HTR2B, ID4, IER2, IER5, IGF1, IL6, IRF1, IRS2, JMJD6, JUN, JUNB, JUND, KDM6B, KLF4, KLF5, LDB2, LIF, LITAF, LMO4, LUM, MAFB, MAFF, MAFG, MAP3K5, MBD4, MEF2C, MELTF, MLLT…
GO:0035265	organ growth	2.60501e-06	0.00308433	8.62321e-11	3.01812e-09	[2, 3]	Group37	10.929	20	[BNC2, DDR2, DUSP6, FGF10, FGF7, GARS1, HEY2, IGF1, MEF2C, MSX2, PIM1, PTEN, RUNX1, SAV1, SERP1, SMO, SMOX, SPRY2, TGFBR3, THBS3]
GO:0033002	muscle cell proliferation	2.13949e-09	2.75566e-06	8.62321e-11	3.01812e-09	[3]	Group37	12.6168	27	[AKIRIN1, ANG, BMP2, CDKN1A, DDR2, ERN1, FOS, GARS1, HEY2, IGF1, IGFBP3, IL6, JUN, MAP3K5, MEF2C, MMP2, NPR3, PIM1, PTEN, PTGS2, RUNX1, SAV1, SOD2, TGFB1, TGFBR3, TNFAIP3, TRIB1]
GO:0014855	striated muscle cell proliferation	2.78512e-05	0.0310541	8.62321e-11	3.01812e-09	[4]	Group37	14.8649	11	[AKIRIN1, FOS, GARS1, HEY2, IL6, MEF2C, PIM1, PTEN, RUNX1, SAV1, TGFBR3]
GO:0048659	smooth muscle cell proliferation	6.65641e-07	0.000810751	8.62321e-11	3.01812e-09	[4]	Group37	12.4183	19	[ANG, BMP2, CDKN1A, DDR2, ERN1, IGF1, IGFBP3, IL6, JUN, MAP3K5, MEF2C, MMP2, NPR3, PTEN, PTGS2, SOD2, TGFB1, TNFAIP3, TRIB1]
GO:0048660	regulation of smooth muscle cell proliferation	4.39991e-07	0.000538989	8.62321e-11	3.01812e-09	[4, 5]	Group37	12.7517	19	[ANG, BMP2, CDKN1A, DDR2, ERN1, IGF1, IGFBP3, IL6, JUN, MAP3K5, MEF2C, MMP2, NPR3, PTEN, PTGS2, SOD2, TGFB1, TNFAIP3, TRIB1]
GO:0048662	negative regulation of smooth muscle cell proliferation	1.98657e-05	0.0223887	8.62321e-11	3.01812e-09	[4, 5, 6]	Group37	16.9492	10	[ANG, BMP2, CDKN1A, IGFBP3, MEF2C, NPR3, PTEN, SOD2, TNFAIP3, TRIB1]
GO:1904705	regulation of vascular associated smooth muscle cell proliferation	4.13385e-05	0.045803	8.62321e-11	3.01812e-09	[5, 6]	Group37	15.625	10	[CDKN1A, DDR2, ERN1, IGF1, JUN, MAP3K5, MEF2C, MMP2, PTEN, SOD2]
GO:0043170	macromolecule metabolic process	2.01062e-09	2.59169e-06	4.87698e-11	1.80448e-09	[3]	Group38	4.03268	385	[AATK, ABHD5, ABL2, ACE, ADAMTS19, ADAMTS9, AKIRIN1, ANG, ANKH, ARG2, ARIH1, ATF3, ATF4, ATP1B1, ATP2A3, BACE2, BAG3, BEX2, BGN, BMP2, BMPER, BNC2, BRD2, BTG1, C1GALT1, CADM1, CALR, CAPN6, CAVIN3, CCNI, CCNL1, CCNO, CCNY, CD24, CDKN1A, CDKN1C, CDKN2A, CDKN2B, CEBPB, CFI, CHD3, CHMP1B, CHPF, CHST6, CHSY1, CKS1B, CNPY2, CPE, CPEB2, CSGALNACT1, CSRNP1, CTSZ, CXCL8, CYCS, CYP26B1, DCN, DDOST, DDR1, D…
GO:1901564	organonitrogen compound metabolic process	6.5907e-17	9.12153e-14	4.87698e-11	1.80448e-09	[3]	Group38	4.74777	320	[AATK, ABCB6, ABHD5, ABL2, ACE, ADAMTS19, ADAMTS9, ADSS1, AK1, AK4, ALDH1L2, AMD1, ANG, ARG2, ARIH1, ATF4, ATIC, ATP1B1, ATP2A3, BACE2, BAG3, BCAT1, BGN, BLVRA, BLVRB, BMP2, BMPER, BRD2, BTG1, C1GALT1, CADM1, CALR, CAPN6, CCNI, CCNL1, CCNO, CCNY, CD24, CDKN1A, CDKN1C, CDKN2A, CDKN2B, CDS1, CFI, CHD3, CHMP1B, CHPF, CHST6, CHSY1, CKS1B, CPE, CPEB2, CSGALNACT1, CTSZ, CYCS, DCN, DDOST, DDR1, DDR2, DD…
GO:0019538	protein metabolic process	6.2664e-16	8.6539e-13	4.87698e-11	1.80448e-09	[3, 4]	Group38	4.92646	278	[AATK, ABHD5, ABL2, ACE, ADAMTS19, ADAMTS9, ANG, ARIH1, ATF4, ATP2A3, BACE2, BAG3, BGN, BMP2, BMPER, BRD2, BTG1, C1GALT1, CADM1, CALR, CAPN6, CCNI, CCNL1, CCNO, CCNY, CD24, CDKN1A, CDKN1C, CDKN2A, CDKN2B, CFI, CHD3, CHMP1B, CHPF, CHSY1, CKS1B, CPE, CPEB2, CSGALNACT1, CTSZ, CYCS, DCN, DDOST, DDR1, DDR2, DDX3X, DERL1, DIO2, DNAJA1, DNAJB9, DNAJC3, DPP7, DSE, DUSP1, DUSP10, DUSP6, DUSP8, DYRK3, EDNR…
GO:0044260	cellular macromolecule metabolic process	9.25635e-07	0.00112094	4.87698e-11	1.80448e-09	[3, 4]	Group38	4.70939	158	[ANG, ARIH1, ATF4, BACE2, BGN, BMP2, BTG1, C1GALT1, CALR, CDKN1A, CDKN2A, CHMP1B, CHPF, CHSY1, CPEB2, CSGALNACT1, DCN, DDOST, DDX3X, DDX5, DERL1, DIO2, DNAJB9, DNAJC3, DSE, EEF1A1, EEF1B2, EEF1G, EEF2, EIF3E, EIF3L, EIF4A1, EIF4A2, ENDOG, ERN1, FBXO17, FBXO2, FBXO33, FGF10, FOS, FUS, GABARAPL1, GADD45A, GALNT1, GARS1, GDF15, GLI2, GLT8D2, GXYLT2, HERPUD1, HNRNPA1, HNRNPC, HSP90AA1, HSP90AB1, HSPA…
GO:0051171	regulation of nitrogen compound metabolic process	1.71138e-12	2.29838e-09	4.87698e-11	1.80448e-09	[3, 4]	Group38	4.6535	278	[ACE, AK4, AKIRIN1, ANG, ARIH1, ATF3, ATF4, ATP2A3, BACE2, BAG3, BEX2, BMP2, BMPER, BNC2, BRD2, BTG1, CADM1, CALR, CCNI, CCNL1, CCNO, CCNY, CD24, CDKN1A, CDKN1C, CDKN2A, CDKN2B, CEBPB, CHD3, CKS1B, CPEB2, CSRNP1, CTSZ, CYCS, DCN, DDR2, DDX3X, DDX5, DERL1, DIO2, DNAJA1, DNAJB1, DNAJC3, DUSP1, DUSP10, DUSP6, EEF1A1, EEF1B2, EEF1G, EEF2, EFNA5, EGR1, EGR2, EIF3E, EIF3L, EIF4A1, EIF4A2, ELL2, ENDOG, …
GO:0043412	macromolecule modification	1.94925e-05	0.0220071	4.87698e-11	1.80448e-09	[4]	Group38	4.3801	177	[AATK, ABL2, ACE, ANG, ARIH1, BGN, BMP2, BMPER, BRD2, BTG1, C1GALT1, CADM1, CCNI, CCNL1, CCNO, CCNY, CD24, CDKN1A, CDKN1C, CDKN2A, CDKN2B, CHD3, CKS1B, CPE, DCN, DDOST, DDR1, DDR2, DDX3X, DERL1, DNAJA1, DNAJC3, DUSP1, DUSP10, DUSP6, DUSP8, DYRK3, EDNRA, EFNA5, EGR1, EGR2, ENPP2, EPHA4, EPHB2, ERN1, ERRFI1, FAM20C, FBLN1, FBXO17, FBXO2, FBXO32, FBXO33, FGF10, FGF7, FGFR1, FGFRL1, FICD, FNIP2, FOS,…
GO:0036211	protein modification process	2.35714e-06	0.00279793	4.87698e-11	1.80448e-09	[4, 5]	Group38	4.53711	173	[AATK, ABL2, ACE, ANG, ARIH1, BGN, BMP2, BMPER, BRD2, BTG1, C1GALT1, CADM1, CCNI, CCNL1, CCNO, CCNY, CD24, CDKN1A, CDKN1C, CDKN2A, CDKN2B, CHD3, CKS1B, CPE, DCN, DDOST, DDR1, DDR2, DDX3X, DERL1, DNAJA1, DNAJC3, DUSP1, DUSP10, DUSP6, DUSP8, DYRK3, EDNRA, EFNA5, EGR1, EGR2, ENPP2, EPHA4, EPHB2, ERN1, ERRFI1, FAM20C, FBLN1, FBXO17, FBXO2, FBXO32, FBXO33, FGF10, FGF7, FGFR1, FGFRL1, FICD, FNIP2, GADD…
GO:0051246	regulation of protein metabolic process	8.07803e-17	1.11719e-13	4.87698e-11	1.80448e-09	[4, 5]	Group38	6.12468	168	[ACE, ANG, ARIH1, ATF4, ATP2A3, BACE2, BMP2, BMPER, CADM1, CALR, CCNI, CCNL1, CCNO, CCNY, CD24, CDKN1A, CDKN1C, CDKN2A, CDKN2B, CKS1B, CPEB2, CTSZ, CYCS, DDR2, DDX3X, DERL1, DIO2, DNAJA1, DNAJC3, DUSP1, DUSP10, DUSP6, EEF1A1, EEF1B2, EEF1G, EEF2, EFNA5, EGR1, EIF3E, EIF3L, EIF4A1, EIF4A2, ENPP2, EPHA4, EPHB2, ERN1, ERRFI1, F3, FBLN1, FBXO2, FBXO33, FGF10, FGF7, FGFR1, FNIP2, GABARAPL2, GADD45A, G…
GO:0030278	regulation of ossification	9.93904e-07	0.00120163	9.63893e-10	2.98807e-08	[3, 4]	Group39	13.2812	17	[ANKH, BMP2, CHSY1, DDR2, DHRS3, EGR2, FAM20C, LTBP3, MEF2C, MGP, RUNX2, SMAD6, TENT5A, TFAP2A, TGFB1, TOB2, VDR]
GO:0030282	bone mineralization	1.23932e-06	0.0014909	9.63893e-10	2.98807e-08	[3, 5]	Group39	13.0769	17	[ANKH, ATF4, BMP2, COL1A2, DDR2, FAM20C, IGF1, LTBP3, MEF2C, MGP, PTGS2, ROR2, SNX10, TENT5A, TFAP2A, TGFB1, VDR]
GO:0031214	biomineral tissue development	3.08292e-06	0.00363784	9.63893e-10	2.98807e-08	[4]	Group39	10.8108	20	[ANKH, ATF4, BMP2, CEBPB, COL1A2, DDR2, FAM20C, HEY2, IGF1, LTBP3, MEF2C, MGP, MSX2, PTGS2, ROR2, SNX10, TENT5A, TFAP2A, TGFB1, VDR]
GO:0001501	skeletal system development	2.07728e-06	0.00248027	9.63893e-10	2.98807e-08	[4, 5]	Group39	7.25389	42	[ANKH, BGN, BMP2, BNC2, CDKN1C, CHSY1, COL1A2, CSRNP1, CYP26B1, DDR2, DHRS3, EDNRA, FAM20C, FGFR1, FGFRL1, FOXN3, GARS1, GLI2, IGF1, LTBP3, MBD4, MDFI, MEF2C, MGP, MMP2, MSX2, NPR3, RUNX1, RUNX2, SERP1, SLC39A1, SLC39A14, SNX10, SOX6, TFAP2A, TGFB1, TGFBI, THBS3, TIPARP, TNFRSF11B, VDR, XYLT1]
GO:0042476	odontogenesis	2.49216e-05	0.0278624	9.63893e-10	2.98807e-08	[4, 5]	Group39	10.9589	16	[ANKH, BMP2, COL1A2, FAM20C, FGF10, GLI2, HTRA1, MSX2, MYCBP2, RUNX2, SMO, SMOX, SNX10, TFAP2A, TGFB1, TNFRSF11B]
GO:0045667	regulation of osteoblast differentiation	3.60132e-07	0.000442603	9.63893e-10	2.98807e-08	[4, 5]	Group39	13.5338	18	[ATF4, BMP2, CEBPB, DDR2, DDX5, FAM20C, GARS1, IFITM1, IGF1, IL6, JUND, MEF2C, MSX2, PRKCA, PRKD1, RUNX2, SMAD6, TENT5A]
GO:0070167	regulation of biomineral tissue development	1.31789e-05	0.0150767	9.63893e-10	2.98807e-08	[4, 5]	Group39	12.844	14	[ANKH, ATF4, BMP2, CEBPB, DDR2, FAM20C, HEY2, LTBP3, MEF2C, MGP, TENT5A, TFAP2A, TGFB1, VDR]
GO:0045669	positive regulation of osteoblast differentiation	7.4941e-08	9.34514e-05	9.63893e-10	2.98807e-08	[4, 5, 6]	Group39	19.4444	14	[BMP2, CEBPB, DDR2, FAM20C, GARS1, IFITM1, IGF1, IL6, JUND, MEF2C, MSX2, PRKD1, RUNX2, TENT5A]
GO:0023057	negative regulation of signaling	1.19959e-13	1.63024e-10	4.3844e-12	1.75376e-10	[2, 3, 4]	Group40	7.06371	102	[ABL2, ARF1, ATF3, BMP2, BMPER, BPIFB1, C16orf72, CADM1, CALR, CAVIN3, CXCL8, CYP26B1, DCN, DDX3X, DHRS3, DNAJA1, DNAJB9, DUSP1, DUSP10, DUSP6, DUSP8, DYRK3, EGR1, EMD, ENDOG, EPHA4, EPHB2, ERRFI1, FBLN1, FGF10, FSTL4, GDF15, GLI2, GPRC5A, HERPUD1, HEY2, HSP90AB1, HSPA5, HTR2B, HTRA1, IER3, IGF1, IGFBP3, IL6, INHBB, LDLRAD4, LIF, LITAF, MCL1, MDFI, MIDN, MLLT3, MYADM, NFATC4, NFKBIA, NMB, NR4A2, …
GO:0048585	negative regulation of response to stimulus	2.66637e-11	3.53027e-08	4.3844e-12	1.75376e-10	[2, 3, 4]	Group40	6.30473	108	[ABL2, ARG2, ATF3, BMP2, BMPER, BPIFB1, C16orf72, CADM1, CALR, CAVIN3, CXCL8, CYP26B1, DCN, DDR2, DDX3X, DHRS3, DNAJA1, DNAJB9, DUSP1, DUSP10, DUSP6, DUSP8, DYRK3, EGR1, EMD, ENDOG, EPHA4, EPHB2, ERRFI1, FBLN1, FGF10, FSTL4, GDF15, GLI2, GPRC5A, HERPUD1, HEY2, HLA-F, HSPA5, HTR2B, HTRA1, IER3, IGF1, IGFBP3, IL6, KLF4, LDLRAD4, LIF, LITAF, MCL1, MDFI, MLLT3, MYADM, NCOA7, NFATC4, NFKBIA, NR4A2, NR…
GO:0010648	negative regulation of cell communication	1.19959e-13	1.63024e-10	4.3844e-12	1.75376e-10	[3, 4, 5]	Group40	7.06371	102	[ABL2, ARF1, ATF3, BMP2, BMPER, BPIFB1, C16orf72, CADM1, CALR, CAVIN3, CXCL8, CYP26B1, DCN, DDX3X, DHRS3, DNAJA1, DNAJB9, DUSP1, DUSP10, DUSP6, DUSP8, DYRK3, EGR1, EMD, ENDOG, EPHA4, EPHB2, ERRFI1, FBLN1, FGF10, FSTL4, GDF15, GLI2, GPRC5A, HERPUD1, HEY2, HSP90AB1, HSPA5, HTR2B, HTRA1, IER3, IGF1, IGFBP3, IL6, INHBB, LDLRAD4, LIF, LITAF, MCL1, MDFI, MIDN, MLLT3, MYADM, NFATC4, NFKBIA, NMB, NR4A2, …
GO:0009968	negative regulation of signal transduction	1.66036e-13	2.2531e-10	4.3844e-12	1.75376e-10	[3, 4, 5, 6]	Group40	7.21262	96	[ABL2, ATF3, BMP2, BMPER, BPIFB1, C16orf72, CADM1, CALR, CAVIN3, CXCL8, CYP26B1, DCN, DDX3X, DHRS3, DNAJA1, DNAJB9, DUSP1, DUSP10, DUSP6, DUSP8, DYRK3, EGR1, EMD, ENDOG, EPHA4, EPHB2, ERRFI1, FBLN1, FGF10, FSTL4, GDF15, GLI2, GPRC5A, HERPUD1, HEY2, HSPA5, HTR2B, HTRA1, IER3, IGF1, IGFBP3, IL6, LDLRAD4, LIF, LITAF, MCL1, MDFI, MLLT3, MYADM, NFATC4, NFKBIA, NR4A2, NRG1, PDE3B, PID1, PLAUR, PPP1R10,…
GO:1902531	regulation of intracellular signal transduction	2.50717e-08	3.15402e-05	4.3844e-12	1.75376e-10	[4, 5, 6]	Group40	5.65525	104	[ABL2, AKAP5, ARFGEF3, ARHGAP32, ATF3, BMP2, BMPER, C16orf72, CALR, CAVIN3, CD24, DCN, DDR2, DDX3X, DDX5, DNAJA1, DNMBP, DUSP1, DUSP10, DUSP6, DUSP8, DYRK3, EGR2, ENDOG, EPHA4, EPHB2, EPS8L2, ERN1, ERRFI1, F3, FBLN1, FGF10, FGFR1, GADD45A, GDF15, HERPUD1, HEXIM1, HSP90AA1, HSP90AB1, HTR2B, IGF1, IGFBP3, IL6, JUN, KSR1, LIF, LITAF, LRRC59, LURAP1L, MAP3K20, MAP3K5, MAPRE2, MCL1, MEF2C, MYADM, NFKB…
GO:1902532	negative regulation of intracellular signal transduction	5.89756e-08	7.37784e-05	4.3844e-12	1.75376e-10	[4, 5, 6, 7]	Group40	8	44	[ABL2, ATF3, BMP2, C16orf72, CAVIN3, DDX3X, DNAJA1, DUSP1, DUSP10, DUSP6, DUSP8, DYRK3, ENDOG, EPHA4, EPHB2, ERRFI1, FBLN1, HERPUD1, LIF, LITAF, MCL1, MYADM, PDE3B, PLAUR, PPP1R10, PRNP, PTEN, PTGS2, PYCARD, RACK1, RCAN1, RRM2B, SEC13, SERPINE2, SIRT1, SOD2, SORL1, SPRED1, SPRY2, SPRY4, TNFAIP3, TPT1, XBP1, ZC3H12A]
GO:0001933	negative regulation of protein phosphorylation	9.05057e-15	1.24445e-11	4.3844e-12	1.75376e-10	[6, 7, 8, 9]	Group40	12.828	44	[BMP2, CADM1, CDKN1A, CDKN1C, CDKN2A, CDKN2B, DNAJA1, DNAJC3, DUSP1, DUSP10, DUSP6, EPHB2, ERRFI1, FBLN1, GADD45A, GPRC5A, HEXIM1, IGFBP3, IL6, JUN, LDLRAD4, MYADM, NTRK3, PID1, PPP1R15B, PRNP, PTEN, PTPN13, PYCARD, RACK1, SHB, SIRT1, SMAD6, SORL1, SPRED1, SPRY2, SPRY4, TERF2IP, TGFB1, TNFAIP3, TRIB1, TRIB2, YWHAG, ZC3H12A]
GO:0070373	negative regulation of ERK1 and ERK2 cascade	5.54413e-06	0.00646446	4.3844e-12	1.75376e-10	[6, 7, 8, 9]	Group40	16	12	[ATF3, DUSP10, DUSP6, EPHA4, EPHB2, ERRFI1, FBLN1, LIF, PTEN, SPRED1, SPRY2, SPRY4]
GO:0050793	regulation of developmental process	1.62528e-14	2.22663e-11	3.46702e-17	1.73351e-15	[2, 3]	Group41	5.95825	157	[ACE, ADAMTS9, AKIRIN1, ANKH, ARHGAP32, ATF4, BMP2, BMPER, BOC, BTG1, CALR, CD24, CDKN1A, CDKN1C, CDKN2A, CDKN2B, CDS1, CEBPB, CHD3, CXCL8, CYP26B1, DCN, DDR2, DDX5, DNMBP, DUSP10, DUSP6, EFNA5, EGR2, ENPP2, EPHA4, EPHB2, ERRFI1, F3, FADS1, FAM20C, FBLN1, FGF10, FGF7, FGFR1, FOS, FSTL4, FZD2, FZD3, GADD45A, GARS1, GDF15, GLI2, GPC6, HEY2, HSP90AB1, ID4, IFITM1, IGF1, IGFBP3, IL6, IRF1, JUNB, JUND…
GO:0051239	regulation of multicellular organismal process	5.87616e-13	7.94457e-10	3.46702e-17	1.73351e-15	[2, 3]	Group41	5.60843	165	[ACE, ADAMTS9, ADIPOR2, ANKH, ARG2, ARHGAP32, ATF4, ATP1B1, ATP2A3, BMP2, BMPER, BTG1, CACNA2D1, CADM1, CALR, CD24, CDKN1C, CDKN2A, CDKN2B, CEBPB, CHSY1, CNPY2, CXCL8, CYP26B1, DCN, DDR2, DDX3X, DHRS3, DIO2, DUSP10, DUSP6, EDNRA, EFNA5, EGR1, EGR2, ENPP2, EPHA4, EPHB2, ERRFI1, F3, FAM20C, FBXO32, FGF10, FGF7, FGFR1, FOS, FSTL4, FZD3, GADD45A, GARS1, GDF15, GLI2, HEY2, HLA-F, HSP90AA1, HSP90AB1, H…
GO:0016477	cell migration	2.30085e-10	3.00951e-07	3.46702e-17	1.73351e-15	[3]	Group41	6.25782	100	[ABL2, ACE, ADAMTS9, AKIRIN1, ANG, ARHGAP32, BMP2, BMPER, BTG1, CALR, CD24, CXCL1, CXCL2, CXCL3, CXCL8, CYGB, DCN, DDR1, DDR2, DUSP1, DUSP10, EDNRA, ENPP2, EPHA4, EPHB2, F3, FGF10, FGF7, FGFR1, FZD3, GADD45A, GPC6, HSPA5, HTR2B, IFITM1, IGF1, IGFBP3, IL6, IRS2, ITGA11, JUN, KLF4, KLF5, LAMC2, LDB2, LDLRAD4, LMO4, MAPRE2, MBOAT7, MEF2C, MMP2, MSX2, MYADM, NEDD9, NFATC2, NR4A1, NR4A2, NRG1, NTRK3, …
GO:0051094	positive regulation of developmental process	9.08459e-12	1.20734e-08	3.46702e-17	1.73351e-15	[2, 3, 4]	Group41	6.77966	96	[ACE, ADAMTS9, AKIRIN1, ARHGAP32, ATF4, BMP2, BMPER, BOC, BTG1, CALR, CD24, CDKN2B, CDS1, CEBPB, CXCL8, CYP26B1, DCN, DDR2, DUSP10, EFNA5, EGR2, ENPP2, EPHA4, EPHB2, F3, FAM20C, FGF10, FGFR1, FOS, FZD3, GARS1, GDF15, GLI2, HEY2, HSP90AB1, ID4, IFITM1, IGF1, IGFBP3, IL6, JUNB, JUND, KLF4, KLF5, LIF, LTBP3, MAP3K5, MBD4, MEF2C, MSX2, MYADM, NACA, NAP1L1, NEDD9, NFATC2, NFKBIZ, NRG1, P4HB, PIM1, PKM…
GO:0042127	regulation of cell population proliferation	3.80171e-19	5.27297e-16	3.46702e-17	1.73351e-15	[3, 4]	Group41	7.34717	131	[ACE, AKIRIN1, ANG, ARG2, ATF3, BMP2, BTG1, CALR, CD24, CDKN1A, CDKN1C, CDKN2A, CDKN2B, CEBPB, CLEC11A, CXCL1, CXCL8, DDR1, DDR2, DUSP1, DUSP10, EGR1, EMD, EPHA4, EPHB2, ERN1, ERRFI1, F3, FBLN1, FGF10, FGF7, FGFR1, FGFRL1, FOSL1, FZD3, GARS1, GDF15, GLI2, HEY2, HTR2B, HTRA1, ID4, IER5, IFITM1, IGF1, IGFBP3, IL6, IRF1, IRS2, JUN, JUNB, JUND, KLF4, KSR1, LAMC2, LIF, LTBP3, MAB21L1, MAFG, MAP3K5, MB…
GO:0045595	regulation of cell differentiation	1.1151e-17	1.54442e-14	3.46702e-17	1.73351e-15	[3, 4]	Group41	7.29105	123	[ACE, ADAMTS9, AKIRIN1, ARHGAP32, ATF4, BMP2, BOC, BTG1, CALR, CD24, CDKN1C, CDKN2A, CDKN2B, CDS1, CEBPB, CHD3, CYP26B1, DDR2, DDX5, DUSP10, EFNA5, EGR2, EPHA4, EPHB2, ERRFI1, FADS1, FAM20C, FBLN1, FGF10, FGFR1, FOS, FSTL4, FZD3, GARS1, GLI2, HEY2, HSP90AB1, ID4, IFITM1, IGF1, IGFBP3, IL6, IRF1, JUNB, JUND, KLF4, KLF5, LDB2, LDLRAD4, LIF, LTBP3, MAFB, MAFF, MAFG, MAP3K5, MBD4, MEF2C, MELTF, MSX2,…
GO:2000026	regulation of multicellular organismal development	2.84008e-15	3.91363e-12	3.46702e-17	1.73351e-15	[3, 4]	Group41	7.26409	107	[ACE, ADAMTS9, ANKH, ARHGAP32, ATF4, BMP2, BMPER, BTG1, CD24, CDKN1C, CDKN2A, CDKN2B, CEBPB, CXCL8, CYP26B1, DCN, DDR2, DUSP10, DUSP6, EFNA5, EGR2, ENPP2, EPHA4, EPHB2, ERRFI1, F3, FAM20C, FGF10, FOS, FSTL4, FZD3, GADD45A, GARS1, GLI2, HEY2, ID4, IGF1, IL6, IRF1, JUNB, KLF4, LDB2, LIF, LTBP3, MAFB, MAFF, MAFG, MBD4, MEF2C, MGP, MSX2, NAP1L1, NEDD9, NFATC4, NFKBIA, NFKBIZ, NRG1, NTRK3, PDE3B, PER2…
GO:0008284	positive regulation of cell population proliferation	2.15479e-10	2.82278e-07	3.46702e-17	1.73351e-15	[3, 4, 5]	Group41	7.24926	73	[ANG, ATF3, BMP2, CALR, CD24, CDKN1A, CLEC11A, DDR2, EGR1, EPHA4, EPHB2, ERN1, F3, FGF10, FGF7, FGFR1, FOSL1, FZD3, GDF15, GLI2, HEY2, HTR2B, HTRA1, ID4, IGF1, IL6, IRS2, JUN, LAMC2, LIF, LTBP3, MAB21L1, MAP3K5, MBD4, MEF2C, MMP2, NACA, NAP1L1, NFATC2, NMB, NR4A1, NRG1, NTRK3, ODC1, PID1, PIM1, PRKCA, PRKD1, PTEN, PTGFR, PTGS2, PURA, PYCARD, RIPK2, RPL17, RPL23, RPS4X, RPS6, RPS9, RUNX2, SCG2, SE…
GO:0008285	negative regulation of cell population proliferation	4.872e-10	6.32385e-07	3.46702e-17	1.73351e-15	[3, 4, 5]	Group41	7.84314	60	[AKIRIN1, ANG, ARG2, BMP2, BTG1, CDKN1A, CDKN1C, CDKN2A, CDKN2B, CEBPB, CXCL1, CXCL8, DDR1, DUSP1, DUSP10, EMD, FBLN1, FGF10, FGFRL1, FOSL1, GARS1, IFITM1, IGFBP3, IL6, IRF1, JUN, KLF4, LIF, MBD4, MEF2C, MSX2, NPR3, NRG1, P3H3, PER2, PRDX4, PRNP, PTEN, PTGS2, PTPRK, RERG, RPS6KA2, SAV1, SCG2, SERPINE2, SLC16A2, SMAD6, SOD2, SPEG, SPINT1, SPRY2, SSTR2, TES, TFAP2A, TGFB1, TGFBR3, TNFAIP3, TOB2, TR…
GO:0040017	positive regulation of locomotion	1.16975e-06	0.00140955	1.55749e-18	7.94322e-17	[2, 3, 4]	Group42	7.21311	44	[ABL2, AKIRIN1, ARHGAP32, BMP2, CALR, CXCL8, DDR2, ENPP2, EPHA4, EPHB2, F3, FGF10, FGF7, FGFR1, HSPA5, IGF1, IL6, IRS2, JUN, LAMC2, MAPRE2, MMP2, MYADM, NEDD9, NTRK3, PRKCA, PRKD1, PTGS2, PYCARD, RACK1, ROR2, RPSA, SCG2, SEMA3B, SEMA4A, SIRT1, SMO, SMOX, SOD2, SPRY2, STX4, TGFB1, XBP1, ZC3H12A]
GO:0050673	epithelial cell proliferation	3.25581e-08	4.0893e-05	1.55749e-18	7.94322e-17	[3]	Group42	8.45361	41	[ANG, BMP2, BMPER, CDKN1C, CDKN2B, CEBPB, DUSP10, ERN1, ERRFI1, F3, FGF10, FGF7, FGFR1, GLI2, HTR2B, HTRA1, IGF1, IGFBP3, IL6, IRS2, JUN, MBD4, MEF2C, NR4A1, PRKCA, PRKD1, PTEN, PTPRK, PURA, RUNX2, SAV1, SCG2, SIRT1, SMO, SMOX, TGFB1, TGFBR3, TNFAIP3, VDR, XBP1, ZFP36L1]
GO:0042127	regulation of cell population proliferation	3.80171e-19	5.27297e-16	1.55749e-18	7.94322e-17	[3, 4]	Group42	7.34717	131	[ACE, AKIRIN1, ANG, ARG2, ATF3, BMP2, BTG1, CALR, CD24, CDKN1A, CDKN1C, CDKN2A, CDKN2B, CEBPB, CLEC11A, CXCL1, CXCL8, DDR1, DDR2, DUSP1, DUSP10, EGR1, EMD, EPHA4, EPHB2, ERN1, ERRFI1, F3, FBLN1, FGF10, FGF7, FGFR1, FGFRL1, FOSL1, FZD3, GARS1, GDF15, GLI2, HEY2, HTR2B, HTRA1, ID4, IER5, IFITM1, IGF1, IGFBP3, IL6, IRF1, IRS2, JUN, JUNB, JUND, KLF4, KSR1, LAMC2, LIF, LTBP3, MAB21L1, MAFG, MAP3K5, MB…
GO:0001667	ameboidal-type cell migration	7.09506e-06	0.00825155	1.55749e-18	7.94322e-17	[4]	Group42	7.5594	35	[ADAMTS9, BMPER, CALR, CYGB, DCN, DDR2, DUSP10, EDNRA, ENPP2, FGF10, FGF7, FGFR1, GADD45A, HTR2B, IRS2, JUN, KLF4, MAPRE2, MEF2C, NR4A1, NRG1, PRKCA, PRKD1, PTEN, PTGS2, SCG2, SEMA3B, SEMA4A, SIRT1, SMO, SMOX, SOX17, SPRED1, TGFB1, ZC3H12A]
GO:0008284	positive regulation of cell population proliferation	2.15479e-10	2.82278e-07	1.55749e-18	7.94322e-17	[3, 4, 5]	Group42	7.24926	73	[ANG, ATF3, BMP2, CALR, CD24, CDKN1A, CLEC11A, DDR2, EGR1, EPHA4, EPHB2, ERN1, F3, FGF10, FGF7, FGFR1, FOSL1, FZD3, GDF15, GLI2, HEY2, HTR2B, HTRA1, ID4, IGF1, IL6, IRS2, JUN, LAMC2, LIF, LTBP3, MAB21L1, MAP3K5, MBD4, MEF2C, MMP2, NACA, NAP1L1, NFATC2, NMB, NR4A1, NRG1, NTRK3, ODC1, PID1, PIM1, PRKCA, PRKD1, PTEN, PTGFR, PTGS2, PURA, PYCARD, RIPK2, RPL17, RPL23, RPS4X, RPS6, RPS9, RUNX2, SCG2, SE…
GO:0048732	gland development	8.57409e-06	0.00991165	1.55749e-18	7.94322e-17	[4]	Group42	7.27273	36	[BMP2, CADM1, CDKN1C, CDKN2B, CEBPB, DDR1, EDNRA, FGF10, FGF7, GLI2, ID4, IL6, INHBB, IRS2, JUN, LMO4, MAFB, MBD4, MMP2, MSX2, MYCBP2, NR3C1, NRG1, POLG2, PTEN, SERPINE2, SMO, SMOX, SOD2, SRSF5, TGFB1, TGFBR3, TNFAIP3, TUBB, VDR, XBP1]
GO:0010631	epithelial cell migration	9.6774e-06	0.0111387	1.55749e-18	7.94322e-17	[4, 5]	Group42	8.33333	27	[ADAMTS9, BMPER, CALR, DCN, DUSP10, ENPP2, FGF10, FGF7, FGFR1, GADD45A, IRS2, JUN, KLF4, MAPRE2, MEF2C, NR4A1, NRG1, PRKCA, PRKD1, PTEN, PTGS2, SCG2, SEMA4A, SIRT1, SPRED1, TGFB1, ZC3H12A]
GO:0050678	regulation of epithelial cell proliferation	2.23659e-07	0.000276889	1.55749e-18	7.94322e-17	[4, 5]	Group42	8.59951	35	[ANG, BMP2, CDKN1C, CDKN2B, DUSP10, ERRFI1, F3, FGF10, FGF7, FGFR1, GLI2, HTR2B, HTRA1, IGF1, IRS2, JUN, MBD4, MEF2C, NR4A1, PRKCA, PRKD1, PTEN, PTPRK, RUNX2, SAV1, SCG2, SIRT1, SMO, SMOX, TGFB1, TGFBR3, TNFAIP3, VDR, XBP1, ZFP36L1]
GO:0030335	positive regulation of cell migration	4.53575e-07	0.000555176	1.55749e-18	7.94322e-17	[4, 5, 6]	Group42	7.54386	43	[ABL2, AKIRIN1, ARHGAP32, BMP2, CALR, CXCL8, DDR2, ENPP2, EPHA4, EPHB2, F3, FGF10, FGF7, FGFR1, HSPA5, IGF1, IL6, IRS2, JUN, LAMC2, MAPRE2, MMP2, MYADM, NEDD9, NTRK3, PRKCA, PRKD1, PTGS2, PYCARD, RACK1, ROR2, RPSA, SEMA3B, SEMA4A, SIRT1, SMO, SMOX, SOD2, SPRY2, STX4, TGFB1, XBP1, ZC3H12A]
GO:0050679	positive regulation of epithelial cell proliferation	8.47824e-07	0.00103011	1.55749e-18	7.94322e-17	[4, 5, 6]	Group42	10.2564	24	[ANG, BMP2, F3, FGF10, FGF7, FGFR1, GLI2, HTR2B, HTRA1, IGF1, IRS2, JUN, MBD4, NR4A1, PRKCA, PRKD1, RUNX2, SCG2, SIRT1, SMO, SMOX, TGFB1, TNFAIP3, XBP1]
GO:0048468	cell development	1.61009e-05	0.0182424	3.87959e-09	1.04749e-07	[3, 4]	Group43	4.63531	136	[ABL2, ACE, ANG, ARHGAP32, ATF4, BMP2, BOC, C1GALT1, C1QL1, CALR, CDKN1C, CDKN2A, CDKN2B, CEBPB, CHSY1, CRTAC1, CYP26B1, DDR1, DNAJB9, DUSP10, DYRK3, EDNRA, EEF2, EFNA5, EGR1, EGR2, EPHA4, EPHB2, F3, FAM20C, FBLN1, FOS, FSTL4, FZD2, FZD3, GAP43, GLI2, HEY2, HSP90AA1, HSP90AB1, HSPA5, HTR2B, ID4, IGF1, IL6, INHBB, IRF1, JMJD6, JUN, JUNB, JUND, KIF5B, KLF4, KLF5, LAMC2, LDB2, LIF, LMO4, LRRC4C, MAF…
GO:2000026	regulation of multicellular organismal development	2.84008e-15	3.91363e-12	3.87959e-09	1.04749e-07	[3, 4]	Group43	7.26409	107	[ACE, ADAMTS9, ANKH, ARHGAP32, ATF4, BMP2, BMPER, BTG1, CD24, CDKN1C, CDKN2A, CDKN2B, CEBPB, CXCL8, CYP26B1, DCN, DDR2, DUSP10, DUSP6, EFNA5, EGR2, ENPP2, EPHA4, EPHB2, ERRFI1, F3, FAM20C, FGF10, FOS, FSTL4, FZD3, GADD45A, GARS1, GLI2, HEY2, ID4, IGF1, IL6, IRF1, JUNB, KLF4, LDB2, LIF, LTBP3, MAFB, MAFF, MAFG, MBD4, MEF2C, MGP, MSX2, NAP1L1, NEDD9, NFATC4, NFKBIA, NFKBIZ, NRG1, NTRK3, PDE3B, PER2…
GO:0030097	hemopoiesis	7.57308e-07	0.000920886	3.87959e-09	1.04749e-07	[4, 5]	Group43	6.30722	62	[ACE, ATF4, BMP2, CDKN1C, CDKN2A, CDKN2B, CEBPB, CYP26B1, DNAJB9, DUSP10, DYRK3, EEF2, EGR1, F3, FAM20C, FOS, GLI2, IL6, IRF1, JMJD6, JUN, JUNB, KLF4, LDB2, LIF, MAFB, MBD4, MEF2C, MLLT3, NEDD9, NFIL3, NFKBIA, NFKBIZ, NR3C1, PIM1, PRKCA, RIPK2, ROR2, RPS6, RUNX1, RUNX2, SEMA4A, SH3RF1, SHB, SIRT1, SLC25A5, SLC39A7, SNX10, SOD2, TCF7, TGFB1, TGFBR3, TIPARP, TNFRSF11B, TOB2, TRIB1, TUBB, XBP1, YTHD…
GO:0060284	regulation of cell development	1.25944e-10	1.65365e-07	3.87959e-09	1.04749e-07	[4, 5]	Group43	7.49186	69	[ACE, ARHGAP32, BMP2, CALR, CDKN2A, CDKN2B, CEBPB, CYP26B1, DUSP10, EFNA5, EGR2, EPHA4, EPHB2, FBLN1, FOS, FSTL4, FZD3, GLI2, HEY2, ID4, IGF1, IL6, IRF1, JUNB, LDB2, LIF, MAFB, MBD4, MEF2C, MELTF, MYADM, NACA, NAP1L1, NEDD9, NFATC4, NFKBIA, NFKBIZ, NTRK3, P4HB, PER2, PLCB1, PLXNA4, PRKCA, PTEN, RIPK2, ROR2, RUNX1, SEMA3B, SEMA4A, SERPINE2, SH3RF1, SHB, SKIL, SMO, SMOX, SORL1, SPART, SPINT1, SPRY4…
GO:1903706	regulation of hemopoiesis	4.48251e-05	0.0495317	3.87959e-09	1.04749e-07	[3, 4, 5, 6]	Group43	7.22611	31	[CDKN2A, CEBPB, CYP26B1, DUSP10, FOS, GLI2, IRF1, JUNB, LDB2, LIF, MAFB, MBD4, MEF2C, NEDD9, NFKBIA, NFKBIZ, PRKCA, RIPK2, ROR2, RUNX1, SH3RF1, SHB, TCF7, TGFB1, TNFRSF11B, TOB2, TRIB1, XBP1, ZC3H12A, ZFP36L1, ZMIZ1]
GO:0002521	leukocyte differentiation	9.67044e-07	0.00117012	3.87959e-09	1.04749e-07	[4, 5, 6]	Group43	7.16561	45	[BMP2, CDKN2A, CEBPB, CYP26B1, DNAJB9, DUSP10, EGR1, F3, FAM20C, FOS, GLI2, IL6, IRF1, JMJD6, JUN, JUNB, LIF, MAFB, MBD4, NEDD9, NFIL3, NFKBIZ, NR3C1, PRKCA, RIPK2, ROR2, RPS6, RUNX1, RUNX2, SEMA4A, SH3RF1, SHB, SIRT1, SLC25A5, SLC39A7, SNX10, TCF7, TGFB1, TNFRSF11B, TOB2, TRIB1, XBP1, ZC3H12A, ZFP36L1, ZMIZ1]
GO:0010720	positive regulation of cell development	8.89009e-06	0.0102592	3.87959e-09	1.04749e-07	[4, 5, 6]	Group43	7.25806	36	[ACE, ARHGAP32, BMP2, CALR, DUSP10, EFNA5, EGR2, EPHA4, EPHB2, FOS, FZD3, GLI2, ID4, IL6, LIF, MYADM, NAP1L1, NEDD9, NFKBIZ, P4HB, PLXNA4, PRKCA, RIPK2, ROR2, RUNX1, SERPINE2, SHB, SKIL, SMO, SMOX, SPINT1, TGFB1, TRIB1, XBP1, ZFP36L1, ZMIZ1]
GO:0030099	myeloid cell differentiation	8.78821e-06	0.0101504	3.87959e-09	1.04749e-07	[4, 5, 6]	Group43	7.55149	33	[BMP2, CDKN1C, CDKN2B, CEBPB, DYRK3, F3, FAM20C, FOS, JMJD6, JUN, JUNB, LDB2, LIF, MAFB, MBD4, MEF2C, NEDD9, NFKBIA, NR3C1, PRKCA, ROR2, RPS6, RUNX1, SIRT1, SLC25A5, SNX10, TGFB1, TGFBR3, TNFRSF11B, TOB2, TRIB1, TUBB, ZFP36L1]
GO:1902105	regulation of leukocyte differentiation	1.2772e-05	0.014624	3.87959e-09	1.04749e-07	[4, 5, 6, 7]	Group43	8.20669	27	[CDKN2A, CEBPB, CYP26B1, DUSP10, FOS, GLI2, IRF1, JUNB, LIF, MAFB, NEDD9, NFKBIZ, PRKCA, RIPK2, ROR2, RUNX1, SH3RF1, SHB, TCF7, TGFB1, TNFRSF11B, TOB2, TRIB1, XBP1, ZC3H12A, ZFP36L1, ZMIZ1]
GO:0002573	myeloid leukocyte differentiation	1.13738e-05	0.0130572	3.87959e-09	1.04749e-07	[5, 6, 7]	Group43	9.32203	22	[BMP2, CEBPB, F3, FAM20C, FOS, JUN, JUNB, LIF, MAFB, MBD4, NEDD9, NR3C1, PRKCA, ROR2, RUNX1, SIRT1, SNX10, TGFB1, TNFRSF11B, TOB2, TRIB1, ZFP36L1]
GO:0019222	regulation of metabolic process	3.67514e-11	4.84751e-08	1.56463e-11	5.94558e-10	[2, 3]	Group44	4.3939	311	[ABHD5, ABL2, ACE, ADIPOR2, AK4, AKIRIN1, ANG, ARG2, ARIH1, ATF3, ATF4, ATP1B1, ATP2A3, BACE2, BAG3, BEX2, BMP2, BMPER, BNC2, BRD2, BTG1, CADM1, CALR, CAVIN3, CCNI, CCNL1, CCNO, CCNY, CD24, CDKN1A, CDKN1C, CDKN2A, CDKN2B, CEBPB, CHD3, CKS1B, CNPY2, CPEB2, CSRNP1, CTSZ, CXCL8, CYCS, CYGB, CYP26B1, DCN, DDR1, DDR2, DDX3X, DDX5, DERL1, DIO2, DNAJA1, DNAJB1, DNAJB9, DNAJC3, DUSP1, DUSP10, DUSP6, EEF1…
GO:0043170	macromolecule metabolic process	2.01062e-09	2.59169e-06	1.56463e-11	5.94558e-10	[3]	Group44	4.03268	385	[AATK, ABHD5, ABL2, ACE, ADAMTS19, ADAMTS9, AKIRIN1, ANG, ANKH, ARG2, ARIH1, ATF3, ATF4, ATP1B1, ATP2A3, BACE2, BAG3, BEX2, BGN, BMP2, BMPER, BNC2, BRD2, BTG1, C1GALT1, CADM1, CALR, CAPN6, CAVIN3, CCNI, CCNL1, CCNO, CCNY, CD24, CDKN1A, CDKN1C, CDKN2A, CDKN2B, CEBPB, CFI, CHD3, CHMP1B, CHPF, CHST6, CHSY1, CKS1B, CNPY2, CPE, CPEB2, CSGALNACT1, CSRNP1, CTSZ, CXCL8, CYCS, CYP26B1, DCN, DDOST, DDR1, D…
GO:1901564	organonitrogen compound metabolic process	6.5907e-17	9.12153e-14	1.56463e-11	5.94558e-10	[3]	Group44	4.74777	320	[AATK, ABCB6, ABHD5, ABL2, ACE, ADAMTS19, ADAMTS9, ADSS1, AK1, AK4, ALDH1L2, AMD1, ANG, ARG2, ARIH1, ATF4, ATIC, ATP1B1, ATP2A3, BACE2, BAG3, BCAT1, BGN, BLVRA, BLVRB, BMP2, BMPER, BRD2, BTG1, C1GALT1, CADM1, CALR, CAPN6, CCNI, CCNL1, CCNO, CCNY, CD24, CDKN1A, CDKN1C, CDKN2A, CDKN2B, CDS1, CFI, CHD3, CHMP1B, CHPF, CHST6, CHSY1, CKS1B, CPE, CPEB2, CSGALNACT1, CTSZ, CYCS, DCN, DDOST, DDR1, DDR2, DD…
GO:0019538	protein metabolic process	6.2664e-16	8.6539e-13	1.56463e-11	5.94558e-10	[3, 4]	Group44	4.92646	278	[AATK, ABHD5, ABL2, ACE, ADAMTS19, ADAMTS9, ANG, ARIH1, ATF4, ATP2A3, BACE2, BAG3, BGN, BMP2, BMPER, BRD2, BTG1, C1GALT1, CADM1, CALR, CAPN6, CCNI, CCNL1, CCNO, CCNY, CD24, CDKN1A, CDKN1C, CDKN2A, CDKN2B, CFI, CHD3, CHMP1B, CHPF, CHSY1, CKS1B, CPE, CPEB2, CSGALNACT1, CTSZ, CYCS, DCN, DDOST, DDR1, DDR2, DDX3X, DERL1, DIO2, DNAJA1, DNAJB9, DNAJC3, DPP7, DSE, DUSP1, DUSP10, DUSP6, DUSP8, DYRK3, EDNR…
GO:0031323	regulation of cellular metabolic process	2.1933e-10	2.87103e-07	1.56463e-11	5.94558e-10	[3, 4]	Group44	4.52083	267	[ABHD5, ABL2, ACE, AK4, AKIRIN1, ANG, ARG2, ARIH1, ATF3, ATF4, BACE2, BAG3, BEX2, BMP2, BMPER, BNC2, BRD2, BTG1, CADM1, CALR, CAVIN3, CCNI, CCNL1, CCNO, CCNY, CD24, CDKN1A, CDKN1C, CDKN2A, CDKN2B, CEBPB, CHD3, CKS1B, CPEB2, CSRNP1, CXCL8, DCN, DDR1, DDR2, DDX3X, DDX5, DIO2, DNAJA1, DNAJB1, DNAJC3, DUSP1, DUSP10, DUSP6, EEF1A1, EEF1B2, EEF1G, EEF2, EFNA5, EGR1, EGR2, EIF3E, EIF3L, EIF4A1, EIF4A2, …
GO:0051171	regulation of nitrogen compound metabolic process	1.71138e-12	2.29838e-09	1.56463e-11	5.94558e-10	[3, 4]	Group44	4.6535	278	[ACE, AK4, AKIRIN1, ANG, ARIH1, ATF3, ATF4, ATP2A3, BACE2, BAG3, BEX2, BMP2, BMPER, BNC2, BRD2, BTG1, CADM1, CALR, CCNI, CCNL1, CCNO, CCNY, CD24, CDKN1A, CDKN1C, CDKN2A, CDKN2B, CEBPB, CHD3, CKS1B, CPEB2, CSRNP1, CTSZ, CYCS, DCN, DDR2, DDX3X, DDX5, DERL1, DIO2, DNAJA1, DNAJB1, DNAJC3, DUSP1, DUSP10, DUSP6, EEF1A1, EEF1B2, EEF1G, EEF2, EFNA5, EGR1, EGR2, EIF3E, EIF3L, EIF4A1, EIF4A2, ELL2, ENDOG, …
GO:0060255	regulation of macromolecule metabolic process	3.04497e-11	4.0285e-08	1.56463e-11	5.94558e-10	[3, 4]	Group44	4.48541	292	[ACE, AKIRIN1, ANG, ARG2, ARIH1, ATF3, ATF4, ATP1B1, ATP2A3, BACE2, BAG3, BEX2, BMP2, BMPER, BNC2, BRD2, BTG1, CADM1, CALR, CAVIN3, CCNI, CCNL1, CCNO, CCNY, CD24, CDKN1A, CDKN1C, CDKN2A, CDKN2B, CEBPB, CHD3, CKS1B, CNPY2, CPEB2, CSRNP1, CTSZ, CXCL8, CYCS, CYP26B1, DCN, DDR2, DDX3X, DDX5, DERL1, DIO2, DNAJA1, DNAJB1, DNAJB9, DNAJC3, DUSP1, DUSP10, DUSP6, EEF1A1, EEF1B2, EEF1G, EEF2, EFNA5, EGR1, E…
GO:0080090	regulation of primary metabolic process	1.78144e-12	2.39069e-09	1.56463e-11	5.94558e-10	[3, 4]	Group44	4.62164	284	[ABHD5, ACE, AK4, AKIRIN1, ANG, ARIH1, ATF3, ATF4, ATP2A3, BACE2, BAG3, BEX2, BMP2, BMPER, BNC2, BRD2, BTG1, CADM1, CALR, CCNI, CCNL1, CCNO, CCNY, CD24, CDKN1A, CDKN1C, CDKN2A, CDKN2B, CEBPB, CHD3, CKS1B, CPEB2, CSRNP1, CTSZ, CYCS, DCN, DDR2, DDX3X, DDX5, DERL1, DIO2, DNAJA1, DNAJB1, DNAJC3, DUSP1, DUSP10, DUSP6, EEF1A1, EEF1B2, EEF1G, EEF2, EFNA5, EGR1, EGR2, EIF3E, EIF3L, EIF4A1, EIF4A2, ELL2, …
GO:0009059	macromolecule biosynthetic process	1.1208e-10	1.47273e-07	1.56463e-11	5.94558e-10	[4]	Group44	4.72727	234	[AKIRIN1, ANG, ATF3, ATF4, BACE2, BAG3, BEX2, BMP2, BNC2, BRD2, BTG1, C1GALT1, CALR, CCNL1, CDKN1A, CDKN1C, CDKN2A, CEBPB, CHD3, CHPF, CHST6, CHSY1, CKS1B, CPEB2, CSGALNACT1, CSRNP1, DCN, DDOST, DDR2, DDX3X, DDX5, DIO2, DNAJB1, DNAJC3, DSE, EEF1A1, EEF1B2, EEF1G, EEF2, EGR1, EGR2, EIF3E, EIF3L, EIF4A1, EIF4A2, ELL2, ERF, F3, FADS1, FGF10, FGF7, FNIP2, FOS, FOSB, FOSL1, FOXN3, FUS, FZD2, GADD45A, …
GO:0010467	gene expression	3.12228e-07	0.000384665	1.56463e-11	5.94558e-10	[4]	Group44	4.24154	262	[ACE, AKIRIN1, ANG, ANKH, ARG2, ATF3, ATF4, ATP1B1, BACE2, BAG3, BEX2, BMP2, BNC2, BRD2, BTG1, CADM1, CALR, CAVIN3, CCNL1, CD24, CDKN1A, CDKN1C, CDKN2A, CEBPB, CHD3, CKS1B, CNPY2, CPE, CPEB2, CSRNP1, CTSZ, CXCL8, CYCS, CYP26B1, DCN, DDR2, DDX3X, DDX5, DIO2, DNAJB1, DNAJB9, DNAJC3, EDNRA, EEF1A1, EEF1B2, EEF1G, EEF2, EGR1, EGR2, EIF3E, EIF3L, EIF4A1, EIF4A2, ELL2, EPHB2, ERF, ERN1, ERRFI1, F3, FAD…
GO:0010468	regulation of gene expression	8.80323e-08	0.0001096	1.56463e-11	5.94558e-10	[4, 5]	Group44	4.44662	227	[ACE, AKIRIN1, ANG, ARG2, ATF3, ATF4, ATP1B1, BAG3, BEX2, BMP2, BNC2, BRD2, BTG1, CADM1, CALR, CAVIN3, CCNL1, CD24, CDKN1A, CDKN1C, CDKN2A, CEBPB, CHD3, CKS1B, CNPY2, CPEB2, CSRNP1, CTSZ, CXCL8, CYP26B1, DCN, DDR2, DDX3X, DDX5, DIO2, DNAJB1, DNAJB9, DNAJC3, EEF1A1, EEF1B2, EEF1G, EEF2, EGR1, EGR2, EIF3E, EIF3L, EIF4A1, EIF4A2, ELL2, EPHB2, ERF, ERN1, ERRFI1, F3, FADS1, FGF10, FGF7, FNIP2, FOS, FO…
GO:0012501	programmed cell death	7.22778e-14	9.85146e-11	1.07753e-12	4.63337e-11	[3]	Group45	6.29471	132	[ACE, ARG2, ATF3, ATF4, ATP2A3, BAG3, BEX2, BMP2, BTG1, CADM1, CALR, CCNL1, CD24, CDKN1A, CDKN2A, CEBPB, CSRNP1, CYCS, CYP26B1, DDR2, DDX3X, DDX5, DNAJA1, DNAJC3, DUSP6, DYRK3, EDNRA, EFNA5, EGR1, ENDOG, ERN1, F3, FGF10, FGFR1, FNIP2, FOSL1, FZD3, GADD45A, GLI2, GULP1, HERPUD1, HEY2, HSP90AA1, HSP90AB1, HSPA5, HSPD1, HTR2B, HTRA1, IER3, IGF1, IGFBP3, IL6, INHBB, IRF1, IRS2, JUN, KLF4, MAP3K20, MA…
GO:0033554	cellular response to stress	4.80087e-10	6.23633e-07	1.07753e-12	4.63337e-11	[3]	Group45	5.77756	120	[AK4, ARG2, ATF3, ATF4, ATP2A3, BAG3, BMP2, C16orf72, CALR, CDKN1A, CDKN2A, CDKN2B, CEBPB, CPEB2, CXCL8, DDR2, DDX3X, DDX5, DERL1, DNAJA1, DNAJB1, DNAJB9, DNAJC3, DUSP1, DUSP10, DYRK3, EDNRA, EGR1, ENDOG, EPHA4, ERN1, ERRFI1, FADS1, FBXO17, FBXO2, FGF10, FICD, FNIP2, FOS, FOSL1, FOXN3, FUS, GABARAPL1, GABARAPL2, GADD45A, GAP43, GPX8, HERPUD1, HNRNPA1, HSP90AA1, HSP90AB1, HSPA5, HSPA8, HSPB8, HSPD…
GO:0010941	regulation of cell death	1.2819e-14	1.75877e-11	1.07753e-12	4.63337e-11	[3, 4]	Group45	6.77677	119	[ACE, ARG2, ATF3, ATF4, BAG3, BEX2, BMP2, BTG1, CALR, CCNL1, CDKN1A, CDKN2A, CEBPB, CHMP1B, CTSZ, DDR2, DDX3X, DNAJA1, DNAJC3, DUSP6, DYRK3, EGR1, ENDOG, FGF10, FGFR1, FOS, FOSL1, FZD3, GADD45A, GLI2, HERPUD1, HEY2, HLA-F, HSP90AA1, HSP90AB1, HSPA5, HSPD1, HTR2B, HTRA1, IER3, IGF1, IGFBP3, IL6, INHBB, IRS2, JUN, KLF4, MAP3K20, MAP3K5, MBD4, MCL1, MEF2C, MMP2, MSX2, MTRNR2L1, NACA, NCOA7, NFATC4, …
GO:0006915	apoptotic process	9.65268e-14	1.31277e-10	1.07753e-12	4.63337e-11	[4]	Group45	6.33284	129	[ACE, ARG2, ATF3, ATF4, ATP2A3, BAG3, BEX2, BMP2, BTG1, CADM1, CALR, CCNL1, CD24, CDKN1A, CDKN2A, CEBPB, CSRNP1, CYCS, DDR2, DDX3X, DDX5, DNAJA1, DNAJC3, DUSP6, DYRK3, EDNRA, EFNA5, EGR1, ENDOG, ERN1, F3, FGF10, FGFR1, FNIP2, FOSL1, FZD3, GADD45A, GLI2, GULP1, HERPUD1, HEY2, HSP90AA1, HSP90AB1, HSPA5, HSPD1, HTR2B, HTRA1, IER3, IGF1, IGFBP3, IL6, INHBB, IRF1, IRS2, JUN, KLF4, MAP3K20, MAP3K5, MBD…
GO:0010942	positive regulation of cell death	1.61865e-11	2.14471e-08	1.07753e-12	4.63337e-11	[3, 4, 5]	Group45	8.92857	55	[ACE, ATF3, ATF4, BMP2, BTG1, CDKN1A, CDKN2A, DDR2, DDX3X, DNAJA1, DUSP6, EGR1, ENDOG, FOS, FOSL1, GADD45A, HSPD1, HTRA1, IGFBP3, IL6, INHBB, JUN, MAP3K20, MAP3K5, MCL1, MEF2C, MMP2, MSX2, NFATC4, NR3C1, NR4A1, NRG1, PHLDA1, PHLDA2, PNMA2, PRNP, PTEN, PTGS2, PYCARD, RACK1, RIPK2, RPS6, RPS6KA2, RYBP, SAV1, SIRT1, SKIL, SLC6A6, SOD2, TFAP2A, TGFB1, TPD52L1, UBE2M, VDR, ZC3H12A]
GO:0035556	intracellular signal transduction	5.86431e-09	7.48286e-06	1.07753e-12	4.63337e-11	[3, 4, 5]	Group45	5.17664	148	[ABL2, AKAP5, ARFGEF3, ARHGAP32, ATF3, ATF4, ATP1B1, ATP2A3, BMP2, BMPER, C16orf72, CALR, CAVIN3, CD24, CDKN1A, CDKN2A, CEBPB, COL1A2, CXCL1, CXCL8, CYCS, DCN, DDR2, DDX3X, DDX5, DNAJA1, DNMBP, DUSP1, DUSP10, DUSP6, DUSP8, DYRK3, EDNRA, EGR2, ENDOG, EPHA4, EPHB2, EPS8L2, ERN1, ERRFI1, F3, FBLN1, FGF10, FGFR1, FIBIN, FNIP2, FOS, FOXN3, GADD45A, GARS1, GDF15, HERPUD1, HEXIM1, HSP90AA1, HSP90AB1, HT…
GO:0060548	negative regulation of cell death	5.87087e-09	7.48536e-06	1.07753e-12	4.63337e-11	[3, 4, 5]	Group45	6.71573	73	[ARG2, ATF4, BAG3, CEBPB, CHMP1B, DDR2, DDX3X, DNAJA1, DNAJC3, DYRK3, FGF10, FZD3, GLI2, HERPUD1, HEY2, HLA-F, HSP90AB1, HSPA5, HSPD1, HTR2B, IER3, IGF1, IL6, IRS2, JUN, KLF4, MBD4, MCL1, MEF2C, MSX2, MTRNR2L1, NACA, NCOA7, NFATC4, NR4A1, NR4A2, NTRK3, PIM1, PIM3, PLAUR, PLK3, PPP1R10, PRKCA, PRKD1, PRNP, PTEN, PTGFR, PTGS2, PTMA, RACK1, RPL15, RPS6, RRM2B, SCG2, SGK3, SH3RF1, SIRT1, SLC25A5, SMA…
GO:0080135	regulation of cellular response to stress	3.13192e-06	0.00369254	1.07753e-12	4.63337e-11	[3, 4, 5]	Group45	6.58762	50	[ATF4, BMP2, C16orf72, DDR2, DDX5, DNAJA1, DNAJB1, DNAJB9, DUSP1, DUSP10, DYRK3, ENDOG, EPHA4, ERN1, FGF10, FICD, FUS, GADD45A, HERPUD1, HSPA5, IER3, IER5, IL6, KLF4, MAP3K20, MAP3K5, MCL1, NCOA7, P4HB, PLCB1, PPP1R10, PPP1R15A, PPP1R15B, PTEN, PTGS2, PYCARD, RACK1, RIPK2, SH3RF1, SIRT1, SKIL, SOD2, SPRED1, TERF2IP, TGFBR3, TPD52L1, TPT1, TRAF4, XBP1, ZC3H12A]
GO:0097190	apoptotic signaling pathway	1.02735e-07	0.000127597	1.07753e-12	4.63337e-11	[3, 4, 5]	Group45	7.4883	48	[ATF3, ATF4, ATP2A3, BAG3, CD24, CDKN1A, CEBPB, CYCS, DDX3X, DDX5, DNAJA1, ERN1, FGF10, FGFR1, FNIP2, HERPUD1, IER3, IGF1, IL6, INHBB, MAP3K5, MCL1, NFATC4, NR4A2, P4HB, PLAUR, POLG2, PPP1R15A, PRKCA, PTEN, PTGS2, PYCARD, RACK1, RRM2B, SCG2, SGK3, SH3RF1, SIRT1, SKIL, SLC25A5, SOD2, STX4, TGFB1, TNFAIP3, TPD52L1, TPT1, UNC5B, XBP1]
GO:0043067	regulation of programmed cell death	1.75199e-13	2.3757e-10	1.07753e-12	4.63337e-11	[4, 5]	Group45	6.80101	108	[ACE, ARG2, ATF3, ATF4, BAG3, BEX2, BMP2, BTG1, CALR, CCNL1, CDKN1A, CDKN2A, CEBPB, DDR2, DDX3X, DNAJA1, DNAJC3, DUSP6, DYRK3, EGR1, ENDOG, FGF10, FGFR1, FOSL1, FZD3, GADD45A, GLI2, HERPUD1, HEY2, HSP90AA1, HSP90AB1, HSPA5, HSPD1, HTR2B, HTRA1, IER3, IGF1, IGFBP3, IL6, INHBB, IRS2, JUN, KLF4, MAP3K20, MAP3K5, MBD4, MCL1, MEF2C, MMP2, MSX2, MTRNR2L1, NACA, NFATC4, NR3C1, NR4A1, NR4A2, NRG1, P4HB, …
GO:0043068	positive regulation of programmed cell death	1.56623e-11	2.07838e-08	1.07753e-12	4.63337e-11	[4, 5, 6]	Group45	9.375	51	[ACE, ATF3, ATF4, BMP2, BTG1, CDKN1A, CDKN2A, DDX3X, DNAJA1, DUSP6, ENDOG, FOSL1, GADD45A, HSPD1, HTRA1, IGFBP3, IL6, INHBB, JUN, MAP3K20, MAP3K5, MCL1, MEF2C, MMP2, MSX2, NFATC4, NR3C1, NR4A1, NRG1, PHLDA1, PHLDA2, PNMA2, PRNP, PTEN, PTGS2, PYCARD, RACK1, RIPK2, RPS6, RPS6KA2, RYBP, SAV1, SIRT1, SKIL, SOD2, TFAP2A, TGFB1, TPD52L1, UBE2M, VDR, ZC3H12A]
GO:0097193	intrinsic apoptotic signaling pathway	5.74536e-07	0.000700359	1.07753e-12	4.63337e-11	[4, 5, 6]	Group45	9.23567	29	[ATF4, ATP2A3, CD24, CDKN1A, CEBPB, CYCS, DDX3X, DDX5, DNAJA1, ERN1, FNIP2, HERPUD1, IER3, MAP3K5, MCL1, NFATC4, P4HB, PLAUR, POLG2, PPP1R15A, PTGS2, PYCARD, RACK1, RRM2B, SIRT1, SKIL, SOD2, TPT1, XBP1]
GO:2001233	regulation of apoptotic signaling pathway	1.32936e-06	0.00159524	1.07753e-12	4.63337e-11	[4, 5, 6, 7]	Group45	8.22943	33	[ATF3, DDX3X, DNAJA1, FGF10, FGFR1, HERPUD1, IER3, IGF1, IL6, INHBB, MCL1, NFATC4, NR4A2, P4HB, PLAUR, PTEN, PTGS2, PYCARD, RACK1, RRM2B, SCG2, SGK3, SH3RF1, SIRT1, SKIL, SLC25A5, SOD2, STX4, TNFAIP3, TPD52L1, TPT1, UNC5B, XBP1]
GO:0043066	negative regulation of apoptotic process	5.90591e-08	7.38239e-05	1.07753e-12	4.63337e-11	[5, 6, 7]	Group45	6.70157	64	[ARG2, BAG3, CEBPB, DDR2, DDX3X, DNAJA1, DNAJC3, DYRK3, FGF10, FZD3, GLI2, HERPUD1, HEY2, HSP90AB1, HSPA5, HSPD1, HTR2B, IER3, IGF1, IL6, IRS2, JUN, KLF4, MBD4, MCL1, MEF2C, MSX2, MTRNR2L1, NACA, NFATC4, NR4A1, NR4A2, PIM1, PIM3, PLAUR, PLK3, PPP1R10, PRKCA, PRNP, PTEN, PTGFR, PTGS2, PTMA, RPL15, RPS6, RRM2B, SCG2, SGK3, SH3RF1, SIRT1, SLC25A5, SMAD6, SMO, SMOX, SOD2, SPRY2, TFAP2A, TNFAIP3, TNFR…
GO:0070848	response to growth factor	4.25705e-11	5.61079e-08	2.49177e-12	1.02163e-10	[3]	Group46	8.14717	62	[BMP2, BMPER, CDKN1C, CDKN2B, COL1A2, CXCL8, DCN, DDR2, DDX5, DUSP6, EEF1A1, EGR1, EMD, ERN1, ERRFI1, FAM20C, FGF10, FGF7, FGFR1, FGFRL1, FMOD, FOS, GARS1, GDF15, HSP90AB1, HSPA5, HTRA1, IER2, IL6, JUN, KLF4, LDLRAD4, LTBP3, MBD4, MEF2C, MSX2, MXRA5, NR3C1, NR4A1, NRG1, NTRK3, PDGFRL, PRKD1, PTPRK, RACK1, RUNX2, SIRT1, SKIL, SMAD6, SORL1, SOX6, SPART, SPINT1, SPRED1, SPRY2, SPRY4, TGFB1, TGFBR3, …
GO:0071495	cellular response to endogenous stimulus	4.32624e-11	5.69766e-08	2.49177e-12	1.02163e-10	[3]	Group46	6.44745	100	[ACE, ADIPOR2, ATF4, BAIAP2L1, BMP2, BMPER, CACNA2D1, CALR, CDKN1C, CDKN2B, CEBPB, COL1A2, COL6A1, CPEB2, CXCL8, DCN, DDR2, DDX5, DNAJA1, EDNRA, EEF1A1, EFNA5, EGR1, EMD, EPHA4, EPHB2, ERN1, ERRFI1, FAM20C, FBXO32, FGF10, FGF7, FGFR1, FGFRL1, FMOD, FOS, FOSB, GARS1, GDF15, GNAL, HSP90AB1, HSPA5, HSPA8, HTR2B, HTRA1, IGF1, IL6, INHBB, IRS2, JUN, KLF4, LDLRAD4, LTBP3, MBD4, MEF2C, MMP2, MSX2, NR3C1…
GO:0007166	cell surface receptor signaling pathway	2.94367e-06	0.00347941	2.49177e-12	1.02163e-10	[3, 4, 5]	Group46	4.71576	146	[ADIPOR2, ARMC9, ATF3, BAG3, BAIAP2L1, BMP2, BMPER, BOC, BPIFB1, CACNG8, CADM1, CCNY, CD24, CDKN1C, CDKN2B, CHSY1, COL1A2, CPE, CSRNP1, CXCL1, CXCL2, CXCL3, CXCL8, DCN, DDR1, DDR2, DDX3X, DDX5, DZIP1L, EDNRA, EFNA5, EGR1, EGR2, EMD, EPHA4, EPHB2, ERRFI1, F3, FAM20C, FBLN1, FGF10, FGF7, FGFR1, FGFRL1, FMOD, FOS, FSTL4, FZD2, FZD3, GADD45A, GARS1, GDF15, GEM, GLI2, GPC6, GPRC5A, HBP1, HEY2, HSP90AB…
GO:0071363	cellular response to growth factor stimulus	4.33385e-10	5.63401e-07	2.49177e-12	1.02163e-10	[4]	Group46	7.9561	58	[BMP2, BMPER, CDKN1C, CDKN2B, COL1A2, CXCL8, DCN, DDR2, DDX5, EEF1A1, EGR1, EMD, ERN1, ERRFI1, FAM20C, FGF10, FGF7, FGFR1, FGFRL1, FMOD, FOS, GARS1, GDF15, HSP90AB1, HSPA5, HTRA1, IL6, JUN, KLF4, LDLRAD4, LTBP3, MBD4, MEF2C, MSX2, NR3C1, NR4A1, NRG1, NTRK3, PDGFRL, PRKD1, PTPRK, RACK1, RUNX2, SIRT1, SKIL, SMAD6, SORL1, SOX6, SPART, SPINT1, SPRED1, SPRY2, SPRY4, TGFB1, TGFBR3, VASN, ZFP36L1, ZMIZ1]
GO:0071559	response to transforming growth factor beta	4.16214e-09	5.31922e-06	2.49177e-12	1.02163e-10	[4]	Group46	10.9929	31	[BMP2, CDKN1C, CDKN2B, COL1A2, DDR2, FMOD, FOS, GARS1, GDF15, HSP90AB1, HSPA5, HTRA1, JUN, LDLRAD4, LTBP3, MEF2C, MXRA5, NR3C1, PTPRK, SIRT1, SKIL, SMAD6, SOX6, SPRED1, SPRY2, TGFB1, TGFBR3, VASN, ZFHX3, ZFP36L1, ZMIZ1]
GO:0051174	regulation of phosphorus metabolic process	3.88967e-12	5.18882e-09	2.49177e-12	1.02163e-10	[4, 5]	Group46	6.71543	101	[ACE, AK4, ANG, BMP2, BMPER, CADM1, CCNI, CCNL1, CCNO, CCNY, CD24, CDKN1A, CDKN1C, CDKN2A, CDKN2B, CKS1B, DDR1, DDR2, DDX3X, DNAJA1, DNAJC3, DUSP1, DUSP10, DUSP6, EEF1A1, EFNA5, EGR1, ENPP2, EPHA4, EPHB2, ERN1, ERRFI1, F3, FAM20C, FBLN1, FGF10, FGF7, FGFR1, FNIP2, GADD45A, GDF15, GPRC5A, GPRC5C, HEXIM1, HSP90AA1, HSP90AB1, HTR2B, IER3, IGF1, IGFBP3, IL6, INHBB, IRS2, JUN, KSR1, LDB2, LDLRAD4, LIF…
GO:0007167	enzyme-linked receptor protein signaling pathway	1.64999e-08	2.08559e-05	2.49177e-12	1.02163e-10	[4, 5, 6]	Group46	6.67939	70	[BAIAP2L1, BMP2, BMPER, CADM1, CDKN1C, CDKN2B, COL1A2, CSRNP1, DCN, DDR1, DDR2, DDX5, EFNA5, EGR1, EGR2, EPHA4, EPHB2, ERRFI1, F3, FAM20C, FGF10, FGF7, FGFR1, FGFRL1, FMOD, FOS, FSTL4, GARS1, GDF15, GPRC5A, HSP90AB1, HSPA5, HTRA1, IGF1, IGFBP3, IL6, INHBB, IRS2, JUN, LDLRAD4, LIF, LTBP3, MMP2, MSX2, NEDD9, NFATC4, NRG1, NTRK3, PDGFRL, PID1, PLAUR, PLCB1, PRKD1, PTPRK, ROR2, RUNX2, SIRT1, SKIL, SL…
GO:0071560	cellular response to transforming growth factor beta stimulus	3.6271e-08	4.54838e-05	2.49177e-12	1.02163e-10	[5]	Group46	10.5072	29	[BMP2, CDKN1C, CDKN2B, COL1A2, DDR2, FMOD, FOS, GARS1, GDF15, HSP90AB1, HSPA5, HTRA1, JUN, LDLRAD4, LTBP3, MEF2C, NR3C1, PTPRK, SIRT1, SKIL, SMAD6, SOX6, SPRED1, SPRY2, TGFB1, TGFBR3, VASN, ZFP36L1, ZMIZ1]
GO:0006468	protein phosphorylation	4.05011e-12	5.3988e-09	2.49177e-12	1.02163e-10	[5, 6]	Group46	6.46117	109	[AATK, ABL2, ACE, ANG, BMP2, BMPER, BRD2, CADM1, CCNI, CCNL1, CCNO, CCNY, CD24, CDKN1A, CDKN1C, CDKN2A, CDKN2B, CKS1B, DDR1, DDR2, DDX3X, DNAJA1, DNAJC3, DUSP1, DUSP10, DUSP6, DYRK3, EDNRA, EFNA5, EGR1, ENPP2, EPHA4, EPHB2, ERN1, ERRFI1, FAM20C, FBLN1, FGF10, FGF7, FGFR1, FGFRL1, FNIP2, GADD45A, GARS1, GDF15, GPRC5A, GPRC5C, HEXIM1, HSP90AA1, HSP90AB1, HTR2B, IGF1, IGFBP3, IL6, INHBB, IRS2, JUN, …
GO:0007169	transmembrane receptor protein tyrosine kinase signaling pathway	1.13761e-05	0.0130484	2.49177e-12	1.02163e-10	[5, 6, 7]	Group46	6.5967	44	[BAIAP2L1, BMP2, CADM1, CSRNP1, DCN, DDR1, DDR2, EFNA5, EGR2, EPHA4, EPHB2, ERRFI1, F3, FAM20C, FGF10, FGF7, FGFR1, FGFRL1, FSTL4, GDF15, GPRC5A, IGF1, IGFBP3, IL6, IRS2, MMP2, NEDD9, NFATC4, NRG1, NTRK3, PDGFRL, PID1, PLAUR, PLCB1, PRKD1, ROR2, RUNX2, SIRT1, SLC39A14, SORL1, SPRY2, SPRY4, TGFB1, TIPARP]
GO:0007178	transmembrane receptor protein serine/threonine kinase signaling pathway	5.50267e-07	0.000671877	2.49177e-12	1.02163e-10	[5, 6, 7]	Group46	8.41584	34	[BMP2, BMPER, CDKN1C, CDKN2B, COL1A2, DDX5, EGR1, F3, FGF10, FMOD, FOS, GARS1, GDF15, HSP90AB1, HSPA5, HTRA1, INHBB, JUN, LDLRAD4, LTBP3, MSX2, PTPRK, RUNX2, SIRT1, SKIL, SMAD6, SORL1, SPART, SPRED1, SPRY2, TGFB1, TGFBR3, VASN, ZMIZ1]
GO:0042325	regulation of phosphorylation	9.16149e-14	1.24688e-10	2.49177e-12	1.02163e-10	[6, 7]	Group46	7.25505	97	[ACE, ANG, BMP2, BMPER, CADM1, CCNI, CCNL1, CCNO, CCNY, CD24, CDKN1A, CDKN1C, CDKN2A, CDKN2B, CKS1B, DDR1, DDR2, DDX3X, DNAJA1, DNAJC3, DUSP1, DUSP10, DUSP6, EEF1A1, EFNA5, EGR1, ENPP2, EPHA4, EPHB2, ERN1, ERRFI1, F3, FBLN1, FGF10, FGF7, FGFR1, FNIP2, GADD45A, GDF15, GPRC5A, GPRC5C, HEXIM1, HSP90AA1, HSP90AB1, HTR2B, IER3, IGF1, IGFBP3, IL6, INHBB, IRS2, JUN, KSR1, LDB2, LDLRAD4, LIF, LMO4, MAP3K…
GO:0001932	regulation of protein phosphorylation	6.4237e-13	8.67842e-10	2.49177e-12	1.02163e-10	[6, 7, 8]	Group46	7.40741	88	[ACE, ANG, BMP2, BMPER, CADM1, CCNI, CCNL1, CCNO, CCNY, CD24, CDKN1A, CDKN1C, CDKN2A, CDKN2B, CKS1B, DDR2, DDX3X, DNAJA1, DNAJC3, DUSP1, DUSP10, DUSP6, EFNA5, EGR1, ENPP2, EPHA4, EPHB2, ERN1, ERRFI1, FBLN1, FGF10, FGF7, FGFR1, FNIP2, GADD45A, GDF15, GPRC5A, GPRC5C, HEXIM1, HSP90AA1, HSP90AB1, HTR2B, IGF1, IGFBP3, IL6, INHBB, IRS2, JUN, KSR1, LDLRAD4, LIF, MAP3K20, MAP3K5, MEF2C, MYADM, NEDD9, NRG…
GO:0007179	transforming growth factor beta receptor signaling pathway	3.23366e-07	0.000398064	2.49177e-12	1.02163e-10	[6, 7, 8]	Group46	10.8108	24	[BMP2, CDKN1C, CDKN2B, COL1A2, FMOD, FOS, GARS1, GDF15, HSP90AB1, HSPA5, HTRA1, JUN, LDLRAD4, LTBP3, PTPRK, SIRT1, SKIL, SMAD6, SPRED1, SPRY2, TGFB1, TGFBR3, VASN, ZMIZ1]
GO:0035265	organ growth	2.60501e-06	0.00308433	6.77347e-17	3.25126e-15	[2, 3]	Group47	10.929	20	[BNC2, DDR2, DUSP6, FGF10, FGF7, GARS1, HEY2, IGF1, MEF2C, MSX2, PIM1, PTEN, RUNX1, SAV1, SERP1, SMO, SMOX, SPRY2, TGFBR3, THBS3]
GO:0061061	muscle structure development	1.78325e-07	0.000221123	6.77347e-17	3.25126e-15	[3]	Group47	7.21501	50	[AKIRIN1, ATF3, BMP2, BOC, BTG1, CALR, CYP26B1, DDX5, EDNRA, EGR1, EGR2, EMD, FGF10, FGFRL1, FOS, FZD2, GARS1, GDF15, HEY2, IGF1, IGFBP3, ITGA11, KDM6B, KLF5, LIF, MAFF, MAP3K5, MBD4, MEF2C, NACA, NFATC2, NFATC4, NR4A1, NRG1, PDLIM3, PLCB1, RBFOX1, RCAN1, SERP1, SIRT1, SMO, SMOX, SOD2, SOX6, SPEG, TGFB1, TGFBR3, XBP1, ZFHX3, ZFP36L1]
GO:0009887	animal organ morphogenesis	2.35266e-10	3.07258e-07	6.77347e-17	3.25126e-15	[3, 4]	Group47	6.96035	79	[ANKH, ATF4, BMP2, CEBPB, CHSY1, COL1A2, CPE, CSRNP1, CTSZ, CYP26B1, DCN, DDR1, DHRS3, EDNRA, EPHB2, ERRFI1, FAM20C, FGF10, FGF7, FGFR1, FGFRL1, FJX1, FOXN3, FZD2, FZD3, GLI2, GPC6, HEY2, HTR2B, HTRA1, ID4, IL6, JUN, LAMC2, LIF, LTBP3, MAFB, MAPRE2, MBD4, MDFI, MEF2C, MGP, MLLT3, MMP2, MSX2, MYCBP2, NACA, NR3C1, NRG1, PBX3, PHLDA2, PIM1, POLG2, PTEN, ROR2, RPL13A, RUNX2, SAV1, SERP1, SLC39A1, SMA…
GO:0001667	ameboidal-type cell migration	7.09506e-06	0.00825155	6.77347e-17	3.25126e-15	[4]	Group47	7.5594	35	[ADAMTS9, BMPER, CALR, CYGB, DCN, DDR2, DUSP10, EDNRA, ENPP2, FGF10, FGF7, FGFR1, GADD45A, HTR2B, IRS2, JUN, KLF4, MAPRE2, MEF2C, NR4A1, NRG1, PRKCA, PRKD1, PTEN, PTGS2, SCG2, SEMA3B, SEMA4A, SIRT1, SMO, SMOX, SOX17, SPRED1, TGFB1, ZC3H12A]
GO:0007517	muscle organ development	1.40355e-08	1.7783e-05	6.77347e-17	3.25126e-15	[4]	Group47	9.61539	35	[AKIRIN1, ATF3, BMP2, CYP26B1, DDX5, EDNRA, EGR1, EGR2, EMD, FGFRL1, FOS, FZD2, HEY2, IGF1, ITGA11, KLF5, LIF, MAFF, MBD4, MEF2C, NACA, NR4A1, NRG1, RBFOX1, RCAN1, SERP1, SIRT1, SMO, SMOX, SOX6, SPEG, TGFB1, TGFBR3, XBP1, ZFHX3]
GO:0014855	striated muscle cell proliferation	2.78512e-05	0.0310541	6.77347e-17	3.25126e-15	[4]	Group47	14.8649	11	[AKIRIN1, FOS, GARS1, HEY2, IL6, MEF2C, PIM1, PTEN, RUNX1, SAV1, TGFBR3]
GO:0060485	mesenchyme development	7.28168e-06	0.00846131	6.77347e-17	3.25126e-15	[4]	Group47	8.46395	27	[BMP2, BNC2, DDX5, EDNRA, EPHA4, FGF10, FGFR1, HEY2, HTR2B, IGF1, IL6, LDLRAD4, MEF2C, MSX2, NRG1, PTEN, SEMA3B, SEMA4A, SMO, SMOX, SPRED1, SPRY2, TEAD2, TGFB1, TGFBR3, VASN, ZFP36L1]
GO:0060537	muscle tissue development	3.05977e-07	0.000377576	6.77347e-17	3.25126e-15	[4]	Group47	8.35267	36	[ADAMTS9, AKIRIN1, ATF3, BMP2, CALR, CYP26B1, DDX5, EDNRA, EGR1, EGR2, EMD, FOS, GARS1, HEY2, IGF1, KDM6B, KLF5, MAFF, MBD4, MEF2C, MSX2, NACA, NR4A1, NRG1, PIM1, PTEN, RBFOX1, RCAN1, RUNX1, SAV1, SMO, SMOX, SOX6, TGFB1, TGFBR3, TIPARP]
GO:0048762	mesenchymal cell differentiation	3.63077e-06	0.00426979	6.77347e-17	3.25126e-15	[4, 5]	Group47	9.44882	24	[BMP2, DDX5, EDNRA, EPHA4, FGF10, FGFR1, HEY2, HTR2B, IGF1, IL6, LDLRAD4, MEF2C, MSX2, NRG1, PTEN, SEMA3B, SEMA4A, SMO, SMOX, SPRED1, SPRY2, TGFB1, TGFBR3, VASN]
GO:0007507	heart development	1.16028e-08	1.47471e-05	6.77347e-17	3.25126e-15	[4, 5, 6]	Group47	7.84929	50	[ACE, ADAMTS9, BMP2, CALR, CDKN1A, CPE, DHRS3, DUSP6, EDNRA, FGFRL1, FZD2, GARS1, GLI2, HEXIM1, HEY2, HTR2B, IGF1, JMJD6, JUN, KDM6B, LMO4, MBD4, MEF2C, MMP2, MSX2, MYCBP2, NACA, NFATC4, NRG1, NTRK3, PDLIM3, PIM1, PLXNA4, PTEN, RPS6KA2, RUNX1, SAV1, SMAD6, SMO, SMOX, SOD2, SOX17, SOX6, SPRED1, TAB2, TEAD2, TGFB1, TGFBR3, ZFP36L1, ZMIZ1]
GO:0060538	skeletal muscle organ development	1.33187e-05	0.0152233	6.77347e-17	3.25126e-15	[5]	Group47	10.1604	19	[AKIRIN1, ATF3, CYP26B1, DDX5, EGR1, EGR2, EMD, FGFRL1, FOS, KLF5, MAFF, MEF2C, NACA, NR4A1, RBFOX1, RCAN1, SMO, SMOX, TGFB1]
GO:0003205	cardiac chamber development	8.32841e-06	0.0096443	6.77347e-17	3.25126e-15	[3, 5, 6, 7]	Group47	10.4972	19	[BMP2, CPE, DHRS3, EDNRA, FGFRL1, FZD2, HEY2, LMO4, MBD4, MEF2C, MSX2, NACA, NRG1, SAV1, SMAD6, SMO, SMOX, TGFB1, TGFBR3]
GO:0003007	heart morphogenesis	1.58208e-05	0.0179567	6.77347e-17	3.25126e-15	[4, 5, 6, 7]	Group47	8.66426	24	[BMP2, CPE, DHRS3, EDNRA, FGFRL1, FZD2, HEY2, HTR2B, JUN, MBD4, MEF2C, MSX2, NACA, NRG1, PIM1, SAV1, SMAD6, SMO, SMOX, SOX17, TEAD2, TGFB1, TGFBR3, ZMIZ1]
GO:0003206	cardiac chamber morphogenesis	2.10969e-06	0.00251686	6.77347e-17	3.25126e-15	[3, 4, 5, 6, 7, 8]	Group47	12.5926	17	[BMP2, CPE, DHRS3, EDNRA, FGFRL1, FZD2, HEY2, MBD4, MEF2C, MSX2, NRG1, SAV1, SMAD6, SMO, SMOX, TGFB1, TGFBR3]
GO:0035914	skeletal muscle cell differentiation	8.82453e-07	0.00106953	6.77347e-17	3.25126e-15	[4, 6, 7]	Group47	17.3333	13	[AKIRIN1, ATF3, CYP26B1, DDX5, EGR1, EGR2, EMD, FOS, KLF5, MAFF, MEF2C, NR4A1, RBFOX1]
GO:0001570	vasculogenesis	3.31819e-05	0.0369646	6.77347e-17	3.25126e-15	[4, 5, 6, 7, 8, 9]	Group47	13.4831	12	[HEY2, JUNB, SMO, SMOX, SOX17, SPRED1, TEAD2, TGFB1, TGFBR3, TIPARP, ZFP36L1, ZMIZ1]
GO:0043603	amide metabolic process	1.11702e-08	1.42085e-05	1.322e-13	5.949e-12	[3]	Group48	6.38642	79	[ACE, ALDH1L2, ANG, ARG2, ATF4, BACE2, CALR, CPE, CPEB2, CTSZ, DDX3X, DIO2, DNAJC3, EEF1A1, EEF1B2, EEF1G, EEF2, EIF3E, EIF3L, EIF4A1, EIF4A2, EPHA4, GARS1, GDF15, GSTO2, HMGCS1, HSD17B12, IGF1, IL6, KDELR2, MYCBP2, NACA, NGRN, P4HB, PAIP2B, PER2, PKM, PPP1R15A, PPP1R15B, PRNP, PURA, RACK1, RPL10A, RPL13A, RPL15, RPL17, RPL21, RPL23, RPL23A, RPL27A, RPL3, RPL31, RPL4, RPL5, RPL6, RPL7, RPL7A, RPL…
GO:0044249	cellular biosynthetic process	3.61108e-10	4.70163e-07	1.322e-13	5.949e-12	[3]	Group48	4.48654	270	[ABCB6, ABHD5, ADSS1, AGPAT4, AK1, AK4, AKIRIN1, AMD1, ANG, ARG2, ATF3, ATF4, ATIC, BACE2, BAG3, BCAT1, BEX2, BMP2, BNC2, BRD2, BTG1, C1GALT1, CALR, CCNL1, CDKN1A, CDKN1C, CDKN2A, CDS1, CEBPB, CHD3, CHPF, CHST6, CHSY1, CKS1B, COQ10B, CPEB2, CSGALNACT1, CSRNP1, CXCL8, DCN, DDOST, DDR2, DDX3X, DDX5, DIO2, DNAJB1, DNAJC3, DSE, EEF1A1, EEF1B2, EEF1G, EEF2, EGR1, EGR2, EIF3E, EIF3L, EIF4A1, EIF4A2, EL…
GO:1901576	organic substance biosynthetic process	3.06705e-10	3.99636e-07	1.322e-13	5.949e-12	[3]	Group48	4.48152	274	[ABCB6, ABHD5, ADSS1, AGPAT4, AK1, AK4, AKIRIN1, AMD1, ANG, ARG2, ATF3, ATF4, ATIC, BACE2, BAG3, BCAT1, BEX2, BMP2, BNC2, BRD2, BTG1, C1GALT1, CALR, CCNL1, CDKN1A, CDKN1C, CDKN2A, CDS1, CEBPB, CHD3, CHPF, CHST6, CHSY1, CKS1B, COQ10B, CPEB2, CSGALNACT1, CSRNP1, DCN, DDOST, DDR2, DDX3X, DDX5, DIO2, DNAJB1, DNAJC3, DSE, EEF1A1, EEF1B2, EEF1G, EEF2, EGR1, EGR2, EIF3E, EIF3L, EIF4A1, EIF4A2, ELL2, ERF…
GO:0019538	protein metabolic process	6.2664e-16	8.6539e-13	1.322e-13	5.949e-12	[3, 4]	Group48	4.92646	278	[AATK, ABHD5, ABL2, ACE, ADAMTS19, ADAMTS9, ANG, ARIH1, ATF4, ATP2A3, BACE2, BAG3, BGN, BMP2, BMPER, BRD2, BTG1, C1GALT1, CADM1, CALR, CAPN6, CCNI, CCNL1, CCNO, CCNY, CD24, CDKN1A, CDKN1C, CDKN2A, CDKN2B, CFI, CHD3, CHMP1B, CHPF, CHSY1, CKS1B, CPE, CPEB2, CSGALNACT1, CTSZ, CYCS, DCN, DDOST, DDR1, DDR2, DDX3X, DERL1, DIO2, DNAJA1, DNAJB9, DNAJC3, DPP7, DSE, DUSP1, DUSP10, DUSP6, DUSP8, DYRK3, EDNR…
GO:0044260	cellular macromolecule metabolic process	9.25635e-07	0.00112094	1.322e-13	5.949e-12	[3, 4]	Group48	4.70939	158	[ANG, ARIH1, ATF4, BACE2, BGN, BMP2, BTG1, C1GALT1, CALR, CDKN1A, CDKN2A, CHMP1B, CHPF, CHSY1, CPEB2, CSGALNACT1, DCN, DDOST, DDX3X, DDX5, DERL1, DIO2, DNAJB9, DNAJC3, DSE, EEF1A1, EEF1B2, EEF1G, EEF2, EIF3E, EIF3L, EIF4A1, EIF4A2, ENDOG, ERN1, FBXO17, FBXO2, FBXO33, FGF10, FOS, FUS, GABARAPL1, GADD45A, GALNT1, GARS1, GDF15, GLI2, GLT8D2, GXYLT2, HERPUD1, HNRNPA1, HNRNPC, HSP90AA1, HSP90AB1, HSPA…
GO:0006518	peptide metabolic process	2.17394e-12	2.91526e-09	1.322e-13	5.949e-12	[4]	Group48	7.89755	74	[ACE, ANG, ATF4, BACE2, CALR, CPE, CPEB2, CTSZ, DDX3X, DIO2, DNAJC3, EEF1A1, EEF1B2, EEF1G, EEF2, EIF3E, EIF3L, EIF4A1, EIF4A2, EPHA4, GARS1, GDF15, GSTO2, IGF1, IL6, KDELR2, MYCBP2, NACA, NGRN, P4HB, PAIP2B, PER2, PKM, PPP1R15A, PPP1R15B, PRNP, PURA, RACK1, RPL10A, RPL13A, RPL15, RPL17, RPL21, RPL23, RPL23A, RPL27A, RPL3, RPL31, RPL4, RPL5, RPL6, RPL7, RPL7A, RPL9, RPLP0, RPS11, RPS16, RPS17, RP…
GO:0009059	macromolecule biosynthetic process	1.1208e-10	1.47273e-07	1.322e-13	5.949e-12	[4]	Group48	4.72727	234	[AKIRIN1, ANG, ATF3, ATF4, BACE2, BAG3, BEX2, BMP2, BNC2, BRD2, BTG1, C1GALT1, CALR, CCNL1, CDKN1A, CDKN1C, CDKN2A, CEBPB, CHD3, CHPF, CHST6, CHSY1, CKS1B, CPEB2, CSGALNACT1, CSRNP1, DCN, DDOST, DDR2, DDX3X, DDX5, DIO2, DNAJB1, DNAJC3, DSE, EEF1A1, EEF1B2, EEF1G, EEF2, EGR1, EGR2, EIF3E, EIF3L, EIF4A1, EIF4A2, ELL2, ERF, F3, FADS1, FGF10, FGF7, FNIP2, FOS, FOSB, FOSL1, FOXN3, FUS, FZD2, GADD45A, …
GO:1901566	organonitrogen compound biosynthetic process	1.33672e-10	1.75377e-07	1.322e-13	5.949e-12	[4]	Group48	6.05078	112	[ABCB6, ADSS1, AK1, AK4, AMD1, ANG, ARG2, ATF4, ATIC, BACE2, BCAT1, C1GALT1, CALR, CDS1, CHPF, CHST6, CHSY1, CPEB2, CSGALNACT1, DDOST, DDX3X, DIO2, DNAJC3, DSE, EEF1A1, EEF1B2, EEF1G, EEF2, EIF3E, EIF3L, EIF4A1, EIF4A2, GALNT1, GARS1, GDF15, GXYLT2, HSD17B12, IGF1, IL6, IMPDH2, KDELR2, KLF4, LDB2, MAGT1, MLEC, MYCBP2, NACA, NDUFB6, NGRN, NR4A2, OAZ1, ODC1, PAICS, PAIP2B, PER2, PGRMC1, PHLDA1, PID…
GO:0034248	regulation of amide metabolic process	1.93048e-06	0.00230886	1.322e-13	5.949e-12	[4, 5]	Group48	7.36648	40	[ANG, ATF4, CALR, CPEB2, DDX3X, DIO2, DNAJC3, EEF1A1, EEF1B2, EEF1G, EEF2, EIF3E, EIF3L, EIF4A1, EIF4A2, EPHA4, IGF1, IL6, KDELR2, NGRN, PAIP2B, PER2, PKM, PPP1R15A, PPP1R15B, PRNP, PURA, RACK1, RPL13A, RPL15, RPL5, RPS4X, RPS9, SERP1, SHMT2, SORL1, TMED10, YTHDF2, ZC3H12A, ZFP36L1]
GO:0034645	cellular macromolecule biosynthetic process	1.5854e-11	2.10224e-08	1.322e-13	5.949e-12	[4, 5]	Group48	7.07237	86	[ANG, ATF4, BACE2, C1GALT1, CALR, CHPF, CHSY1, CPEB2, CSGALNACT1, DDOST, DDX3X, DIO2, DNAJC3, DSE, EEF1A1, EEF1B2, EEF1G, EEF2, EIF3E, EIF3L, EIF4A1, EIF4A2, GALNT1, GARS1, GDF15, GLT8D2, GXYLT2, IGF1, IL6, IRS2, KDELR2, KLF4, LDB2, MAGT1, MLEC, NACA, NGRN, PAIP2B, PER2, PHLDA1, PIGP, PKM, PLCB1, PLOD1, PLOD2, PPP1R15A, PPP1R15B, PURA, RACK1, RAMP1, RPL10A, RPL13A, RPL15, RPL17, RPL21, RPL23, RPL…
GO:0043604	amide biosynthetic process	7.84762e-09	9.99787e-06	1.322e-13	5.949e-12	[4, 5]	Group48	7.05623	64	[ANG, ARG2, ATF4, CALR, CPEB2, DDX3X, DIO2, DNAJC3, EEF1A1, EEF1B2, EEF1G, EEF2, EIF3E, EIF3L, EIF4A1, EIF4A2, GARS1, GDF15, HSD17B12, IL6, KDELR2, MYCBP2, NACA, NGRN, PAIP2B, PER2, PKM, PPP1R15A, PPP1R15B, PRNP, PURA, RACK1, RPL10A, RPL13A, RPL15, RPL17, RPL21, RPL23, RPL23A, RPL27A, RPL3, RPL31, RPL4, RPL5, RPL6, RPL7, RPL7A, RPL9, RPLP0, RPS11, RPS16, RPS17, RPS2, RPS20, RPS4X, RPS5, RPS6, RPS…
GO:0010608	post-transcriptional regulation of gene expression	2.45582e-06	0.00291015	1.322e-13	5.949e-12	[5, 6]	Group48	7.16724	42	[ACE, ANG, ATF4, CALR, CPEB2, DDX3X, DIO2, DNAJC3, EEF1A1, EEF1B2, EEF1G, EEF2, EIF3E, EIF3L, EIF4A1, EIF4A2, FUS, HEXIM1, HNRNPC, IL6, KDELR2, NGRN, PAIP2B, PER2, PKM, PPP1R15A, PPP1R15B, PRKCA, PURA, RACK1, RPL13A, RPL15, RPL5, RPS4X, RPS9, SERP1, SHMT2, TENT5A, TGFB1, YTHDF2, ZC3H12A, ZFP36L1]
GO:0043043	peptide biosynthetic process	1.10381e-10	1.45151e-07	1.322e-13	5.949e-12	[5, 6]	Group48	8.01577	61	[ANG, ATF4, CALR, CPEB2, DDX3X, DIO2, DNAJC3, EEF1A1, EEF1B2, EEF1G, EEF2, EIF3E, EIF3L, EIF4A1, EIF4A2, GARS1, GDF15, IL6, KDELR2, NACA, NGRN, PAIP2B, PER2, PKM, PPP1R15A, PPP1R15B, PRNP, PURA, RACK1, RPL10A, RPL13A, RPL15, RPL17, RPL21, RPL23, RPL23A, RPL27A, RPL3, RPL31, RPL4, RPL5, RPL6, RPL7, RPL7A, RPL9, RPLP0, RPS11, RPS16, RPS17, RPS2, RPS20, RPS4X, RPS5, RPS6, RPS9, RPSA, SERP1, SHMT2, Y…
GO:2000112	regulation of cellular macromolecule biosynthetic process	3.60498e-07	0.000442691	1.322e-13	5.949e-12	[5, 6]	Group48	7.65125	43	[ANG, ATF4, BACE2, CALR, CPEB2, DDX3X, DIO2, DNAJC3, EEF1A1, EEF1B2, EEF1G, EEF2, EIF3E, EIF3L, EIF4A1, EIF4A2, IGF1, IL6, IRS2, KDELR2, KLF4, LDB2, NGRN, PAIP2B, PER2, PKM, PLCB1, PPP1R15A, PPP1R15B, PURA, RACK1, RAMP1, RPL13A, RPL15, RPL5, RPS4X, RPS9, SERP1, SHMT2, SLC6A9, YTHDF2, ZC3H12A, ZFP36L1]
GO:0002181	cytoplasmic translation	4.85713e-18	6.73198e-15	1.322e-13	5.949e-12	[5, 6, 7, 8]	Group48	20	35	[CPEB2, EIF3E, EIF3L, EIF4A1, EIF4A2, PKM, RACK1, RPL10A, RPL13A, RPL15, RPL17, RPL21, RPL23, RPL23A, RPL27A, RPL3, RPL31, RPL4, RPL5, RPL6, RPL7, RPL7A, RPL9, RPLP0, RPS11, RPS16, RPS17, RPS2, RPS20, RPS4X, RPS5, RPS6, RPS9, RPSA, YTHDF2]
GO:0006417	regulation of translation	9.51772e-06	0.0109644	1.322e-13	5.949e-12	[5, 6, 7, 8]	Group48	7.36842	35	[ANG, ATF4, CALR, CPEB2, DDX3X, DIO2, DNAJC3, EEF1A1, EEF1B2, EEF1G, EEF2, EIF3E, EIF3L, EIF4A1, EIF4A2, IL6, KDELR2, NGRN, PAIP2B, PER2, PKM, PPP1R15A, PPP1R15B, PURA, RACK1, RPL13A, RPL15, RPL5, RPS4X, RPS9, SERP1, SHMT2, YTHDF2, ZC3H12A, ZFP36L1]
GO:0009653	anatomical structure morphogenesis	4.26505e-14	5.8218e-11	2.79734e-05	0.000111894	[2, 3]	Group49	5.76657	167	[ACE, ADAMTS9, ADIPOR2, ANG, ANKH, ARHGAP32, ATF4, BMP2, BMPER, BOC, BRD2, BTG1, C1GALT1, CALR, CDKN1C, CEBPB, CHSY1, COL1A2, COL6A1, CPE, CSRNP1, CTSZ, CXCL8, CYP26B1, DCN, DDR1, DHRS3, DNMBP, DUSP1, EDNRA, EFNA5, EGR2, ENPP2, EPHA4, EPHB2, ERRFI1, F3, FAM20C, FBLN1, FGF10, FGF7, FGFR1, FGFRL1, FJX1, FOXN3, FSTL4, FZD2, FZD3, GADD45A, GAP43, GARS1, GDF15, GLI2, GPC6, HEY2, HSP90AA1, HSP90AB1, HS…
GO:0023051	regulation of signaling	3.0585e-12	4.08615e-09	2.79734e-05	0.000111894	[2, 3]	Group49	5.25433	188	[ABL2, ACE, AKAP5, ARF1, ARFGEF3, ARHGAP32, ARMC9, ATF3, ATF4, BAIAP2L1, BMP2, BMPER, BPIFB1, C16orf72, CACNG8, CADM1, CALR, CAVIN3, CCNY, CD24, CDKN1C, CDKN2B, CHSY1, CXCL8, CYP26B1, DCN, DDR2, DDX3X, DDX5, DHRS3, DNAJA1, DNAJB9, DNMBP, DUSP1, DUSP10, DUSP6, DUSP8, DYRK3, EFNA5, EGR1, EGR2, EMD, ENDOG, EPHA4, EPHB2, EPS8L2, ERN1, ERRFI1, F3, FAM20C, FBLN1, FBXO2, FGF10, FGFR1, FICD, FSTL4, GADD4…
GO:0048583	regulation of response to stimulus	7.45929e-08	9.30919e-05	2.79734e-05	0.000111894	[2, 3]	Group49	4.61575	197	[ABL2, ACE, AKAP5, AKIRIN1, ARFGEF3, ARG2, ARHGAP32, ARMC9, ATF3, ATF4, BAIAP2L1, BMP2, BMPER, BPIFB1, C16orf72, CACNG8, CADM1, CALR, CAVIN3, CCNY, CD24, CDKN1C, CDKN2B, CEBPB, CFI, CHSY1, CXCL8, CYP26B1, DCN, DDR2, DDX3X, DDX5, DHRS3, DNAJA1, DNAJB1, DNAJB9, DNMBP, DUSP1, DUSP10, DUSP6, DUSP8, DYRK3, EGR1, EGR2, EMD, ENDOG, EPHA4, EPHB2, EPS8L2, ERN1, ERRFI1, F3, FAM20C, FBLN1, FBXO32, FGF10, FG…
GO:0050793	regulation of developmental process	1.62528e-14	2.22663e-11	2.79734e-05	0.000111894	[2, 3]	Group49	5.95825	157	[ACE, ADAMTS9, AKIRIN1, ANKH, ARHGAP32, ATF4, BMP2, BMPER, BOC, BTG1, CALR, CD24, CDKN1A, CDKN1C, CDKN2A, CDKN2B, CDS1, CEBPB, CHD3, CXCL8, CYP26B1, DCN, DDR2, DDX5, DNMBP, DUSP10, DUSP6, EFNA5, EGR2, ENPP2, EPHA4, EPHB2, ERRFI1, F3, FADS1, FAM20C, FBLN1, FGF10, FGF7, FGFR1, FOS, FSTL4, FZD2, FZD3, GADD45A, GARS1, GDF15, GLI2, GPC6, HEY2, HSP90AB1, ID4, IFITM1, IGF1, IGFBP3, IL6, IRF1, JUNB, JUND…
GO:0051239	regulation of multicellular organismal process	5.87616e-13	7.94457e-10	2.79734e-05	0.000111894	[2, 3]	Group49	5.60843	165	[ACE, ADAMTS9, ADIPOR2, ANKH, ARG2, ARHGAP32, ATF4, ATP1B1, ATP2A3, BMP2, BMPER, BTG1, CACNA2D1, CADM1, CALR, CD24, CDKN1C, CDKN2A, CDKN2B, CEBPB, CHSY1, CNPY2, CXCL8, CYP26B1, DCN, DDR2, DDX3X, DHRS3, DIO2, DUSP10, DUSP6, EDNRA, EFNA5, EGR1, EGR2, ENPP2, EPHA4, EPHB2, ERRFI1, F3, FAM20C, FBXO32, FGF10, FGF7, FGFR1, FOS, FSTL4, FZD3, GADD45A, GARS1, GDF15, GLI2, HEY2, HLA-F, HSP90AA1, HSP90AB1, H…
GO:0007165	signal transduction	4.2581e-06	0.00500327	2.79734e-05	0.000111894	[2, 3, 4]	Group49	4.12533	262	[ABL2, ADIPOR2, AKAP5, ARFGEF3, ARHGAP32, ARMC9, ATF3, ATF4, ATP1B1, ATP2A3, BAG3, BAIAP2L1, BEX2, BMP2, BMPER, BOC, BPIFB1, C16orf72, CACNG8, CADM1, CALR, CAVIN3, CCNY, CD24, CDKN1A, CDKN1C, CDKN2A, CDKN2B, CDS1, CEBPB, CHSY1, CLEC11A, CMTM8, CNIH1, COL1A2, CPE, CSRNP1, CXCL1, CXCL2, CXCL3, CXCL8, CYCS, CYP26B1, DCN, DDR1, DDR2, DDX3X, DDX5, DERL1, DHRS3, DNAJA1, DNAJB9, DNMBP, DUSP1, DUSP10, DU…
GO:0016477	cell migration	2.30085e-10	3.00951e-07	2.79734e-05	0.000111894	[3]	Group49	6.25782	100	[ABL2, ACE, ADAMTS9, AKIRIN1, ANG, ARHGAP32, BMP2, BMPER, BTG1, CALR, CD24, CXCL1, CXCL2, CXCL3, CXCL8, CYGB, DCN, DDR1, DDR2, DUSP1, DUSP10, EDNRA, ENPP2, EPHA4, EPHB2, F3, FGF10, FGF7, FGFR1, FZD3, GADD45A, GPC6, HSPA5, HTR2B, IFITM1, IGF1, IGFBP3, IL6, IRS2, ITGA11, JUN, KLF4, KLF5, LAMC2, LDB2, LDLRAD4, LMO4, MAPRE2, MBOAT7, MEF2C, MMP2, MSX2, MYADM, NEDD9, NFATC2, NR4A1, NR4A2, NRG1, NTRK3, …
GO:0023056	positive regulation of signaling	2.16116e-06	0.00257611	2.79734e-05	0.000111894	[2, 3, 4]	Group49	5.29187	97	[AKAP5, ARMC9, ATF3, BMP2, BMPER, CACNG8, CALR, CAVIN3, CD24, CDKN1C, CDKN2B, CHSY1, DCN, DDR2, DDX3X, DDX5, EPHA4, EPHB2, ERN1, F3, FGF10, FGFR1, GADD45A, GDF15, HEXIM1, HSP90AA1, HSP90AB1, HTR2B, IGF1, IGFBP3, IL6, INHBB, IRS2, JUN, KIF5B, KSR1, LIF, LITAF, LRRC59, LURAP1L, MAP3K20, MAP3K5, MAPRE2, MBD4, MCL1, MEF2C, MLLT3, MSX2, NFATC4, NMB, NRG1, NTRK3, PLAUR, PLCB1, PRAG1, PRKCA, PRKD1, PRNP…
GO:0030154	cell differentiation	1.93642e-08	2.44376e-05	2.79734e-05	0.000111894	[3]	Group49	4.62389	209	[ABHD5, ABL2, ACE, ADAMTS9, AKIRIN1, ANG, ARHGAP32, ATF3, ATF4, BEX2, BMP2, BOC, BTG1, C1GALT1, C1QL1, CADM1, CALR, CCNO, CD24, CDKN1C, CDKN2A, CDKN2B, CDS1, CEBPB, CHD3, CHSY1, COL6A1, CRTAC1, CYP26B1, DDR1, DDR2, DDX3X, DDX5, DIO2, DNAJB9, DUSP10, DUSP6, DYRK3, EDNRA, EEF2, EFNA5, EGR1, EGR2, EMD, EPHA4, EPHB2, ERF, ERRFI1, F3, FADS1, FAM20C, FBLN1, FGF10, FGF7, FGFR1, FOS, FSTL4, FZD2, FZD3, G…
GO:0048585	negative regulation of response to stimulus	2.66637e-11	3.53027e-08	2.79734e-05	0.000111894	[2, 3, 4]	Group49	6.30473	108	[ABL2, ARG2, ATF3, BMP2, BMPER, BPIFB1, C16orf72, CADM1, CALR, CAVIN3, CXCL8, CYP26B1, DCN, DDR2, DDX3X, DHRS3, DNAJA1, DNAJB9, DUSP1, DUSP10, DUSP6, DUSP8, DYRK3, EGR1, EMD, ENDOG, EPHA4, EPHB2, ERRFI1, FBLN1, FGF10, FSTL4, GDF15, GLI2, GPRC5A, HERPUD1, HEY2, HLA-F, HSPA5, HTR2B, HTRA1, IER3, IGF1, IGFBP3, IL6, KLF4, LDLRAD4, LIF, LITAF, MCL1, MDFI, MLLT3, MYADM, NCOA7, NFATC4, NFKBIA, NR4A2, NR…
GO:0071495	cellular response to endogenous stimulus	4.32624e-11	5.69766e-08	2.79734e-05	0.000111894	[3]	Group49	6.44745	100	[ACE, ADIPOR2, ATF4, BAIAP2L1, BMP2, BMPER, CACNA2D1, CALR, CDKN1C, CDKN2B, CEBPB, COL1A2, COL6A1, CPEB2, CXCL8, DCN, DDR2, DDX5, DNAJA1, EDNRA, EEF1A1, EFNA5, EGR1, EMD, EPHA4, EPHB2, ERN1, ERRFI1, FAM20C, FBXO32, FGF10, FGF7, FGFR1, FGFRL1, FMOD, FOS, FOSB, GARS1, GDF15, GNAL, HSP90AB1, HSPA5, HSPA8, HTR2B, HTRA1, IGF1, IL6, INHBB, IRS2, JUN, KLF4, LDLRAD4, LTBP3, MBD4, MEF2C, MMP2, MSX2, NR3C1…
GO:0010646	regulation of cell communication	2.17955e-12	2.9206e-09	2.79734e-05	0.000111894	[3, 4]	Group49	5.26609	189	[ABL2, ACE, AKAP5, ARF1, ARFGEF3, ARHGAP32, ARMC9, ATF3, ATF4, BAIAP2L1, BMP2, BMPER, BPIFB1, C16orf72, CACNG8, CADM1, CALR, CAVIN3, CCNY, CD24, CDKN1C, CDKN2B, CHSY1, CXCL8, CYP26B1, DCN, DDR2, DDX3X, DDX5, DHRS3, DNAJA1, DNAJB9, DNMBP, DUSP1, DUSP10, DUSP6, DUSP8, DYRK3, EFNA5, EGR1, EGR2, EMD, ENDOG, EPHA4, EPHB2, EPS8L2, ERN1, ERRFI1, F3, FAM20C, FBLN1, FBXO2, FGF10, FGFR1, FICD, FSTL4, GADD4…
GO:0045595	regulation of cell differentiation	1.1151e-17	1.54442e-14	2.79734e-05	0.000111894	[3, 4]	Group49	7.29105	123	[ACE, ADAMTS9, AKIRIN1, ARHGAP32, ATF4, BMP2, BOC, BTG1, CALR, CD24, CDKN1C, CDKN2A, CDKN2B, CDS1, CEBPB, CHD3, CYP26B1, DDR2, DDX5, DUSP10, EFNA5, EGR2, EPHA4, EPHB2, ERRFI1, FADS1, FAM20C, FBLN1, FGF10, FGFR1, FOS, FSTL4, FZD3, GARS1, GLI2, HEY2, HSP90AB1, ID4, IFITM1, IGF1, IGFBP3, IL6, IRF1, JUNB, JUND, KLF4, KLF5, LDB2, LDLRAD4, LIF, LTBP3, MAFB, MAFF, MAFG, MAP3K5, MBD4, MEF2C, MELTF, MSX2,…
GO:2000026	regulation of multicellular organismal development	2.84008e-15	3.91363e-12	2.79734e-05	0.000111894	[3, 4]	Group49	7.26409	107	[ACE, ADAMTS9, ANKH, ARHGAP32, ATF4, BMP2, BMPER, BTG1, CD24, CDKN1C, CDKN2A, CDKN2B, CEBPB, CXCL8, CYP26B1, DCN, DDR2, DUSP10, DUSP6, EFNA5, EGR2, ENPP2, EPHA4, EPHB2, ERRFI1, F3, FAM20C, FGF10, FOS, FSTL4, FZD3, GADD45A, GARS1, GLI2, HEY2, ID4, IGF1, IL6, IRF1, JUNB, KLF4, LDB2, LIF, LTBP3, MAFB, MAFF, MAFG, MBD4, MEF2C, MGP, MSX2, NAP1L1, NEDD9, NFATC4, NFKBIA, NFKBIZ, NRG1, NTRK3, PDE3B, PER2…
GO:0007166	cell surface receptor signaling pathway	2.94367e-06	0.00347941	2.79734e-05	0.000111894	[3, 4, 5]	Group49	4.71576	146	[ADIPOR2, ARMC9, ATF3, BAG3, BAIAP2L1, BMP2, BMPER, BOC, BPIFB1, CACNG8, CADM1, CCNY, CD24, CDKN1C, CDKN2B, CHSY1, COL1A2, CPE, CSRNP1, CXCL1, CXCL2, CXCL3, CXCL8, DCN, DDR1, DDR2, DDX3X, DDX5, DZIP1L, EDNRA, EFNA5, EGR1, EGR2, EMD, EPHA4, EPHB2, ERRFI1, F3, FAM20C, FBLN1, FGF10, FGF7, FGFR1, FGFRL1, FMOD, FOS, FSTL4, FZD2, FZD3, GADD45A, GARS1, GDF15, GEM, GLI2, GPC6, GPRC5A, HBP1, HEY2, HSP90AB…
GO:0009966	regulation of signal transduction	6.89295e-11	9.07112e-08	2.79734e-05	0.000111894	[3, 4, 5]	Group49	5.27638	168	[ABL2, AKAP5, ARFGEF3, ARHGAP32, ARMC9, ATF3, BAIAP2L1, BMP2, BMPER, BPIFB1, C16orf72, CACNG8, CADM1, CALR, CAVIN3, CCNY, CD24, CDKN1C, CDKN2B, CHSY1, CXCL8, CYP26B1, DCN, DDR2, DDX3X, DDX5, DHRS3, DNAJA1, DNAJB9, DNMBP, DUSP1, DUSP10, DUSP6, DUSP8, DYRK3, EGR1, EGR2, EMD, ENDOG, EPHA4, EPHB2, EPS8L2, ERN1, ERRFI1, F3, FAM20C, FBLN1, FGF10, FGFR1, FICD, FSTL4, GADD45A, GDF15, GLI2, GPC6, GPRC5A, …
GO:0010647	positive regulation of cell communication	2.17816e-06	0.00259201	2.79734e-05	0.000111894	[3, 4, 5]	Group49	5.28899	97	[AKAP5, ARMC9, ATF3, BMP2, BMPER, CACNG8, CALR, CAVIN3, CD24, CDKN1C, CDKN2B, CHSY1, DCN, DDR2, DDX3X, DDX5, EPHA4, EPHB2, ERN1, F3, FGF10, FGFR1, GADD45A, GDF15, HEXIM1, HSP90AA1, HSP90AB1, HTR2B, IGF1, IGFBP3, IL6, INHBB, IRS2, JUN, KIF5B, KSR1, LIF, LITAF, LRRC59, LURAP1L, MAP3K20, MAP3K5, MAPRE2, MBD4, MCL1, MEF2C, MLLT3, MSX2, NFATC4, NMB, NRG1, NTRK3, PLAUR, PLCB1, PRAG1, PRKCA, PRKD1, PRNP…
GO:0071363	cellular response to growth factor stimulus	4.33385e-10	5.63401e-07	2.79734e-05	0.000111894	[4]	Group49	7.9561	58	[BMP2, BMPER, CDKN1C, CDKN2B, COL1A2, CXCL8, DCN, DDR2, DDX5, EEF1A1, EGR1, EMD, ERN1, ERRFI1, FAM20C, FGF10, FGF7, FGFR1, FGFRL1, FMOD, FOS, GARS1, GDF15, HSP90AB1, HSPA5, HTRA1, IL6, JUN, KLF4, LDLRAD4, LTBP3, MBD4, MEF2C, MSX2, NR3C1, NR4A1, NRG1, NTRK3, PDGFRL, PRKD1, PTPRK, RACK1, RUNX2, SIRT1, SKIL, SMAD6, SORL1, SOX6, SPART, SPINT1, SPRED1, SPRY2, SPRY4, TGFB1, TGFBR3, VASN, ZFP36L1, ZMIZ1]
GO:0009967	positive regulation of signal transduction	2.17047e-05	0.0243961	2.79734e-05	0.000111894	[3, 4, 5, 6]	Group49	5.19243	85	[AKAP5, ARMC9, ATF3, BMP2, BMPER, CALR, CAVIN3, CD24, CDKN1C, CDKN2B, CHSY1, DCN, DDR2, DDX3X, DDX5, EPHA4, ERN1, F3, FGF10, FGFR1, GADD45A, GDF15, HEXIM1, HSP90AA1, HSP90AB1, HTR2B, IGF1, IGFBP3, IL6, INHBB, JUN, KSR1, LIF, LITAF, LRRC59, LURAP1L, MAP3K20, MAP3K5, MAPRE2, MBD4, MCL1, MEF2C, MLLT3, MSX2, NFATC4, NRG1, NTRK3, PLAUR, PLCB1, PRAG1, PRKCA, PRKD1, PTEN, PYCARD, RACK1, RIPK2, ROR2, RPL…
GO:0007167	enzyme-linked receptor protein signaling pathway	1.64999e-08	2.08559e-05	2.79734e-05	0.000111894	[4, 5, 6]	Group49	6.67939	70	[BAIAP2L1, BMP2, BMPER, CADM1, CDKN1C, CDKN2B, COL1A2, CSRNP1, DCN, DDR1, DDR2, DDX5, EFNA5, EGR1, EGR2, EPHA4, EPHB2, ERRFI1, F3, FAM20C, FGF10, FGF7, FGFR1, FGFRL1, FMOD, FOS, FSTL4, GARS1, GDF15, GPRC5A, HSP90AB1, HSPA5, HTRA1, IGF1, IGFBP3, IL6, INHBB, IRS2, JUN, LDLRAD4, LIF, LTBP3, MMP2, MSX2, NEDD9, NFATC4, NRG1, NTRK3, PDGFRL, PID1, PLAUR, PLCB1, PRKD1, PTPRK, ROR2, RUNX2, SIRT1, SKIL, SL…
GO:0051239	regulation of multicellular organismal process	5.87616e-13	7.94457e-10	1.01382e-18	5.27185e-17	[2, 3]	Group50	5.60843	165	[ACE, ADAMTS9, ADIPOR2, ANKH, ARG2, ARHGAP32, ATF4, ATP1B1, ATP2A3, BMP2, BMPER, BTG1, CACNA2D1, CADM1, CALR, CD24, CDKN1C, CDKN2A, CDKN2B, CEBPB, CHSY1, CNPY2, CXCL8, CYP26B1, DCN, DDR2, DDX3X, DHRS3, DIO2, DUSP10, DUSP6, EDNRA, EFNA5, EGR1, EGR2, ENPP2, EPHA4, EPHB2, ERRFI1, F3, FAM20C, FBXO32, FGF10, FGF7, FGFR1, FOS, FSTL4, FZD3, GADD45A, GARS1, GDF15, GLI2, HEY2, HLA-F, HSP90AA1, HSP90AB1, H…
GO:0010033	response to organic substance	2.65784e-19	3.68908e-16	1.01382e-18	5.27185e-17	[3]	Group50	6.32552	178	[ABL2, ACE, ADIPOR2, ANG, ATF3, ATF4, ATIC, BAG3, BAIAP2L1, BMP2, CACNA2D1, CALR, CCNI, CD24, CDKN2B, CEBPB, COL1A2, COL6A1, COL6A2, CPEB2, CXCL1, CXCL2, CXCL3, CXCL8, CYP26B1, DDOST, DDR2, DDX5, DERL1, DIO2, DNAJA1, DNAJB1, DNAJB9, DNAJC3, DUSP1, DUSP10, DUSP6, EDNRA, EFNA5, EGR1, EGR2, EIF4A2, ENDOG, EPHA4, EPHB2, ERN1, ERRFI1, F3, FBXO17, FBXO2, FBXO32, FGF10, FIBIN, FICD, FOS, FOSB, FOSL1, GA…
GO:0070848	response to growth factor	4.25705e-11	5.61079e-08	1.01382e-18	5.27185e-17	[3]	Group50	8.14717	62	[BMP2, BMPER, CDKN1C, CDKN2B, COL1A2, CXCL8, DCN, DDR2, DDX5, DUSP6, EEF1A1, EGR1, EMD, ERN1, ERRFI1, FAM20C, FGF10, FGF7, FGFR1, FGFRL1, FMOD, FOS, GARS1, GDF15, HSP90AB1, HSPA5, HTRA1, IER2, IL6, JUN, KLF4, LDLRAD4, LTBP3, MBD4, MEF2C, MSX2, MXRA5, NR3C1, NR4A1, NRG1, NTRK3, PDGFRL, PRKD1, PTPRK, RACK1, RUNX2, SIRT1, SKIL, SMAD6, SORL1, SOX6, SPART, SPINT1, SPRED1, SPRY2, SPRY4, TGFB1, TGFBR3, …
GO:0070887	cellular response to chemical stimulus	1.82312e-15	2.51591e-12	1.01382e-18	5.27185e-17	[3]	Group50	5.91944	169	[ABCB6, ABCC4, ABL2, ABTB2, ACE, ADIPOR2, AK4, AKIRIN1, ATF3, ATF4, ATIC, BAG3, BAIAP2L1, BMP2, CACNA2D1, CALR, CD24, CDKN2B, CEBPB, COL1A2, COL6A1, CPEB2, CXCL1, CXCL2, CXCL3, CXCL8, CYGB, CYP26B1, DDR2, DDX3X, DDX5, DERL1, DNAJA1, DNAJB9, DUSP1, EDNRA, EFNA5, EGR1, EGR2, EIF4A2, ENDOG, EPHA4, EPHB2, ERN1, ERRFI1, F3, FBXO32, FGFR1, FICD, FOS, FOSB, GARS1, GDF15, GLI2, GNAL, GPX8, GSTO2, HERPUD1…
GO:0071495	cellular response to endogenous stimulus	4.32624e-11	5.69766e-08	1.01382e-18	5.27185e-17	[3]	Group50	6.44745	100	[ACE, ADIPOR2, ATF4, BAIAP2L1, BMP2, BMPER, CACNA2D1, CALR, CDKN1C, CDKN2B, CEBPB, COL1A2, COL6A1, CPEB2, CXCL8, DCN, DDR2, DDX5, DNAJA1, EDNRA, EEF1A1, EFNA5, EGR1, EMD, EPHA4, EPHB2, ERN1, ERRFI1, FAM20C, FBXO32, FGF10, FGF7, FGFR1, FGFRL1, FMOD, FOS, FOSB, GARS1, GDF15, GNAL, HSP90AB1, HSPA5, HSPA8, HTR2B, HTRA1, IGF1, IL6, INHBB, IRS2, JUN, KLF4, LDLRAD4, LTBP3, MBD4, MEF2C, MMP2, MSX2, NR3C1…
GO:1901698	response to nitrogen compound	1.53285e-05	0.0174131	1.01382e-18	5.27185e-17	[3]	Group50	5.61609	67	[ATF4, BAIAP2L1, CACNA2D1, CALR, CCNI, CEBPB, COL1A2, COL6A1, CPEB2, DDR2, DERL1, DNAJB9, EDNRA, EGR1, EGR2, EPHA4, EPHB2, ERRFI1, FBXO17, FBXO2, FOS, FOSB, FOSL1, GDF15, GNAL, HERPUD1, HSP90AB1, HSPA5, HTR2B, IGF1, IL6, INHBB, IRS2, JUN, JUND, MAP3K5, MEF2C, MMP2, NFKBIA, NR4A1, NR4A2, NUDC, PDE3B, PID1, PKM, PLCB1, PRKCA, PRNP, PTGS2, RIPK2, RNF121, RPL17, RPL23, RRM2B, SH2D2A, SIRT1, SLC39A14,…
GO:1901700	response to oxygen-containing compound	6.43171e-13	8.68281e-10	1.01382e-18	5.27185e-17	[3]	Group50	6.48407	116	[ABL2, ACE, ATF4, BAIAP2L1, CACNA2D1, CALR, CCNI, CEBPB, COL1A2, COL6A1, COL6A2, CPEB2, CXCL1, CXCL2, CXCL3, CXCL8, CYP26B1, DDR2, DIO2, DUSP10, EDNRA, EFNA5, EGR1, EGR2, ENDOG, EPHA4, EPHB2, ERN1, ERRFI1, FBXO32, FGF10, FIBIN, FOS, FOSB, FOSL1, GDF15, GNAL, HSP90AB1, HSPA5, HTR2B, IGF1, IL6, INHBB, IRS2, JUN, JUND, KDM6B, KLF4, LITAF, MAP3K5, MBD4, MEF2C, MMP2, MSX2, MYCBP2, NASP, NFKBIA, NFKBIB…
GO:0009725	response to hormone	8.84578e-08	0.000110041	1.01382e-18	5.27185e-17	[3, 4]	Group50	6.66667	63	[ACE, ADIPOR2, ANG, BAIAP2L1, CALR, CCNI, CD24, CPEB2, DDR2, DDX5, DNAJA1, EDNRA, EFNA5, EGR1, EGR2, ERRFI1, FBXO32, FIBIN, FOS, FOSB, FOSL1, GDF15, GPR83, HSPA8, IL6, INHBB, IRS2, JUND, MBD4, MEF2C, MMP2, MYCBP2, NR3C1, NR4A1, NR4A2, NTRK3, NUDC, PAPPA, PDE3B, PID1, PKM, PLCB1, PRKCA, PTGFR, PTGS2, RAMP1, RERG, SH2D2A, SIRT1, SLC39A14, SMAD6, SORL1, SRSF5, SSTR2, STEAP2, TFPI, TGFB1, TGFBR3, TNF…
GO:0007166	cell surface receptor signaling pathway	2.94367e-06	0.00347941	1.01382e-18	5.27185e-17	[3, 4, 5]	Group50	4.71576	146	[ADIPOR2, ARMC9, ATF3, BAG3, BAIAP2L1, BMP2, BMPER, BOC, BPIFB1, CACNG8, CADM1, CCNY, CD24, CDKN1C, CDKN2B, CHSY1, COL1A2, CPE, CSRNP1, CXCL1, CXCL2, CXCL3, CXCL8, DCN, DDR1, DDR2, DDX3X, DDX5, DZIP1L, EDNRA, EFNA5, EGR1, EGR2, EMD, EPHA4, EPHB2, ERRFI1, F3, FAM20C, FBLN1, FGF10, FGF7, FGFR1, FGFRL1, FMOD, FOS, FSTL4, FZD2, FZD3, GADD45A, GARS1, GDF15, GEM, GLI2, GPC6, GPRC5A, HBP1, HEY2, HSP90AB…
GO:0014070	response to organic cyclic compound	4.77268e-06	0.00559835	1.01382e-18	5.27185e-17	[4]	Group50	5.99803	61	[ACE, ATF4, BMP2, CALR, CDKN2B, CEBPB, DDX5, DNAJA1, DUSP6, EFNA5, EGR1, ENDOG, ERRFI1, FBXO32, FGF10, FIBIN, FOS, FOSB, FOSL1, GARS1, GLI2, GNAL, GPR83, HSP90AB1, HSPA5, HSPA8, HTR2B, IL6, INHBB, JUND, MBD4, MEF2C, MMP2, MSX2, MYCBP2, NASP, NFKBIA, NR3C1, NTRK3, PAPPA, PIM1, PLCB1, PRKCA, PTGFR, PTGS2, RIPK2, RUNX2, SIRT1, SMO, SMOX, SOD2, SRSF2, SSTR2, TFPI, TGFB1, TIPARP, TOMM20, VDR, ZC3H12A,…
GO:0033993	response to lipid	1.65904e-10	2.175e-07	1.01382e-18	5.27185e-17	[4]	Group50	7.28745	72	[ABL2, ACE, CALR, CEBPB, CXCL1, CXCL2, CXCL3, CXCL8, CYP26B1, DDX5, DIO2, DNAJA1, DUSP10, EFNA5, ENDOG, EPHB2, ERRFI1, FBXO32, FGF10, FIBIN, FOS, FOSB, FOSL1, GPR83, HSPA8, IL6, INHBB, JUND, KLF4, LITAF, MBD4, MEF2C, MMP2, MSX2, MYCBP2, NASP, NFKBIA, NFKBIB, NR3C1, NR4A1, NTRK3, PAPPA, PID1, PIM1, PLCB1, PRKCA, PTGFR, PTGS2, PYCARD, RIPK2, RPL13A, RPSA, SCD, SIRT1, SLPI, SMAD6, SMO, SMOX, SOD2, S…
GO:0034097	response to cytokine	8.61555e-07	0.00104593	1.01382e-18	5.27185e-17	[4]	Group50	6.36079	61	[ADIPOR2, ATIC, CD24, CDKN2B, CEBPB, CXCL1, CXCL2, CXCL3, CXCL8, DDOST, DUSP1, EGR1, EIF4A2, ENDOG, F3, FOS, FOSL1, HSP90AB1, HSPA5, HSPD1, IFITM1, IFITM2, IL6, IMPDH2, INHBB, IRF1, KIF5B, KLF4, KLF5, MAP3K5, MBD4, MCL1, MMP2, NFIL3, NFKBIA, P4HB, PFKP, PID1, PLCB1, PRKCA, PTGS2, PYCARD, RIPK2, RPL13A, RPL3, RPS16, SHMT2, SIRT1, SKIL, SLC25A5, SNX10, SOX17, SPRY2, SPRY4, STX4, TCF7, TNFAIP3, XBP1…
GO:0071310	cellular response to organic substance	2.63041e-14	3.59577e-11	1.01382e-18	5.27185e-17	[4]	Group50	6.36277	134	[ABL2, ACE, ADIPOR2, ATF3, ATF4, ATIC, BAG3, BAIAP2L1, BMP2, CACNA2D1, CALR, CD24, CEBPB, COL1A2, COL6A1, CPEB2, CXCL1, CXCL2, CXCL3, CXCL8, CYP26B1, DDR2, DDX5, DERL1, DNAJA1, DNAJB9, DUSP1, EDNRA, EFNA5, EGR1, EGR2, EIF4A2, ENDOG, EPHA4, EPHB2, ERN1, ERRFI1, F3, FBXO32, FICD, FOS, FOSB, GARS1, GDF15, GLI2, GNAL, HERPUD1, HSP90AB1, HSPA5, HSPA8, HSPB8, HSPD1, HTR2B, IFITM1, IFITM2, IGF1, IL6, IM…
GO:0071363	cellular response to growth factor stimulus	4.33385e-10	5.63401e-07	1.01382e-18	5.27185e-17	[4]	Group50	7.9561	58	[BMP2, BMPER, CDKN1C, CDKN2B, COL1A2, CXCL8, DCN, DDR2, DDX5, EEF1A1, EGR1, EMD, ERN1, ERRFI1, FAM20C, FGF10, FGF7, FGFR1, FGFRL1, FMOD, FOS, GARS1, GDF15, HSP90AB1, HSPA5, HTRA1, IL6, JUN, KLF4, LDLRAD4, LTBP3, MBD4, MEF2C, MSX2, NR3C1, NR4A1, NRG1, NTRK3, PDGFRL, PRKD1, PTPRK, RACK1, RUNX2, SIRT1, SKIL, SMAD6, SORL1, SOX6, SPART, SPINT1, SPRED1, SPRY2, SPRY4, TGFB1, TGFBR3, VASN, ZFP36L1, ZMIZ1]
GO:1901701	cellular response to oxygen-containing compound	5.2825e-10	6.8514e-07	1.01382e-18	5.27185e-17	[4]	Group50	6.61994	85	[ABL2, ACE, ATF4, BAIAP2L1, CACNA2D1, CEBPB, COL1A2, COL6A1, CPEB2, CXCL1, CXCL2, CXCL3, CXCL8, CYP26B1, DDR2, EDNRA, EFNA5, EGR1, ENDOG, EPHA4, EPHB2, ERN1, ERRFI1, FBXO32, FOS, GDF15, GNAL, HSPA5, HTR2B, IGF1, IL6, INHBB, IRS2, JUN, KDM6B, LITAF, MAP3K5, MBD4, MEF2C, MMP2, MSX2, NFKBIA, NFKBIB, NR3C1, NR4A1, NR4A2, NTRK3, PDE3B, PID1, PIM1, PIM3, PKM, PLCB1, PRKCA, PRKD1, PRNP, PTGFR, PTGS2, PT…
GO:1901652	response to peptide	2.46095e-07	0.000304173	1.01382e-18	5.27185e-17	[4, 5]	Group50	7.7634	42	[BAIAP2L1, CACNA2D1, CCNI, CPEB2, DDR2, EDNRA, EGR1, EGR2, EPHA4, EPHB2, ERRFI1, FOS, GDF15, IGF1, INHBB, IRS2, JUND, MMP2, NFKBIA, NR4A1, NR4A2, NUDC, PDE3B, PID1, PKM, PLCB1, PRNP, PTGS2, RIPK2, RPL17, RPL23, SH2D2A, SIRT1, SLC39A14, SORL1, SRSF5, TGFB1, TGFBR3, TNFAIP3, XBP1, YWHAG, ZFP36L1]
GO:0002237	response to molecule of bacterial origin	1.28172e-08	1.62522e-05	1.01382e-18	5.27185e-17	[4, 6]	Group50	9.47368	36	[ACE, CD24, CEBPB, CXCL1, CXCL2, CXCL3, CXCL8, DIO2, DUSP10, EPHB2, FGF10, FOS, IL6, JUND, LITAF, MEF2C, NFKBIA, NFKBIB, NR4A1, PRKCA, PTGFR, PTGS2, PYCARD, RIPK2, RPL13A, RPSA, SLPI, SMAD6, SOD2, SSC5D, TAB2, TGFB1, TNFAIP3, TRIB1, XBP1, ZC3H12A]
GO:0007167	enzyme-linked receptor protein signaling pathway	1.64999e-08	2.08559e-05	1.01382e-18	5.27185e-17	[4, 5, 6]	Group50	6.67939	70	[BAIAP2L1, BMP2, BMPER, CADM1, CDKN1C, CDKN2B, COL1A2, CSRNP1, DCN, DDR1, DDR2, DDX5, EFNA5, EGR1, EGR2, EPHA4, EPHB2, ERRFI1, F3, FAM20C, FGF10, FGF7, FGFR1, FGFRL1, FMOD, FOS, FSTL4, GARS1, GDF15, GPRC5A, HSP90AB1, HSPA5, HTRA1, IGF1, IGFBP3, IL6, INHBB, IRS2, JUN, LDLRAD4, LIF, LTBP3, MMP2, MSX2, NEDD9, NFATC4, NRG1, NTRK3, PDGFRL, PID1, PLAUR, PLCB1, PRKD1, PTPRK, ROR2, RUNX2, SIRT1, SKIL, SL…
GO:0071345	cellular response to cytokine stimulus	1.23852e-05	0.0141934	1.01382e-18	5.27185e-17	[5]	Group50	6.14849	53	[ADIPOR2, ATIC, CD24, CEBPB, CXCL1, CXCL2, CXCL3, CXCL8, DUSP1, EGR1, EIF4A2, F3, FOS, HSP90AB1, HSPA5, HSPD1, IFITM1, IFITM2, IL6, IMPDH2, INHBB, IRF1, KIF5B, KLF4, KLF5, MAP3K5, MBD4, MMP2, NFIL3, NFKBIA, P4HB, PFKP, PID1, PLCB1, PRKCA, PYCARD, RIPK2, RPL13A, RPL3, RPS16, SIRT1, SLC25A5, SNX10, SOX17, SPRY2, SPRY4, STX4, TCF7, TNFAIP3, XBP1, YTHDF2, ZC3H12A, ZFP36L1]
GO:0071396	cellular response to lipid	1.21751e-08	1.54502e-05	1.01382e-18	5.27185e-17	[5]	Group50	7.83699	50	[ABL2, ACE, CALR, CEBPB, CXCL1, CXCL2, CXCL3, CXCL8, CYP26B1, DDX5, DNAJA1, EFNA5, EPHB2, ERRFI1, FBXO32, FOS, HSPA8, IL6, INHBB, LITAF, MBD4, MEF2C, MMP2, MSX2, NFKBIA, NFKBIB, NR3C1, NTRK3, PID1, PIM1, PLCB1, PRKCA, PTGFR, PYCARD, RIPK2, RPSA, SIRT1, SMO, SMOX, SSTR2, TEAD2, TFPI, TGFB1, TNFAIP3, TRIB1, VDR, XBP1, ZC3H12A, ZFP36L1, ZMIZ1]
GO:0071560	cellular response to transforming growth factor beta stimulus	3.6271e-08	4.54838e-05	1.01382e-18	5.27185e-17	[5]	Group50	10.5072	29	[BMP2, CDKN1C, CDKN2B, COL1A2, DDR2, FMOD, FOS, GARS1, GDF15, HSP90AB1, HSPA5, HTRA1, JUN, LDLRAD4, LTBP3, MEF2C, NR3C1, PTPRK, SIRT1, SKIL, SMAD6, SOX6, SPRED1, SPRY2, TGFB1, TGFBR3, VASN, ZFP36L1, ZMIZ1]
GO:0032496	response to lipopolysaccharide	3.52909e-08	4.42901e-05	1.01382e-18	5.27185e-17	[4, 5, 7]	Group50	9.44444	34	[ACE, CEBPB, CXCL1, CXCL2, CXCL3, CXCL8, DIO2, DUSP10, EPHB2, FGF10, FOS, IL6, JUND, LITAF, MEF2C, NFKBIA, NFKBIB, NR4A1, PRKCA, PTGFR, PTGS2, PYCARD, RIPK2, RPL13A, RPSA, SLPI, SMAD6, SOD2, TAB2, TGFB1, TNFAIP3, TRIB1, XBP1, ZC3H12A]
GO:1901653	cellular response to peptide	1.07883e-05	0.0124065	1.01382e-18	5.27185e-17	[5, 6]	Group50	7.75	31	[BAIAP2L1, CACNA2D1, CPEB2, DDR2, EDNRA, EPHA4, EPHB2, ERRFI1, FOS, GDF15, IGF1, INHBB, IRS2, NR4A1, NR4A2, PDE3B, PID1, PKM, PLCB1, PRNP, RIPK2, RPL17, RPL23, SIRT1, SLC39A14, SORL1, SRSF5, TGFB1, XBP1, YWHAG, ZFP36L1]
GO:0007178	transmembrane receptor protein serine/threonine kinase signaling pathway	5.50267e-07	0.000671877	1.01382e-18	5.27185e-17	[5, 6, 7]	Group50	8.41584	34	[BMP2, BMPER, CDKN1C, CDKN2B, COL1A2, DDX5, EGR1, F3, FGF10, FMOD, FOS, GARS1, GDF15, HSP90AB1, HSPA5, HTRA1, INHBB, JUN, LDLRAD4, LTBP3, MSX2, PTPRK, RUNX2, SIRT1, SKIL, SMAD6, SORL1, SPART, SPRED1, SPRY2, TGFB1, TGFBR3, VASN, ZMIZ1]
GO:0051384	response to glucocorticoid	4.26496e-05	0.0471704	1.01382e-18	5.27185e-17	[6, 7]	Group50	10.0592	17	[ACE, ERRFI1, FBXO32, FIBIN, FOS, FOSB, FOSL1, GPR83, IL6, MYCBP2, NR3C1, NTRK3, PAPPA, PTGS2, SSTR2, TGFB1, ZFP36L1]
GO:0048518	positive regulation of biological process	4.35438e-12	5.80004e-09	1.52277e-09	4.41603e-08	[1, 2, 3]	Group51	4.51457	299	[ABHD5, ABL2, ACE, ADAMTS9, ADIPOR2, AKAP5, AKIRIN1, ANG, ARG2, ARHGAP32, ARIH1, ARMC9, ATF3, ATF4, ATP1B1, ATP2A3, BAG3, BAIAP2L1, BEX2, BMP2, BMPER, BOC, BPIFB1, BTG1, CACNA2D1, CACNG8, CADM1, CADPS2, CALR, CAVIN3, CCNY, CD24, CDKN1A, CDKN1C, CDKN2A, CDKN2B, CDS1, CEBPB, CFI, CHD3, CHSY1, CKS1B, CLEC11A, CSRNP1, CXCL8, CYCS, CYP26B1, DCN, DDR1, DDR2, DDX3X, DDX5, DERL1, DIO2, DNAJA1, DNAJB9, DN…
GO:0007275	multicellular organism development	9.7523e-15	1.33997e-11	1.52277e-09	4.41603e-08	[2, 3]	Group51	5.05051	245	[AATK, ABCB6, ABL2, ACE, ADAMTS9, ADIPOR2, ANG, ANKH, ARG2, ARHGAP32, ATF4, ATIC, BAG3, BEX2, BGN, BMP2, BMPER, BNC2, BOC, BRD2, BTG1, C1GALT1, C1QL1, CADM1, CALR, CD24, CDKN1A, CDKN1C, CDKN2A, CDKN2B, CEBPB, CHSY1, CMTM8, COL1A2, COL6A1, CPE, CRTAC1, CSRNP1, CTSZ, CXCL1, CXCL8, CYP26B1, DCN, DDR1, DDR2, DHRS3, DNAJB1, DUSP1, DUSP10, DUSP6, DZIP1L, EDNRA, EFNA5, EGR1, EGR2, ENDOG, ENPP2, EPHA4, E…
GO:0009653	anatomical structure morphogenesis	4.26505e-14	5.8218e-11	1.52277e-09	4.41603e-08	[2, 3]	Group51	5.76657	167	[ACE, ADAMTS9, ADIPOR2, ANG, ANKH, ARHGAP32, ATF4, BMP2, BMPER, BOC, BRD2, BTG1, C1GALT1, CALR, CDKN1C, CEBPB, CHSY1, COL1A2, COL6A1, CPE, CSRNP1, CTSZ, CXCL8, CYP26B1, DCN, DDR1, DHRS3, DNMBP, DUSP1, EDNRA, EFNA5, EGR2, ENPP2, EPHA4, EPHB2, ERRFI1, F3, FAM20C, FBLN1, FGF10, FGF7, FGFR1, FGFRL1, FJX1, FOXN3, FSTL4, FZD2, FZD3, GADD45A, GAP43, GARS1, GDF15, GLI2, GPC6, HEY2, HSP90AA1, HSP90AB1, HS…
GO:0040012	regulation of locomotion	4.0106e-09	5.12955e-06	1.52277e-09	4.41603e-08	[2, 3]	Group51	6.73953	74	[ABL2, ACE, ADAMTS9, AKIRIN1, ARHGAP32, BMP2, BMPER, CALR, CXCL8, CYGB, DCN, DDR2, DUSP1, DUSP10, ENPP2, EPHA4, EPHB2, F3, FBLN1, FGF10, FGF7, FGFR1, GADD45A, HSPA5, IFITM1, IGF1, IGFBP3, IL6, IRS2, JUN, KLF4, LAMC2, LDB2, LDLRAD4, LMO4, MAPRE2, MEF2C, MMP2, MYADM, MYCBP2, NEDD9, NRG1, NTRK3, PHLDA2, PLCB1, PLXNA4, PRAG1, PRKCA, PRKD1, PTEN, PTGS2, PTPRK, PYCARD, RACK1, ROR2, RPSA, SCG2, SEMA3B, …
GO:0050793	regulation of developmental process	1.62528e-14	2.22663e-11	1.52277e-09	4.41603e-08	[2, 3]	Group51	5.95825	157	[ACE, ADAMTS9, AKIRIN1, ANKH, ARHGAP32, ATF4, BMP2, BMPER, BOC, BTG1, CALR, CD24, CDKN1A, CDKN1C, CDKN2A, CDKN2B, CDS1, CEBPB, CHD3, CXCL8, CYP26B1, DCN, DDR2, DDX5, DNMBP, DUSP10, DUSP6, EFNA5, EGR2, ENPP2, EPHA4, EPHB2, ERRFI1, F3, FADS1, FAM20C, FBLN1, FGF10, FGF7, FGFR1, FOS, FSTL4, FZD2, FZD3, GADD45A, GARS1, GDF15, GLI2, GPC6, HEY2, HSP90AB1, ID4, IFITM1, IGF1, IGFBP3, IL6, IRF1, JUNB, JUND…
GO:0051239	regulation of multicellular organismal process	5.87616e-13	7.94457e-10	1.52277e-09	4.41603e-08	[2, 3]	Group51	5.60843	165	[ACE, ADAMTS9, ADIPOR2, ANKH, ARG2, ARHGAP32, ATF4, ATP1B1, ATP2A3, BMP2, BMPER, BTG1, CACNA2D1, CADM1, CALR, CD24, CDKN1C, CDKN2A, CDKN2B, CEBPB, CHSY1, CNPY2, CXCL8, CYP26B1, DCN, DDR2, DDX3X, DHRS3, DIO2, DUSP10, DUSP6, EDNRA, EFNA5, EGR1, EGR2, ENPP2, EPHA4, EPHB2, ERRFI1, F3, FAM20C, FBXO32, FGF10, FGF7, FGFR1, FOS, FSTL4, FZD3, GADD45A, GARS1, GDF15, GLI2, HEY2, HLA-F, HSP90AA1, HSP90AB1, H…
GO:0009888	tissue development	2.35053e-12	3.14501e-09	1.52277e-09	4.41603e-08	[3]	Group51	6.10105	128	[ADAMTS9, AKIRIN1, ANKH, ARG2, ATF3, ATF4, BGN, BMP2, BMPER, BNC2, BRD2, BTG1, C1GALT1, CALR, CCNO, CD24, CDKN1C, CDKN2B, CEBPB, CHSY1, COL1A2, COL6A1, CTSZ, CYP26B1, DDR1, DDR2, DDX5, DUSP1, DUSP10, DZIP1L, EDNRA, EGR1, EGR2, EMD, EMP1, EPHA4, ERRFI1, FAM20C, FGF10, FGF7, FGFR1, FOS, FZD2, FZD3, GARS1, GLI2, GPC6, HEY2, HTR2B, ID4, IGF1, IL6, JUN, JUNB, KDM6B, KLF4, KLF5, LAMC2, LDB2, LDLRAD4, L…
GO:0016477	cell migration	2.30085e-10	3.00951e-07	1.52277e-09	4.41603e-08	[3]	Group51	6.25782	100	[ABL2, ACE, ADAMTS9, AKIRIN1, ANG, ARHGAP32, BMP2, BMPER, BTG1, CALR, CD24, CXCL1, CXCL2, CXCL3, CXCL8, CYGB, DCN, DDR1, DDR2, DUSP1, DUSP10, EDNRA, ENPP2, EPHA4, EPHB2, F3, FGF10, FGF7, FGFR1, FZD3, GADD45A, GPC6, HSPA5, HTR2B, IFITM1, IGF1, IGFBP3, IL6, IRS2, ITGA11, JUN, KLF4, KLF5, LAMC2, LDB2, LDLRAD4, LMO4, MAPRE2, MBOAT7, MEF2C, MMP2, MSX2, MYADM, NEDD9, NFATC2, NR4A1, NR4A2, NRG1, NTRK3, …
GO:0030154	cell differentiation	1.93642e-08	2.44376e-05	1.52277e-09	4.41603e-08	[3]	Group51	4.62389	209	[ABHD5, ABL2, ACE, ADAMTS9, AKIRIN1, ANG, ARHGAP32, ATF3, ATF4, BEX2, BMP2, BOC, BTG1, C1GALT1, C1QL1, CADM1, CALR, CCNO, CD24, CDKN1C, CDKN2A, CDKN2B, CDS1, CEBPB, CHD3, CHSY1, COL6A1, CRTAC1, CYP26B1, DDR1, DDR2, DDX3X, DDX5, DIO2, DNAJB9, DUSP10, DUSP6, DYRK3, EDNRA, EEF2, EFNA5, EGR1, EGR2, EMD, EPHA4, EPHB2, ERF, ERRFI1, F3, FADS1, FAM20C, FBLN1, FGF10, FGF7, FGFR1, FOS, FSTL4, FZD2, FZD3, G…
GO:0040017	positive regulation of locomotion	1.16975e-06	0.00140955	1.52277e-09	4.41603e-08	[2, 3, 4]	Group51	7.21311	44	[ABL2, AKIRIN1, ARHGAP32, BMP2, CALR, CXCL8, DDR2, ENPP2, EPHA4, EPHB2, F3, FGF10, FGF7, FGFR1, HSPA5, IGF1, IL6, IRS2, JUN, LAMC2, MAPRE2, MMP2, MYADM, NEDD9, NTRK3, PRKCA, PRKD1, PTGS2, PYCARD, RACK1, ROR2, RPSA, SCG2, SEMA3B, SEMA4A, SIRT1, SMO, SMOX, SOD2, SPRY2, STX4, TGFB1, XBP1, ZC3H12A]
GO:0048513	animal organ development	4.74099e-13	6.41456e-10	1.52277e-09	4.41603e-08	[3]	Group51	5.46899	179	[AATK, ABCB6, ACE, ADAMTS9, AKIRIN1, ANG, ANKH, ARG2, ARHGAP32, ATF3, ATF4, ATIC, BAG3, BGN, BMP2, BMPER, BNC2, C1GALT1, CADM1, CALR, CD24, CDKN1A, CDKN1C, CDKN2B, CEBPB, CHSY1, COL1A2, CPE, CSRNP1, CTSZ, CXCL8, CYP26B1, DCN, DDR1, DDR2, DDX5, DHRS3, DNAJB1, DUSP6, EDNRA, EGR1, EGR2, EMD, EPHA4, EPHB2, ERRFI1, FAM20C, FGF10, FGF7, FGFR1, FGFRL1, FJX1, FOS, FOSL1, FOXN3, FZD2, FZD3, GARS1, GLI2, G…
GO:0048522	positive regulation of cellular process	7.67378e-13	1.03519e-09	1.52277e-09	4.41603e-08	[2, 3, 4]	Group51	4.68697	277	[ABHD5, ABL2, ACE, ADAMTS9, AKAP5, AKIRIN1, ANG, ARG2, ARHGAP32, ARIH1, ARMC9, ATF3, ATF4, ATP1B1, BAG3, BAIAP2L1, BEX2, BMP2, BMPER, BOC, BTG1, CACNA2D1, CACNG8, CADM1, CADPS2, CALR, CAVIN3, CCNY, CD24, CDKN1A, CDKN1C, CDKN2A, CDKN2B, CDS1, CEBPB, CHD3, CHSY1, CKS1B, CLEC11A, CSRNP1, CXCL8, CYP26B1, DCN, DDR1, DDR2, DDX3X, DDX5, DNAJA1, DNAJC3, DUSP10, DUSP6, DYRK3, EDIL3, EDNRA, EEF2, EFNA5, EG…
GO:0048646	anatomical structure formation involved in morphogenesis	5.71487e-10	7.40647e-07	1.52277e-09	4.41603e-08	[2, 3, 4]	Group51	6.65064	83	[ACE, ADAMTS9, ADIPOR2, ANG, BMP2, BMPER, BRD2, BTG1, C1GALT1, COL6A1, CXCL8, DCN, DUSP1, EDNRA, EGR2, ENPP2, EPHB2, F3, FAM20C, FGF10, FJX1, FZD2, FZD3, GADD45A, GARS1, GDF15, GLI2, HEY2, HTRA1, IL6, JMJD6, JUN, JUNB, KDM6B, KLF4, KLF5, LDB2, LMO4, MAFB, MBD4, MBOAT7, MEF2C, MMP2, MSX2, NFATC2, NFATC4, NR4A1, NRG1, PDE3B, PIM1, PKM, PRKCA, PRKD1, PTEN, PTGS2, RAMP1, RUNX1, SCG2, SEMA4A, SH2D2A, …
GO:0050673	epithelial cell proliferation	3.25581e-08	4.0893e-05	1.52277e-09	4.41603e-08	[3]	Group51	8.45361	41	[ANG, BMP2, BMPER, CDKN1C, CDKN2B, CEBPB, DUSP10, ERN1, ERRFI1, F3, FGF10, FGF7, FGFR1, GLI2, HTR2B, HTRA1, IGF1, IGFBP3, IL6, IRS2, JUN, MBD4, MEF2C, NR4A1, PRKCA, PRKD1, PTEN, PTPRK, PURA, RUNX2, SAV1, SCG2, SIRT1, SMO, SMOX, TGFB1, TGFBR3, TNFAIP3, VDR, XBP1, ZFP36L1]
GO:0051093	negative regulation of developmental process	3.96424e-09	5.07423e-06	1.52277e-09	4.41603e-08	[2, 3, 4]	Group51	6.92771	69	[ADAMTS9, AKIRIN1, BMP2, CALR, CDKN1A, CDKN2A, CDKN2B, DCN, DUSP10, EFNA5, EPHA4, EPHB2, FBLN1, FGF10, FSTL4, GADD45A, GARS1, GDF15, GLI2, HEY2, ID4, IGF1, IL6, IRF1, KLF4, LDB2, LDLRAD4, LTBP3, MAFB, MBD4, MELTF, MSX2, NFATC2, NFATC4, NFKBIA, NRG1, NTRK3, PDE3B, PTEN, PTPN13, RUNX1, SAV1, SEMA3B, SEMA4A, SHB, SIRT1, SKIL, SMAD6, SMO, SMOX, SOD2, SORL1, SOX17, SOX6, SPART, SPRED1, SPRY2, SPRY4, T…
GO:0051094	positive regulation of developmental process	9.08459e-12	1.20734e-08	1.52277e-09	4.41603e-08	[2, 3, 4]	Group51	6.77966	96	[ACE, ADAMTS9, AKIRIN1, ARHGAP32, ATF4, BMP2, BMPER, BOC, BTG1, CALR, CD24, CDKN2B, CDS1, CEBPB, CXCL8, CYP26B1, DCN, DDR2, DUSP10, EFNA5, EGR2, ENPP2, EPHA4, EPHB2, F3, FAM20C, FGF10, FGFR1, FOS, FZD3, GARS1, GDF15, GLI2, HEY2, HSP90AB1, ID4, IFITM1, IGF1, IGFBP3, IL6, JUNB, JUND, KLF4, KLF5, LIF, LTBP3, MAP3K5, MBD4, MEF2C, MSX2, MYADM, NACA, NAP1L1, NEDD9, NFATC2, NFKBIZ, NRG1, P4HB, PIM1, PKM…
GO:0051240	positive regulation of multicellular organismal process	1.23975e-06	0.00149018	1.52277e-09	4.41603e-08	[2, 3, 4]	Group51	5.4803	89	[ACE, ADIPOR2, ARHGAP32, ATF4, BMP2, BMPER, BTG1, CADM1, CEBPB, CXCL8, DDX3X, DIO2, DUSP10, EFNA5, EGR1, EGR2, EPHA4, EPHB2, F3, FAM20C, FGF10, FOS, FZD3, GARS1, GLI2, HEY2, HLA-F, HSP90AA1, HSPD1, HTR2B, ID4, IGF1, IL6, INHBB, IRF1, KDM6B, KLF4, LIF, LTBP3, LUM, MBD4, MEF2C, MSX2, NAP1L1, NEDD9, NFATC4, NFKBIZ, NMB, NRG1, PER2, PIM1, PKM, PLCB1, PLXNA4, PRKCA, PRKD1, PTGS2, PYCARD, RACK1, RIPK2,…
GO:0051241	negative regulation of multicellular organismal process	2.18982e-08	2.75917e-05	1.52277e-09	4.41603e-08	[2, 3, 4]	Group51	6.53951	72	[ACE, ADAMTS9, ARG2, ATF4, BMP2, CALR, CD24, CDKN2A, CDKN2B, CHSY1, DCN, DUSP10, EPHA4, EPHB2, ERRFI1, FSTL4, GADD45A, GDF15, GLI2, HEY2, HLA-F, HSP90AB1, ID4, IGF1, IL6, INHBB, IRF1, KLF4, LDLRAD4, LTBP3, MAFB, MEF2C, MMP2, MSX2, NFATC4, NMB, NPR3, NRG1, NTRK3, PDE3B, PLAUR, PRDX4, PRNP, PTEN, PTGS2, PTPN13, PYCARD, RPSA, RUNX1, SAV1, SEMA3B, SEMA4A, SERPINE2, SMAD6, SMO, SMOX, SORL1, SOX17, SOX…
GO:0071495	cellular response to endogenous stimulus	4.32624e-11	5.69766e-08	1.52277e-09	4.41603e-08	[3]	Group51	6.44745	100	[ACE, ADIPOR2, ATF4, BAIAP2L1, BMP2, BMPER, CACNA2D1, CALR, CDKN1C, CDKN2B, CEBPB, COL1A2, COL6A1, CPEB2, CXCL8, DCN, DDR2, DDX5, DNAJA1, EDNRA, EEF1A1, EFNA5, EGR1, EMD, EPHA4, EPHB2, ERN1, ERRFI1, FAM20C, FBXO32, FGF10, FGF7, FGFR1, FGFRL1, FMOD, FOS, FOSB, GARS1, GDF15, GNAL, HSP90AB1, HSPA5, HSPA8, HTR2B, HTRA1, IGF1, IL6, INHBB, IRS2, JUN, KLF4, LDLRAD4, LTBP3, MBD4, MEF2C, MMP2, MSX2, NR3C1…
GO:0006935	chemotaxis	4.19489e-07	0.000514293	1.52277e-09	4.41603e-08	[3, 4]	Group51	7.14286	48	[AKIRIN1, BOC, CALR, CMTM8, CXCL1, CXCL2, CXCL3, CXCL8, DUSP1, EDNRA, EFNA5, EGR2, ENPP2, EPHA4, EPHB2, F3, FGF10, FGF7, FGFR1, FOSL1, FZD3, GAP43, GLI2, IL6, KIF5B, KLF5, LAMC2, LMO4, MMP2, MYCBP2, NEDD9, NR4A1, NRG1, NTRK3, PLAUR, PLXNA4, PRKD1, RPL13A, RPSA, SCG2, SEMA3B, SEMA4A, SMO, SMOX, STX4, TGFB1, TYMP, UNC5B]
GO:0009790	embryo development	2.28627e-06	0.00271608	1.52277e-09	4.41603e-08	[3, 4]	Group51	5.85326	71	[ACE, ATF4, BMP2, BRD2, CDKN1C, CEBPB, COL6A1, CXCL8, CYP26B1, DUSP1, DZIP1L, EDNRA, ENDOG, EPHB2, FGF10, FGFR1, FOSL1, FZD2, FZD3, GARS1, GLI2, HEY2, HTR2B, IGF1, JUNB, KDM6B, KLF4, LDB2, LIF, LMO4, MAFB, MAFF, MAFG, MAP3K20, MBD4, MDFI, MEF2C, MMP2, MSX2, MYADM, NASP, PBX3, PHLDA2, PLCB1, PLPP4, PLXNA4, POLG2, PRKCA, RACK1, RBBP6, RCAN1, RPL15, RPS6, RUNX2, SHROOM3, SKIL, SLC39A1, SMAD6, SMO, S…
GO:0009887	animal organ morphogenesis	2.35266e-10	3.07258e-07	1.52277e-09	4.41603e-08	[3, 4]	Group51	6.96035	79	[ANKH, ATF4, BMP2, CEBPB, CHSY1, COL1A2, CPE, CSRNP1, CTSZ, CYP26B1, DCN, DDR1, DHRS3, EDNRA, EPHB2, ERRFI1, FAM20C, FGF10, FGF7, FGFR1, FGFRL1, FJX1, FOXN3, FZD2, FZD3, GLI2, GPC6, HEY2, HTR2B, HTRA1, ID4, IL6, JUN, LAMC2, LIF, LTBP3, MAFB, MAPRE2, MBD4, MDFI, MEF2C, MGP, MLLT3, MMP2, MSX2, MYCBP2, NACA, NR3C1, NRG1, PBX3, PHLDA2, PIM1, POLG2, PTEN, ROR2, RPL13A, RUNX2, SAV1, SERP1, SLC39A1, SMA…
GO:0022603	regulation of anatomical structure morphogenesis	3.77281e-08	4.72733e-05	1.52277e-09	4.41603e-08	[3, 4]	Group51	6.66667	66	[ADAMTS9, ARHGAP32, BMP2, BMPER, BTG1, CALR, CXCL8, DCN, DNMBP, EFNA5, EGR2, ENPP2, EPHA4, EPHB2, F3, FBLN1, FGF10, FGF7, FSTL4, FZD2, FZD3, GADD45A, GARS1, GPC6, IL6, KLF4, LIF, LRRC4C, MEF2C, MELTF, MLLT3, MYADM, NEDD9, NFATC4, NRG1, P4HB, PDE3B, PID1, PKM, PLXNA4, PRAG1, PRKCA, PRKD1, PTEN, RACK1, RHOBTB3, ROR2, RUNX1, RUNX2, SEMA3B, SEMA4A, SHROOM3, SIRT1, SKIL, SMO, SMOX, SPART, SPRED1, SPRY…
GO:0030155	regulation of cell adhesion	1.68434e-06	0.00201784	1.52277e-09	4.41603e-08	[3, 4]	Group51	6.5534	54	[ABL2, ARG2, BMP2, CALR, CD24, CDKN2A, CEBPB, CXCL8, DDR1, DUSP1, DUSP10, EDIL3, EFNA5, EPHA4, EPHB2, FBLN1, GLI2, HSD17B12, HSPD1, HSPH1, IGF1, IL6, IRF1, KLF4, LDB2, LIF, MELTF, MMP2, MYADM, NEDD9, NFKBIZ, NRG1, P4HB, PDE3B, PLAUR, PLXNA4, PRKCA, PRNP, PTEN, PYCARD, RIPK2, RUNX1, SERPINE2, SHB, SPOCK1, SPRY4, STX4, TGFB1, TGFBI, XBP1, YTHDF2, ZC3H12A, ZFHX3, ZMIZ1]
GO:0035295	tube development	3.60548e-14	4.92508e-11	1.52277e-09	4.41603e-08	[3, 4]	Group51	7.69896	89	[ACE, ADAMTS9, ADIPOR2, ANG, ARG2, BMP2, BMPER, BRD2, BTG1, C1GALT1, CD24, CTSZ, CXCL8, DCN, DDR1, DZIP1L, EDNRA, ENPP2, EPHA4, EPHB2, ERRFI1, F3, FGF10, FGF7, FZD2, FZD3, GADD45A, GARS1, GLI2, HEY2, IL6, INHBB, JMJD6, JUN, JUNB, KLF4, KLF5, LIF, LMO4, LTBP3, MBD4, MEF2C, MMP2, MSX2, NFATC4, NR3C1, NR4A1, NRG1, PDE3B, PKM, PLXNA4, PRKCA, PRKD1, PTEN, PTGS2, RAMP1, RPL13A, RUNX1, SAV1, SCG2, SEMA4…
GO:0042127	regulation of cell population proliferation	3.80171e-19	5.27297e-16	1.52277e-09	4.41603e-08	[3, 4]	Group51	7.34717	131	[ACE, AKIRIN1, ANG, ARG2, ATF3, BMP2, BTG1, CALR, CD24, CDKN1A, CDKN1C, CDKN2A, CDKN2B, CEBPB, CLEC11A, CXCL1, CXCL8, DDR1, DDR2, DUSP1, DUSP10, EGR1, EMD, EPHA4, EPHB2, ERN1, ERRFI1, F3, FBLN1, FGF10, FGF7, FGFR1, FGFRL1, FOSL1, FZD3, GARS1, GDF15, GLI2, HEY2, HTR2B, HTRA1, ID4, IER5, IFITM1, IGF1, IGFBP3, IL6, IRF1, IRS2, JUN, JUNB, JUND, KLF4, KSR1, LAMC2, LIF, LTBP3, MAB21L1, MAFG, MAP3K5, MB…
GO:0045595	regulation of cell differentiation	1.1151e-17	1.54442e-14	1.52277e-09	4.41603e-08	[3, 4]	Group51	7.29105	123	[ACE, ADAMTS9, AKIRIN1, ARHGAP32, ATF4, BMP2, BOC, BTG1, CALR, CD24, CDKN1C, CDKN2A, CDKN2B, CDS1, CEBPB, CHD3, CYP26B1, DDR2, DDX5, DUSP10, EFNA5, EGR2, EPHA4, EPHB2, ERRFI1, FADS1, FAM20C, FBLN1, FGF10, FGFR1, FOS, FSTL4, FZD3, GARS1, GLI2, HEY2, HSP90AB1, ID4, IFITM1, IGF1, IGFBP3, IL6, IRF1, JUNB, JUND, KLF4, KLF5, LDB2, LDLRAD4, LIF, LTBP3, MAFB, MAFF, MAFG, MAP3K5, MBD4, MEF2C, MELTF, MSX2,…
GO:0048468	cell development	1.61009e-05	0.0182424	1.52277e-09	4.41603e-08	[3, 4]	Group51	4.63531	136	[ABL2, ACE, ANG, ARHGAP32, ATF4, BMP2, BOC, C1GALT1, C1QL1, CALR, CDKN1C, CDKN2A, CDKN2B, CEBPB, CHSY1, CRTAC1, CYP26B1, DDR1, DNAJB9, DUSP10, DYRK3, EDNRA, EEF2, EFNA5, EGR1, EGR2, EPHA4, EPHB2, F3, FAM20C, FBLN1, FOS, FSTL4, FZD2, FZD3, GAP43, GLI2, HEY2, HSP90AA1, HSP90AB1, HSPA5, HTR2B, ID4, IGF1, IL6, INHBB, IRF1, JMJD6, JUN, JUNB, JUND, KIF5B, KLF4, KLF5, LAMC2, LDB2, LIF, LMO4, LRRC4C, MAF…
GO:0048731	system development	8.7563e-15	1.20487e-11	1.52277e-09	4.41603e-08	[3, 4]	Group51	5.26946	220	[AATK, ABCB6, ABL2, ACE, ADAMTS9, ADIPOR2, ANG, ANKH, ARG2, ARHGAP32, ATF4, ATIC, BAG3, BEX2, BGN, BMP2, BMPER, BNC2, BOC, BRD2, BTG1, C1GALT1, C1QL1, CADM1, CALR, CD24, CDKN1A, CDKN1C, CDKN2B, CEBPB, CHSY1, CMTM8, COL1A2, CPE, CRTAC1, CSRNP1, CTSZ, CXCL1, CXCL8, CYP26B1, DCN, DDR1, DDR2, DHRS3, DNAJB1, DUSP10, DUSP6, DZIP1L, EDNRA, EFNA5, EGR1, EGR2, ENPP2, EPHA4, EPHB2, ERRFI1, F3, FAM126A, FAM…
GO:2000026	regulation of multicellular organismal development	2.84008e-15	3.91363e-12	1.52277e-09	4.41603e-08	[3, 4]	Group51	7.26409	107	[ACE, ADAMTS9, ANKH, ARHGAP32, ATF4, BMP2, BMPER, BTG1, CD24, CDKN1C, CDKN2A, CDKN2B, CEBPB, CXCL8, CYP26B1, DCN, DDR2, DUSP10, DUSP6, EFNA5, EGR2, ENPP2, EPHA4, EPHB2, ERRFI1, F3, FAM20C, FGF10, FOS, FSTL4, FZD3, GADD45A, GARS1, GLI2, HEY2, ID4, IGF1, IL6, IRF1, JUNB, KLF4, LDB2, LIF, LTBP3, MAFB, MAFF, MAFG, MBD4, MEF2C, MGP, MSX2, NAP1L1, NEDD9, NFATC4, NFKBIA, NFKBIZ, NRG1, NTRK3, PDE3B, PER2…
GO:2000145	regulation of cell motility	3.07034e-09	3.93617e-06	1.52277e-09	4.41603e-08	[3, 4]	Group51	6.86368	72	[ABL2, ACE, ADAMTS9, AKIRIN1, ARHGAP32, BMP2, BMPER, CALR, CXCL8, CYGB, DCN, DDR2, DUSP1, DUSP10, ENPP2, EPHA4, EPHB2, F3, FBLN1, FGF10, FGF7, FGFR1, GADD45A, HSPA5, IFITM1, IGF1, IGFBP3, IL6, IRS2, JUN, KLF4, LAMC2, LDB2, LDLRAD4, LMO4, MAPRE2, MEF2C, MMP2, MYADM, NEDD9, NRG1, NTRK3, PHLDA2, PLCB1, PLXNA4, PRAG1, PRKCA, PRKD1, PTEN, PTGS2, PTPRK, PYCARD, RACK1, ROR2, RPSA, SEMA3B, SEMA4A, SERPIN…
GO:0001667	ameboidal-type cell migration	7.09506e-06	0.00825155	1.52277e-09	4.41603e-08	[4]	Group51	7.5594	35	[ADAMTS9, BMPER, CALR, CYGB, DCN, DDR2, DUSP10, EDNRA, ENPP2, FGF10, FGF7, FGFR1, GADD45A, HTR2B, IRS2, JUN, KLF4, MAPRE2, MEF2C, NR4A1, NRG1, PRKCA, PRKD1, PTEN, PTGS2, SCG2, SEMA3B, SEMA4A, SIRT1, SMO, SMOX, SOX17, SPRED1, TGFB1, ZC3H12A]
GO:0007166	cell surface receptor signaling pathway	2.94367e-06	0.00347941	1.52277e-09	4.41603e-08	[3, 4, 5]	Group51	4.71576	146	[ADIPOR2, ARMC9, ATF3, BAG3, BAIAP2L1, BMP2, BMPER, BOC, BPIFB1, CACNG8, CADM1, CCNY, CD24, CDKN1C, CDKN2B, CHSY1, COL1A2, CPE, CSRNP1, CXCL1, CXCL2, CXCL3, CXCL8, DCN, DDR1, DDR2, DDX3X, DDX5, DZIP1L, EDNRA, EFNA5, EGR1, EGR2, EMD, EPHA4, EPHB2, ERRFI1, F3, FAM20C, FBLN1, FGF10, FGF7, FGFR1, FGFRL1, FMOD, FOS, FSTL4, FZD2, FZD3, GADD45A, GARS1, GDF15, GEM, GLI2, GPC6, GPRC5A, HBP1, HEY2, HSP90AB…
GO:0008284	positive regulation of cell population proliferation	2.15479e-10	2.82278e-07	1.52277e-09	4.41603e-08	[3, 4, 5]	Group51	7.24926	73	[ANG, ATF3, BMP2, CALR, CD24, CDKN1A, CLEC11A, DDR2, EGR1, EPHA4, EPHB2, ERN1, F3, FGF10, FGF7, FGFR1, FOSL1, FZD3, GDF15, GLI2, HEY2, HTR2B, HTRA1, ID4, IGF1, IL6, IRS2, JUN, LAMC2, LIF, LTBP3, MAB21L1, MAP3K5, MBD4, MEF2C, MMP2, NACA, NAP1L1, NFATC2, NMB, NR4A1, NRG1, NTRK3, ODC1, PID1, PIM1, PRKCA, PRKD1, PTEN, PTGFR, PTGS2, PURA, PYCARD, RIPK2, RPL17, RPL23, RPS4X, RPS6, RPS9, RUNX2, SCG2, SE…
GO:0035239	tube morphogenesis	8.28902e-13	1.11653e-09	1.52277e-09	4.41603e-08	[3, 4, 5]	Group51	8.02603	74	[ACE, ADAMTS9, ADIPOR2, ANG, BMP2, BMPER, BRD2, BTG1, C1GALT1, CTSZ, CXCL8, DCN, DDR1, EDNRA, ENPP2, EPHA4, EPHB2, F3, FGF10, FZD2, FZD3, GADD45A, GARS1, GLI2, HEY2, IL6, JMJD6, JUN, JUNB, KLF4, KLF5, LMO4, MBD4, MEF2C, MMP2, MSX2, NFATC4, NR3C1, NR4A1, NRG1, PDE3B, PKM, PRKCA, PRKD1, PTEN, PTGS2, RAMP1, RUNX1, SCG2, SEMA4A, SH2D2A, SHB, SHROOM3, SIRT1, SLC38A1, SMO, SMOX, SOX17, SPINT1, SPRED1, …
GO:0045596	negative regulation of cell differentiation	1.77738e-09	2.29282e-06	1.52277e-09	4.41603e-08	[3, 4, 5]	Group51	7.77626	57	[AKIRIN1, BMP2, CALR, CDKN2A, CDKN2B, DUSP10, EFNA5, EPHA4, EPHB2, FBLN1, FGF10, FSTL4, GARS1, GLI2, HEY2, ID4, IGF1, IL6, IRF1, LDB2, LDLRAD4, LTBP3, MAFB, MBD4, MELTF, MSX2, NFATC2, NFATC4, NFKBIA, NTRK3, PTEN, RUNX1, SEMA3B, SEMA4A, SHB, SIRT1, SKIL, SMAD6, SMO, SMOX, SOD2, SORL1, SOX6, SPART, SPRED1, SPRY2, SPRY4, TGFB1, TNFRSF11B, TOB2, TRIB1, TRIB2, VASN, XBP1, YTHDF2, ZC3H12A, ZFP36L1]
GO:0045597	positive regulation of cell differentiation	8.10462e-14	1.10385e-10	1.52277e-09	4.41603e-08	[3, 4, 5]	Group51	8.23529	77	[ACE, ADAMTS9, AKIRIN1, ARHGAP32, BMP2, BOC, BTG1, CALR, CD24, CDKN2B, CDS1, CEBPB, CYP26B1, DDR2, DUSP10, EFNA5, EGR2, EPHA4, EPHB2, FAM20C, FGFR1, FOS, FZD3, GARS1, GLI2, HSP90AB1, ID4, IFITM1, IGF1, IGFBP3, IL6, JUNB, JUND, KLF5, LIF, LTBP3, MAP3K5, MBD4, MEF2C, MSX2, MYADM, NAP1L1, NEDD9, NFKBIZ, NRG1, P4HB, PIM1, PLCB1, PLXNA4, PRKCA, PRKD1, PTGS2, RIPK2, ROR2, RUNX1, RUNX2, SAV1, SERPINE2, …
GO:0048732	gland development	8.57409e-06	0.00991165	1.52277e-09	4.41603e-08	[4]	Group51	7.27273	36	[BMP2, CADM1, CDKN1C, CDKN2B, CEBPB, DDR1, EDNRA, FGF10, FGF7, GLI2, ID4, IL6, INHBB, IRS2, JUN, LMO4, MAFB, MBD4, MMP2, MSX2, MYCBP2, NR3C1, NRG1, POLG2, PTEN, SERPINE2, SMO, SMOX, SOD2, SRSF5, TGFB1, TGFBR3, TNFAIP3, TUBB, VDR, XBP1]
GO:0060429	epithelium development	2.32952e-07	0.000288162	1.52277e-09	4.41603e-08	[4]	Group51	5.99222	77	[ARG2, ATF4, BMP2, BMPER, BRD2, BTG1, C1GALT1, CCNO, CD24, CDKN1C, CDKN2B, CEBPB, CTSZ, CYP26B1, DDR1, DUSP10, DZIP1L, EDNRA, EPHA4, ERRFI1, FAM20C, FGF10, FGF7, FGFR1, FZD2, FZD3, GARS1, GLI2, GPC6, HEY2, ID4, IL6, JUN, KDM6B, KLF4, KLF5, LDB2, LIF, LMO4, MAFB, MAFF, MAFG, MBD4, MEF2C, MLLT3, MMP2, MSX2, MYADM, NFATC4, NR3C1, NRG1, PLCB1, PLXNA4, PRKCA, PTEN, RBBP6, RILPL1, ROR2, SAV1, SERPINE2,…
GO:0007399	nervous system development	5.30659e-06	0.0061981	1.52277e-09	4.41603e-08	[4, 5]	Group51	4.80661	128	[AATK, ABCB6, ABL2, ACE, ARHGAP32, ATF4, ATIC, BAG3, BEX2, BMP2, BOC, BRD2, C1QL1, CADM1, CALR, CDKN1C, CDKN2B, CEBPB, CMTM8, CRTAC1, CXCL1, DDR1, DNAJB1, DUSP10, DZIP1L, EDNRA, EFNA5, EGR2, EPHA4, EPHB2, FAM126A, FGF10, FGFR1, FOS, FSTL4, FZD2, FZD3, GAP43, GARS1, GLI2, GPC6, HEXIM1, HEY2, HSP90AA1, HSP90AB1, HSPA5, ID4, IER2, IL6, INHBB, IRS2, JUN, KIF5B, KLF4, LAMC2, LDB2, LIF, LMO4, LRRC4C, M…
GO:0010631	epithelial cell migration	9.6774e-06	0.0111387	1.52277e-09	4.41603e-08	[4, 5]	Group51	8.33333	27	[ADAMTS9, BMPER, CALR, DCN, DUSP10, ENPP2, FGF10, FGF7, FGFR1, GADD45A, IRS2, JUN, KLF4, MAPRE2, MEF2C, NR4A1, NRG1, PRKCA, PRKD1, PTEN, PTGS2, SCG2, SEMA4A, SIRT1, SPRED1, TGFB1, ZC3H12A]
GO:0010632	regulation of epithelial cell migration	4.05268e-07	0.000497264	1.52277e-09	4.41603e-08	[3, 4, 5, 6]	Group51	10.3734	25	[ADAMTS9, BMPER, CALR, DCN, DUSP10, ENPP2, FGF10, FGF7, FGFR1, GADD45A, IRS2, JUN, KLF4, MAPRE2, MEF2C, NRG1, PRKCA, PRKD1, PTEN, PTGS2, SEMA4A, SIRT1, SPRED1, TGFB1, ZC3H12A]
GO:0030097	hemopoiesis	7.57308e-07	0.000920886	1.52277e-09	4.41603e-08	[4, 5]	Group51	6.30722	62	[ACE, ATF4, BMP2, CDKN1C, CDKN2A, CDKN2B, CEBPB, CYP26B1, DNAJB9, DUSP10, DYRK3, EEF2, EGR1, F3, FAM20C, FOS, GLI2, IL6, IRF1, JMJD6, JUN, JUNB, KLF4, LDB2, LIF, MAFB, MBD4, MEF2C, MLLT3, NEDD9, NFIL3, NFKBIA, NFKBIZ, NR3C1, PIM1, PRKCA, RIPK2, ROR2, RPS6, RUNX1, RUNX2, SEMA4A, SH3RF1, SHB, SIRT1, SLC25A5, SLC39A7, SNX10, SOD2, TCF7, TGFB1, TGFBR3, TIPARP, TNFRSF11B, TOB2, TRIB1, TUBB, XBP1, YTHD…
GO:0030334	regulation of cell migration	1.11278e-09	1.43771e-06	1.52277e-09	4.41603e-08	[4, 5]	Group51	7.07786	70	[ABL2, ACE, ADAMTS9, AKIRIN1, ARHGAP32, BMP2, BMPER, CALR, CXCL8, CYGB, DCN, DDR2, DUSP1, DUSP10, ENPP2, EPHA4, EPHB2, F3, FGF10, FGF7, FGFR1, GADD45A, HSPA5, IFITM1, IGF1, IGFBP3, IL6, IRS2, JUN, KLF4, LAMC2, LDB2, LDLRAD4, LMO4, MAPRE2, MEF2C, MMP2, MYADM, NEDD9, NRG1, NTRK3, PHLDA2, PLCB1, PLXNA4, PRKCA, PRKD1, PTEN, PTGS2, PTPRK, PYCARD, RACK1, ROR2, RPSA, SEMA3B, SEMA4A, SERPINE2, SGK3, SIRT…
GO:0048762	mesenchymal cell differentiation	3.63077e-06	0.00426979	1.52277e-09	4.41603e-08	[4, 5]	Group51	9.44882	24	[BMP2, DDX5, EDNRA, EPHA4, FGF10, FGFR1, HEY2, HTR2B, IGF1, IL6, LDLRAD4, MEF2C, MSX2, NRG1, PTEN, SEMA3B, SEMA4A, SMO, SMOX, SPRED1, SPRY2, TGFB1, TGFBR3, VASN]
GO:0050678	regulation of epithelial cell proliferation	2.23659e-07	0.000276889	1.52277e-09	4.41603e-08	[4, 5]	Group51	8.59951	35	[ANG, BMP2, CDKN1C, CDKN2B, DUSP10, ERRFI1, F3, FGF10, FGF7, FGFR1, GLI2, HTR2B, HTRA1, IGF1, IRS2, JUN, MBD4, MEF2C, NR4A1, PRKCA, PRKD1, PTEN, PTPRK, RUNX2, SAV1, SCG2, SIRT1, SMO, SMOX, TGFB1, TGFBR3, TNFAIP3, VDR, XBP1, ZFP36L1]
GO:0060284	regulation of cell development	1.25944e-10	1.65365e-07	1.52277e-09	4.41603e-08	[4, 5]	Group51	7.49186	69	[ACE, ARHGAP32, BMP2, CALR, CDKN2A, CDKN2B, CEBPB, CYP26B1, DUSP10, EFNA5, EGR2, EPHA4, EPHB2, FBLN1, FOS, FSTL4, FZD3, GLI2, HEY2, ID4, IGF1, IL6, IRF1, JUNB, LDB2, LIF, MAFB, MBD4, MEF2C, MELTF, MYADM, NACA, NAP1L1, NEDD9, NFATC4, NFKBIA, NFKBIZ, NTRK3, P4HB, PER2, PLCB1, PLXNA4, PRKCA, PTEN, RIPK2, ROR2, RUNX1, SEMA3B, SEMA4A, SERPINE2, SH3RF1, SHB, SKIL, SMO, SMOX, SORL1, SPART, SPINT1, SPRY4…
GO:0072359	circulatory system development	5.17703e-16	7.15466e-13	1.52277e-09	4.41603e-08	[4, 5]	Group51	7.95645	95	[ACE, ADAMTS9, ADIPOR2, ANG, BMP2, BMPER, BTG1, C1GALT1, CALR, CDKN1A, COL1A2, CPE, CXCL8, DCN, DHRS3, DUSP6, EDNRA, EGR1, EGR2, ENPP2, EPHB2, ERRFI1, F3, FGF10, FGFRL1, FOSL1, FZD2, GADD45A, GARS1, GLI2, HEXIM1, HEY2, HTR2B, IGF1, IL6, JMJD6, JUN, JUNB, KDM6B, KLF4, KLF5, LIF, LMO4, MBD4, MEF2C, MMP2, MSX2, MYCBP2, NACA, NFATC2, NFATC4, NR4A1, NRG1, NTRK3, PDE3B, PDLIM3, PIM1, PKM, PLXNA4, PRKCA…
GO:1903706	regulation of hemopoiesis	4.48251e-05	0.0495317	1.52277e-09	4.41603e-08	[3, 4, 5, 6]	Group51	7.22611	31	[CDKN2A, CEBPB, CYP26B1, DUSP10, FOS, GLI2, IRF1, JUNB, LDB2, LIF, MAFB, MBD4, MEF2C, NEDD9, NFKBIA, NFKBIZ, PRKCA, RIPK2, ROR2, RUNX1, SH3RF1, SHB, TCF7, TGFB1, TNFRSF11B, TOB2, TRIB1, XBP1, ZC3H12A, ZFP36L1, ZMIZ1]
GO:0000165	MAPK cascade	2.41558e-06	0.00286488	1.52277e-09	4.41603e-08	[4, 5, 6]	Group51	6.4133	54	[ATF3, BMP2, BMPER, CAVIN3, CD24, DDR2, DNAJA1, DUSP1, DUSP10, DUSP6, DUSP8, EPHA4, EPHB2, ERN1, ERRFI1, F3, FBLN1, FGF10, FGFR1, GADD45A, GARS1, GDF15, HTR2B, IGF1, IGFBP3, IL6, JUN, KSR1, LIF, MAP3K20, MAP3K5, MEF2C, NRG1, NTRK3, PLCB1, PRKCA, PTEN, PYCARD, RIPK2, ROR2, SCG2, SH3RF1, SORL1, SPRED1, SPRY2, SPRY4, TGFB1, TGFBR3, TPD52L1, TRAF4, TRIB1, TRIB2, ZC3H12A, ZFP36L1]
GO:0001944	vasculature development	2.41563e-14	3.30458e-11	1.52277e-09	4.41603e-08	[4, 5, 6]	Group51	8.90585	70	[ACE, ADAMTS9, ADIPOR2, ANG, BMPER, BTG1, C1GALT1, COL1A2, CXCL8, DCN, EDNRA, EGR1, EGR2, ENPP2, EPHB2, ERRFI1, F3, FGF10, FOSL1, GADD45A, GARS1, HEY2, IL6, JMJD6, JUN, JUNB, KLF4, KLF5, LIF, MBD4, MEF2C, MMP2, NFATC2, NFATC4, NR4A1, NRG1, PDE3B, PKM, PRKCA, PRKD1, PTEN, PTGS2, RAMP1, RUNX1, SCG2, SEMA4A, SH2D2A, SHB, SIRT1, SLC38A1, SMAD6, SMO, SMOX, SOD2, SOX17, SPINT1, SPRED1, SPRY2, TEAD2, TG…
GO:0002521	leukocyte differentiation	9.67044e-07	0.00117012	1.52277e-09	4.41603e-08	[4, 5, 6]	Group51	7.16561	45	[BMP2, CDKN2A, CEBPB, CYP26B1, DNAJB9, DUSP10, EGR1, F3, FAM20C, FOS, GLI2, IL6, IRF1, JMJD6, JUN, JUNB, LIF, MAFB, MBD4, NEDD9, NFIL3, NFKBIZ, NR3C1, PRKCA, RIPK2, ROR2, RPS6, RUNX1, RUNX2, SEMA4A, SH3RF1, SHB, SIRT1, SLC25A5, SLC39A7, SNX10, TCF7, TGFB1, TNFRSF11B, TOB2, TRIB1, XBP1, ZC3H12A, ZFP36L1, ZMIZ1]
GO:0007507	heart development	1.16028e-08	1.47471e-05	1.52277e-09	4.41603e-08	[4, 5, 6]	Group51	7.84929	50	[ACE, ADAMTS9, BMP2, CALR, CDKN1A, CPE, DHRS3, DUSP6, EDNRA, FGFRL1, FZD2, GARS1, GLI2, HEXIM1, HEY2, HTR2B, IGF1, JMJD6, JUN, KDM6B, LMO4, MBD4, MEF2C, MMP2, MSX2, MYCBP2, NACA, NFATC4, NRG1, NTRK3, PDLIM3, PIM1, PLXNA4, PTEN, RPS6KA2, RUNX1, SAV1, SMAD6, SMO, SMOX, SOD2, SOX17, SOX6, SPRED1, TAB2, TEAD2, TGFB1, TGFBR3, ZFP36L1, ZMIZ1]
GO:0010628	positive regulation of gene expression	3.83793e-09	4.91638e-06	1.52277e-09	4.41603e-08	[4, 5, 6]	Group51	6.49351	80	[ATF3, ATF4, BMP2, CADM1, CALR, CDKN2A, CEBPB, CXCL8, CYP26B1, DDX3X, DNAJB9, DNAJC3, EEF2, EGR1, EIF3E, EPHB2, ERN1, F3, FGF10, FGF7, FUS, GARS1, HLA-F, HNRNPC, HSP90AA1, HSPA8, HSPD1, HTR2B, ID4, IGF1, IL6, IRF1, KLF4, LIF, LUM, MAFG, MBD4, MEF2C, MELTF, NFATC2, NFATC4, NFIL3, NGRN, NMB, NTRK3, PID1, PKM, PLCB1, PPP1R15A, PTGFR, PTGS2, PYCARD, RIPK2, RPL17, RPL23, RPL5, RPS4X, RPS6KA2, RPS9, RP…
GO:0010720	positive regulation of cell development	8.89009e-06	0.0102592	1.52277e-09	4.41603e-08	[4, 5, 6]	Group51	7.25806	36	[ACE, ARHGAP32, BMP2, CALR, DUSP10, EFNA5, EGR2, EPHA4, EPHB2, FOS, FZD3, GLI2, ID4, IL6, LIF, MYADM, NAP1L1, NEDD9, NFKBIZ, P4HB, PLXNA4, PRKCA, RIPK2, ROR2, RUNX1, SERPINE2, SHB, SKIL, SMO, SMOX, SPINT1, TGFB1, TRIB1, XBP1, ZFP36L1, ZMIZ1]
GO:0010721	negative regulation of cell development	1.01383e-06	0.00122471	1.52277e-09	4.41603e-08	[4, 5, 6]	Group51	9.18033	28	[CDKN2A, CDKN2B, DUSP10, EFNA5, EPHB2, FBLN1, FSTL4, ID4, IGF1, IL6, IRF1, MAFB, MELTF, NFATC4, NTRK3, PTEN, RUNX1, SEMA3B, SEMA4A, SHB, SORL1, SPART, SPRY4, TGFB1, TNFRSF11B, TOB2, TRIB1, ZC3H12A]
GO:0030335	positive regulation of cell migration	4.53575e-07	0.000555176	1.52277e-09	4.41603e-08	[4, 5, 6]	Group51	7.54386	43	[ABL2, AKIRIN1, ARHGAP32, BMP2, CALR, CXCL8, DDR2, ENPP2, EPHA4, EPHB2, F3, FGF10, FGF7, FGFR1, HSPA5, IGF1, IL6, IRS2, JUN, LAMC2, MAPRE2, MMP2, MYADM, NEDD9, NTRK3, PRKCA, PRKD1, PTGS2, PYCARD, RACK1, ROR2, RPSA, SEMA3B, SEMA4A, SIRT1, SMO, SMOX, SOD2, SPRY2, STX4, TGFB1, XBP1, ZC3H12A]
GO:0050679	positive regulation of epithelial cell proliferation	8.47824e-07	0.00103011	1.52277e-09	4.41603e-08	[4, 5, 6]	Group51	10.2564	24	[ANG, BMP2, F3, FGF10, FGF7, FGFR1, GLI2, HTR2B, HTRA1, IGF1, IRS2, JUN, MBD4, NR4A1, PRKCA, PRKD1, RUNX2, SCG2, SIRT1, SMO, SMOX, TGFB1, TNFAIP3, XBP1]
GO:0051960	regulation of nervous system development	3.86656e-05	0.0429188	1.52277e-09	4.41603e-08	[4, 5, 6]	Group51	7.05394	34	[ACE, ARHGAP32, BMP2, CDKN2B, DUSP10, EFNA5, EGR2, EPHA4, EPHB2, FSTL4, FZD3, HEY2, ID4, IL6, LIF, NAP1L1, NFATC4, NTRK3, PER2, PLXNA4, PTEN, PTPN13, SEMA3B, SEMA4A, SERPINE2, SKIL, SMO, SMOX, SORL1, SPART, SPINT1, TGFB1, TYMP, YTHDF2]
GO:0001568	blood vessel development	2.99858e-13	4.06007e-10	1.52277e-09	4.41603e-08	[3, 5, 6, 7]	Group51	8.76494	66	[ACE, ADAMTS9, ADIPOR2, ANG, BMPER, BTG1, C1GALT1, COL1A2, CXCL8, DCN, EDNRA, EGR1, EGR2, ENPP2, EPHB2, F3, FGF10, FOSL1, GADD45A, GARS1, HEY2, IL6, JMJD6, JUN, JUNB, KLF4, KLF5, MBD4, MEF2C, MMP2, NFATC4, NR4A1, NRG1, PDE3B, PKM, PRKCA, PRKD1, PTEN, PTGS2, RAMP1, RUNX1, SCG2, SEMA4A, SH2D2A, SHB, SIRT1, SLC38A1, SMAD6, SMO, SMOX, SOX17, SPINT1, SPRED1, SPRY2, TEAD2, TGFB1, TGFBI, TGFBR3, TIPARP,…
GO:1902105	regulation of leukocyte differentiation	1.2772e-05	0.014624	1.52277e-09	4.41603e-08	[4, 5, 6, 7]	Group51	8.20669	27	[CDKN2A, CEBPB, CYP26B1, DUSP10, FOS, GLI2, IRF1, JUNB, LIF, MAFB, NEDD9, NFKBIZ, PRKCA, RIPK2, ROR2, RUNX1, SH3RF1, SHB, TCF7, TGFB1, TNFRSF11B, TOB2, TRIB1, XBP1, ZC3H12A, ZFP36L1, ZMIZ1]
GO:0001525	angiogenesis	6.32281e-10	8.18804e-07	1.52277e-09	4.41603e-08	[3, 4, 5, 6, 7, 8, 9]	Group51	8.65724	49	[ACE, ADAMTS9, ADIPOR2, ANG, BMPER, BTG1, C1GALT1, CXCL8, DCN, EDNRA, ENPP2, EPHB2, F3, FGF10, GADD45A, GARS1, IL6, JMJD6, JUN, KLF4, KLF5, MBD4, MMP2, NFATC4, NR4A1, NRG1, PDE3B, PKM, PRKCA, PRKD1, PTEN, PTGS2, RAMP1, RUNX1, SCG2, SEMA4A, SH2D2A, SHB, SIRT1, SLC38A1, SOX17, SPRED1, SPRY2, TGFBI, TNFAIP3, TYMP, UNC5B, XBP1, ZC3H12A]
GO:0043408	regulation of MAPK cascade	8.9283e-06	0.0102943	1.52277e-09	4.41603e-08	[5, 6, 7]	Group51	6.50069	47	[ATF3, BMP2, BMPER, CAVIN3, CD24, DDR2, DNAJA1, DUSP1, DUSP10, DUSP6, DUSP8, EPHA4, EPHB2, ERN1, ERRFI1, FBLN1, FGF10, FGFR1, GADD45A, GDF15, HTR2B, IGF1, IGFBP3, IL6, JUN, KSR1, LIF, MAP3K5, MEF2C, NRG1, NTRK3, PLCB1, PRKCA, PTEN, PYCARD, RIPK2, ROR2, SH3RF1, SORL1, SPRED1, SPRY2, SPRY4, TGFB1, TGFBR3, TPD52L1, TRAF4, ZC3H12A]
GO:0048514	blood vessel morphogenesis	3.21897e-12	4.29732e-09	1.52277e-09	4.41603e-08	[4, 5, 6, 7, 8]	Group51	8.89894	59	[ACE, ADAMTS9, ADIPOR2, ANG, BMPER, BTG1, C1GALT1, CXCL8, DCN, EDNRA, ENPP2, EPHB2, F3, FGF10, GADD45A, GARS1, HEY2, IL6, JMJD6, JUN, JUNB, KLF4, KLF5, MBD4, MMP2, NFATC4, NR4A1, NRG1, PDE3B, PKM, PRKCA, PRKD1, PTEN, PTGS2, RAMP1, RUNX1, SCG2, SEMA4A, SH2D2A, SHB, SIRT1, SLC38A1, SMO, SMOX, SOX17, SPRED1, SPRY2, TEAD2, TGFB1, TGFBI, TGFBR3, TIPARP, TNFAIP3, TYMP, UNC5B, XBP1, ZC3H12A, ZFP36L1, ZM…
GO:0050767	regulation of neurogenesis	4.61358e-06	0.00541634	1.52277e-09	4.41603e-08	[5, 6, 7]	Group51	8.0402	32	[ACE, ARHGAP32, BMP2, CDKN2B, DUSP10, EFNA5, EGR2, EPHA4, EPHB2, FSTL4, FZD3, HEY2, ID4, IL6, LIF, NAP1L1, NFATC4, NTRK3, PER2, PLXNA4, PTEN, SEMA3B, SEMA4A, SERPINE2, SKIL, SMO, SMOX, SORL1, SPART, SPINT1, TGFB1, YTHDF2]
GO:0001228	DNA-binding transcription activator activity, RNA polymerase II-specific	1.97635e-05	0.0222932	2.504e-05	0.0001252	[8, 9, 10, 11, 12, 13]	Group52	7.07269	36	[ATF3, ATF4, CEBPB, CSRNP1, EGR1, EGR2, FOS, FOSB, FOSL1, GARS1, GLI2, IRF1, JUN, JUNB, JUND, KLF4, KLF5, LITAF, MAFB, MAFF, MAFG, MEF2C, MELTF, NFATC2, NFIC, NR3C1, NR4A1, NR4A2, PBX3, PLAGL1, RLF, RUNX1, RUNX2, SOX17, TCF4, TFAP2A]
GO:0048518	positive regulation of biological process	4.35438e-12	5.80004e-09	2.504e-05	0.0001252	[1, 2, 3]	Group52	4.51457	299	[ABHD5, ABL2, ACE, ADAMTS9, ADIPOR2, AKAP5, AKIRIN1, ANG, ARG2, ARHGAP32, ARIH1, ARMC9, ATF3, ATF4, ATP1B1, ATP2A3, BAG3, BAIAP2L1, BEX2, BMP2, BMPER, BOC, BPIFB1, BTG1, CACNA2D1, CACNG8, CADM1, CADPS2, CALR, CAVIN3, CCNY, CD24, CDKN1A, CDKN1C, CDKN2A, CDKN2B, CDS1, CEBPB, CFI, CHD3, CHSY1, CKS1B, CLEC11A, CSRNP1, CXCL8, CYCS, CYP26B1, DCN, DDR1, DDR2, DDX3X, DDX5, DERL1, DIO2, DNAJA1, DNAJB9, DN…
GO:0048519	negative regulation of biological process	7.59751e-15	1.04618e-11	2.504e-05	0.0001252	[1, 2, 3]	Group52	4.87111	274	[ABHD5, ABL2, ACE, ADAMTS9, AKIRIN1, ANG, ARF1, ARG2, ATF3, ATF4, BACE2, BAG3, BMP2, BMPER, BPIFB1, BTG1, C16orf72, CADM1, CALR, CAVIN3, CD24, CDKN1A, CDKN1C, CDKN2A, CDKN2B, CEBPB, CHD3, CHMP1B, CHSY1, CNPY2, CPEB2, CTSZ, CXCL1, CXCL8, CYGB, CYP26B1, DCN, DDR1, DDR2, DDX3X, DDX5, DHRS3, DNAJA1, DNAJB1, DNAJB9, DNAJC3, DUSP1, DUSP10, DUSP6, DUSP8, DYRK3, EFNA5, EGR1, EIF3E, EIF4A2, EMD, ENDOG, EP…
GO:0019222	regulation of metabolic process	3.67514e-11	4.84751e-08	2.504e-05	0.0001252	[2, 3]	Group52	4.3939	311	[ABHD5, ABL2, ACE, ADIPOR2, AK4, AKIRIN1, ANG, ARG2, ARIH1, ATF3, ATF4, ATP1B1, ATP2A3, BACE2, BAG3, BEX2, BMP2, BMPER, BNC2, BRD2, BTG1, CADM1, CALR, CAVIN3, CCNI, CCNL1, CCNO, CCNY, CD24, CDKN1A, CDKN1C, CDKN2A, CDKN2B, CEBPB, CHD3, CKS1B, CNPY2, CPEB2, CSRNP1, CTSZ, CXCL8, CYCS, CYGB, CYP26B1, DCN, DDR1, DDR2, DDX3X, DDX5, DERL1, DIO2, DNAJA1, DNAJB1, DNAJB9, DNAJC3, DUSP1, DUSP10, DUSP6, EEF1…
GO:0023051	regulation of signaling	3.0585e-12	4.08615e-09	2.504e-05	0.0001252	[2, 3]	Group52	5.25433	188	[ABL2, ACE, AKAP5, ARF1, ARFGEF3, ARHGAP32, ARMC9, ATF3, ATF4, BAIAP2L1, BMP2, BMPER, BPIFB1, C16orf72, CACNG8, CADM1, CALR, CAVIN3, CCNY, CD24, CDKN1C, CDKN2B, CHSY1, CXCL8, CYP26B1, DCN, DDR2, DDX3X, DDX5, DHRS3, DNAJA1, DNAJB9, DNMBP, DUSP1, DUSP10, DUSP6, DUSP8, DYRK3, EFNA5, EGR1, EGR2, EMD, ENDOG, EPHA4, EPHB2, EPS8L2, ERN1, ERRFI1, F3, FAM20C, FBLN1, FBXO2, FGF10, FGFR1, FICD, FSTL4, GADD4…
GO:0040012	regulation of locomotion	4.0106e-09	5.12955e-06	2.504e-05	0.0001252	[2, 3]	Group52	6.73953	74	[ABL2, ACE, ADAMTS9, AKIRIN1, ARHGAP32, BMP2, BMPER, CALR, CXCL8, CYGB, DCN, DDR2, DUSP1, DUSP10, ENPP2, EPHA4, EPHB2, F3, FBLN1, FGF10, FGF7, FGFR1, GADD45A, HSPA5, IFITM1, IGF1, IGFBP3, IL6, IRS2, JUN, KLF4, LAMC2, LDB2, LDLRAD4, LMO4, MAPRE2, MEF2C, MMP2, MYADM, MYCBP2, NEDD9, NRG1, NTRK3, PHLDA2, PLCB1, PLXNA4, PRAG1, PRKCA, PRKD1, PTEN, PTGS2, PTPRK, PYCARD, RACK1, ROR2, RPSA, SCG2, SEMA3B, …
GO:0048583	regulation of response to stimulus	7.45929e-08	9.30919e-05	2.504e-05	0.0001252	[2, 3]	Group52	4.61575	197	[ABL2, ACE, AKAP5, AKIRIN1, ARFGEF3, ARG2, ARHGAP32, ARMC9, ATF3, ATF4, BAIAP2L1, BMP2, BMPER, BPIFB1, C16orf72, CACNG8, CADM1, CALR, CAVIN3, CCNY, CD24, CDKN1C, CDKN2B, CEBPB, CFI, CHSY1, CXCL8, CYP26B1, DCN, DDR2, DDX3X, DDX5, DHRS3, DNAJA1, DNAJB1, DNAJB9, DNMBP, DUSP1, DUSP10, DUSP6, DUSP8, DYRK3, EGR1, EGR2, EMD, ENDOG, EPHA4, EPHB2, EPS8L2, ERN1, ERRFI1, F3, FAM20C, FBLN1, FBXO32, FGF10, FG…
GO:0006793	phosphorus metabolic process	2.53055e-10	3.30237e-07	2.504e-05	0.0001252	[3]	Group52	5.27888	159	[AATK, ABHD5, ABL2, ACE, ADSS1, AGPAT4, AK1, AK4, ALDH1L2, ANG, ANKH, ATIC, ATP1B1, BMP2, BMPER, BRD2, CADM1, CCNI, CCNL1, CCNO, CCNY, CD24, CDKN1A, CDKN1C, CDKN2A, CDKN2B, CDS1, CKS1B, CSGALNACT1, DDR1, DDR2, DDX3X, DNAJA1, DNAJC3, DUSP1, DUSP10, DUSP6, DUSP8, DYRK3, EDNRA, EEF1A1, EFNA5, EGR1, ENPP2, EPHA4, EPHB2, ERN1, ERRFI1, F3, FADS1, FAM126A, FAM20C, FBLN1, FGF10, FGF7, FGFR1, FGFRL1, FNIP…
GO:0007165	signal transduction	4.2581e-06	0.00500327	2.504e-05	0.0001252	[2, 3, 4]	Group52	4.12533	262	[ABL2, ADIPOR2, AKAP5, ARFGEF3, ARHGAP32, ARMC9, ATF3, ATF4, ATP1B1, ATP2A3, BAG3, BAIAP2L1, BEX2, BMP2, BMPER, BOC, BPIFB1, C16orf72, CACNG8, CADM1, CALR, CAVIN3, CCNY, CD24, CDKN1A, CDKN1C, CDKN2A, CDKN2B, CDS1, CEBPB, CHSY1, CLEC11A, CMTM8, CNIH1, COL1A2, CPE, CSRNP1, CXCL1, CXCL2, CXCL3, CXCL8, CYCS, CYP26B1, DCN, DDR1, DDR2, DDX3X, DDX5, DERL1, DHRS3, DNAJA1, DNAJB9, DNMBP, DUSP1, DUSP10, DU…
GO:0009892	negative regulation of metabolic process	1.30678e-14	1.7916e-11	2.504e-05	0.0001252	[2, 3, 4]	Group52	5.65149	180	[ACE, ANG, ARG2, ATF3, ATF4, BACE2, BAG3, BMP2, CADM1, CALR, CAVIN3, CD24, CDKN1A, CDKN1C, CDKN2A, CDKN2B, CEBPB, CHD3, CNPY2, CPEB2, CTSZ, CXCL8, CYGB, DDR2, DDX3X, DDX5, DNAJA1, DNAJB1, DNAJC3, DUSP1, DUSP10, DUSP6, EGR1, EIF3E, EIF4A2, EPHA4, EPHB2, ERF, ERN1, ERRFI1, FBLN1, FNIP2, FOSB, FOXN3, FUS, GABARAPL2, GADD45A, GARS1, GLI2, GPRC5A, HEXIM1, HEY2, HLA-F, HNRNPA1, HNRNPC, HSP90AB1, HSPA8,…
GO:0009893	positive regulation of metabolic process	8.1035e-13	1.09235e-09	2.504e-05	0.0001252	[2, 3, 4]	Group52	5.13892	209	[ABHD5, ACE, ADIPOR2, AKIRIN1, ANG, ARG2, ARIH1, ATF3, ATF4, ATP2A3, BAG3, BEX2, BMP2, CADM1, CALR, CCNY, CD24, CDKN1A, CDKN1C, CDKN2A, CEBPB, CHD3, CKS1B, CSRNP1, CXCL8, CYCS, CYP26B1, DCN, DDR1, DDR2, DDX3X, DERL1, DIO2, DNAJB9, DNAJC3, EEF2, EFNA5, EGR1, EGR2, EIF3E, ELL2, ENDOG, ENPP2, EPHA4, EPHB2, ERN1, F3, FBLN1, FBXO33, FGF10, FGF7, FGFR1, FNIP2, FOS, FOSB, FOSL1, FUS, FZD2, GADD45A, GARS…
GO:0012501	programmed cell death	7.22778e-14	9.85146e-11	2.504e-05	0.0001252	[3]	Group52	6.29471	132	[ACE, ARG2, ATF3, ATF4, ATP2A3, BAG3, BEX2, BMP2, BTG1, CADM1, CALR, CCNL1, CD24, CDKN1A, CDKN2A, CEBPB, CSRNP1, CYCS, CYP26B1, DDR2, DDX3X, DDX5, DNAJA1, DNAJC3, DUSP6, DYRK3, EDNRA, EFNA5, EGR1, ENDOG, ERN1, F3, FGF10, FGFR1, FNIP2, FOSL1, FZD3, GADD45A, GLI2, GULP1, HERPUD1, HEY2, HSP90AA1, HSP90AB1, HSPA5, HSPD1, HTR2B, HTRA1, IER3, IGF1, IGFBP3, IL6, INHBB, IRF1, IRS2, JUN, KLF4, MAP3K20, MA…
GO:0023056	positive regulation of signaling	2.16116e-06	0.00257611	2.504e-05	0.0001252	[2, 3, 4]	Group52	5.29187	97	[AKAP5, ARMC9, ATF3, BMP2, BMPER, CACNG8, CALR, CAVIN3, CD24, CDKN1C, CDKN2B, CHSY1, DCN, DDR2, DDX3X, DDX5, EPHA4, EPHB2, ERN1, F3, FGF10, FGFR1, GADD45A, GDF15, HEXIM1, HSP90AA1, HSP90AB1, HTR2B, IGF1, IGFBP3, IL6, INHBB, IRS2, JUN, KIF5B, KSR1, LIF, LITAF, LRRC59, LURAP1L, MAP3K20, MAP3K5, MAPRE2, MBD4, MCL1, MEF2C, MLLT3, MSX2, NFATC4, NMB, NRG1, NTRK3, PLAUR, PLCB1, PRAG1, PRKCA, PRKD1, PRNP…
GO:0023057	negative regulation of signaling	1.19959e-13	1.63024e-10	2.504e-05	0.0001252	[2, 3, 4]	Group52	7.06371	102	[ABL2, ARF1, ATF3, BMP2, BMPER, BPIFB1, C16orf72, CADM1, CALR, CAVIN3, CXCL8, CYP26B1, DCN, DDX3X, DHRS3, DNAJA1, DNAJB9, DUSP1, DUSP10, DUSP6, DUSP8, DYRK3, EGR1, EMD, ENDOG, EPHA4, EPHB2, ERRFI1, FBLN1, FGF10, FSTL4, GDF15, GLI2, GPRC5A, HERPUD1, HEY2, HSP90AB1, HSPA5, HTR2B, HTRA1, IER3, IGF1, IGFBP3, IL6, INHBB, LDLRAD4, LIF, LITAF, MCL1, MDFI, MIDN, MLLT3, MYADM, NFATC4, NFKBIA, NMB, NR4A2, …
GO:0030154	cell differentiation	1.93642e-08	2.44376e-05	2.504e-05	0.0001252	[3]	Group52	4.62389	209	[ABHD5, ABL2, ACE, ADAMTS9, AKIRIN1, ANG, ARHGAP32, ATF3, ATF4, BEX2, BMP2, BOC, BTG1, C1GALT1, C1QL1, CADM1, CALR, CCNO, CD24, CDKN1C, CDKN2A, CDKN2B, CDS1, CEBPB, CHD3, CHSY1, COL6A1, CRTAC1, CYP26B1, DDR1, DDR2, DDX3X, DDX5, DIO2, DNAJB9, DUSP10, DUSP6, DYRK3, EDNRA, EEF2, EFNA5, EGR1, EGR2, EMD, EPHA4, EPHB2, ERF, ERRFI1, F3, FADS1, FAM20C, FBLN1, FGF10, FGF7, FGFR1, FOS, FSTL4, FZD2, FZD3, G…
GO:0043170	macromolecule metabolic process	2.01062e-09	2.59169e-06	2.504e-05	0.0001252	[3]	Group52	4.03268	385	[AATK, ABHD5, ABL2, ACE, ADAMTS19, ADAMTS9, AKIRIN1, ANG, ANKH, ARG2, ARIH1, ATF3, ATF4, ATP1B1, ATP2A3, BACE2, BAG3, BEX2, BGN, BMP2, BMPER, BNC2, BRD2, BTG1, C1GALT1, CADM1, CALR, CAPN6, CAVIN3, CCNI, CCNL1, CCNO, CCNY, CD24, CDKN1A, CDKN1C, CDKN2A, CDKN2B, CEBPB, CFI, CHD3, CHMP1B, CHPF, CHST6, CHSY1, CKS1B, CNPY2, CPE, CPEB2, CSGALNACT1, CSRNP1, CTSZ, CXCL8, CYCS, CYP26B1, DCN, DDOST, DDR1, D…
GO:0044092	negative regulation of molecular function	7.83355e-10	1.01366e-06	2.504e-05	0.0001252	[3]	Group52	6.64506	82	[ACE, AKAP5, ATP2A3, BMP2, CDKN1A, CDKN1C, CDKN2A, CDKN2B, CPEB2, CTSZ, DDR2, DDX3X, DNAJA1, DNAJC3, DUSP1, DUSP10, EIF4A2, EPHB2, ERRFI1, FICD, GADD45A, GEM, GPRC5A, HEXIM1, HEY2, IL6, IRS2, JUN, KCNE4, KLF4, MDFI, MIDN, MSX2, MTRNR2L1, NFATC4, NFKBIA, NFKBIB, NPR3, NR4A1, NRG1, OAZ1, PER2, PIM1, PLAUR, PPP1R10, PPP1R15A, PRNP, PTEN, PTGS2, PURA, PYCARD, RACK1, RPL17, RPL23, RPL5, RPS20, SERPINA…
GO:0044249	cellular biosynthetic process	3.61108e-10	4.70163e-07	2.504e-05	0.0001252	[3]	Group52	4.48654	270	[ABCB6, ABHD5, ADSS1, AGPAT4, AK1, AK4, AKIRIN1, AMD1, ANG, ARG2, ATF3, ATF4, ATIC, BACE2, BAG3, BCAT1, BEX2, BMP2, BNC2, BRD2, BTG1, C1GALT1, CALR, CCNL1, CDKN1A, CDKN1C, CDKN2A, CDS1, CEBPB, CHD3, CHPF, CHST6, CHSY1, CKS1B, COQ10B, CPEB2, CSGALNACT1, CSRNP1, CXCL8, DCN, DDOST, DDR2, DDX3X, DDX5, DIO2, DNAJB1, DNAJC3, DSE, EEF1A1, EEF1B2, EEF1G, EEF2, EGR1, EGR2, EIF3E, EIF3L, EIF4A1, EIF4A2, EL…
GO:0048522	positive regulation of cellular process	7.67378e-13	1.03519e-09	2.504e-05	0.0001252	[2, 3, 4]	Group52	4.68697	277	[ABHD5, ABL2, ACE, ADAMTS9, AKAP5, AKIRIN1, ANG, ARG2, ARHGAP32, ARIH1, ARMC9, ATF3, ATF4, ATP1B1, BAG3, BAIAP2L1, BEX2, BMP2, BMPER, BOC, BTG1, CACNA2D1, CACNG8, CADM1, CADPS2, CALR, CAVIN3, CCNY, CD24, CDKN1A, CDKN1C, CDKN2A, CDKN2B, CDS1, CEBPB, CHD3, CHSY1, CKS1B, CLEC11A, CSRNP1, CXCL8, CYP26B1, DCN, DDR1, DDR2, DDX3X, DDX5, DNAJA1, DNAJC3, DUSP10, DUSP6, DYRK3, EDIL3, EDNRA, EEF2, EFNA5, EG…
GO:0048523	negative regulation of cellular process	1.76822e-14	2.42069e-11	2.504e-05	0.0001252	[2, 3, 4]	Group52	4.99301	250	[ABL2, ACE, ADAMTS9, AKIRIN1, ANG, ARF1, ARG2, ATF3, ATF4, BACE2, BAG3, BMP2, BMPER, BPIFB1, BTG1, C16orf72, CADM1, CALR, CAVIN3, CDKN1A, CDKN1C, CDKN2A, CDKN2B, CEBPB, CHD3, CHMP1B, CPEB2, CXCL1, CXCL8, CYGB, CYP26B1, DCN, DDR1, DDR2, DDX3X, DDX5, DHRS3, DNAJA1, DNAJB1, DNAJB9, DNAJC3, DUSP1, DUSP10, DUSP6, DUSP8, DYRK3, EFNA5, EGR1, EIF3E, EIF4A2, EMD, ENDOG, EPHA4, EPHB2, ERF, ERRFI1, FBLN1, F…
GO:0048585	negative regulation of response to stimulus	2.66637e-11	3.53027e-08	2.504e-05	0.0001252	[2, 3, 4]	Group52	6.30473	108	[ABL2, ARG2, ATF3, BMP2, BMPER, BPIFB1, C16orf72, CADM1, CALR, CAVIN3, CXCL8, CYP26B1, DCN, DDR2, DDX3X, DHRS3, DNAJA1, DNAJB9, DUSP1, DUSP10, DUSP6, DUSP8, DYRK3, EGR1, EMD, ENDOG, EPHA4, EPHB2, ERRFI1, FBLN1, FGF10, FSTL4, GDF15, GLI2, GPRC5A, HERPUD1, HEY2, HLA-F, HSPA5, HTR2B, HTRA1, IER3, IGF1, IGFBP3, IL6, KLF4, LDLRAD4, LIF, LITAF, MCL1, MDFI, MLLT3, MYADM, NCOA7, NFATC4, NFKBIA, NR4A2, NR…
GO:0050790	regulation of catalytic activity	2.98382e-09	3.82824e-06	2.504e-05	0.0001252	[3]	Group52	5.36066	136	[ABHD5, ABL2, ACE, AKAP5, ANG, ARFGEF3, ARHGAP32, ATP2A3, BMP2, CCNI, CCNL1, CCNO, CCNY, CD24, CDKN1A, CDKN1C, CDKN2A, CDKN2B, CKS1B, CPEB2, CXCL1, CYCS, DDOST, DDR1, DDR2, DDX3X, DNAJA1, DNAJC3, DNMBP, DUSP1, DUSP10, EDNRA, EEF1A1, EEF1B2, EFNA5, EGR1, EGR2, EIF4A2, EPHA4, EPHB2, EPS8L2, ERN1, ERRFI1, F3, FBLN1, FGFR1, FICD, GADD45A, GPRC5A, GPRC5C, HEXIM1, HSP90AA1, HSP90AB1, HSPD1, HTR2B, IGF1…
GO:1901564	organonitrogen compound metabolic process	6.5907e-17	9.12153e-14	2.504e-05	0.0001252	[3]	Group52	4.74777	320	[AATK, ABCB6, ABHD5, ABL2, ACE, ADAMTS19, ADAMTS9, ADSS1, AK1, AK4, ALDH1L2, AMD1, ANG, ARG2, ARIH1, ATF4, ATIC, ATP1B1, ATP2A3, BACE2, BAG3, BCAT1, BGN, BLVRA, BLVRB, BMP2, BMPER, BRD2, BTG1, C1GALT1, CADM1, CALR, CAPN6, CCNI, CCNL1, CCNO, CCNY, CD24, CDKN1A, CDKN1C, CDKN2A, CDKN2B, CDS1, CFI, CHD3, CHMP1B, CHPF, CHST6, CHSY1, CKS1B, CPE, CPEB2, CSGALNACT1, CTSZ, CYCS, DCN, DDOST, DDR1, DDR2, DD…
GO:1901576	organic substance biosynthetic process	3.06705e-10	3.99636e-07	2.504e-05	0.0001252	[3]	Group52	4.48152	274	[ABCB6, ABHD5, ADSS1, AGPAT4, AK1, AK4, AKIRIN1, AMD1, ANG, ARG2, ATF3, ATF4, ATIC, BACE2, BAG3, BCAT1, BEX2, BMP2, BNC2, BRD2, BTG1, C1GALT1, CALR, CCNL1, CDKN1A, CDKN1C, CDKN2A, CDS1, CEBPB, CHD3, CHPF, CHST6, CHSY1, CKS1B, COQ10B, CPEB2, CSGALNACT1, CSRNP1, DCN, DDOST, DDR2, DDX3X, DDX5, DIO2, DNAJB1, DNAJC3, DSE, EEF1A1, EEF1B2, EEF1G, EEF2, EGR1, EGR2, EIF3E, EIF3L, EIF4A1, EIF4A2, ELL2, ERF…
GO:0009889	regulation of biosynthetic process	1.01577e-07	0.00012626	2.504e-05	0.0001252	[3, 4]	Group52	4.57338	201	[AK4, AKIRIN1, ANG, ARG2, ATF3, ATF4, BACE2, BAG3, BEX2, BMP2, BNC2, BRD2, BTG1, CALR, CCNL1, CDKN1A, CDKN1C, CDKN2A, CEBPB, CHD3, CKS1B, CPEB2, CSRNP1, CXCL8, CYGB, DCN, DDR2, DDX3X, DDX5, DIO2, DNAJB1, DNAJC3, EEF1A1, EEF1B2, EEF1G, EEF2, EGR1, EGR2, EIF3E, EIF3L, EIF4A1, EIF4A2, ELL2, ERF, ERRFI1, F3, FADS1, FGF10, FGF7, FNIP2, FOS, FOSB, FOSL1, FOXN3, FUS, FZD2, GADD45A, GARS1, GLI2, HBP1, HE…
GO:0010646	regulation of cell communication	2.17955e-12	2.9206e-09	2.504e-05	0.0001252	[3, 4]	Group52	5.26609	189	[ABL2, ACE, AKAP5, ARF1, ARFGEF3, ARHGAP32, ARMC9, ATF3, ATF4, BAIAP2L1, BMP2, BMPER, BPIFB1, C16orf72, CACNG8, CADM1, CALR, CAVIN3, CCNY, CD24, CDKN1C, CDKN2B, CHSY1, CXCL8, CYP26B1, DCN, DDR2, DDX3X, DDX5, DHRS3, DNAJA1, DNAJB9, DNMBP, DUSP1, DUSP10, DUSP6, DUSP8, DYRK3, EFNA5, EGR1, EGR2, EMD, ENDOG, EPHA4, EPHB2, EPS8L2, ERN1, ERRFI1, F3, FAM20C, FBLN1, FBXO2, FGF10, FGFR1, FICD, FSTL4, GADD4…
GO:0019538	protein metabolic process	6.2664e-16	8.6539e-13	2.504e-05	0.0001252	[3, 4]	Group52	4.92646	278	[AATK, ABHD5, ABL2, ACE, ADAMTS19, ADAMTS9, ANG, ARIH1, ATF4, ATP2A3, BACE2, BAG3, BGN, BMP2, BMPER, BRD2, BTG1, C1GALT1, CADM1, CALR, CAPN6, CCNI, CCNL1, CCNO, CCNY, CD24, CDKN1A, CDKN1C, CDKN2A, CDKN2B, CFI, CHD3, CHMP1B, CHPF, CHSY1, CKS1B, CPE, CPEB2, CSGALNACT1, CTSZ, CYCS, DCN, DDOST, DDR1, DDR2, DDX3X, DERL1, DIO2, DNAJA1, DNAJB9, DNAJC3, DPP7, DSE, DUSP1, DUSP10, DUSP6, DUSP8, DYRK3, EDNR…
GO:0031323	regulation of cellular metabolic process	2.1933e-10	2.87103e-07	2.504e-05	0.0001252	[3, 4]	Group52	4.52083	267	[ABHD5, ABL2, ACE, AK4, AKIRIN1, ANG, ARG2, ARIH1, ATF3, ATF4, BACE2, BAG3, BEX2, BMP2, BMPER, BNC2, BRD2, BTG1, CADM1, CALR, CAVIN3, CCNI, CCNL1, CCNO, CCNY, CD24, CDKN1A, CDKN1C, CDKN2A, CDKN2B, CEBPB, CHD3, CKS1B, CPEB2, CSRNP1, CXCL8, DCN, DDR1, DDR2, DDX3X, DDX5, DIO2, DNAJA1, DNAJB1, DNAJC3, DUSP1, DUSP10, DUSP6, EEF1A1, EEF1B2, EEF1G, EEF2, EFNA5, EGR1, EGR2, EIF3E, EIF3L, EIF4A1, EIF4A2, …
GO:0044260	cellular macromolecule metabolic process	9.25635e-07	0.00112094	2.504e-05	0.0001252	[3, 4]	Group52	4.70939	158	[ANG, ARIH1, ATF4, BACE2, BGN, BMP2, BTG1, C1GALT1, CALR, CDKN1A, CDKN2A, CHMP1B, CHPF, CHSY1, CPEB2, CSGALNACT1, DCN, DDOST, DDX3X, DDX5, DERL1, DIO2, DNAJB9, DNAJC3, DSE, EEF1A1, EEF1B2, EEF1G, EEF2, EIF3E, EIF3L, EIF4A1, EIF4A2, ENDOG, ERN1, FBXO17, FBXO2, FBXO33, FGF10, FOS, FUS, GABARAPL1, GADD45A, GALNT1, GARS1, GDF15, GLI2, GLT8D2, GXYLT2, HERPUD1, HNRNPA1, HNRNPC, HSP90AA1, HSP90AB1, HSPA…
GO:0051171	regulation of nitrogen compound metabolic process	1.71138e-12	2.29838e-09	2.504e-05	0.0001252	[3, 4]	Group52	4.6535	278	[ACE, AK4, AKIRIN1, ANG, ARIH1, ATF3, ATF4, ATP2A3, BACE2, BAG3, BEX2, BMP2, BMPER, BNC2, BRD2, BTG1, CADM1, CALR, CCNI, CCNL1, CCNO, CCNY, CD24, CDKN1A, CDKN1C, CDKN2A, CDKN2B, CEBPB, CHD3, CKS1B, CPEB2, CSRNP1, CTSZ, CYCS, DCN, DDR2, DDX3X, DDX5, DERL1, DIO2, DNAJA1, DNAJB1, DNAJC3, DUSP1, DUSP10, DUSP6, EEF1A1, EEF1B2, EEF1G, EEF2, EFNA5, EGR1, EGR2, EIF3E, EIF3L, EIF4A1, EIF4A2, ELL2, ENDOG, …
GO:0060255	regulation of macromolecule metabolic process	3.04497e-11	4.0285e-08	2.504e-05	0.0001252	[3, 4]	Group52	4.48541	292	[ACE, AKIRIN1, ANG, ARG2, ARIH1, ATF3, ATF4, ATP1B1, ATP2A3, BACE2, BAG3, BEX2, BMP2, BMPER, BNC2, BRD2, BTG1, CADM1, CALR, CAVIN3, CCNI, CCNL1, CCNO, CCNY, CD24, CDKN1A, CDKN1C, CDKN2A, CDKN2B, CEBPB, CHD3, CKS1B, CNPY2, CPEB2, CSRNP1, CTSZ, CXCL8, CYCS, CYP26B1, DCN, DDR2, DDX3X, DDX5, DERL1, DIO2, DNAJA1, DNAJB1, DNAJB9, DNAJC3, DUSP1, DUSP10, DUSP6, EEF1A1, EEF1B2, EEF1G, EEF2, EFNA5, EGR1, E…
GO:0080090	regulation of primary metabolic process	1.78144e-12	2.39069e-09	2.504e-05	0.0001252	[3, 4]	Group52	4.62164	284	[ABHD5, ACE, AK4, AKIRIN1, ANG, ARIH1, ATF3, ATF4, ATP2A3, BACE2, BAG3, BEX2, BMP2, BMPER, BNC2, BRD2, BTG1, CADM1, CALR, CCNI, CCNL1, CCNO, CCNY, CD24, CDKN1A, CDKN1C, CDKN2A, CDKN2B, CEBPB, CHD3, CKS1B, CPEB2, CSRNP1, CTSZ, CYCS, DCN, DDR2, DDX3X, DDX5, DERL1, DIO2, DNAJA1, DNAJB1, DNAJC3, DUSP1, DUSP10, DUSP6, EEF1A1, EEF1B2, EEF1G, EEF2, EFNA5, EGR1, EGR2, EIF3E, EIF3L, EIF4A1, EIF4A2, ELL2, …
GO:2000145	regulation of cell motility	3.07034e-09	3.93617e-06	2.504e-05	0.0001252	[3, 4]	Group52	6.86368	72	[ABL2, ACE, ADAMTS9, AKIRIN1, ARHGAP32, BMP2, BMPER, CALR, CXCL8, CYGB, DCN, DDR2, DUSP1, DUSP10, ENPP2, EPHA4, EPHB2, F3, FBLN1, FGF10, FGF7, FGFR1, GADD45A, HSPA5, IFITM1, IGF1, IGFBP3, IL6, IRS2, JUN, KLF4, LAMC2, LDB2, LDLRAD4, LMO4, MAPRE2, MEF2C, MMP2, MYADM, NEDD9, NRG1, NTRK3, PHLDA2, PLCB1, PLXNA4, PRAG1, PRKCA, PRKD1, PTEN, PTGS2, PTPRK, PYCARD, RACK1, ROR2, RPSA, SEMA3B, SEMA4A, SERPIN…
GO:0006796	phosphate-containing compound metabolic process	9.39922e-10	1.21532e-06	2.504e-05	0.0001252	[4]	Group52	5.22438	156	[AATK, ABHD5, ABL2, ACE, ADSS1, AGPAT4, AK1, AK4, ALDH1L2, ANG, ATIC, ATP1B1, BMP2, BMPER, BRD2, CADM1, CCNI, CCNL1, CCNO, CCNY, CD24, CDKN1A, CDKN1C, CDKN2A, CDKN2B, CDS1, CKS1B, DDR1, DDR2, DDX3X, DNAJA1, DNAJC3, DUSP1, DUSP10, DUSP6, DUSP8, DYRK3, EDNRA, EEF1A1, EFNA5, EGR1, ENPP2, EPHA4, EPHB2, ERN1, ERRFI1, F3, FADS1, FAM126A, FAM20C, FBLN1, FGF10, FGF7, FGFR1, FGFRL1, FNIP2, GADD45A, GARS1,…
GO:0006915	apoptotic process	9.65268e-14	1.31277e-10	2.504e-05	0.0001252	[4]	Group52	6.33284	129	[ACE, ARG2, ATF3, ATF4, ATP2A3, BAG3, BEX2, BMP2, BTG1, CADM1, CALR, CCNL1, CD24, CDKN1A, CDKN2A, CEBPB, CSRNP1, CYCS, DDR2, DDX3X, DDX5, DNAJA1, DNAJC3, DUSP6, DYRK3, EDNRA, EFNA5, EGR1, ENDOG, ERN1, F3, FGF10, FGFR1, FNIP2, FOSL1, FZD3, GADD45A, GLI2, GULP1, HERPUD1, HEY2, HSP90AA1, HSP90AB1, HSPA5, HSPD1, HTR2B, HTRA1, IER3, IGF1, IGFBP3, IL6, INHBB, IRF1, IRS2, JUN, KLF4, MAP3K20, MAP3K5, MBD…
GO:0007166	cell surface receptor signaling pathway	2.94367e-06	0.00347941	2.504e-05	0.0001252	[3, 4, 5]	Group52	4.71576	146	[ADIPOR2, ARMC9, ATF3, BAG3, BAIAP2L1, BMP2, BMPER, BOC, BPIFB1, CACNG8, CADM1, CCNY, CD24, CDKN1C, CDKN2B, CHSY1, COL1A2, CPE, CSRNP1, CXCL1, CXCL2, CXCL3, CXCL8, DCN, DDR1, DDR2, DDX3X, DDX5, DZIP1L, EDNRA, EFNA5, EGR1, EGR2, EMD, EPHA4, EPHB2, ERRFI1, F3, FAM20C, FBLN1, FGF10, FGF7, FGFR1, FGFRL1, FMOD, FOS, FSTL4, FZD2, FZD3, GADD45A, GARS1, GDF15, GEM, GLI2, GPC6, GPRC5A, HBP1, HEY2, HSP90AB…
GO:0009059	macromolecule biosynthetic process	1.1208e-10	1.47273e-07	2.504e-05	0.0001252	[4]	Group52	4.72727	234	[AKIRIN1, ANG, ATF3, ATF4, BACE2, BAG3, BEX2, BMP2, BNC2, BRD2, BTG1, C1GALT1, CALR, CCNL1, CDKN1A, CDKN1C, CDKN2A, CEBPB, CHD3, CHPF, CHST6, CHSY1, CKS1B, CPEB2, CSGALNACT1, CSRNP1, DCN, DDOST, DDR2, DDX3X, DDX5, DIO2, DNAJB1, DNAJC3, DSE, EEF1A1, EEF1B2, EEF1G, EEF2, EGR1, EGR2, EIF3E, EIF3L, EIF4A1, EIF4A2, ELL2, ERF, F3, FADS1, FGF10, FGF7, FNIP2, FOS, FOSB, FOSL1, FOXN3, FUS, FZD2, GADD45A, …
GO:0009890	negative regulation of biosynthetic process	1.20674e-08	1.53255e-05	2.504e-05	0.0001252	[3, 4, 5]	Group52	5.84112	100	[ANG, ATF3, ATF4, BACE2, BAG3, BMP2, CALR, CDKN1A, CDKN1C, CDKN2A, CEBPB, CHD3, CPEB2, CYGB, DDX3X, DDX5, DNAJB1, EGR1, EIF3E, EIF4A2, ERF, ERRFI1, FNIP2, FOSB, FOXN3, GADD45A, GLI2, HEXIM1, HEY2, HNRNPA1, HNRNPC, HSPA8, ID4, IL6, IRF1, JUN, JUND, KCTD1, KLF4, KLF5, LDB2, LINC-PINT, LMO4, MAFB, MAFF, MAFG, MBD4, MDFI, MEF2C, MSX2, MXD1, NACA, NFATC2, NFATC4, NFIC, NFIL3, NFIX, NR3C1, NR4A2, NRG1,…
GO:0009891	positive regulation of biosynthetic process	2.84079e-10	3.70439e-07	2.504e-05	0.0001252	[3, 4, 5]	Group52	5.70394	126	[AKIRIN1, ATF3, ATF4, BEX2, BMP2, CDKN1C, CDKN2A, CEBPB, CHD3, CSRNP1, CXCL8, DCN, DDR2, DDX3X, DNAJC3, EEF2, EGR1, EGR2, EIF3E, ELL2, F3, FGF10, FGF7, FOS, FOSB, FOSL1, FUS, FZD2, GARS1, GLI2, HEY2, HNRNPA1, HSP90AA1, HSP90AB1, HSPA5, HSPH1, HTR2B, ID4, IER2, IER5, IGF1, IL6, IRF1, IRS2, JMJD6, JUN, JUNB, JUND, KDM6B, KLF4, KLF5, LDB2, LIF, LITAF, LMO4, LUM, MAFB, MAFF, MAFG, MAP3K5, MBD4, MEF2C…
GO:0009966	regulation of signal transduction	6.89295e-11	9.07112e-08	2.504e-05	0.0001252	[3, 4, 5]	Group52	5.27638	168	[ABL2, AKAP5, ARFGEF3, ARHGAP32, ARMC9, ATF3, BAIAP2L1, BMP2, BMPER, BPIFB1, C16orf72, CACNG8, CADM1, CALR, CAVIN3, CCNY, CD24, CDKN1C, CDKN2B, CHSY1, CXCL8, CYP26B1, DCN, DDR2, DDX3X, DDX5, DHRS3, DNAJA1, DNAJB9, DNMBP, DUSP1, DUSP10, DUSP6, DUSP8, DYRK3, EGR1, EGR2, EMD, ENDOG, EPHA4, EPHB2, EPS8L2, ERN1, ERRFI1, F3, FAM20C, FBLN1, FGF10, FGFR1, FICD, FSTL4, GADD45A, GDF15, GLI2, GPC6, GPRC5A, …
GO:0010467	gene expression	3.12228e-07	0.000384665	2.504e-05	0.0001252	[4]	Group52	4.24154	262	[ACE, AKIRIN1, ANG, ANKH, ARG2, ATF3, ATF4, ATP1B1, BACE2, BAG3, BEX2, BMP2, BNC2, BRD2, BTG1, CADM1, CALR, CAVIN3, CCNL1, CD24, CDKN1A, CDKN1C, CDKN2A, CEBPB, CHD3, CKS1B, CNPY2, CPE, CPEB2, CSRNP1, CTSZ, CXCL8, CYCS, CYP26B1, DCN, DDR2, DDX3X, DDX5, DIO2, DNAJB1, DNAJB9, DNAJC3, EDNRA, EEF1A1, EEF1B2, EEF1G, EEF2, EGR1, EGR2, EIF3E, EIF3L, EIF4A1, EIF4A2, ELL2, EPHB2, ERF, ERN1, ERRFI1, F3, FAD…
GO:0010604	positive regulation of macromolecule metabolic process	1.08124e-12	1.45427e-09	2.504e-05	0.0001252	[3, 4, 5]	Group52	5.23644	196	[ACE, AKIRIN1, ANG, ARIH1, ATF3, ATF4, ATP2A3, BEX2, BMP2, CADM1, CALR, CCNY, CD24, CDKN1A, CDKN1C, CDKN2A, CEBPB, CHD3, CKS1B, CSRNP1, CXCL8, CYCS, CYP26B1, DCN, DDR2, DDX3X, DERL1, DNAJB9, DNAJC3, EEF2, EFNA5, EGR1, EGR2, EIF3E, ELL2, ENDOG, ENPP2, EPHA4, EPHB2, ERN1, F3, FBLN1, FBXO33, FGF10, FGF7, FGFR1, FNIP2, FOS, FOSB, FOSL1, FUS, FZD2, GARS1, GDF15, GLI2, GPRC5A, GPRC5C, HERPUD1, HEY2, HL…
GO:0010605	negative regulation of macromolecule metabolic process	5.7202e-14	7.80235e-11	2.504e-05	0.0001252	[3, 4, 5]	Group52	5.73183	168	[ACE, ANG, ARG2, ATF3, ATF4, BACE2, BAG3, BMP2, CADM1, CALR, CD24, CDKN1A, CDKN1C, CDKN2A, CDKN2B, CEBPB, CHD3, CNPY2, CPEB2, CTSZ, CXCL8, DDX3X, DDX5, DNAJA1, DNAJB1, DNAJC3, DUSP1, DUSP10, DUSP6, EGR1, EIF3E, EIF4A2, EPHA4, EPHB2, ERF, ERN1, ERRFI1, FBLN1, FNIP2, FOSB, FOXN3, FUS, GABARAPL2, GADD45A, GARS1, GLI2, GPRC5A, HEXIM1, HEY2, HLA-F, HNRNPA1, HNRNPC, HSP90AB1, HSPA8, ID4, IGF1, IGFBP3, …
GO:0010647	positive regulation of cell communication	2.17816e-06	0.00259201	2.504e-05	0.0001252	[3, 4, 5]	Group52	5.28899	97	[AKAP5, ARMC9, ATF3, BMP2, BMPER, CACNG8, CALR, CAVIN3, CD24, CDKN1C, CDKN2B, CHSY1, DCN, DDR2, DDX3X, DDX5, EPHA4, EPHB2, ERN1, F3, FGF10, FGFR1, GADD45A, GDF15, HEXIM1, HSP90AA1, HSP90AB1, HTR2B, IGF1, IGFBP3, IL6, INHBB, IRS2, JUN, KIF5B, KSR1, LIF, LITAF, LRRC59, LURAP1L, MAP3K20, MAP3K5, MAPRE2, MBD4, MCL1, MEF2C, MLLT3, MSX2, NFATC4, NMB, NRG1, NTRK3, PLAUR, PLCB1, PRAG1, PRKCA, PRKD1, PRNP…
GO:0010648	negative regulation of cell communication	1.19959e-13	1.63024e-10	2.504e-05	0.0001252	[3, 4, 5]	Group52	7.06371	102	[ABL2, ARF1, ATF3, BMP2, BMPER, BPIFB1, C16orf72, CADM1, CALR, CAVIN3, CXCL8, CYP26B1, DCN, DDX3X, DHRS3, DNAJA1, DNAJB9, DUSP1, DUSP10, DUSP6, DUSP8, DYRK3, EGR1, EMD, ENDOG, EPHA4, EPHB2, ERRFI1, FBLN1, FGF10, FSTL4, GDF15, GLI2, GPRC5A, HERPUD1, HEY2, HSP90AB1, HSPA5, HTR2B, HTRA1, IER3, IGF1, IGFBP3, IL6, INHBB, LDLRAD4, LIF, LITAF, MCL1, MDFI, MIDN, MLLT3, MYADM, NFATC4, NFKBIA, NMB, NR4A2, …
GO:0031324	negative regulation of cellular metabolic process	1.04469e-12	1.40615e-09	2.504e-05	0.0001252	[3, 4, 5]	Group52	5.91691	141	[ANG, ATF3, ATF4, BACE2, BAG3, BMP2, CADM1, CALR, CAVIN3, CDKN1A, CDKN1C, CDKN2A, CDKN2B, CEBPB, CHD3, CPEB2, DDR2, DDX3X, DDX5, DNAJA1, DNAJB1, DNAJC3, DUSP1, DUSP10, DUSP6, EGR1, EIF3E, EIF4A2, EPHB2, ERF, ERRFI1, FBLN1, FNIP2, FOSB, FOXN3, FUS, GADD45A, GLI2, GPRC5A, HEXIM1, HEY2, HNRNPA1, HNRNPC, HSP90AB1, HSPA8, HTR2B, ID4, IER3, IGFBP3, IL6, IRF1, IRS2, JUN, JUND, KCTD1, KLF4, KLF5, LDB2, L…
GO:0031325	positive regulation of cellular metabolic process	8.16057e-12	1.08536e-08	2.504e-05	0.0001252	[3, 4, 5]	Group52	5.33699	175	[ABHD5, ACE, AKIRIN1, ANG, ARG2, ARIH1, ATF3, ATF4, BAG3, BEX2, BMP2, CCNY, CD24, CDKN1A, CDKN1C, CDKN2A, CEBPB, CHD3, CKS1B, CSRNP1, CXCL8, DCN, DDR1, DDR2, DDX3X, DNAJC3, EEF2, EFNA5, EGR1, EGR2, EIF3E, ELL2, ENDOG, ENPP2, EPHA4, EPHB2, ERN1, F3, FGF10, FGF7, FGFR1, FNIP2, FOS, FOSB, FOSL1, FUS, FZD2, GADD45A, GARS1, GDF15, GLI2, GPRC5A, GPRC5C, HERPUD1, HEY2, HNRNPA1, HSP90AA1, HSP90AB1, HSPA5…
GO:0035556	intracellular signal transduction	5.86431e-09	7.48286e-06	2.504e-05	0.0001252	[3, 4, 5]	Group52	5.17664	148	[ABL2, AKAP5, ARFGEF3, ARHGAP32, ATF3, ATF4, ATP1B1, ATP2A3, BMP2, BMPER, C16orf72, CALR, CAVIN3, CD24, CDKN1A, CDKN2A, CEBPB, COL1A2, CXCL1, CXCL8, CYCS, DCN, DDR2, DDX3X, DDX5, DNAJA1, DNMBP, DUSP1, DUSP10, DUSP6, DUSP8, DYRK3, EDNRA, EGR2, ENDOG, EPHA4, EPHB2, EPS8L2, ERN1, ERRFI1, F3, FBLN1, FGF10, FGFR1, FIBIN, FNIP2, FOS, FOXN3, GADD45A, GARS1, GDF15, HERPUD1, HEXIM1, HSP90AA1, HSP90AB1, HT…
GO:0043086	negative regulation of catalytic activity	2.30495e-09	2.96647e-06	2.504e-05	0.0001252	[4]	Group52	7.36342	62	[AKAP5, BMP2, CDKN1A, CDKN1C, CDKN2A, CDKN2B, CPEB2, DDR2, DDX3X, DNAJA1, DNAJC3, DUSP1, DUSP10, EIF4A2, EPHB2, ERRFI1, FICD, GADD45A, GPRC5A, HEXIM1, IL6, IRS2, KLF4, MIDN, NPR3, NR4A1, NRG1, OAZ1, PLAUR, PPP1R10, PPP1R15A, PRNP, PTEN, PTGS2, PYCARD, RACK1, RPL17, RPL23, RPL5, RPS20, SERPINA1, SERPINA5, SERPINB6, SERPINE2, SH3RF1, SHB, SIRT1, SLC39A14, SLPI, SORL1, SPINT1, SPOCK1, SPRED1, SPRY2,…
GO:0043412	macromolecule modification	1.94925e-05	0.0220071	2.504e-05	0.0001252	[4]	Group52	4.3801	177	[AATK, ABL2, ACE, ANG, ARIH1, BGN, BMP2, BMPER, BRD2, BTG1, C1GALT1, CADM1, CCNI, CCNL1, CCNO, CCNY, CD24, CDKN1A, CDKN1C, CDKN2A, CDKN2B, CHD3, CKS1B, CPE, DCN, DDOST, DDR1, DDR2, DDX3X, DERL1, DNAJA1, DNAJC3, DUSP1, DUSP10, DUSP6, DUSP8, DYRK3, EDNRA, EFNA5, EGR1, EGR2, ENPP2, EPHA4, EPHB2, ERN1, ERRFI1, FAM20C, FBLN1, FBXO17, FBXO2, FBXO32, FBXO33, FGF10, FGF7, FGFR1, FGFRL1, FICD, FNIP2, FOS,…
GO:0044271	cellular nitrogen compound biosynthetic process	2.87579e-09	3.69252e-06	2.504e-05	0.0001252	[4]	Group52	4.59062	231	[ABCB6, ADSS1, AK1, AK4, AKIRIN1, AMD1, ANG, ARG2, ATF3, ATF4, ATIC, BAG3, BEX2, BMP2, BNC2, BRD2, BTG1, CALR, CCNL1, CDKN1A, CDKN1C, CDKN2A, CEBPB, CHD3, CKS1B, CPEB2, CSRNP1, DCN, DDR2, DDX3X, DDX5, DIO2, DNAJB1, DNAJC3, EEF1A1, EEF1B2, EEF1G, EEF2, EGR1, EGR2, EIF3E, EIF3L, EIF4A1, EIF4A2, ELL2, ERF, F3, FADS1, FGF10, FGF7, FNIP2, FOS, FOSB, FOSL1, FOXN3, FUS, FZD2, GADD45A, GARS1, GDF15, GLI2…
GO:0051172	negative regulation of nitrogen compound metabolic process	1.94352e-15	2.68011e-12	2.504e-05	0.0001252	[3, 4, 5]	Group52	6.13376	155	[ANG, ATF3, ATF4, BACE2, BAG3, BMP2, CADM1, CALR, CDKN1A, CDKN1C, CDKN2A, CDKN2B, CEBPB, CHD3, CPEB2, CTSZ, DDX3X, DDX5, DNAJA1, DNAJB1, DNAJC3, DUSP1, DUSP10, DUSP6, EGR1, EIF3E, EIF4A2, EPHA4, EPHB2, ERF, ERRFI1, FBLN1, FNIP2, FOSB, FOXN3, FUS, GABARAPL2, GADD45A, GLI2, GPRC5A, HEXIM1, HEY2, HNRNPA1, HNRNPC, HSP90AB1, HSPA8, ID4, IER3, IGF1, IGFBP3, IL6, INHBB, IRF1, JUN, JUND, KCTD1, KLF4, KLF…
GO:0051173	positive regulation of nitrogen compound metabolic process	1.69864e-12	2.28297e-09	2.504e-05	0.0001252	[3, 4, 5]	Group52	5.37956	180	[ACE, AKIRIN1, ANG, ARIH1, ATF3, ATF4, ATP2A3, BEX2, BMP2, CCNY, CD24, CDKN1A, CDKN1C, CDKN2A, CEBPB, CHD3, CKS1B, CSRNP1, CYCS, DCN, DDR2, DDX3X, DERL1, DNAJC3, EEF2, EFNA5, EGR1, EGR2, EIF3E, ELL2, ENDOG, ENPP2, EPHA4, ERN1, F3, FBLN1, FBXO33, FGF10, FGF7, FGFR1, FNIP2, FOS, FOSB, FOSL1, FUS, FZD2, GARS1, GDF15, GLI2, GPRC5A, GPRC5C, HERPUD1, HEY2, HNRNPA1, HSP90AA1, HSP90AB1, HSPA5, HSPA8, HSP…
GO:0051338	regulation of transferase activity	2.44791e-13	3.31692e-10	2.504e-05	0.0001252	[4]	Group52	7.96371	79	[ACE, ANG, BMP2, CCNI, CCNL1, CCNO, CCNY, CD24, CDKN1A, CDKN1C, CDKN2A, CDKN2B, CKS1B, DDR1, DDR2, DDX3X, DNAJA1, DUSP1, DUSP10, EEF1A1, EFNA5, EGR1, EIF4A2, EPHA4, EPHB2, ERN1, ERRFI1, FGFR1, GADD45A, GPRC5A, GPRC5C, HEXIM1, HSP90AA1, HSP90AB1, HTR2B, IGF1, IL6, IRS2, KLF4, KSR1, LDB2, LMO4, MAP3K20, MAP3K5, MEF2C, MIDN, NEDD9, NRG1, NTRK3, POLG2, PRKD1, PRNP, PTEN, PYCARD, RACK1, ROR2, RPL17, R…
GO:0080135	regulation of cellular response to stress	3.13192e-06	0.00369254	2.504e-05	0.0001252	[3, 4, 5]	Group52	6.58762	50	[ATF4, BMP2, C16orf72, DDR2, DDX5, DNAJA1, DNAJB1, DNAJB9, DUSP1, DUSP10, DYRK3, ENDOG, EPHA4, ERN1, FGF10, FICD, FUS, GADD45A, HERPUD1, HSPA5, IER3, IER5, IL6, KLF4, MAP3K20, MAP3K5, MCL1, NCOA7, P4HB, PLCB1, PPP1R10, PPP1R15A, PPP1R15B, PTEN, PTGS2, PYCARD, RACK1, RIPK2, SH3RF1, SIRT1, SKIL, SOD2, SPRED1, TERF2IP, TGFBR3, TPD52L1, TPT1, TRAF4, XBP1, ZC3H12A]
GO:1901566	organonitrogen compound biosynthetic process	1.33672e-10	1.75377e-07	2.504e-05	0.0001252	[4]	Group52	6.05078	112	[ABCB6, ADSS1, AK1, AK4, AMD1, ANG, ARG2, ATF4, ATIC, BACE2, BCAT1, C1GALT1, CALR, CDS1, CHPF, CHST6, CHSY1, CPEB2, CSGALNACT1, DDOST, DDX3X, DIO2, DNAJC3, DSE, EEF1A1, EEF1B2, EEF1G, EEF2, EIF3E, EIF3L, EIF4A1, EIF4A2, GALNT1, GARS1, GDF15, GXYLT2, HSD17B12, IGF1, IL6, IMPDH2, KDELR2, KLF4, LDB2, MAGT1, MLEC, MYCBP2, NACA, NDUFB6, NGRN, NR4A2, OAZ1, ODC1, PAICS, PAIP2B, PER2, PGRMC1, PHLDA1, PID…
GO:0009967	positive regulation of signal transduction	2.17047e-05	0.0243961	2.504e-05	0.0001252	[3, 4, 5, 6]	Group52	5.19243	85	[AKAP5, ARMC9, ATF3, BMP2, BMPER, CALR, CAVIN3, CD24, CDKN1C, CDKN2B, CHSY1, DCN, DDR2, DDX3X, DDX5, EPHA4, ERN1, F3, FGF10, FGFR1, GADD45A, GDF15, HEXIM1, HSP90AA1, HSP90AB1, HTR2B, IGF1, IGFBP3, IL6, INHBB, JUN, KSR1, LIF, LITAF, LRRC59, LURAP1L, MAP3K20, MAP3K5, MAPRE2, MBD4, MCL1, MEF2C, MLLT3, MSX2, NFATC4, NRG1, NTRK3, PLAUR, PLCB1, PRAG1, PRKCA, PRKD1, PTEN, PYCARD, RACK1, RIPK2, ROR2, RPL…
GO:0009968	negative regulation of signal transduction	1.66036e-13	2.2531e-10	2.504e-05	0.0001252	[3, 4, 5, 6]	Group52	7.21262	96	[ABL2, ATF3, BMP2, BMPER, BPIFB1, C16orf72, CADM1, CALR, CAVIN3, CXCL8, CYP26B1, DCN, DDX3X, DHRS3, DNAJA1, DNAJB9, DUSP1, DUSP10, DUSP6, DUSP8, DYRK3, EGR1, EMD, ENDOG, EPHA4, EPHB2, ERRFI1, FBLN1, FGF10, FSTL4, GDF15, GLI2, GPRC5A, HERPUD1, HEY2, HSPA5, HTR2B, HTRA1, IER3, IGF1, IGFBP3, IL6, LDLRAD4, LIF, LITAF, MCL1, MDFI, MLLT3, MYADM, NFATC4, NFKBIA, NR4A2, NRG1, PDE3B, PID1, PLAUR, PPP1R10,…
GO:0010468	regulation of gene expression	8.80323e-08	0.0001096	2.504e-05	0.0001252	[4, 5]	Group52	4.44662	227	[ACE, AKIRIN1, ANG, ARG2, ATF3, ATF4, ATP1B1, BAG3, BEX2, BMP2, BNC2, BRD2, BTG1, CADM1, CALR, CAVIN3, CCNL1, CD24, CDKN1A, CDKN1C, CDKN2A, CEBPB, CHD3, CKS1B, CNPY2, CPEB2, CSRNP1, CTSZ, CXCL8, CYP26B1, DCN, DDR2, DDX3X, DDX5, DIO2, DNAJB1, DNAJB9, DNAJC3, EEF1A1, EEF1B2, EEF1G, EEF2, EGR1, EGR2, EIF3E, EIF3L, EIF4A1, EIF4A2, ELL2, EPHB2, ERF, ERN1, ERRFI1, F3, FADS1, FGF10, FGF7, FNIP2, FOS, FO…
GO:0010556	regulation of macromolecule biosynthetic process	5.39415e-08	6.75348e-05	2.504e-05	0.0001252	[4, 5]	Group52	4.65958	193	[AKIRIN1, ANG, ATF3, ATF4, BACE2, BAG3, BEX2, BMP2, BNC2, BRD2, BTG1, CALR, CCNL1, CDKN1A, CDKN1C, CDKN2A, CEBPB, CHD3, CKS1B, CPEB2, CSRNP1, DCN, DDR2, DDX3X, DDX5, DIO2, DNAJB1, DNAJC3, EEF1A1, EEF1B2, EEF1G, EEF2, EGR1, EGR2, EIF3E, EIF3L, EIF4A1, EIF4A2, ELL2, ERF, F3, FADS1, FGF10, FGF7, FNIP2, FOS, FOSB, FOSL1, FOXN3, FUS, FZD2, GADD45A, GARS1, GLI2, HBP1, HEXIM1, HEY2, HNRNPA1, HNRNPC, HSP…
GO:0030334	regulation of cell migration	1.11278e-09	1.43771e-06	2.504e-05	0.0001252	[4, 5]	Group52	7.07786	70	[ABL2, ACE, ADAMTS9, AKIRIN1, ARHGAP32, BMP2, BMPER, CALR, CXCL8, CYGB, DCN, DDR2, DUSP1, DUSP10, ENPP2, EPHA4, EPHB2, F3, FGF10, FGF7, FGFR1, GADD45A, HSPA5, IFITM1, IGF1, IGFBP3, IL6, IRS2, JUN, KLF4, LAMC2, LDB2, LDLRAD4, LMO4, MAPRE2, MEF2C, MMP2, MYADM, NEDD9, NRG1, NTRK3, PHLDA2, PLCB1, PLXNA4, PRKCA, PRKD1, PTEN, PTGS2, PTPRK, PYCARD, RACK1, ROR2, RPSA, SEMA3B, SEMA4A, SERPINE2, SGK3, SIRT…
GO:0031326	regulation of cellular biosynthetic process	2.51654e-07	0.000310792	2.504e-05	0.0001252	[4, 5]	Group52	4.5507	197	[AK4, AKIRIN1, ANG, ATF3, ATF4, BACE2, BAG3, BEX2, BMP2, BNC2, BRD2, BTG1, CALR, CCNL1, CDKN1A, CDKN1C, CDKN2A, CEBPB, CHD3, CKS1B, CPEB2, CSRNP1, CXCL8, DCN, DDR2, DDX3X, DDX5, DIO2, DNAJB1, DNAJC3, EEF1A1, EEF1B2, EEF1G, EEF2, EGR1, EGR2, EIF3E, EIF3L, EIF4A1, EIF4A2, ELL2, ERF, F3, FADS1, FGF10, FGF7, FNIP2, FOS, FOSB, FOSL1, FOXN3, FUS, FZD2, GADD45A, GARS1, GLI2, HBP1, HEXIM1, HEY2, HNRNPA1,…
GO:0034645	cellular macromolecule biosynthetic process	1.5854e-11	2.10224e-08	2.504e-05	0.0001252	[4, 5]	Group52	7.07237	86	[ANG, ATF4, BACE2, C1GALT1, CALR, CHPF, CHSY1, CPEB2, CSGALNACT1, DDOST, DDX3X, DIO2, DNAJC3, DSE, EEF1A1, EEF1B2, EEF1G, EEF2, EIF3E, EIF3L, EIF4A1, EIF4A2, GALNT1, GARS1, GDF15, GLT8D2, GXYLT2, IGF1, IL6, IRS2, KDELR2, KLF4, LDB2, MAGT1, MLEC, NACA, NGRN, PAIP2B, PER2, PHLDA1, PIGP, PKM, PLCB1, PLOD1, PLOD2, PPP1R15A, PPP1R15B, PURA, RACK1, RAMP1, RPL10A, RPL13A, RPL15, RPL17, RPL21, RPL23, RPL…
GO:0036211	protein modification process	2.35714e-06	0.00279793	2.504e-05	0.0001252	[4, 5]	Group52	4.53711	173	[AATK, ABL2, ACE, ANG, ARIH1, BGN, BMP2, BMPER, BRD2, BTG1, C1GALT1, CADM1, CCNI, CCNL1, CCNO, CCNY, CD24, CDKN1A, CDKN1C, CDKN2A, CDKN2B, CHD3, CKS1B, CPE, DCN, DDOST, DDR1, DDR2, DDX3X, DERL1, DNAJA1, DNAJC3, DUSP1, DUSP10, DUSP6, DUSP8, DYRK3, EDNRA, EFNA5, EGR1, EGR2, ENPP2, EPHA4, EPHB2, ERN1, ERRFI1, FAM20C, FBLN1, FBXO17, FBXO2, FBXO32, FBXO33, FGF10, FGF7, FGFR1, FGFRL1, FICD, FNIP2, GADD…
GO:0051174	regulation of phosphorus metabolic process	3.88967e-12	5.18882e-09	2.504e-05	0.0001252	[4, 5]	Group52	6.71543	101	[ACE, AK4, ANG, BMP2, BMPER, CADM1, CCNI, CCNL1, CCNO, CCNY, CD24, CDKN1A, CDKN1C, CDKN2A, CDKN2B, CKS1B, DDR1, DDR2, DDX3X, DNAJA1, DNAJC3, DUSP1, DUSP10, DUSP6, EEF1A1, EFNA5, EGR1, ENPP2, EPHA4, EPHB2, ERN1, ERRFI1, F3, FAM20C, FBLN1, FGF10, FGF7, FGFR1, FNIP2, GADD45A, GDF15, GPRC5A, GPRC5C, HEXIM1, HSP90AA1, HSP90AB1, HTR2B, IER3, IGF1, IGFBP3, IL6, INHBB, IRS2, JUN, KSR1, LDB2, LDLRAD4, LIF…
GO:0051246	regulation of protein metabolic process	8.07803e-17	1.11719e-13	2.504e-05	0.0001252	[4, 5]	Group52	6.12468	168	[ACE, ANG, ARIH1, ATF4, ATP2A3, BACE2, BMP2, BMPER, CADM1, CALR, CCNI, CCNL1, CCNO, CCNY, CD24, CDKN1A, CDKN1C, CDKN2A, CDKN2B, CKS1B, CPEB2, CTSZ, CYCS, DDR2, DDX3X, DERL1, DIO2, DNAJA1, DNAJC3, DUSP1, DUSP10, DUSP6, EEF1A1, EEF1B2, EEF1G, EEF2, EFNA5, EGR1, EIF3E, EIF3L, EIF4A1, EIF4A2, ENPP2, EPHA4, EPHB2, ERN1, ERRFI1, F3, FBLN1, FBXO2, FBXO33, FGF10, FGF7, FGFR1, FNIP2, GABARAPL2, GADD45A, G…
GO:0000165	MAPK cascade	2.41558e-06	0.00286488	2.504e-05	0.0001252	[4, 5, 6]	Group52	6.4133	54	[ATF3, BMP2, BMPER, CAVIN3, CD24, DDR2, DNAJA1, DUSP1, DUSP10, DUSP6, DUSP8, EPHA4, EPHB2, ERN1, ERRFI1, F3, FBLN1, FGF10, FGFR1, GADD45A, GARS1, GDF15, HTR2B, IGF1, IGFBP3, IL6, JUN, KSR1, LIF, MAP3K20, MAP3K5, MEF2C, NRG1, NTRK3, PLCB1, PRKCA, PTEN, PYCARD, RIPK2, ROR2, SCG2, SH3RF1, SORL1, SPRED1, SPRY2, SPRY4, TGFB1, TGFBR3, TPD52L1, TRAF4, TRIB1, TRIB2, ZC3H12A, ZFP36L1]
GO:0007167	enzyme-linked receptor protein signaling pathway	1.64999e-08	2.08559e-05	2.504e-05	0.0001252	[4, 5, 6]	Group52	6.67939	70	[BAIAP2L1, BMP2, BMPER, CADM1, CDKN1C, CDKN2B, COL1A2, CSRNP1, DCN, DDR1, DDR2, DDX5, EFNA5, EGR1, EGR2, EPHA4, EPHB2, ERRFI1, F3, FAM20C, FGF10, FGF7, FGFR1, FGFRL1, FMOD, FOS, FSTL4, GARS1, GDF15, GPRC5A, HSP90AB1, HSPA5, HTRA1, IGF1, IGFBP3, IL6, INHBB, IRS2, JUN, LDLRAD4, LIF, LTBP3, MMP2, MSX2, NEDD9, NFATC4, NRG1, NTRK3, PDGFRL, PID1, PLAUR, PLCB1, PRKD1, PTPRK, ROR2, RUNX2, SIRT1, SKIL, SL…
GO:0010557	positive regulation of macromolecule biosynthetic process	3.66321e-10	4.76583e-07	2.504e-05	0.0001252	[4, 5, 6]	Group52	5.81623	119	[AKIRIN1, ATF3, ATF4, BEX2, BMP2, CDKN1C, CDKN2A, CEBPB, CHD3, CSRNP1, DCN, DDX3X, DNAJC3, EEF2, EGR1, EGR2, EIF3E, ELL2, F3, FGF10, FGF7, FOS, FOSB, FOSL1, FUS, FZD2, GARS1, GLI2, HEY2, HNRNPA1, HSP90AA1, HSP90AB1, HSPA5, HSPH1, ID4, IER2, IER5, IGF1, IL6, IRF1, IRS2, JMJD6, JUN, JUNB, JUND, KDM6B, KLF4, KLF5, LDB2, LIF, LITAF, LMO4, LUM, MAFB, MAFF, MAFG, MAP3K5, MBD4, MEF2C, MELTF, MLLT3, NACA…
GO:0010558	negative regulation of macromolecule biosynthetic process	1.72398e-08	2.17739e-05	2.504e-05	0.0001252	[4, 5, 6]	Group52	5.90062	95	[ANG, ATF3, ATF4, BACE2, BAG3, BMP2, CALR, CDKN1A, CDKN1C, CDKN2A, CEBPB, CHD3, CPEB2, DDX3X, DDX5, DNAJB1, EGR1, EIF3E, EIF4A2, ERF, FNIP2, FOSB, FOXN3, GADD45A, GLI2, HEXIM1, HEY2, HNRNPA1, HNRNPC, HSPA8, ID4, IRF1, JUN, JUND, KCTD1, KLF4, KLF5, LDB2, LINC-PINT, LMO4, MAFB, MAFF, MAFG, MBD4, MDFI, MEF2C, MSX2, MXD1, NACA, NFATC2, NFATC4, NFIC, NFIL3, NFIX, NR3C1, NR4A2, NRG1, PAIP2B, PEG3, PER2…
GO:0010628	positive regulation of gene expression	3.83793e-09	4.91638e-06	2.504e-05	0.0001252	[4, 5, 6]	Group52	6.49351	80	[ATF3, ATF4, BMP2, CADM1, CALR, CDKN2A, CEBPB, CXCL8, CYP26B1, DDX3X, DNAJB9, DNAJC3, EEF2, EGR1, EIF3E, EPHB2, ERN1, F3, FGF10, FGF7, FUS, GARS1, HLA-F, HNRNPC, HSP90AA1, HSPA8, HSPD1, HTR2B, ID4, IGF1, IL6, IRF1, KLF4, LIF, LUM, MAFG, MBD4, MEF2C, MELTF, NFATC2, NFATC4, NFIL3, NGRN, NMB, NTRK3, PID1, PKM, PLCB1, PPP1R15A, PTGFR, PTGS2, PYCARD, RIPK2, RPL17, RPL23, RPL5, RPS4X, RPS6KA2, RPS9, RP…
GO:0016310	phosphorylation	1.27519e-11	1.69346e-08	2.504e-05	0.0001252	[5]	Group52	6.08958	121	[AATK, ABL2, ACE, AK1, AK4, ANG, BMP2, BMPER, BRD2, CADM1, CCNI, CCNL1, CCNO, CCNY, CD24, CDKN1A, CDKN1C, CDKN2A, CDKN2B, CKS1B, DDR1, DDR2, DDX3X, DNAJA1, DNAJC3, DUSP1, DUSP10, DUSP6, DYRK3, EDNRA, EEF1A1, EFNA5, EGR1, ENPP2, EPHA4, EPHB2, ERN1, ERRFI1, F3, FAM20C, FBLN1, FGF10, FGF7, FGFR1, FGFRL1, FNIP2, GADD45A, GARS1, GDF15, GPRC5A, GPRC5C, HEXIM1, HSP90AA1, HSP90AB1, HTR2B, IER3, IGF1, IGF…
GO:0031327	negative regulation of cellular biosynthetic process	7.4941e-08	9.33765e-05	2.504e-05	0.0001252	[4, 5, 6]	Group52	5.71769	96	[ANG, ATF3, ATF4, BACE2, BAG3, BMP2, CALR, CDKN1A, CDKN1C, CDKN2A, CEBPB, CHD3, CPEB2, DDX3X, DDX5, DNAJB1, EGR1, EIF3E, EIF4A2, ERF, FNIP2, FOSB, FOXN3, GADD45A, GLI2, HEXIM1, HEY2, HNRNPA1, HNRNPC, HSPA8, ID4, IRF1, JUN, JUND, KCTD1, KLF4, KLF5, LDB2, LINC-PINT, LMO4, MAFB, MAFF, MAFG, MBD4, MDFI, MEF2C, MSX2, MXD1, NACA, NFATC2, NFATC4, NFIC, NFIL3, NFIX, NR3C1, NR4A2, NRG1, PAIP2B, PEG3, PER2…
GO:0031328	positive regulation of cellular biosynthetic process	1.554e-09	2.00622e-06	2.504e-05	0.0001252	[4, 5, 6]	Group52	5.6299	122	[AKIRIN1, ATF3, ATF4, BEX2, BMP2, CDKN1C, CDKN2A, CEBPB, CHD3, CSRNP1, CXCL8, DCN, DDX3X, DNAJC3, EEF2, EGR1, EGR2, EIF3E, ELL2, F3, FGF10, FGF7, FOS, FOSB, FOSL1, FUS, FZD2, GARS1, GLI2, HEY2, HNRNPA1, HSP90AA1, HSP90AB1, HSPA5, HTR2B, ID4, IER2, IER5, IGF1, IL6, IRF1, IRS2, JMJD6, JUN, JUNB, JUND, KDM6B, KLF4, KLF5, LDB2, LIF, LITAF, LMO4, LUM, MAFB, MAFF, MAFG, MAP3K5, MBD4, MEF2C, MELTF, MLLT…
GO:0045934	negative regulation of nucleobase-containing compound metabolic process	1.87211e-06	0.00224091	2.504e-05	0.0001252	[4, 5, 6]	Group52	5.4401	89	[ATF3, ATF4, BAG3, BMP2, CALR, CDKN1A, CDKN1C, CDKN2A, CEBPB, CHD3, DDX5, DNAJB1, EGR1, EIF4A2, ERF, FNIP2, FOSB, FOXN3, FUS, GADD45A, GLI2, HEXIM1, HEY2, HNRNPA1, HNRNPC, HSPA8, ID4, IER3, IL6, IRF1, JUN, JUND, KCTD1, KLF4, KLF5, LDB2, LINC-PINT, LMO4, MAFB, MAFF, MAFG, MBD4, MDFI, MEF2C, MSX2, MXD1, NACA, NFATC2, NFATC4, NFIC, NFIL3, NFIX, NR3C1, NR4A2, NRG1, PEG3, PER2, PID1, PLAGL1, PLCB1, PL…
GO:0045935	positive regulation of nucleobase-containing compound metabolic process	4.7987e-07	0.000586881	2.504e-05	0.0001252	[4, 5, 6]	Group52	5.20258	113	[AKIRIN1, ATF3, ATF4, BEX2, BMP2, CDKN1C, CDKN2A, CEBPB, CHD3, CSRNP1, DCN, DDX3X, EGR1, EGR2, ELL2, ENDOG, ERN1, F3, FGF10, FGF7, FOS, FOSB, FOSL1, FUS, FZD2, GARS1, GLI2, HEY2, HNRNPA1, HSP90AA1, HSP90AB1, HSPA5, HSPA8, ID4, IER2, IER5, IGF1, IL6, IRF1, JMJD6, JUN, JUNB, JUND, KDM6B, KLF4, KLF5, LDB2, LIF, LITAF, LMO4, LUM, MAFB, MAFF, MAFG, MAP3K5, MBD4, MEF2C, MELTF, MLLT3, NACA, NCOA7, NFATC…
GO:0051247	positive regulation of protein metabolic process	2.74736e-08	3.45343e-05	2.504e-05	0.0001252	[4, 5, 6]	Group52	5.84941	94	[ACE, ANG, ARIH1, ATP2A3, BMP2, CCNY, CD24, CDKN1A, CDKN2A, CKS1B, CYCS, DDR2, DDX3X, DERL1, DNAJC3, EEF2, EFNA5, EGR1, EIF3E, ENPP2, EPHA4, ERN1, F3, FBLN1, FBXO33, FGF10, FGF7, FGFR1, FNIP2, GDF15, GPRC5A, GPRC5C, HERPUD1, HSP90AA1, HSP90AB1, HSPA5, HSPD1, HTR2B, IER3, IGF1, IL6, INHBB, IRS2, KLF4, LDB2, LIF, MAP3K20, MAP3K5, MEF2C, MELTF, MYCBP2, NEDD9, NFKBIA, NGRN, NRG1, NTRK3, OAZ1, PKM, PL…
GO:0051248	negative regulation of protein metabolic process	1.17724e-14	1.61635e-11	2.504e-05	0.0001252	[4, 5, 6]	Group52	7.95247	87	[ANG, ATF4, BACE2, BMP2, CADM1, CALR, CDKN1A, CDKN1C, CDKN2A, CDKN2B, CPEB2, CTSZ, DDX3X, DNAJA1, DNAJC3, DUSP1, DUSP10, DUSP6, EIF3E, EPHA4, EPHB2, ERRFI1, FBLN1, GABARAPL2, GADD45A, GPRC5A, HEXIM1, HSP90AB1, IGF1, IGFBP3, IL6, INHBB, JUN, KLF4, LDLRAD4, MYADM, MYCBP2, NCOA7, NR4A1, NRG1, NTRK3, PAIP2B, PER2, PID1, PLAUR, PPP1R15A, PPP1R15B, PRNP, PTEN, PTGS2, PTPN13, PURA, PYCARD, RACK1, RPL13A…
GO:0051347	positive regulation of transferase activity	2.72513e-06	0.00322383	2.504e-05	0.0001252	[5]	Group52	6.91244	45	[ACE, ANG, BMP2, CCNY, CD24, CDKN1A, CKS1B, DDR1, DDR2, DDX3X, EFNA5, EGR1, EPHA4, EPHB2, ERN1, FGFR1, GPRC5A, GPRC5C, HSP90AA1, HSP90AB1, HTR2B, IGF1, IRS2, KLF4, LMO4, MAP3K20, MAP3K5, MEF2C, NEDD9, NRG1, NTRK3, POLG2, PRKD1, PRNP, PTEN, ROR2, RPS2, SIRT1, SORL1, SPRY2, TAB2, TCP1, TGFB1, TPD52L1, TRAF4]
GO:0051348	negative regulation of transferase activity	3.06153e-11	4.04734e-08	2.504e-05	0.0001252	[5]	Group52	12.069	35	[BMP2, CDKN1A, CDKN1C, CDKN2A, CDKN2B, DDR2, DNAJA1, DUSP1, DUSP10, EIF4A2, EPHB2, ERRFI1, GADD45A, GPRC5A, HEXIM1, IRS2, MIDN, PTEN, PYCARD, RACK1, RPL17, RPL23, RPL5, RPS20, SHB, SIRT1, SORL1, SPRED1, SPRY2, SPRY4, TERF1, TNFAIP3, TRIB1, TRIB2, YWHAG]
GO:1902531	regulation of intracellular signal transduction	2.50717e-08	3.15402e-05	2.504e-05	0.0001252	[4, 5, 6]	Group52	5.65525	104	[ABL2, AKAP5, ARFGEF3, ARHGAP32, ATF3, BMP2, BMPER, C16orf72, CALR, CAVIN3, CD24, DCN, DDR2, DDX3X, DDX5, DNAJA1, DNMBP, DUSP1, DUSP10, DUSP6, DUSP8, DYRK3, EGR2, ENDOG, EPHA4, EPHB2, EPS8L2, ERN1, ERRFI1, F3, FBLN1, FGF10, FGFR1, GADD45A, GDF15, HERPUD1, HEXIM1, HSP90AA1, HSP90AB1, HTR2B, IGF1, IGFBP3, IL6, JUN, KSR1, LIF, LITAF, LRRC59, LURAP1L, MAP3K20, MAP3K5, MAPRE2, MCL1, MEF2C, MYADM, NFKB…
GO:0006468	protein phosphorylation	4.05011e-12	5.3988e-09	2.504e-05	0.0001252	[5, 6]	Group52	6.46117	109	[AATK, ABL2, ACE, ANG, BMP2, BMPER, BRD2, CADM1, CCNI, CCNL1, CCNO, CCNY, CD24, CDKN1A, CDKN1C, CDKN2A, CDKN2B, CKS1B, DDR1, DDR2, DDX3X, DNAJA1, DNAJC3, DUSP1, DUSP10, DUSP6, DYRK3, EDNRA, EFNA5, EGR1, ENPP2, EPHA4, EPHB2, ERN1, ERRFI1, FAM20C, FBLN1, FGF10, FGF7, FGFR1, FGFRL1, FNIP2, GADD45A, GARS1, GDF15, GPRC5A, GPRC5C, HEXIM1, HSP90AA1, HSP90AB1, HTR2B, IGF1, IGFBP3, IL6, INHBB, IRS2, JUN, …
GO:0030162	regulation of proteolysis	7.96558e-06	0.0092321	2.504e-05	0.0001252	[5, 6]	Group52	6.36132	50	[ARIH1, ATP2A3, CDKN2A, CTSZ, CYCS, DDX3X, EPHA4, F3, FBLN1, GABARAPL2, HERPUD1, HSP90AB1, HSPD1, IL6, KLF4, LDLRAD3, MAP3K5, MELTF, NR4A1, NRG1, PLAUR, PLK3, PRKCA, PRNP, PTEN, PTGS2, PYCARD, RACK1, RIPK2, RPL17, RPL23, RPL5, RPS6KA2, RUNX1, RYBP, SERPINA1, SERPINA5, SERPINB6, SERPINE2, SH3RF1, SIRT1, SLPI, SORL1, SPINT1, SPOCK1, TFPI, TMED10, TRIB1, TRIB2, ZC3H12A]
GO:0031399	regulation of protein modification process	3.1596e-11	4.17383e-08	2.504e-05	0.0001252	[5, 6]	Group52	6.37523	105	[ACE, ANG, BMP2, BMPER, CADM1, CCNI, CCNL1, CCNO, CCNY, CD24, CDKN1A, CDKN1C, CDKN2A, CDKN2B, CKS1B, DDR2, DDX3X, DERL1, DNAJA1, DNAJC3, DUSP1, DUSP10, DUSP6, EFNA5, EGR1, ENPP2, EPHA4, EPHB2, ERN1, ERRFI1, FBLN1, FBXO2, FBXO33, FGF10, FGF7, FGFR1, FNIP2, GADD45A, GDF15, GPRC5A, GPRC5C, HERPUD1, HEXIM1, HSP90AA1, HSP90AB1, HSPA5, HTR2B, IGF1, IGFBP3, IL6, INHBB, IRS2, JUN, KSR1, LDLRAD4, LIF, MAP…
GO:1902532	negative regulation of intracellular signal transduction	5.89756e-08	7.37784e-05	2.504e-05	0.0001252	[4, 5, 6, 7]	Group52	8	44	[ABL2, ATF3, BMP2, C16orf72, CAVIN3, DDX3X, DNAJA1, DUSP1, DUSP10, DUSP6, DUSP8, DYRK3, ENDOG, EPHA4, EPHB2, ERRFI1, FBLN1, HERPUD1, LIF, LITAF, MCL1, MYADM, PDE3B, PLAUR, PPP1R10, PRNP, PTEN, PTGS2, PYCARD, RACK1, RCAN1, RRM2B, SEC13, SERPINE2, SIRT1, SOD2, SORL1, SPRED1, SPRY2, SPRY4, TNFAIP3, TPT1, XBP1, ZC3H12A]
GO:1902533	positive regulation of intracellular signal transduction	4.90399e-06	0.00574257	2.504e-05	0.0001252	[4, 5, 6, 7]	Group52	5.92662	63	[AKAP5, BMP2, BMPER, CALR, CAVIN3, CD24, DCN, DDR2, DDX3X, DDX5, EPHA4, ERN1, F3, FGF10, FGFR1, GADD45A, GDF15, HEXIM1, HSP90AA1, HSP90AB1, HTR2B, IGF1, IGFBP3, IL6, JUN, KSR1, LIF, LITAF, LRRC59, LURAP1L, MAP3K20, MAP3K5, MAPRE2, MCL1, MEF2C, NRG1, NTRK3, PLCB1, PRAG1, PRKCA, PRKD1, PTEN, PYCARD, RACK1, RIPK2, ROR2, RPL17, RPL23, RPS20, SEC13, SH3RF1, SIRT1, SKIL, SPRED1, SPRY2, TAB2, TERF2IP, T…
GO:0004707	MAP kinase activity	1.08603e-05	0.0124785	2.504e-05	0.0001252	[5, 6, 7]	Group52	9.63303	21	[BMP2, CD24, DNAJA1, DUSP1, DUSP10, EPHA4, ERN1, FGFR1, HTR2B, KSR1, MAP3K5, MEF2C, NTRK3, ROR2, SORL1, SPRY2, SPRY4, TGFB1, TPD52L1, TRIB1, TRIB2]
GO:0007169	transmembrane receptor protein tyrosine kinase signaling pathway	1.13761e-05	0.0130484	2.504e-05	0.0001252	[5, 6, 7]	Group52	6.5967	44	[BAIAP2L1, BMP2, CADM1, CSRNP1, DCN, DDR1, DDR2, EFNA5, EGR2, EPHA4, EPHB2, ERRFI1, F3, FAM20C, FGF10, FGF7, FGFR1, FGFRL1, FSTL4, GDF15, GPRC5A, IGF1, IGFBP3, IL6, IRS2, MMP2, NEDD9, NFATC4, NRG1, NTRK3, PDGFRL, PID1, PLAUR, PLCB1, PRKD1, ROR2, RUNX2, SIRT1, SLC39A14, SORL1, SPRY2, SPRY4, TGFB1, TIPARP]
GO:0031400	negative regulation of protein modification process	2.33665e-12	3.12877e-09	2.504e-05	0.0001252	[5, 6, 7]	Group52	9.8646	51	[BMP2, CADM1, CDKN1A, CDKN1C, CDKN2A, CDKN2B, DNAJA1, DNAJC3, DUSP1, DUSP10, DUSP6, EPHB2, ERRFI1, FBLN1, GADD45A, GPRC5A, HEXIM1, IGFBP3, IL6, JUN, LDLRAD4, MYADM, NCOA7, NTRK3, PER2, PID1, PPP1R15A, PPP1R15B, PRNP, PTEN, PTPN13, PYCARD, RACK1, RPL17, RPL23, RPL5, RPS20, SHB, SIRT1, SMAD6, SORL1, SPRED1, SPRY2, SPRY4, TERF2IP, TGFB1, TNFAIP3, TRIB1, TRIB2, YWHAG, ZC3H12A]
GO:0043408	regulation of MAPK cascade	8.9283e-06	0.0102943	2.504e-05	0.0001252	[5, 6, 7]	Group52	6.50069	47	[ATF3, BMP2, BMPER, CAVIN3, CD24, DDR2, DNAJA1, DUSP1, DUSP10, DUSP6, DUSP8, EPHA4, EPHB2, ERN1, ERRFI1, FBLN1, FGF10, FGFR1, GADD45A, GDF15, HTR2B, IGF1, IGFBP3, IL6, JUN, KSR1, LIF, MAP3K5, MEF2C, NRG1, NTRK3, PLCB1, PRKCA, PTEN, PYCARD, RIPK2, ROR2, SH3RF1, SORL1, SPRED1, SPRY2, SPRY4, TGFB1, TGFBR3, TPD52L1, TRAF4, ZC3H12A]
GO:0045861	negative regulation of proteolysis	3.77505e-05	0.0419408	2.504e-05	0.0001252	[5, 6, 7]	Group52	7.62943	28	[CDKN2A, CTSZ, DDX3X, EPHA4, GABARAPL2, HSP90AB1, IL6, KLF4, NR4A1, NRG1, PLAUR, PRNP, PTGS2, RPL17, RPL23, RPL5, RYBP, SERPINA1, SERPINA5, SERPINB6, SERPINE2, SH3RF1, SLPI, SORL1, SPINT1, SPOCK1, TFPI, TMED10]
GO:0045936	negative regulation of phosphate metabolic process	1.49665e-13	2.03245e-10	2.504e-05	0.0001252	[5, 6, 7]	Group52	10.9131	49	[BMP2, CADM1, CDKN1A, CDKN1C, CDKN2A, CDKN2B, DDR2, DNAJA1, DNAJC3, DUSP1, DUSP10, DUSP6, EPHB2, ERRFI1, FBLN1, GADD45A, GPRC5A, HEXIM1, IER3, IGFBP3, IL6, IRS2, JUN, LDLRAD4, MIDN, MYADM, NTRK3, PID1, PPP1R15A, PPP1R15B, PRNP, PTEN, PTPN13, PYCARD, RACK1, SHB, SIRT1, SMAD6, SORL1, SPRED1, SPRY2, SPRY4, TERF2IP, TGFB1, TNFAIP3, TRIB1, TRIB2, YWHAG, ZC3H12A]
GO:0051253	negative regulation of RNA metabolic process	2.16335e-06	0.00257655	2.504e-05	0.0001252	[4, 5, 6, 7, 8]	Group52	5.54442	83	[ATF3, ATF4, BAG3, BMP2, CALR, CDKN1C, CDKN2A, CEBPB, CHD3, DDX5, DNAJB1, EGR1, EIF4A2, ERF, FNIP2, FOSB, FOXN3, FUS, GADD45A, GLI2, HEXIM1, HEY2, HNRNPC, HSPA8, ID4, IL6, IRF1, JUN, JUND, KCTD1, KLF4, KLF5, LDB2, LINC-PINT, LMO4, MAFB, MAFF, MAFG, MBD4, MDFI, MEF2C, MSX2, MXD1, NACA, NFATC2, NFATC4, NFIC, NFIL3, NFIX, NR3C1, NR4A2, NRG1, PEG3, PER2, PLAGL1, PLCB1, PLK3, PTPRK, PURA, RPL15, RPL17…
GO:0051254	positive regulation of RNA metabolic process	1.06915e-06	0.00129047	2.504e-05	0.0001252	[4, 5, 6, 7, 8]	Group52	5.27664	103	[AKIRIN1, ATF3, ATF4, BEX2, BMP2, CDKN1C, CDKN2A, CEBPB, CHD3, CSRNP1, DCN, DDX3X, EGR1, EGR2, ELL2, ERN1, F3, FGF10, FGF7, FOS, FOSB, FOSL1, FUS, FZD2, GARS1, GLI2, HEY2, HSPA5, HSPA8, ID4, IER2, IER5, IGF1, IL6, IRF1, JMJD6, JUN, JUNB, JUND, KDM6B, KLF4, KLF5, LDB2, LIF, LITAF, LMO4, LUM, MAFB, MAFF, MAFG, MAP3K5, MBD4, MEF2C, MELTF, MLLT3, NACA, NCOA7, NFATC2, NFATC4, NFE4, NFIC, NFIL3, NFIX, …
GO:0070371	ERK1 and ERK2 cascade	2.22072e-06	0.00264043	2.504e-05	0.0001252	[5, 6, 7]	Group52	8.47458	30	[ATF3, BMP2, BMPER, CAVIN3, DDR2, DUSP10, DUSP6, EPHA4, EPHB2, ERRFI1, F3, FBLN1, FGF10, HTR2B, IGF1, JUN, LIF, NRG1, NTRK3, PRKCA, PTEN, PYCARD, RIPK2, ROR2, SPRED1, SPRY2, SPRY4, TGFB1, TGFBR3, ZFP36L1]
GO:0042325	regulation of phosphorylation	9.16149e-14	1.24688e-10	2.504e-05	0.0001252	[6, 7]	Group52	7.25505	97	[ACE, ANG, BMP2, BMPER, CADM1, CCNI, CCNL1, CCNO, CCNY, CD24, CDKN1A, CDKN1C, CDKN2A, CDKN2B, CKS1B, DDR1, DDR2, DDX3X, DNAJA1, DNAJC3, DUSP1, DUSP10, DUSP6, EEF1A1, EFNA5, EGR1, ENPP2, EPHA4, EPHB2, ERN1, ERRFI1, F3, FBLN1, FGF10, FGF7, FGFR1, FNIP2, GADD45A, GDF15, GPRC5A, GPRC5C, HEXIM1, HSP90AA1, HSP90AB1, HTR2B, IER3, IGF1, IGFBP3, IL6, INHBB, IRS2, JUN, KSR1, LDB2, LDLRAD4, LIF, LMO4, MAP3K…
GO:0043549	regulation of kinase activity	2.76283e-12	3.6939e-09	2.504e-05	0.0001252	[5, 7, 8]	Group52	8.15603	69	[ACE, ANG, BMP2, CCNI, CCNL1, CCNO, CCNY, CD24, CDKN1A, CDKN1C, CDKN2A, CDKN2B, CKS1B, DDR1, DDR2, DDX3X, DNAJA1, DUSP1, DUSP10, EEF1A1, EFNA5, EGR1, EPHA4, EPHB2, ERN1, ERRFI1, FGFR1, GADD45A, GPRC5A, GPRC5C, HEXIM1, HSP90AA1, HSP90AB1, HTR2B, IGF1, IL6, IRS2, KSR1, LDB2, LMO4, MAP3K20, MAP3K5, MEF2C, MIDN, NEDD9, NRG1, NTRK3, PRKD1, PRNP, PTEN, PYCARD, RACK1, ROR2, SERTAD1, SHB, SIRT1, SORL1, S…
GO:0001932	regulation of protein phosphorylation	6.4237e-13	8.67842e-10	2.504e-05	0.0001252	[6, 7, 8]	Group52	7.40741	88	[ACE, ANG, BMP2, BMPER, CADM1, CCNI, CCNL1, CCNO, CCNY, CD24, CDKN1A, CDKN1C, CDKN2A, CDKN2B, CKS1B, DDR2, DDX3X, DNAJA1, DNAJC3, DUSP1, DUSP10, DUSP6, EFNA5, EGR1, ENPP2, EPHA4, EPHB2, ERN1, ERRFI1, FBLN1, FGF10, FGF7, FGFR1, FNIP2, GADD45A, GDF15, GPRC5A, GPRC5C, HEXIM1, HSP90AA1, HSP90AB1, HTR2B, IGF1, IGFBP3, IL6, INHBB, IRS2, JUN, KSR1, LDLRAD4, LIF, MAP3K20, MAP3K5, MEF2C, MYADM, NEDD9, NRG…
GO:0042327	positive regulation of phosphorylation	1.8933e-05	0.0213942	2.504e-05	0.0001252	[6, 7, 8]	Group52	6.00667	54	[ACE, ANG, BMP2, CCNY, CD24, CDKN1A, CKS1B, DDR1, DDR2, DDX3X, EFNA5, EGR1, ENPP2, EPHA4, EPHB2, ERN1, F3, FGF10, FGF7, FGFR1, FNIP2, GDF15, GPRC5A, GPRC5C, HSP90AA1, HSP90AB1, HTR2B, IGF1, IL6, INHBB, IRS2, LIF, LMO4, MAP3K20, MAP3K5, MEF2C, NEDD9, NRG1, NTRK3, PLAUR, PRKD1, PRNP, PTGS2, RACK1, RIPK2, ROR2, SIRT1, SPRY2, TAB2, TERF2IP, TGFB1, TPD52L1, TRAF4, ZBTB20]
GO:0070372	regulation of ERK1 and ERK2 cascade	3.31761e-06	0.00390814	2.504e-05	0.0001252	[6, 7, 8]	Group52	8.64198	28	[ATF3, BMP2, BMPER, CAVIN3, DDR2, DUSP10, DUSP6, EPHA4, EPHB2, ERRFI1, FBLN1, FGF10, HTR2B, IGF1, JUN, LIF, NRG1, NTRK3, PRKCA, PTEN, PYCARD, RIPK2, ROR2, SPRED1, SPRY2, SPRY4, TGFB1, TGFBR3]
GO:1904029	regulation of cyclin-dependent protein kinase activity	1.50354e-05	0.0171103	2.504e-05	0.0001252	[4, 5, 6, 7, 8, 9, 10]	Group52	12	15	[CCNI, CCNL1, CCNO, CCNY, CDKN1A, CDKN1C, CDKN2A, CDKN2B, CKS1B, GADD45A, HEXIM1, HSP90AB1, PTEN, SERTAD1, TNFAIP3]
GO:0001933	negative regulation of protein phosphorylation	9.05057e-15	1.24445e-11	2.504e-05	0.0001252	[6, 7, 8, 9]	Group52	12.828	44	[BMP2, CADM1, CDKN1A, CDKN1C, CDKN2A, CDKN2B, DNAJA1, DNAJC3, DUSP1, DUSP10, DUSP6, EPHB2, ERRFI1, FBLN1, GADD45A, GPRC5A, HEXIM1, IGFBP3, IL6, JUN, LDLRAD4, MYADM, NTRK3, PID1, PPP1R15B, PRNP, PTEN, PTPN13, PYCARD, RACK1, SHB, SIRT1, SMAD6, SORL1, SPRED1, SPRY2, SPRY4, TERF2IP, TGFB1, TNFAIP3, TRIB1, TRIB2, YWHAG, ZC3H12A]
GO:0033673	negative regulation of kinase activity	2.67304e-09	3.43753e-06	2.504e-05	0.0001252	[6, 7, 8, 9]	Group52	11.7886	29	[BMP2, CDKN1A, CDKN1C, CDKN2A, CDKN2B, DDR2, DNAJA1, DUSP1, DUSP10, EPHB2, ERRFI1, GADD45A, GPRC5A, HEXIM1, IRS2, MIDN, PTEN, PYCARD, RACK1, SHB, SIRT1, SORL1, SPRED1, SPRY2, SPRY4, TNFAIP3, TRIB1, TRIB2, YWHAG]
GO:0033674	positive regulation of kinase activity	7.83611e-06	0.00908989	2.504e-05	0.0001252	[6, 7, 8, 9]	Group52	7.06522	39	[ACE, ANG, BMP2, CCNY, CD24, CDKN1A, CKS1B, DDR1, DDR2, DDX3X, EFNA5, EGR1, EPHA4, EPHB2, ERN1, FGFR1, GPRC5A, GPRC5C, HSP90AA1, HSP90AB1, HTR2B, IGF1, IRS2, LMO4, MAP3K20, MAP3K5, MEF2C, NEDD9, NRG1, NTRK3, PRKD1, PRNP, ROR2, SIRT1, SPRY2, TAB2, TGFB1, TPD52L1, TRAF4]
GO:0045859	regulation of protein kinase activity	5.76736e-12	7.67635e-09	2.504e-05	0.0001252	[6, 7, 8, 9]	Group52	8.51648	62	[ACE, ANG, BMP2, CCNI, CCNL1, CCNO, CCNY, CD24, CDKN1A, CDKN1C, CDKN2A, CDKN2B, CKS1B, DDR2, DDX3X, DNAJA1, DUSP1, DUSP10, EFNA5, EGR1, EPHA4, EPHB2, ERN1, ERRFI1, FGFR1, GADD45A, GPRC5A, GPRC5C, HEXIM1, HSP90AA1, HSP90AB1, HTR2B, IGF1, IL6, IRS2, KSR1, MAP3K20, MAP3K5, MEF2C, NEDD9, NRG1, NTRK3, PRNP, PTEN, PYCARD, RACK1, ROR2, SERTAD1, SHB, SIRT1, SORL1, SPRED1, SPRY2, SPRY4, TAB2, TGFB1, TNFAI…
GO:0004713	protein tyrosine kinase activity	2.04091e-05	0.0229807	2.504e-05	0.0001252	[7, 8, 9]	Group52	8.74525	23	[AATK, ABL2, ACE, CD24, DDR1, DDR2, DYRK3, EFNA5, EPHA4, EPHB2, ERRFI1, FGFR1, FGFRL1, GPRC5A, NEDD9, NRG1, NTRK3, PDGFRL, PKM, PRNP, RACK1, RIPK2, ROR2]
GO:1903507	negative regulation of nucleic acid-templated transcription	1.24686e-06	0.00149748	2.504e-05	0.0001252	[6, 7, 8, 9, 10]	Group52	5.72879	79	[ATF3, ATF4, BAG3, BMP2, CALR, CDKN1C, CDKN2A, CEBPB, CHD3, DDX5, DNAJB1, EGR1, EIF4A2, ERF, FNIP2, FOSB, FOXN3, GADD45A, GLI2, HEXIM1, HEY2, HSPA8, ID4, IRF1, JUN, JUND, KCTD1, KLF4, KLF5, LDB2, LINC-PINT, LMO4, MAFB, MAFF, MAFG, MBD4, MDFI, MEF2C, MSX2, MXD1, NACA, NFATC2, NFATC4, NFIC, NFIL3, NFIX, NR3C1, NR4A2, NRG1, PEG3, PER2, PLAGL1, PLCB1, PLK3, PTPRK, PURA, RPL15, RPL17, RPL23, RUNX1, RU…
GO:0006469	negative regulation of protein kinase activity	1.53868e-08	1.94797e-05	2.504e-05	0.0001252	[7, 8, 9, 10]	Group52	11.8721	26	[BMP2, CDKN1A, CDKN1C, CDKN2A, CDKN2B, DNAJA1, DUSP1, DUSP10, EPHB2, ERRFI1, GADD45A, GPRC5A, HEXIM1, PTEN, PYCARD, RACK1, SHB, SIRT1, SORL1, SPRED1, SPRY2, SPRY4, TNFAIP3, TRIB1, TRIB2, YWHAG]
GO:0043405	regulation of MAP kinase activity	3.56074e-06	0.00419099	2.504e-05	0.0001252	[6, 7, 8, 9, 10, 11]	Group52	10.3448	21	[BMP2, CD24, DNAJA1, DUSP1, DUSP10, EPHA4, ERN1, FGFR1, HTR2B, KSR1, MAP3K5, MEF2C, NTRK3, ROR2, SORL1, SPRY2, SPRY4, TGFB1, TPD52L1, TRIB1, TRIB2]
GO:0045860	positive regulation of protein kinase activity	8.48118e-06	0.00981273	2.504e-05	0.0001252	[7, 8, 9, 10]	Group52	7.431	35	[ACE, ANG, BMP2, CCNY, CD24, CDKN1A, CKS1B, DDR2, DDX3X, EFNA5, EGR1, EPHA4, ERN1, FGFR1, GPRC5A, GPRC5C, HSP90AA1, HSP90AB1, HTR2B, IGF1, IRS2, MAP3K20, MAP3K5, MEF2C, NEDD9, NRG1, NTRK3, PRNP, ROR2, SIRT1, SPRY2, TAB2, TGFB1, TPD52L1, TRAF4]
GO:0045893	positive regulation of DNA-templated transcription	3.12194e-07	0.000384936	2.504e-05	0.0001252	[6, 7, 8, 9, 10, 11]	Group52	5.46961	99	[AKIRIN1, ATF3, ATF4, BEX2, BMP2, CDKN1C, CDKN2A, CEBPB, CHD3, CSRNP1, DCN, DDX3X, EGR1, EGR2, ELL2, F3, FGF10, FGF7, FOS, FOSB, FOSL1, FUS, FZD2, GARS1, GLI2, HEY2, HSPA5, ID4, IER2, IER5, IGF1, IL6, IRF1, JMJD6, JUN, JUNB, JUND, KDM6B, KLF4, KLF5, LDB2, LIF, LITAF, LMO4, LUM, MAFB, MAFF, MAFG, MAP3K5, MBD4, MEF2C, MELTF, MLLT3, NACA, NCOA7, NFATC2, NFATC4, NFE4, NFIC, NFIL3, NFIX, NFKBIA, NFKBI…
GO:0071900	regulation of protein serine/threonine kinase activity	2.70956e-09	3.48178e-06	2.504e-05	0.0001252	[7, 8, 9, 10]	Group52	9.36768	40	[BMP2, CCNI, CCNL1, CCNO, CCNY, CD24, CDKN1A, CDKN1C, CDKN2A, CDKN2B, CKS1B, DDX3X, DNAJA1, DUSP1, DUSP10, EPHA4, ERN1, FGFR1, GADD45A, HEXIM1, HSP90AB1, HTR2B, IRS2, KSR1, MAP3K5, MEF2C, NTRK3, PTEN, PYCARD, ROR2, SERTAD1, SIRT1, SORL1, SPRY2, SPRY4, TGFB1, TNFAIP3, TPD52L1, TRIB1, TRIB2]
GO:0004861	cyclin-dependent protein serine/threonine kinase inhibitor activity	2.452e-05	0.0274379	2.504e-05	0.0001252	[5, 6, 7, 8, 9, 10, 11, 12, 13]	Group52	41.6667	5	[CDKN1A, CDKN1C, CDKN2A, CDKN2B, HEXIM1]
GO:0000122	negative regulation of transcription by RNA polymerase II	1.19991e-06	0.00144469	2.504e-05	0.0001252	[7, 8, 9, 10, 11, 12]	Group52	6.18253	63	[ATF3, ATF4, BAG3, BMP2, CALR, CDKN1C, CEBPB, CHD3, DDX5, DNAJB1, EGR1, ERF, FNIP2, FOSB, GADD45A, GLI2, HEXIM1, HEY2, ID4, JUN, JUND, KLF4, KLF5, LDB2, LINC-PINT, LMO4, MAFB, MAFF, MAFG, MBD4, MDFI, MEF2C, MSX2, MXD1, NACA, NFATC2, NFATC4, NFIC, NFIL3, NFIX, NR3C1, NR4A2, PEG3, PER2, PLAGL1, PLK3, PURA, RPL15, RPL17, RPL23, RUNX1, RYBP, SAMD1, SIRT1, SKIL, SMO, SMOX, TFAP2A, TGFB1, VDR, ZBTB20, …
GO:0045944	positive regulation of transcription by RNA polymerase II	2.26095e-08	2.84653e-05	2.504e-05	0.0001252	[7, 8, 9, 10, 11, 12]	Group52	6.17935	82	[AKIRIN1, ATF3, ATF4, BEX2, BMP2, CDKN2A, CEBPB, CSRNP1, DCN, DDX3X, EGR1, EGR2, ELL2, FGF10, FOS, FOSB, FOSL1, GARS1, GLI2, HEY2, HSPA5, ID4, IER2, IER5, IGF1, IL6, IRF1, JMJD6, JUN, JUNB, JUND, KDM6B, KLF4, KLF5, LDB2, LIF, LITAF, LMO4, LUM, MAFB, MAFF, MAFG, MBD4, MEF2C, MELTF, NACA, NCOA7, NFATC2, NFATC4, NFE4, NFIC, NFIX, NFKBIA, NR3C1, NR4A1, NR4A2, PBX3, PCBP1, PEG3, PID1, PLAGL1, PRKD1, P…
GO:0071901	negative regulation of protein serine/threonine kinase activity	3.46383e-07	0.000426051	2.504e-05	0.0001252	[8, 9, 10, 11]	Group52	14.2857	17	[BMP2, CDKN1A, CDKN1C, CDKN2A, CDKN2B, DNAJA1, DUSP1, DUSP10, GADD45A, HEXIM1, PTEN, PYCARD, SIRT1, SORL1, SPRY2, SPRY4, TNFAIP3]

## Sheet: M16
ID	Term	Ontology Source	Term PValue	Term PValue Corrected with Bonferroni step down	Group PValue	Group PValue Corrected with Bonferroni step down	GOLevels	GOGroups	% Associated Genes	Nr. Genes	Associated Genes Found
GO:0002181	cytoplasmic translation	GO_BiologicalProcess-EBI-UniProt-GOA-ACAP-ARAP_09.11.2022_00h00	3.09304e-09	4.29932e-07	3.09304e-09	2.78373e-08	[5, 6, 7, 8]	Group00	9.14286	16	[EIF3L, EIF4A1, PKM, RACK1, RPL10A, RPL15, RPL3, RPL4, RPL5, RPL6, RPL7A, RPS4X, RPS5, RPS9, RPSA, YTHDF2]
GO:0003205	cardiac chamber development	GO_BiologicalProcess-EBI-UniProt-GOA-ACAP-ARAP_09.11.2022_00h00	0.000228352	0.0296858	0.000228352	0.000913408	[3, 5, 6, 7]	Group01	5.52486	10	[DHRS3, EDNRA, FGFRL1, FZD2, MBD4, MEF2C, NACA, SMO, SMOX, TGFB1]
GO:0055076	transition metal ion homeostasis	GO_BiologicalProcess-EBI-UniProt-GOA-ACAP-ARAP_09.11.2022_00h00	0.000267567	0.0342486	0.000267567	0.000535134	[6]	Group02	5.96026	9	[ABCB6, CYB561, F3, PRNP, SLC31A1, SLC39A4, SLC39A7, STEAP1, STEAP2]
GO:0071222	cellular response to lipopolysaccharide	GO_BiologicalProcess-EBI-UniProt-GOA-ACAP-ARAP_09.11.2022_00h00	0.000336174	0.0426941	0.000336174	0.000336174	[5, 6, 8]	Group03	4.86726	11	[CXCL1, CXCL2, EPHB2, LITAF, MEF2C, NFKBIB, PYCARD, RIPK2, RPSA, TGFB1, XBP1]
GO:0071895	odontoblast differentiation	GO_BiologicalProcess-EBI-UniProt-GOA-ACAP-ARAP_09.11.2022_00h00	0.000141269	0.01893	0.000141269	0.000706345	[7, 8]	Group04	37.5	3	[FAM20C, TUBB, TUBB2A]
GO:0097293	XMP biosynthetic process	GO_BiologicalProcess-EBI-UniProt-GOA-ACAP-ARAP_09.11.2022_00h00	0.000141269	0.01893	0.000141269	0.000706345	[8, 9, 10, 11]	Group05	37.5	3	[ATIC, IMPDH2, PAICS]
GO:0050679	positive regulation of epithelial cell proliferation	GO_BiologicalProcess-EBI-UniProt-GOA-ACAP-ARAP_09.11.2022_00h00	2.53233e-05	0.00341865	2.53233e-05	0.00015194	[4, 5, 6]	Group06	5.55556	13	[ANG, F3, FGF10, FGFR1, HTR2B, HTRA1, MBD4, PRKD1, SCG2, SMO, SMOX, TGFB1, XBP1]
GO:0051145	smooth muscle cell differentiation	GO_BiologicalProcess-EBI-UniProt-GOA-ACAP-ARAP_09.11.2022_00h00	0.000260018	0.0335423	0.000260018	0.000780054	[5]	Group07	9.375	6	[EDNRA, FGF10, MEF2C, NFATC2, NFATC4, TGFB1]
GO:0030282	bone mineralization	GO_BiologicalProcess-EBI-UniProt-GOA-ACAP-ARAP_09.11.2022_00h00	1.39636e-05	0.00189906	1.03168e-05	7.22179e-05	[3, 5]	Group08	7.69231	10	[ANKH, ATF4, COL1A2, FAM20C, LTBP3, MEF2C, MGP, ROR2, SNX10, TGFB1]
GO:0042476	odontogenesis	GO_BiologicalProcess-EBI-UniProt-GOA-ACAP-ARAP_09.11.2022_00h00	0.000208047	0.0274622	1.03168e-05	7.22179e-05	[4, 5]	Group08	6.16438	9	[ANKH, COL1A2, FAM20C, FGF10, HTRA1, SMO, SMOX, SNX10, TGFB1]
GO:0034976	response to endoplasmic reticulum stress	GO_BiologicalProcess-EBI-UniProt-GOA-ACAP-ARAP_09.11.2022_00h00	5.03659e-06	0.000690013	2.45758e-06	1.96606e-05	[4]	Group09	5.6391	15	[ATF4, DERL1, DNAJB9, ERN1, FBXO17, FBXO2, FICD, HERPUD1, P4HB, RACK1, RNF121, SERP1, TBL2, UBAC2, XBP1]
GO:0034620	cellular response to unfolded protein	GO_BiologicalProcess-EBI-UniProt-GOA-ACAP-ARAP_09.11.2022_00h00	1.59311e-07	2.19849e-05	2.45758e-06	1.96606e-05	[5, 6]	Group09	10.8911	11	[ATF4, DERL1, DNAJB9, ERN1, FICD, HERPUD1, HSPA8, RACK1, SERP1, TBL2, XBP1]
GO:0036498	IRE1-mediated unfolded protein response	GO_BiologicalProcess-EBI-UniProt-GOA-ACAP-ARAP_09.11.2022_00h00	0.00021918	0.0287125	2.45758e-06	1.96606e-05	[4, 5, 6, 7, 8]	Group09	18.1818	4	[DNAJB9, ERN1, FICD, XBP1]
GO:0036503	ERAD pathway	GO_BiologicalProcess-EBI-UniProt-GOA-ACAP-ARAP_09.11.2022_00h00	0.000205471	0.0273276	2.45758e-06	1.96606e-05	[5, 6, 7, 8]	Group09	6.95652	8	[DERL1, DNAJB9, FBXO17, FBXO2, HERPUD1, RNF121, UBAC2, XBP1]

## Sheet: M10
ID	Term	Ontology Source	Term PValue	Term PValue Corrected with Bonferroni step down	Group PValue	Group PValue Corrected with Bonferroni step down	GOLevels	GOGroups	% Associated Genes	Nr. Genes	Associated Genes Found
GO:0048704	embryonic skeletal system morphogenesis	GO_BiologicalProcess-EBI-UniProt-GOA-ACAP-ARAP_09.11.2022_00h00	0.000298819	0.00119528	0.000298819	0.000597639	[5, 6, 7, 8]	Group0	4.12371	4	[HOXA2, HOXA3, HOXA4, HOXA5]
GO:0071456	cellular response to hypoxia	GO_BiologicalProcess-EBI-UniProt-GOA-ACAP-ARAP_09.11.2022_00h00	8.97059e-06	0.000116618	8.97059e-06	5.38235e-05	[4, 6]	Group1	4.08163	6	[BNIP3, BNIP3L, EGLN3, PGK1, STC1, VEGFA]
GO:0030857	negative regulation of epithelial cell differentiation	GO_BiologicalProcess-EBI-UniProt-GOA-ACAP-ARAP_09.11.2022_00h00	2.81473e-05	0.000253326	2.81473e-05	0.000112589	[4, 5, 6, 7]	Group2	7.54717	4	[ID1, SPRY1, TBX3, VEGFA]
GO:0032922	circadian regulation of gene expression	GO_BiologicalProcess-EBI-UniProt-GOA-ACAP-ARAP_09.11.2022_00h00	9.9587e-05	0.000497935	9.9587e-05	0.000298761	[3, 5, 6]	Group3	5.47945	4	[BHLHE41, ID1, PER1, PPP1CB]
GO:0042908	xenobiotic transport	GO_BiologicalProcess-EBI-UniProt-GOA-ACAP-ARAP_09.11.2022_00h00	0.000570245	0.00114049	0.000570245	0.000570245	[4]	Group4	6.12245	3	[ABCC3, SLC2A1, SLC7A5]
GO:0070265	necrotic cell death	GO_BiologicalProcess-EBI-UniProt-GOA-ACAP-ARAP_09.11.2022_00h00	0.00142139	0.00142139	7.65773e-06	5.36041e-05	[3]	Group5	4.47761	3	[BNIP3, NDUFC2, TMEM123]
GO:2000378	negative regulation of reactive oxygen species metabolic process	GO_BiologicalProcess-EBI-UniProt-GOA-ACAP-ARAP_09.11.2022_00h00	2.81473e-05	0.000253326	7.65773e-06	5.36041e-05	[4, 5, 6]	Group5	7.54717	4	[BNIP3, NDUFC2, PON3, VDAC1]
GO:1903146	regulation of autophagy of mitochondrion	GO_BiologicalProcess-EBI-UniProt-GOA-ACAP-ARAP_09.11.2022_00h00	0.000312337	0.00093701	7.65773e-06	5.36041e-05	[5, 6, 7, 8]	Group5	7.5	3	[BNIP3, BNIP3L, VDAC1]
GO:0046939	nucleotide phosphorylation	GO_BiologicalProcess-EBI-UniProt-GOA-ACAP-ARAP_09.11.2022_00h00	4.40862e-05	0.000308603	2.34042e-05	0.000117021	[6]	Group6	4.23729	5	[ALDOC, GPI, LDHA, PGK1, TPI1]
GO:0006090	pyruvate metabolic process	GO_BiologicalProcess-EBI-UniProt-GOA-ACAP-ARAP_09.11.2022_00h00	5.04397e-06	7.06156e-05	2.34042e-05	0.000117021	[7]	Group6	4.51128	6	[ALDOC, GPI, LDHA, PGK1, TPI1, VDAC1]
GO:0006165	nucleoside diphosphate phosphorylation	GO_BiologicalProcess-EBI-UniProt-GOA-ACAP-ARAP_09.11.2022_00h00	4.06185e-05	0.000324948	2.34042e-05	0.000117021	[6, 7, 8]	Group6	4.31034	5	[ALDOC, GPI, LDHA, PGK1, TPI1]
GO:0009135	purine nucleoside diphosphate metabolic process	GO_BiologicalProcess-EBI-UniProt-GOA-ACAP-ARAP_09.11.2022_00h00	4.97126e-05	0.000298275	2.34042e-05	0.000117021	[6, 7, 8]	Group6	4.13223	5	[ALDOC, GPI, LDHA, PGK1, TPI1]
GO:0009179	purine ribonucleoside diphosphate metabolic process	GO_BiologicalProcess-EBI-UniProt-GOA-ACAP-ARAP_09.11.2022_00h00	4.97126e-05	0.000298275	2.34042e-05	0.000117021	[7, 8, 9]	Group6	4.13223	5	[ALDOC, GPI, LDHA, PGK1, TPI1]
GO:0006757	ATP generation from ADP	GO_BiologicalProcess-EBI-UniProt-GOA-ACAP-ARAP_09.11.2022_00h00	1.79983e-05	0.000197981	2.34042e-05	0.000117021	[4, 7, 8, 9, 10, 11]	Group6	5.10204	5	[ALDOC, GPI, LDHA, PGK1, TPI1]
GO:0046031	ADP metabolic process	GO_BiologicalProcess-EBI-UniProt-GOA-ACAP-ARAP_09.11.2022_00h00	2.75415e-05	0.000275415	2.34042e-05	0.000117021	[7, 8, 9, 10]	Group6	4.6729	5	[ALDOC, GPI, LDHA, PGK1, TPI1]
GO:0006096	glycolytic process	GO_BiologicalProcess-EBI-UniProt-GOA-ACAP-ARAP_09.11.2022_00h00	1.71232e-05	0.000205479	2.34042e-05	0.000117021	[5, 8, 9, 10, 11, 12]	Group6	5.15464	5	[ALDOC, GPI, LDHA, PGK1, TPI1]

## Sheet: M5
	ID	Term	Term PValue	Term PValue Corrected with Bonferroni step down	Group PValue	Group PValue Corrected with Bonferroni step down	GOLevels	GOGroups	% Associated Genes	Nr. Genes	Associated Genes Found
yes	GO:0021675	nerve development	0.000380955	0.0148573	0.000380955	0.00152382	[3, 5, 6]	Group00	6.38298	6	[ACKR3, ATP8B1, ECE1, EXT1, LRIG1, SEMA3F]
yes	GO:0002040	sprouting angiogenesis	5.57276e-05	0.00312075	5.57276e-05	0.000390093	[4, 5, 6, 7, 8, 9, 10]	Group01	6.10687	8	[CDH13, CLEC14A, EFNB2, GLUL, ITGA5, RAMP2, RHOA, TEK]
	GO:0071402	cellular response to lipoprotein particle stimulus	0.000368095	0.0147238	0.000368095	0.00184047	[3]	Group02	11.7647	4	[ABCG1, CD9, CDH13, TLR4]
	GO:1901224	positive regulation of NIK/NF-kappaB signaling	0.000619168	0.0216709	0.000619168	0.00123834	[5, 6, 7, 8]	Group03	7.35294	5	[ACTN4, APP, RHOA, SPHK1, TLR4]
	GO:0032878	regulation of establishment or maintenance of cell polarity	1.15368e-05	0.000761428	1.15368e-05	0.000103831	[3, 4]	Group04	16.6667	5	[CDH5, GSN, RAP1B, RIPOR2, TEK]
yes	GO:0045766	positive regulation of angiogenesis	0.000572472	0.0217539	0.000572472	0.00171742	[4, 5, 6, 7, 8, 9, 10, 11]	Group05	4.34783	8	[CAMP, CD34, CDH5, CXCR4, ITGA5, RAMP2, SPHK1, TEK]
	GO:0060119	inner ear receptor cell development	0.000192557	0.00924273	0.000192557	0.00115534	[5, 6, 7, 8, 9, 10, 11]	Group06	9.43396	5	[ATP8B1, CDH23, RIPOR2, SDC4, TRIOBP]
yes	GO:0030198	extracellular matrix organization	1.131e-05	0.000757771	1.131e-05	0.0001131	[5]	Group07	4.05797	14	[ABI3BP, APP, CFLAR, COL13A1, COL8A1, CRISPLD2, EXT1, FBLN2, FURIN, GSN, NID1, NTN4, PTX3, RAMP2]
	GO:0071711	basement membrane organization	0.000627686	0.0213413	1.131e-05	0.0001131	[6]	Group07	10.2564	4	[EXT1, NID1, NTN4, RAMP2]
	GO:0007599	hemostasis	1.17496e-05	0.000763724	8.37874e-08	1.08924e-06	[4]	Group08	4.6875	12	[CD34, CD59, CD9, ENTPD1, F11R, FERMT3, FLI1, GP1BB, ITPK1, PEAR1, TLR4, TSPAN8]
yes	GO:0042060	wound healing	3.15456e-07	2.52365e-05	8.37874e-08	1.08924e-06	[4]	Group08	4.03397	19	[ABI3BP, CD109, CD34, CD59, CD9, CFLAR, CXCR4, ENTPD1, EXT1, F11R, FERMT3, GP1BB, ITGA5, ITPK1, PEAR1, RHOA, SDC4, TLR4, TSPAN8]
	GO:0046513	ceramide biosynthetic process	0.0350972	0.0350972	0.00954501	0.00954501	[5, 6, 7, 8]	Group09	4.22535	3	[SPHK1, SPTLC2, ST3GAL5]
	GO:0006670	sphingosine metabolic process	0.00117798	0.0365172	0.00954501	0.00954501	[6, 7, 8]	Group09	14.2857	3	[PLPP1, SPHK1, SPTLC2]
	GO:0044000	movement in host	3.69866e-05	0.00218221	3.69866e-05	0.000295893	[4]	Group10	5	10	[CXCR4, EFNB2, F11R, FURIN, GSN, HYAL2, ITGA5, ITGB5, PTX3, VAPA]
	GO:0046718	viral entry into host cell	4.42833e-05	0.00252415	3.69866e-05	0.000295893	[3, 6]	Group10	5.4878	9	[CXCR4, EFNB2, F11R, FURIN, GSN, HYAL2, ITGA5, ITGB5, PTX3]
	GO:0001618	virus receptor activity	0.000193506	0.0090948	3.69866e-05	0.000295893	[4, 7]	Group10	7.22892	6	[CXCR4, EFNB2, F11R, HYAL2, ITGA5, ITGB5]
yes	GO:0001822	kidney development	8.11244e-06	0.000584096	8.11244e-06	8.92368e-05	[4, 5, 6]	Group11	4.1791	14	[AP2B1, CD34, CFLAR, EFNB2, EXT1, HYAL2, KANK2, LAMA5, MTSS1, NID1, PECAM1, RHOA, SDC4, TEK]
	GO:0072006	nephron development	0.00029984	0.0128931	8.11244e-06	8.92368e-05	[3, 5, 6, 7]	Group11	4.79042	8	[CD34, CFLAR, EXT1, LAMA5, MTSS1, NID1, PECAM1, TEK]
	GO:0072073	kidney epithelium development	0.00027639	0.0121612	8.11244e-06	8.92368e-05	[5, 6, 7]	Group11	4.84848	8	[CD34, EFNB2, EXT1, KANK2, LAMA5, MTSS1, PECAM1, SDC4]
	GO:0072012	glomerulus vasculature development	0.000327354	0.0137489	8.11244e-06	8.92368e-05	[4, 5, 6, 7, 8, 9]	Group11	12.1212	4	[CD34, CFLAR, PECAM1, TEK]
	GO:0071674	mononuclear cell migration	7.63701e-05	0.00412398	1.73505e-07	2.08206e-06	[3, 5]	Group12	4.58716	10	[APP, CCL26, CXCR4, EPS8, EXT1, F11R, PECAM1, RHOA, RIPOR2, S1PR1]
yes	GO:0003158	endothelium development	1.59053e-06	0.000124062	1.73505e-07	2.08206e-06	[5]	Group12	7.14286	10	[ADD1, CD34, CDH5, CXCR4, F11R, PECAM1, RAP1B, RAPGEF1, RHOA, S1PR1]
	GO:0072676	lymphocyte migration	0.000338518	0.0138792	1.73505e-07	2.08206e-06	[4, 6]	Group12	5.42636	7	[APP, CCL26, EXT1, F11R, RHOA, RIPOR2, S1PR1]
	GO:1990869	cellular response to chemokine	0.000589554	0.021224	1.73505e-07	2.08206e-06	[6]	Group12	5.88235	6	[ACKR3, CCL26, CXCR4, RHOA, RIPOR2, SLIT3]
	GO:0022029	telencephalon cell migration	0.000578316	0.0213977	1.73505e-07	2.08206e-06	[4, 5, 7, 8, 9, 10]	Group12	7.46269	5	[BMERB1, CXCR4, OGDH, RHOA, SLIT3]
	GO:0071674	mononuclear cell migration	7.63701e-05	0.00412398	2.27995e-09	3.41993e-08	[3, 5]	Group13	4.58716	10	[APP, CCL26, CXCR4, EPS8, EXT1, F11R, PECAM1, RHOA, RIPOR2, S1PR1]
	GO:0003158	endothelium development	1.59053e-06	0.000124062	2.27995e-09	3.41993e-08	[5]	Group13	7.14286	10	[ADD1, CD34, CDH5, CXCR4, F11R, PECAM1, RAP1B, RAPGEF1, RHOA, S1PR1]
yes	GO:0034329	cell junction assembly	6.82245e-08	5.93553e-06	2.27995e-09	3.41993e-08	[5]	Group13	4.23729	20	[APP, ARHGAP6, CD9, CDH5, ECT2, EFNB2, F11R, ITGA5, ITGA6, MAP1B, PECAM1, POF1B, RAMP2, RAP1B, RAPGEF1, RHOA, SDC4, SLIT3, TEK, WDR1]
	GO:0045216	cell-cell junction organization	4.21623e-07	3.33082e-05	2.27995e-09	3.41993e-08	[5]	Group13	5.85586	13	[ADD1, CD9, CDH5, ECT2, EFNB2, EXT1, F11R, MTSS1, PECAM1, POF1B, RAMP2, RHOA, WDR1]
	GO:0045446	endothelial cell differentiation	3.15746e-05	0.00189447	2.27995e-09	3.41993e-08	[5, 6]	Group13	6.61157	8	[ADD1, CDH5, CXCR4, F11R, PECAM1, RAP1B, RAPGEF1, S1PR1]
	GO:0007043	cell-cell junction assembly	4.02295e-05	0.00233331	2.27995e-09	3.41993e-08	[6]	Group13	5.55556	9	[CD9, CDH5, ECT2, F11R, PECAM1, POF1B, RAMP2, RHOA, WDR1]
	GO:0034332	adherens junction organization	0.000250128	0.0112558	2.27995e-09	3.41993e-08	[6]	Group13	8.92857	5	[ADD1, CDH5, EFNB2, MTSS1, RAMP2]
	GO:0120193	tight junction organization	2.82235e-05	0.00172164	2.27995e-09	3.41993e-08	[6]	Group13	8.04598	7	[CDH5, ECT2, EXT1, F11R, PECAM1, POF1B, RAMP2]
yes	GO:0061028	establishment of endothelial barrier	1.87695e-05	0.00118248	2.27995e-09	3.41993e-08	[6, 7, 8]	Group13	10.9091	6	[ADD1, CDH5, F11R, PECAM1, RAP1B, RAPGEF1]
	GO:0070830	bicellular tight junction assembly	0.000110339	0.0056273	2.27995e-09	3.41993e-08	[8]	Group13	8	6	[CDH5, ECT2, F11R, PECAM1, POF1B, RAMP2]
	GO:1903142	positive regulation of establishment of endothelial barrier	1.98063e-05	0.00122799	2.27995e-09	3.41993e-08	[6, 7, 8, 9, 10]	Group13	50	3	[ADD1, CDH5, F11R]
yes	GO:0031589	cell-substrate adhesion	6.63136e-11	6.10086e-09	1.81689e-16	2.90703e-15	[3]	Group14	5.65553	22	[ABI3BP, ACTN4, ARHGAP6, CD34, CDH13, COL13A1, COL8A1, FBLN2, FERMT3, ITGA5, ITGA6, ITGA9, ITGB5, LAMA5, NID1, NTN4, PXN, RHOA, SDC4, TEK, TRIOBP, VAMP3]
	GO:0032970	regulation of actin filament-based process	8.00571e-08	6.88491e-06	1.81689e-16	2.90703e-15	[3, 4]	Group14	4.40835	19	[ABRACL, ADD1, ADD3, ARHGAP6, CAPZA2, CCL26, ECT2, EPS8, F11R, GSN, MTSS1, PXN, RHOA, S1PR1, SDC4, SPTAN1, TEK, TRIOBP, WDR1]
	GO:0007160	cell-matrix adhesion	2.70894e-07	2.22133e-05	1.81689e-16	2.90703e-15	[4]	Group14	5.57769	14	[ARHGAP6, CD34, CDH13, COL13A1, FERMT3, ITGA5, ITGA6, ITGA9, ITGB5, NID1, PXN, RHOA, SDC4, TEK]
	GO:0010810	regulation of cell-substrate adhesion	4.52101e-06	0.000334555	1.81689e-16	2.90703e-15	[4, 5]	Group14	5.15021	12	[ABI3BP, ACTN4, ARHGAP6, CDH13, COL8A1, FBLN2, ITGA5, NID1, RHOA, SDC4, TEK, TRIOBP]
	GO:1902903	regulation of supramolecular fiber organization	9.41226e-10	8.56516e-08	1.81689e-16	2.90703e-15	[4, 5]	Group14	5.17241	21	[ADD1, ADD3, APP, ARHGAP6, BMERB1, CAPZA2, CCL26, CDH5, EPS8, F11R, GSN, MAP1B, MID1IP1, MTSS1, PXN, RHOA, S1PR1, SDC4, SPTAN1, TRIOBP, WDR1]
	GO:0010811	positive regulation of cell-substrate adhesion	9.97585e-06	0.000698309	1.81689e-16	2.90703e-15	[4, 5, 6]	Group14	6.61765	9	[ABI3BP, CDH13, COL8A1, FBLN2, ITGA5, NID1, SDC4, TEK, TRIOBP]
	GO:0034446	substrate adhesion-dependent cell spreading	3.57836e-06	0.000268377	1.81689e-16	2.90703e-15	[4, 5, 6]	Group14	7.5	9	[ACTN4, FERMT3, LAMA5, NTN4, PXN, RHOA, TEK, TRIOBP, VAMP3]
	GO:1902905	positive regulation of supramolecular fiber organization	0.000107629	0.00559669	1.81689e-16	2.90703e-15	[4, 5, 6]	Group14	4.8913	9	[APP, CCL26, GSN, MAP1B, MTSS1, PXN, RHOA, SDC4, WDR1]
	GO:0007015	actin filament organization	9.27385e-08	7.88277e-06	1.81689e-16	2.90703e-15	[4, 5, 7]	Group14	4.158	20	[ADD1, ADD3, ARHGAP6, CAPZA2, CCL26, ELMO1, EPS8, F11R, GSN, ITGB5, MPRIP, MTSS1, POF1B, PXN, RHOA, S1PR1, SDC4, SPTAN1, TRIOBP, WDR1]
	GO:0031032	actomyosin structure organization	6.29199e-05	0.00346059	1.81689e-16	2.90703e-15	[4, 7]	Group14	4.69484	10	[ARHGAP6, CFLAR, ECT2, F11R, ITGB5, PXN, RHOA, S1PR1, SDC4, WDR1]
	GO:0007044	cell-substrate junction assembly	0.000759133	0.0250514	1.81689e-16	2.90703e-15	[6]	Group14	5.60748	6	[ARHGAP6, ITGA5, ITGA6, RHOA, SDC4, TEK]
	GO:0051495	positive regulation of cytoskeleton organization	0.000233953	0.0107618	1.81689e-16	2.90703e-15	[5, 6, 7]	Group14	4.41176	9	[CCL26, GSN, MAP1B, MTSS1, PXN, RHOA, SDC4, TEK, WDR1]
	GO:0110020	regulation of actomyosin structure organization	0.000106339	0.00563598	1.81689e-16	2.90703e-15	[5, 6, 7, 8]	Group14	6.54206	7	[ARHGAP6, ECT2, F11R, PXN, RHOA, S1PR1, SDC4]
	GO:0110053	regulation of actin filament organization	4.93802e-08	4.34546e-06	1.81689e-16	2.90703e-15	[5, 6, 7, 8]	Group14	5.46075	16	[ADD1, ADD3, ARHGAP6, CAPZA2, CCL26, EPS8, F11R, GSN, MTSS1, PXN, RHOA, S1PR1, SDC4, SPTAN1, TRIOBP, WDR1]
	GO:0051017	actin filament bundle assembly	1.05701e-05	0.000729337	1.81689e-16	2.90703e-15	[5, 6, 7, 9]	Group14	5.78035	10	[ADD1, ARHGAP6, EPS8, F11R, ITGB5, MTSS1, PXN, RHOA, S1PR1, SDC4]
	GO:0032231	regulation of actin filament bundle assembly	0.000141628	0.00708139	1.81689e-16	2.90703e-15	[4, 5, 6, 7, 8, 9, 10]	Group14	6.25	7	[ARHGAP6, F11R, MTSS1, PXN, RHOA, S1PR1, SDC4]
	GO:0043149	stress fiber assembly	0.000176229	0.0086352	1.81689e-16	2.90703e-15	[5, 7, 8, 9, 11]	Group14	6.03448	7	[ARHGAP6, F11R, ITGB5, PXN, RHOA, S1PR1, SDC4]
	GO:0032970	regulation of actin filament-based process	8.00571e-08	6.88491e-06	1.6101e-08	2.25414e-07	[3, 4]	Group15	4.40835	19	[ABRACL, ADD1, ADD3, ARHGAP6, CAPZA2, CCL26, ECT2, EPS8, F11R, GSN, MTSS1, PXN, RHOA, S1PR1, SDC4, SPTAN1, TEK, TRIOBP, WDR1]
	GO:1902903	regulation of supramolecular fiber organization	9.41226e-10	8.56516e-08	1.6101e-08	2.25414e-07	[4, 5]	Group15	5.17241	21	[ADD1, ADD3, APP, ARHGAP6, BMERB1, CAPZA2, CCL26, CDH5, EPS8, F11R, GSN, MAP1B, MID1IP1, MTSS1, PXN, RHOA, S1PR1, SDC4, SPTAN1, TRIOBP, WDR1]
	GO:0032984	protein-containing complex disassembly	3.19653e-06	0.000242936	1.6101e-08	2.25414e-07	[5]	Group15	4.88722	13	[ADD1, ADD3, BMERB1, CAPZA2, EPS8, GSN, MAP1B, MID1IP1, NOSTRIN, SEPTIN9, SPTAN1, TRIOBP, WDR1]
	GO:1902904	negative regulation of supramolecular fiber organization	3.32452e-09	2.99207e-07	1.6101e-08	2.25414e-07	[4, 5, 6]	Group15	7.9096	14	[ADD1, ADD3, ARHGAP6, BMERB1, CAPZA2, CDH5, EPS8, F11R, GSN, MAP1B, MID1IP1, S1PR1, SPTAN1, TRIOBP]
	GO:1902905	positive regulation of supramolecular fiber organization	0.000107629	0.00559669	1.6101e-08	2.25414e-07	[4, 5, 6]	Group15	4.8913	9	[APP, CCL26, GSN, MAP1B, MTSS1, PXN, RHOA, SDC4, WDR1]
yes	GO:0007015	actin filament organization	9.27385e-08	7.88277e-06	1.6101e-08	2.25414e-07	[4, 5, 7]	Group15	4.158	20	[ADD1, ADD3, ARHGAP6, CAPZA2, CCL26, ELMO1, EPS8, F11R, GSN, ITGB5, MPRIP, MTSS1, POF1B, PXN, RHOA, S1PR1, SDC4, SPTAN1, TRIOBP, WDR1]
	GO:0031032	actomyosin structure organization	6.29199e-05	0.00346059	1.6101e-08	2.25414e-07	[4, 7]	Group15	4.69484	10	[ARHGAP6, CFLAR, ECT2, F11R, ITGB5, PXN, RHOA, S1PR1, SDC4, WDR1]
	GO:0032271	regulation of protein polymerization	1.1109e-05	0.000755414	1.6101e-08	2.25414e-07	[5, 6, 7]	Group15	5.16432	11	[ADD1, ADD3, CAPZA2, CCL26, CDH5, EPS8, GSN, MAP1B, RHOA, SPTAN1, TRIOBP]
	GO:0051258	protein polymerization	1.25938e-05	0.000806001	1.6101e-08	2.25414e-07	[6]	Group15	4.30464	13	[ADD1, ADD3, ARHGAP6, CAPZA2, CCL26, CDH5, EPS8, GSN, MAP1B, MID1IP1, RHOA, SPTAN1, TRIOBP]
	GO:0051494	negative regulation of cytoskeleton organization	3.32452e-09	2.99207e-07	1.6101e-08	2.25414e-07	[5, 6, 7]	Group15	7.9096	14	[ADD1, ADD3, ARHGAP6, BMERB1, CAPZA2, CDH5, EPS8, F11R, GSN, MAP1B, MID1IP1, S1PR1, SPTAN1, TRIOBP]
	GO:0051495	positive regulation of cytoskeleton organization	0.000233953	0.0107618	1.6101e-08	2.25414e-07	[5, 6, 7]	Group15	4.41176	9	[CCL26, GSN, MAP1B, MTSS1, PXN, RHOA, SDC4, TEK, WDR1]
	GO:1901879	regulation of protein depolymerization	3.85229e-09	3.42854e-07	1.6101e-08	2.25414e-07	[5, 6, 7]	Group15	11.3402	11	[ADD1, ADD3, BMERB1, CAPZA2, EPS8, GSN, MAP1B, MID1IP1, SPTAN1, TRIOBP, WDR1]
	GO:0008154	actin polymerization or depolymerization	9.71854e-06	0.000690016	1.6101e-08	2.25414e-07	[5, 6, 8]	Group15	5.2381	11	[ADD1, ADD3, ARHGAP6, CAPZA2, CCL26, EPS8, GSN, RHOA, SPTAN1, TRIOBP, WDR1]
	GO:0032272	negative regulation of protein polymerization	2.5132e-06	0.000193516	1.6101e-08	2.25414e-07	[5, 6, 7, 8]	Group15	9.30233	8	[ADD1, ADD3, CAPZA2, CDH5, EPS8, GSN, SPTAN1, TRIOBP]
	GO:0110020	regulation of actomyosin structure organization	0.000106339	0.00563598	1.6101e-08	2.25414e-07	[5, 6, 7, 8]	Group15	6.54206	7	[ARHGAP6, ECT2, F11R, PXN, RHOA, S1PR1, SDC4]
	GO:0110053	regulation of actin filament organization	4.93802e-08	4.34546e-06	1.6101e-08	2.25414e-07	[5, 6, 7, 8]	Group15	5.46075	16	[ADD1, ADD3, ARHGAP6, CAPZA2, CCL26, EPS8, F11R, GSN, MTSS1, PXN, RHOA, S1PR1, SDC4, SPTAN1, TRIOBP, WDR1]
	GO:0051017	actin filament bundle assembly	1.05701e-05	0.000729337	1.6101e-08	2.25414e-07	[5, 6, 7, 9]	Group15	5.78035	10	[ADD1, ARHGAP6, EPS8, F11R, ITGB5, MTSS1, PXN, RHOA, S1PR1, SDC4]
	GO:0031111	negative regulation of microtubule polymerization or depolymerization	0.00108475	0.034712	1.6101e-08	2.25414e-07	[5, 6, 7, 8, 9]	Group15	8.88889	4	[BMERB1, CDH5, MAP1B, MID1IP1]
	GO:0032231	regulation of actin filament bundle assembly	0.000141628	0.00708139	1.6101e-08	2.25414e-07	[4, 5, 6, 7, 8, 9, 10]	Group15	6.25	7	[ARHGAP6, F11R, MTSS1, PXN, RHOA, S1PR1, SDC4]
	GO:0030042	actin filament depolymerization	2.53235e-07	2.10185e-05	1.6101e-08	2.25414e-07	[6, 7, 9]	Group15	12.5	8	[ADD1, ADD3, CAPZA2, EPS8, GSN, SPTAN1, TRIOBP, WDR1]
	GO:0008064	regulation of actin polymerization or depolymerization	7.34728e-06	0.000536352	1.6101e-08	2.25414e-07	[6, 7, 8, 9]	Group15	6.0241	10	[ADD1, ADD3, CAPZA2, CCL26, EPS8, GSN, RHOA, SPTAN1, TRIOBP, WDR1]
	GO:0030834	regulation of actin filament depolymerization	1.1547e-07	9.69947e-06	1.6101e-08	2.25414e-07	[6, 7, 8, 9, 10]	Group15	13.7931	8	[ADD1, ADD3, CAPZA2, EPS8, GSN, SPTAN1, TRIOBP, WDR1]
	GO:0043149	stress fiber assembly	0.000176229	0.0086352	1.6101e-08	2.25414e-07	[5, 7, 8, 9, 11]	Group15	6.03448	7	[ARHGAP6, F11R, ITGB5, PXN, RHOA, S1PR1, SDC4]
	GO:0051693	actin filament capping	3.13083e-07	2.53597e-05	1.6101e-08	2.25414e-07	[6, 7, 8, 9, 10, 11, 12]	Group15	15.5556	7	[ADD1, ADD3, CAPZA2, EPS8, GSN, SPTAN1, TRIOBP]

## Sheet: M7
ID	Term	Ontology Source	Term PValue	Term PValue Corrected with Bonferroni step down	Group PValue	Group PValue Corrected with Bonferroni step down	GOLevels	GOGroups	% Associated Genes	Nr. Genes	Associated Genes Found
GO:0009437	carnitine metabolic process	GO_BiologicalProcess-EBI-UniProt-GOA-ACAP-ARAP_09.11.2022_00h00	0.000830322	0.023249	0.000830322	0.00581226	[5, 6]	Group00	20	3	[ALDH9A1, CRAT, POR]
GO:0046849	bone remodeling	GO_BiologicalProcess-EBI-UniProt-GOA-ACAP-ARAP_09.11.2022_00h00	0.00195536	0.043018	0.00195536	0.00391073	[3]	Group01	5.88235	6	[CSK, CTSK, LEPR, NCDN, RAB3D, TGFB3]
GO:0046177	D-gluconate catabolic process	GO_BiologicalProcess-EBI-UniProt-GOA-ACAP-ARAP_09.11.2022_00h00	2.04402e-06	6.33646e-05	2.04402e-06	2.04402e-05	[6, 7, 8, 9]	Group02	100	3	[IDNK, PGD, PHGDH]
GO:0016125	sterol metabolic process	GO_BiologicalProcess-EBI-UniProt-GOA-ACAP-ARAP_09.11.2022_00h00	0.00154269	0.0385671	0.00154269	0.00771343	[4, 5]	Group03	4.70588	8	[APOL2, CRAT, CYP4V2, EPHX2, LEPR, MT3, POR, SREBF1]
GO:0032330	regulation of chondrocyte differentiation	GO_BiologicalProcess-EBI-UniProt-GOA-ACAP-ARAP_09.11.2022_00h00	0.0377696	0.0377696	0.0377696	0.0377696	[4, 5, 6, 7, 8]	Group04	5.17241	3	[EFEMP1, POR, ZNF219]
GO:0038024	cargo receptor activity	GO_BiologicalProcess-EBI-UniProt-GOA-ACAP-ARAP_09.11.2022_00h00	0.0015941	0.0382585	0.0015941	0.00637642	[6]	Group05	6.12245	6	[ABCA7, ACKR4, LRP10, PLPPR2, SCARA3, TEX261]
GO:0043031	negative regulation of macrophage activation	GO_BiologicalProcess-EBI-UniProt-GOA-ACAP-ARAP_09.11.2022_00h00	0.00170303	0.0391697	0.00170303	0.00510909	[4, 5, 6, 7]	Group06	15.7895	3	[ADGRF5, CX3CL1, NR1H3]
GO:0043551	regulation of phosphatidylinositol 3-kinase activity	GO_BiologicalProcess-EBI-UniProt-GOA-ACAP-ARAP_09.11.2022_00h00	0.0377696	0.0377696	0.0377696	0.0377696	[7, 8, 9, 10, 11]	Group07	5.17241	3	[VAV3, WASHC1, WDR81]
GO:0045123	cellular extravasation	GO_BiologicalProcess-EBI-UniProt-GOA-ACAP-ARAP_09.11.2022_00h00	0.00062754	0.0181987	0.00062754	0.00502032	[3, 5]	Group08	7.31707	6	[BCR, CD99L2, CX3CL1, ENC1, JAM2, PODXL2]
GO:0032370	positive regulation of lipid transport	GO_BiologicalProcess-EBI-UniProt-GOA-ACAP-ARAP_09.11.2022_00h00	0.00143375	0.0372776	0.00143375	0.00860252	[3, 4, 5, 6, 7]	Group09	6.25	6	[ABCA3, ABCA7, ACSL1, DBI, NR1H3, P2RX4]
GO:2001140	positive regulation of phospholipid transport	GO_BiologicalProcess-EBI-UniProt-GOA-ACAP-ARAP_09.11.2022_00h00	0.000830322	0.023249	0.00143375	0.00860252	[4, 5, 6, 7, 8]	Group09	20	3	[ABCA3, ABCA7, DBI]
GO:0061687	detoxification of inorganic compound	GO_BiologicalProcess-EBI-UniProt-GOA-ACAP-ARAP_09.11.2022_00h00	0.000157025	0.00471074	0.00049412	0.00444708	[2, 5]	Group10	18.1818	4	[CRAT, MT1E, MT1M, MT3]
GO:0010043	response to zinc ion	GO_BiologicalProcess-EBI-UniProt-GOA-ACAP-ARAP_09.11.2022_00h00	0.00107229	0.0289518	0.00049412	0.00444708	[5]	Group10	8.19672	5	[KHK, MT1E, MT1M, MT3, P2RX4]
GO:0046686	response to cadmium ion	GO_BiologicalProcess-EBI-UniProt-GOA-ACAP-ARAP_09.11.2022_00h00	0.0021176	0.0444696	0.00049412	0.00444708	[5]	Group10	7.04225	5	[CRAT, MAPK3, MT1E, MT1M, MT3]

## Sheet: M8
ID	Term	Ontology Source	Term PValue	Term PValue Corrected with Bonferroni step down	Group PValue	Group PValue Corrected with Bonferroni step down	GOLevels	GOGroups	% Associated Genes	Nr. Genes	Associated Genes Found
GO:1904646	cellular response to amyloid-beta	GO_BiologicalProcess-EBI-UniProt-GOA-ACAP-ARAP_09.11.2022_00h00	0.00045383	0.0444754	0.00045383	0.00045383	[6, 7]	Group0	11.3636	5	[CASP4, FOXO3, ICAM1, IGF1R, PARP1]
GO:0006418	tRNA aminoacylation for protein translation	GO_BiologicalProcess-EBI-UniProt-GOA-ACAP-ARAP_09.11.2022_00h00	0.000407105	0.0403034	0.000407105	0.00081421	[5, 6, 7, 8, 9, 10]	Group1	11.6279	5	[FARSA, GARS1, VARS1, VARS2, WARS1]
GO:0007077	mitotic nuclear membrane disassembly	GO_BiologicalProcess-EBI-UniProt-GOA-ACAP-ARAP_09.11.2022_00h00	0.000105913	0.0109091	0.000105913	0.000423653	[4, 5, 7, 8, 9]	Group2	42.8571	3	[CTDNEP1, LPIN1, PRKCB]
GO:0035265	organ growth	GO_BiologicalProcess-EBI-UniProt-GOA-ACAP-ARAP_09.11.2022_00h00	0.00039479	0.039479	0.00039479	0.00118437	[2, 3]	Group3	5.46448	10	[AKAP13, DDR2, FES, FXN, GARS1, IL7, MAPK11, TGFBR2, TOMM70, WWC1]
GO:0045582	positive regulation of T cell differentiation	GO_BiologicalProcess-EBI-UniProt-GOA-ACAP-ARAP_09.11.2022_00h00	7.66764e-05	0.00797435	7.66764e-05	0.000383382	[6, 7, 8, 9, 10, 11]	Group4	7.43802	9	[ADA, AP3D1, FOXO3, IL4R, IL7, LEF1, SMARCA4, STAT5B, TGFBR2]
GO:0071560	cellular response to transforming growth factor beta stimulus	GO_BiologicalProcess-EBI-UniProt-GOA-ACAP-ARAP_09.11.2022_00h00	7.69514e-07	8.46466e-05	3.78406e-06	2.27044e-05	[5]	Group5	6.15942	17	[ARRB2, CHST11, CRKL, DAB2, DDR2, GARS1, GPI, IGF1R, LDLRAD4, NREP, PARP1, PDGFD, PXDN, SF3B3, SLC2A10, TGFBR2, ZEB2]
GO:0007178	transmembrane receptor protein serine/threonine kinase signaling pathway	GO_BiologicalProcess-EBI-UniProt-GOA-ACAP-ARAP_09.11.2022_00h00	0.000109619	0.0111812	3.78406e-06	2.27044e-05	[5, 6, 7]	Group5	4.20792	17	[ARRB2, CHST11, DAB2, GARS1, GDF11, GPI, LDLRAD4, LEF1, MAPK3, NREP, PARP1, PXDN, RGMB, SF3B3, SLC2A10, TGFBR2, ZEB2]
GO:0007179	transforming growth factor beta receptor signaling pathway	GO_BiologicalProcess-EBI-UniProt-GOA-ACAP-ARAP_09.11.2022_00h00	2.66942e-05	0.00280289	3.78406e-06	2.27044e-05	[6, 7, 8]	Group5	5.85586	13	[ARRB2, CHST11, DAB2, GARS1, GPI, LDLRAD4, NREP, PARP1, PXDN, SF3B3, SLC2A10, TGFBR2, ZEB2]
GO:1901361	organic cyclic compound catabolic process	GO_BiologicalProcess-EBI-UniProt-GOA-ACAP-ARAP_09.11.2022_00h00	2.2491e-06	0.000245152	2.2491e-06	1.57437e-05	[4]	Group6	4.36364	24	[ADA, CNOT9, DNASE1L1, ENPP4, ERI1, FASTK, HNRNPA0, HNRNPD, IKBKE, KHSRP, METTL16, MOV10, NEIL2, NUDT19, PUM2, RIDA, RNASEH2C, SAMD4B, SIDT2, SND1, STS, TNIP1, VCP, YTHDF2]
GO:0043487	regulation of RNA stability	GO_BiologicalProcess-EBI-UniProt-GOA-ACAP-ARAP_09.11.2022_00h00	5.03467e-06	0.00053871	2.2491e-06	1.57437e-05	[3, 5, 6, 7, 8]	Group6	6.84211	13	[CNOT9, FASTK, HNRNPA0, HNRNPD, IKBKE, KHSRP, METTL16, MOV10, PUM2, RIDA, SAMD4B, TNIP1, YTHDF2]
GO:0006401	RNA catabolic process	GO_BiologicalProcess-EBI-UniProt-GOA-ACAP-ARAP_09.11.2022_00h00	2.76137e-06	0.000298228	2.2491e-06	1.57437e-05	[5, 6, 7]	Group6	5.61056	17	[CNOT9, ERI1, FASTK, HNRNPA0, HNRNPD, IKBKE, KHSRP, METTL16, MOV10, PUM2, RIDA, RNASEH2C, SAMD4B, SIDT2, SND1, TNIP1, YTHDF2]
GO:0006402	mRNA catabolic process	GO_BiologicalProcess-EBI-UniProt-GOA-ACAP-ARAP_09.11.2022_00h00	2.35883e-05	0.00250036	2.2491e-06	1.57437e-05	[5, 6, 7, 8]	Group6	5.55556	14	[CNOT9, ERI1, FASTK, HNRNPA0, HNRNPD, IKBKE, KHSRP, METTL16, MOV10, PUM2, RIDA, SAMD4B, SND1, YTHDF2]
GO:0061157	mRNA destabilization	GO_BiologicalProcess-EBI-UniProt-GOA-ACAP-ARAP_09.11.2022_00h00	0.000115434	0.0116589	2.2491e-06	1.57437e-05	[5, 6, 7, 8, 9, 10, 11]	Group6	8	8	[CNOT9, HNRNPD, KHSRP, METTL16, MOV10, RIDA, SAMD4B, YTHDF2]
