# Supplementary material for: Resolving the heterogeneous tumour microenvironment in cardiac myxoma through single‐cell and spatial transcriptomics
Source: Clin Transl Med. 2024 Feb 6;14(2):e1581. doi: 10.1002/ctm2.1581 (PMC10844892; doi:10.1002/ctm2.1581)
Supplement: Supplementary file 2 — Supporting information [file CTM2-14-e1581-s002.zip › Table S7.xlsx]

## Sheet: DEGs
Table S7. Differentially expressed genes between EC-like tumor cells and left atrial ECs of normal hearts. The data of left atrial ECs of normal hearts were downloaded from https://www.heartcellatlas.org.
Gene	norm_total_mean_1	norm_total_mean_2	log2FC	Type	State	pvalue	pvalue.adj.FDR
MIA	5.19611	0.0005518	13.201	DEg	up	0	0
TUBB3	1.25043	0.00013795	13.146	DEg	up	0	0
HAPLN1	8.44483	0.00096565	13.0943	DEg	up	0	0
SERPINA3	2.3665	0.00041385	12.4814	DEg	up	0	0
ATP6V0C	4.26644	0.00096565	12.1092	DEg	up	0	0
GALNT4	0.558033	0.00013795	11.982	DEg	up	0	0
SCO2	1.02173	0.0002759	11.8546	DEg	up	0	0
DBNDD2	1.992	0.0005518	11.8178	DEg	up	0	0
CD24	17.2499	0.00482825	11.8028	DEg	up	0	0
TNFSF13	0.456261	0.00013795	11.6915	DEg	up	0	0
TMEM35B	1.77015	0.0005518	11.6474	DEg	up	0	0
DUOX2	2.38422	0.0008277	11.4921	DEg	up	0	0
AQP5	1.17896	0.00041385	11.4761	DEg	up	0	0
ARHGEF18	0.272727	0.00013795	10.9491	DEg	up	0	0
KCNS1	0.269297	0.00013795	10.9308	DEg	up	0	0
DEFB1	0.26072	0.00013795	10.8841	DEg	up	0	0
FST	4.37907	0.00234515	10.8667	DEg	up	0	0
RIPK4	0.250429	0.00013795	10.826	DEg	up	0	0
PI3	3.14351	0.00179335	10.7755	DEg	up	0	0
TMEM158	0.475129	0.0002759	10.75	DEg	up	0	0
NDP	0.217267	0.00013795	10.6211	DEg	up	0	0
TSPAN8	4.44311	0.0033108	10.3902	DEg	up	0	0
MRPS24	2.72327	0.0022072	10.2689	DEg	up	0	0
ST6GALNAC6	1.52945	0.00124155	10.2666	DEg	up	0	0
CALB2	2.57404	0.00227618	10.1432	DEg	up	0	0
PDXP	0.268153	0.0002759	9.9247	DEg	up	0	0
ABCB6	0.472842	0.0005518	9.743	DEg	up	0	0
DIRAS3	1.67982	0.00206925	9.66498	DEg	up	0	0
PTHLH	12.6495	0.0159332	9.63283	DEg	up	0	0
DUOXA1	0.644368	0.0008277	9.60456	DEg	up	0	0
UPK3BL1	0.724986	0.00096565	9.55224	DEg	up	0	0
FZD2	0.206404	0.0002759	9.54711	DEg	up	0	0
IL11	0.201258	0.0002759	9.51068	DEg	up	0	0
TXNDC5	3.89423	0.00565595	9.42735	DEg	up	0	0
BOLA2	0.922241	0.0013795	9.38485	DEg	up	0	0
CTXN1	0.265866	0.00041385	9.32738	DEg	up	0	0
TICAM2	0.170383	0.0002759	9.27042	DEg	up	0	0
AQP2	0.0783305	0.00013795	9.14928	DEg	up	0	0
PRICKLE4	0.0766152	0.00013795	9.11734	DEg	up	0	0
SOX9	2.06804	0.00372465	9.11694	DEg	up	0	0
ITPKA	0.0760435	0.00013795	9.10653	DEg	up	0	0
RGS4	1.65866	0.0030349	9.09415	DEg	up	0	0
PAPPA	9.64094	0.0182784	9.04289	DEg	up	0	0
NME2	17.7976	0.0341426	9.02589	DEg	up	0	0
FNDC10	0.141795	0.0002759	9.00545	DEg	up	0	0
TRIM34	0.281304	0.0005518	8.99377	DEg	up	0	0
COL13A1	2.59463	0.00517313	8.97027	DEg	up	0	0
SCG2	0.272727	0.0005518	8.9491	DEg	up	0	0
ULBP3	0.0623213	0.00013795	8.81944	DEg	up	0	0
EEF1G	14.8925	0.0337288	8.78639	DEg	up	0	0
GALNT5	0.389365	0.00096565	8.65541	DEg	up	0	0
GAS2L2	0.053745	0.00013795	8.60584	DEg	up	0	0
CCDC80	25.2161	0.0676645	8.54173	DEg	up	0	0
CRABP2	0.815895	0.0022072	8.53002	DEg	up	0	0
ZGPAT	0.555174	0.00151745	8.51515	DEg	up	0	0
WNT2	1.7936	0.00503518	8.4766	DEg	up	0	0
PLA2G2A	64.554	0.188854	8.41709	DEg	up	0	0
LTBP2	3.82619	0.0113119	8.40192	DEg	up	0	0
RAC3	0.0463122	0.00013795	8.3911	DEg	up	0	0
C2CD4D	0.0880503	0.0002759	8.31804	DEg	up	0	0
VCAN	49.6764	0.160367	8.27504	DEg	up	0	0
NUDT11	0.0417381	0.00013795	8.24108	DEg	up	0	0
NOG	0.352773	0.00124155	8.15045	DEg	up	0	0
FAM107B	17.5752	0.0619396	8.14846	DEg	up	0	0
CXCL6	0.0388794	0.00013795	8.13871	DEg	up	0	0
PEG10	0.348199	0.00124155	8.13163	DEg	up	0	0
BSCL2	1.49971	0.00538005	8.12285	DEg	up	0	0
PRSS3	0.548885	0.00206925	8.05125	DEg	up	0	0
BDNF	0.474557	0.00179335	8.04778	DEg	up	0	0
FSTL4	0.469411	0.00179335	8.03205	DEg	up	0	0
COL1A2	16.4894	0.0640778	8.0075	DEg	up	0	0
SLITRK4	0.759291	0.00296593	8.00003	DEg	up	0	0
SP6	0.89251	0.00351773	7.98708	DEg	up	0	0
ZNF474	0.0348771	0.00013795	7.98199	DEg	up	0	0
GAS1	3.31161	0.0132432	7.96614	DEg	up	0	0
UBXN10	0.170955	0.00068975	7.95333	DEg	up	0	0
PALM2-AKAP2	3.23499	0.0131053	7.94747	DEg	up	0	0
PLSCR3	1.0183	0.0041385	7.94283	DEg	up	0	0
CDK2AP1	3.5769	0.0146917	7.92757	DEg	up	0	0
EFEMP1	23.4837	0.096634	7.92491	DEg	up	0	0
BASP1	2.9474	0.0121396	7.92358	DEg	up	0	0
TRAPPC5	3.52258	0.0145537	7.9191	DEg	up	0	0
TMEM37	0.432247	0.00179335	7.91305	DEg	up	0	0
FZD7	0.523728	0.00227618	7.84606	DEg	up	0	0
CDKN2A	0.380789	0.0016554	7.84567	DEg	up	0	0
COL3A1	27.5449	0.120913	7.83167	DEg	up	0	0
CMC4	0.57976	0.00255208	7.82764	DEg	up	0	0
ATG9A	0.841624	0.00372465	7.81993	DEg	up	0	0
NSG1	8.06404	0.0357291	7.81826	DEg	up	0	0
CA12	0.771298	0.00344875	7.80507	DEg	up	0	0
MMP2	6.09548	0.0279349	7.76953	DEg	up	0	0
DAW1	0.0891938	0.00041385	7.75169	DEg	up	0	0
CYP51A1	1.11035	0.0052421	7.72665	DEg	up	0	0
FAT1	1.88279	0.00903573	7.70302	DEg	up	0	0
ALDH3A1	0.341338	0.0016554	7.68788	DEg	up	0	0
CTSK	3.7976	0.0184853	7.68256	DEg	up	0	0
SFRP4	1.17439	0.00572493	7.68043	DEg	up	0	0
CAMK2N1	4.09891	0.0200717	7.67393	DEg	up	0	0
CD276	1.40366	0.00710443	7.62626	DEg	up	0	0
CLN3	0.897084	0.00455235	7.62249	DEg	up	0	0
RTEL1	0.108634	0.0005518	7.62111	DEg	up	0	0
NCS1	0.347055	0.00179335	7.59636	DEg	up	0	0
CAMK2N2	0.0531732	0.0002759	7.59041	DEg	up	0	0
APCDD1	6.14294	0.0321424	7.57831	DEg	up	0	0
GPR83	0.0783305	0.00041385	7.56432	DEg	up	0	0
RNF43	0.489423	0.00262105	7.54479	DEg	up	0	0
CELF6	0.025729	0.00013795	7.5431	DEg	up	0	0
DHRS2	0.025729	0.00013795	7.5431	DEg	up	0	0
RAD50	1.3665	0.00758725	7.49269	DEg	up	0	0
AXIN2	0.515152	0.00289695	7.47432	DEg	up	0	0
LEF1	0.819897	0.00462133	7.47099	DEg	up	0	0
HHIP	1.79646	0.0101393	7.46905	DEg	up	0	0
PKP3	0.0240137	0.00013795	7.44357	DEg	up	0	0
GNG10	2.50886	0.0144848	7.43635	DEg	up	0	0
CELSR2	0.0954831	0.0005518	7.43496	DEg	up	0	0
CHPF	1.17839	0.0068975	7.41652	DEg	up	0	0
PRTFDC1	1.11435	0.0066216	7.39481	DEg	up	0	0
ZNF177	0.0463122	0.0002759	7.3911	DEg	up	0	0
ALG1L	0.0228702	0.00013795	7.37318	DEg	up	0	0
IL17D	0.380789	0.00234515	7.34317	DEg	up	0	0
SERTAD4	2.42196	0.0150366	7.33155	DEg	up	0	0
HGF	6.13951	0.0384191	7.32016	DEg	up	0	0
GAP43	0.484277	0.0030349	7.31804	DEg	up	0	0
TSTD1	2.83476	0.0179335	7.30443	DEg	up	0	0
SPON1	2.62493	0.0168299	7.28511	DEg	up	0	0
RNASEK	7.36535	0.0480066	7.26138	DEg	up	0	0
NGEF	0.50486	0.0033108	7.25256	DEg	up	0	0
KLK1	0.146369	0.00096565	7.2439	DEg	up	0	0
CPA4	0.102916	0.00068975	7.22118	DEg	up	0	0
CYB5R2	0.0909091	0.000620775	7.19421	DEg	up	0	0
PTX3	0.847913	0.0057939	7.19324	DEg	up	0	0
EDC4	0.320755	0.0022072	7.18311	DEg	up	0	0
IGF1	2.75586	0.0191061	7.17233	DEg	up	0	0
SEC14L6	0.079474	0.0005518	7.17019	DEg	up	0	0
KCNN4	1.08062	0.00751828	7.16724	DEg	up	0	0
MSX2	0.0989137	0.00068975	7.16395	DEg	up	0	0
DKK3	15.1326	0.106704	7.1479	DEg	up	0	0
CMTM1	0.0194397	0.00013795	7.13871	DEg	up	0	0
WBP1	0.75586	0.00538005	7.13436	DEg	up	0	0
DACT2	0.306461	0.0022072	7.11734	DEg	up	0	0
LAMP5	0.0383076	0.0002759	7.11734	DEg	up	0	0
HAND2	3.10978	0.0230377	7.07667	DEg	up	0	0
TNFRSF21	1.5163	0.0115878	7.0318	DEg	up	0	0
CLDN2	0.0360206	0.0002759	7.02853	DEg	up	0	0
ZNF469	0.0714694	0.0005518	7.01704	DEg	up	0	0
FAM133A	0.0531732	0.00041385	7.00545	DEg	up	0	0
SEZ6L2	0.566038	0.0044144	7.00254	DEg	up	0	0
ERCC5	0.755289	0.00593185	6.9924	DEg	up	0	0
TIMP1	128.842	1.01255	6.99146	DEg	up	0	0
PRR4	0.157804	0.00124155	6.98985	DEg	up	0	0
IGFBP5	39.1149	0.312733	6.96664	DEg	up	0	0
ACY1	0.327616	0.00262105	6.96572	DEg	up	0	0
SNX15	0.447684	0.0035867	6.96368	DEg	up	0	0
F8A3	0.0686106	0.0005518	6.95814	DEg	up	0	0
KRT5	0.0171527	0.00013795	6.95814	DEg	up	0	0
CAPG	2.78102	0.0224859	6.95045	DEg	up	0	0
SPINT1	0.194397	0.00158643	6.93708	DEg	up	0	0
QPCT	5.36935	0.0439371	6.93317	DEg	up	0	0
RAC2	0.692396	0.00572493	6.9182	DEg	up	0	0
TLR6	0.115495	0.00096565	6.90211	DEg	up	0	0
SCG5	0.355632	0.0030349	6.87259	DEg	up	0	0
ECM1	3.91081	0.0333839	6.87217	DEg	up	0	0
COL8A2	0.371641	0.00317285	6.87199	DEg	up	0	0
MRAP2	0.595769	0.00517313	6.84757	DEg	up	0	0
CRIP1	46.0029	0.399641	6.84687	DEg	up	0	0
SCX	0.504288	0.0044144	6.83589	DEg	up	0	0
COL5A2	4.77187	0.0419368	6.83019	DEg	up	0	0
CTSE	0.0468839	0.00041385	6.82384	DEg	up	0	0
CCNO	0.154946	0.0013795	6.81147	DEg	up	0	0
SERPINA5	0.301315	0.00269003	6.80751	DEg	up	0	0
ARHGDIG	0.10749	0.00096565	6.79849	DEg	up	0	0
MRAP	0.259005	0.00234515	6.78716	DEg	up	0	0
SORD	2.23899	0.0202787	6.78674	DEg	up	0	0
SCARA3	3.14408	0.0287626	6.7723	DEg	up	0	0
SIX4	0.0594626	0.0005518	6.75169	DEg	up	0	0
F5	2.85192	0.0267623	6.73558	DEg	up	0	0
ABHD16A	0.903373	0.0085529	6.72276	DEg	up	0	0
CHDH	0.259005	0.0024831	6.70469	DEg	up	0	0
EDIL3	1.30074	0.0124845	6.70306	DEg	up	0	0
CORT	0.0285878	0.0002759	6.69511	DEg	up	0	0
GTF2H4	0.328759	0.00317285	6.69511	DEg	up	0	0
METTL27	0.371069	0.0035867	6.69289	DEg	up	0	0
VEPH1	0.542024	0.0052421	6.69207	DEg	up	0	0
DSP	1.16867	0.0113119	6.69088	DEg	up	0	0
SRXN1	0.348771	0.00337978	6.68921	DEg	up	0	0
DUSP4	1.33219	0.0129673	6.68278	DEg	up	0	0
NT5E	3.3745	0.033039	6.67436	DEg	up	0	0
LRRC8E	0.056032	0.0005518	6.66596	DEg	up	0	0
PHGDH	1.13379	0.011174	6.66487	DEg	up	0	0
CLMP	2.18582	0.0215892	6.66172	DEg	up	0	0
MXRA5	2.10063	0.0207615	6.66077	DEg	up	0	0
SNPH	0.117782	0.00117258	6.65029	DEg	up	0	0
MEDAG	2.80274	0.0282108	6.63445	DEg	up	0	0
ETV4	0.48542	0.00489723	6.63113	DEg	up	0	0
PAGR1	0.941109	0.00958753	6.61706	DEg	up	0	0
LRRC61	0.128073	0.00131053	6.61068	DEg	up	0	0
TNFRSF11B	0.660377	0.00682853	6.59557	DEg	up	0	0
SDSL	0.506575	0.0052421	6.59449	DEg	up	0	0
C1QTNF6	0.568325	0.00593185	6.58209	DEg	up	0	0
DNAJC12	0.715838	0.00751828	6.57309	DEg	up	0	0
GPRC5A	1.78159	0.0188302	6.56397	DEg	up	0	0
MAPK4	0.662664	0.00703545	6.55749	DEg	up	0	0
FGFRL1	0.71012	0.00765623	6.53529	DEg	up	0	0
EIF4EBP3	0.707833	0.00765623	6.53063	DEg	up	0	0
GFPT2	1.95597	0.0213823	6.51533	DEg	up	0	0
BPIFB1	0.113208	0.00124155	6.51068	DEg	up	0	0
IL1B	0.337907	0.00372465	6.50338	DEg	up	0	0
BBS1	0.287593	0.00317285	6.5021	DEg	up	0	0
MATN4	0.217839	0.00241413	6.49562	DEg	up	0	0
CMBL	1.13093	0.0125535	6.49328	DEg	up	0	0
SMPDL3B	0.291595	0.00324183	6.49102	DEg	up	0	0
ALDH3B1	0.209262	0.00234515	6.47949	DEg	up	0	0
GALNT12	0.405374	0.00455235	6.4765	DEg	up	0	0
PHLDA2	2.0669	0.0232446	6.47443	DEg	up	0	0
PCSK1N	0.0857633	0.00096565	6.47272	DEg	up	0	0
PSD	0.0977702	0.0011036	6.4691	DEg	up	0	0
SEC14L2	1.12693	0.0127604	6.46458	DEg	up	0	0
DNAJC22	0.109205	0.00124155	6.45876	DEg	up	0	0
FAM43B	0.0846198	0.00096565	6.45335	DEg	up	0	0
CDH11	14.2476	0.163816	6.4425	DEg	up	0	0
SSX2IP	1.45111	0.0167609	6.43592	DEg	up	0	0
MTMR11	2.04803	0.0237274	6.43154	DEg	up	0	0
MARVELD1	1.51229	0.0175886	6.42595	DEg	up	0	0
ELOVL4	0.141795	0.0016554	6.42049	DEg	up	0	0
BST1	0.875357	0.0102773	6.41234	DEg	up	0	0
PIK3R2	0.25729	0.0030349	6.4056	DEg	up	0	0
ABCF2	0.670669	0.00793213	6.40175	DEg	up	0	0
EGLN2	1.36078	0.0161402	6.39763	DEg	up	0	0
PRRX2	0.334477	0.00400055	6.38556	DEg	up	0	0
HIST2H2AA4	0.286449	0.00344875	6.37606	DEg	up	0	0
NHEJ1	0.102916	0.00124155	6.37318	DEg	up	0	0
P2RX6	0.0571755	0.00068975	6.37318	DEg	up	0	0
RTL10	1.09034	0.0131742	6.37091	DEg	up	0	0
EPDR1	1.04974	0.0126914	6.37004	DEg	up	0	0
PLEKHB1	0.404231	0.00489723	6.36707	DEg	up	0	0
HIST3H2A	0.529445	0.00641468	6.36696	DEg	up	0	0
C14orf132	0.666667	0.00813905	6.35596	DEg	up	0	0
KRT19	1.5809	0.0195199	6.33966	DEg	up	0	0
SCN1B	3.11149	0.0384191	6.33964	DEg	up	0	0
GABARAP	8.05317	0.0997379	6.33527	DEg	up	0	0
UCHL1	0.8502	0.0105532	6.33205	DEg	up	0	0
AK1	4.21841	0.052421	6.33041	DEg	up	0	0
MRPL38	0.995998	0.0124155	6.32593	DEg	up	0	0
FMOD	3.43168	0.0428335	6.32403	DEg	up	0	0
EPHB3	0.110349	0.0013795	6.32178	DEg	up	0	0
MUC12	0.187536	0.00234515	6.32134	DEg	up	0	0
UBE2V1	2.55003	0.0320044	6.3161	DEg	up	0	0
GAL3ST4	0.246427	0.00310388	6.31094	DEg	up	0	0
PLEK2	0.0434534	0.0005518	6.29918	DEg	up	0	0
TM9SF1	1.5689	0.0199338	6.29839	DEg	up	0	0
ITGB4	9.76615	0.124431	6.29437	DEg	up	0	0
SV2A	0.333333	0.00427645	6.28441	DEg	up	0	0
PTGFRN	1.42367	0.0182784	6.28333	DEg	up	0	0
FERMT3	1.46998	0.0188992	6.28133	DEg	up	0	0
PERP	5.79188	0.0747689	6.27545	DEg	up	0	0
HIST2H4B	0.0320183	0.00041385	6.27364	DEg	up	0	0
PLGLB2	0.0320183	0.00041385	6.27364	DEg	up	0	0
CTSB	35.6844	0.463581	6.26633	DEg	up	0	0
CAPN5	0.433962	0.00565595	6.26166	DEg	up	0	0
HIST1H1B	0.0211549	0.0002759	6.26071	DEg	up	0	0
HIST1H2AG	0.0846198	0.0011036	6.26071	DEg	up	0	0
RWDD3	0.517439	0.00675955	6.25832	DEg	up	0	0
FERMT1	0.116066	0.00151745	6.25716	DEg	up	0	0
BEND6	0.110349	0.00144848	6.25139	DEg	up	0	0
RAB4B	0.701544	0.00924265	6.24608	DEg	up	0	0
KRT18	11.8165	0.155884	6.24419	DEg	up	0	0
PRRT4	0.0731847	0.00096565	6.2439	DEg	up	0	0
IRX5	0.448828	0.00600083	6.22486	DEg	up	0	0
LIF	0.148656	0.00200028	6.21564	DEg	up	0	0
DNALI1	0.389365	0.0052421	6.21484	DEg	up	0	0
MESP1	0.173814	0.00234515	6.21172	DEg	up	0	0
ANTXR1	1.82218	0.024762	6.20139	DEg	up	0	0
NRCAM	0.342481	0.0046903	6.1902	DEg	up	0	0
EMILIN1	1.28645	0.0177266	6.18134	DEg	up	0	0
CGREF1	0.114923	0.00158643	6.17874	DEg	up	0	0
BGLAP	0.139508	0.0019313	6.17463	DEg	up	0	0
SEMA3D	1.02516	0.0142089	6.17291	DEg	up	0	0
SNCA	1.51801	0.0211064	6.16836	DEg	up	0	0
ADGRB2	0.0394511	0.0005518	6.15978	DEg	up	0	0
MAL2	0.0588908	0.0008277	6.15279	DEg	up	0	0
BEX1	0.371641	0.0052421	6.14762	DEg	up	0	0
LRRC8D	0.812464	0.0115188	6.14024	DEg	up	0	0
SALL1	0.656375	0.00944958	6.11813	DEg	up	0	0
CADM3	0.631218	0.0091047	6.11538	DEg	up	0	0
LRRC17	1.23328	0.0177956	6.11483	DEg	up	0	0
TMEM54	1.46369	0.0211753	6.11108	DEg	up	0	0
IGFBP6	18.0212	0.260864	6.11025	DEg	up	0	0
ITGB8	0.618639	0.00903573	6.09731	DEg	up	0	0
INHBA	7.98456	0.117947	6.081	DEg	up	0	0
TWIST2	0.757004	0.0112429	6.07321	DEg	up	0	0
IGSF9B	0.641509	0.00958753	6.06417	DEg	up	0	0
PAM16	1.24986	0.0187612	6.05787	DEg	up	0	0
SLC7A1	2.05718	0.0311077	6.04725	DEg	up	0	0
COL8A1	12.6078	0.190854	6.0457	DEg	up	0	0
CDRT4	0.0634648	0.00096565	6.03831	DEg	up	0	0
C11orf91	0.181246	0.002759	6.03766	DEg	up	0	0
GLIPR1	1.26872	0.019313	6.03766	DEg	up	0	0
LRP1	2.16352	0.0333839	6.01808	DEg	up	0	0
PCOLCE2	2.14408	0.033108	6.01704	DEg	up	0	0
PRRX1	1.37393	0.0212443	6.01509	DEg	up	0	0
C7orf25	0.204688	0.00317285	6.01151	DEg	up	0	0
SEMA3A	3.59577	0.0558008	6.00987	DEg	up	0	0
FNDC4	0.822184	0.0128294	6.00194	DEg	up	0	0
CHST6	0.158948	0.0024831	6.00027	DEg	up	0	0
GOLM1	3.29617	0.0515243	5.99939	DEg	up	0	0
THBS1	1.94568	0.030418	5.99921	DEg	up	0	0
UCP2	0.868496	0.013726	5.98353	DEg	up	0	0
C5AR2	0.165809	0.00262105	5.98323	DEg	up	0	0
AKR1C2	2.71812	0.0429714	5.98309	DEg	up	0	0
PLEKHG4	0.317324	0.00503518	5.97777	DEg	up	0	0
TMEM98	1.18868	0.0188992	5.97489	DEg	up	0	0
ZNF410	0.429388	0.00682853	5.97456	DEg	up	0	0
CALML4	0.168668	0.00269003	5.97042	DEg	up	0	0
ZMAT3	3.46198	0.055318	5.9677	DEg	up	0	0
HIST1H4D	0.025729	0.00041385	5.95814	DEg	up	0	0
NGRN	2.03602	0.033246	5.93643	DEg	up	0	0
HES6	0.37793	0.00620775	5.92791	DEg	up	0	0
NAP1L3	0.217267	0.0035867	5.92067	DEg	up	0	0
SLIT3	2.25443	0.0373845	5.91418	DEg	up	0	0
COL6A3	2.8685	0.0475928	5.91341	DEg	up	0	0
CDCP1	0.157804	0.00262105	5.91185	DEg	up	0	0
CFAP206	0.0331618	0.0005518	5.90923	DEg	up	0	0
SGMS2	1.8725	0.0313147	5.90198	DEg	up	0	0
PI4K2A	0.692396	0.0115878	5.90092	DEg	up	0	0
S1PR3	0.34191	0.00572493	5.90021	DEg	up	0	0
NEIL3	0.0245855	0.00041385	5.89255	DEg	up	0	0
B3GNT9	0.281875	0.00475928	5.88817	DEg	up	0	0
KLHL35	0.0571755	0.00096565	5.88775	DEg	up	0	0
C9orf50	0.0405946	0.00068975	5.87907	DEg	up	0	0
POLR2J3	0.891366	0.0151745	5.8763	DEg	up	0	0
KREMEN1	1.03716	0.0176576	5.87621	DEg	up	0	0
P2RY1	0.113208	0.0019313	5.87325	DEg	up	0	0
FAM83G	0.121212	0.00206925	5.87228	DEg	up	0	0
ACKR3	12.4889	0.214581	5.86297	DEg	up	0	0
VAT1L	0.59291	0.0102083	5.86	DEg	up	0	0
ZNF23	0.168096	0.00289695	5.85861	DEg	up	0	0
RGS10	0.587764	0.0101393	5.8572	DEg	up	0	0
MSMP	0.446541	0.0077252	5.85308	DEg	up	0	0
MXRA8	1.02687	0.0177956	5.8506	DEg	up	0	0
CLU	58.4694	1.018	5.84387	DEg	up	0	0
NDST2	0.337336	0.00593185	5.82956	DEg	up	0	0
RPL17	25.0046	0.44013	5.82812	DEg	up	0	0
HOXA5	0.297313	0.0052421	5.82569	DEg	up	0	0
TTC4	0.473985	0.00841495	5.81574	DEg	up	0	0
ZNF709	0.100629	0.00179335	5.81024	DEg	up	0	0
RPS6KA6	0.131504	0.00234515	5.80928	DEg	up	0	0
C22orf15	0.0308748	0.0005518	5.80614	DEg	up	0	0
PCDHGC3	0.319611	0.00572493	5.80292	DEg	up	0	0
VLDLR	0.295026	0.00531108	5.79569	DEg	up	0	0
GBGT1	0.137793	0.0024831	5.79422	DEg	up	0	0
STBD1	0.030303	0.0005518	5.77917	DEg	up	0	0
FHL2	2.62836	0.0478687	5.77894	DEg	up	0	0
FHDC1	0.143511	0.00262105	5.77487	DEg	up	0	0
TNFAIP6	0.566038	0.0103463	5.77372	DEg	up	0	0
SLPI	7.51344	0.138019	5.76653	DEg	up	0	0
SMG8	0.157233	0.00289695	5.76222	DEg	up	0	0
MRC2	1.83476	0.0338667	5.75958	DEg	up	0	0
C4orf48	5	0.0923576	5.75855	DEg	up	0	0
CCL18	0.465409	0.00862188	5.75435	DEg	up	0	0
ACOT4	0.0594626	0.0011036	5.75169	DEg	up	0	0
RAB7B	0.277873	0.00517313	5.74725	DEg	up	0	0
RNF31	0.298456	0.00558698	5.73931	DEg	up	0	0
TRIM59	0.202401	0.00379363	5.7375	DEg	up	0	0
RAB36	0.0880503	0.0016554	5.73308	DEg	up	0	0
SLCO1C1	0.175529	0.0033108	5.72838	DEg	up	0	0
ZBTB47	0.395655	0.00751828	5.7177	DEg	up	0	0
RNF24	2.87479	0.0549731	5.70858	DEg	up	0	0
GPR1	0.215552	0.0041385	5.70278	DEg	up	0	0
SLC46A1	0.121212	0.00234515	5.69171	DEg	up	0	0
SRC	0.226987	0.0044144	5.68425	DEg	up	0	0
GAMT	0.763865	0.0148986	5.68007	DEg	up	0	0
IKBKE	0.137793	0.00269003	5.67874	DEg	up	0	0
BMP2	0.730703	0.0142778	5.67744	DEg	up	0	0
SLC6A9	0.165809	0.00324183	5.67657	DEg	up	0	0
ZNF286A	0.329331	0.00648365	5.66659	DEg	up	0	0
POLD4	2.91309	0.0573872	5.66568	DEg	up	0	0
PLTP	3.31732	0.0654573	5.66332	DEg	up	0	0
ASPM	0.0314465	0.000620775	5.66269	DEg	up	0	0
C6orf132	0.138937	0.002759	5.65414	DEg	up	0	0
CERCAM	0.80446	0.0160712	5.64547	DEg	up	0	0
DZIP1	0.469411	0.0093806	5.64503	DEg	up	0	0
WNT9A	0.146941	0.00296593	5.63061	DEg	up	0	0
PLXNA1	0.358491	0.00724238	5.62933	DEg	up	0	0
FBLN7	0.296741	0.00600083	5.6279	DEg	up	0	0
SDR42E1	0.0611778	0.00124155	5.62279	DEg	up	0	0
GDF15	1.34362	0.0273831	5.6167	DEg	up	0	0
GPR153	0.108062	0.0022072	5.61349	DEg	up	0	0
CCL4L2	0.289308	0.00593185	5.60798	DEg	up	0	0
AMACR	0.31275	0.00641468	5.60749	DEg	up	0	0
HMGN4	0.927959	0.0190371	5.60717	DEg	up	0	0
ACAD11	0.248714	0.00510415	5.60667	DEg	up	0	0
THNSL2	0.325329	0.00669058	5.60362	DEg	up	0	0
CCND1	9.03831	0.186371	5.59981	DEg	up	0	0
CEP170B	0.380789	0.00786315	5.59774	DEg	up	0	0
STEAP1	0.109777	0.00227618	5.59182	DEg	up	0	0
CD55	19.6609	0.407918	5.59091	DEg	up	0	0
FGFBP2	0.285878	0.00593185	5.59077	DEg	up	0	0
BBS5	0.196112	0.00406953	5.59067	DEg	up	0	0
IL1RL1	15.9565	0.333011	5.58243	DEg	up	0	0
OSBPL6	0.620926	0.0130363	5.57382	DEg	up	0	0
AMIGO2	2.21098	0.0464202	5.57379	DEg	up	0	0
SFRP5	0.670669	0.0141399	5.56776	DEg	up	0	0
MMP23B	0.264723	0.00558698	5.56627	DEg	up	0	0
NTRK2	2.51572	0.0533177	5.56021	DEg	up	0	0
PYGO1	0.175529	0.00372465	5.55846	DEg	up	0	0
POU3F1	0.123499	0.00262105	5.55821	DEg	up	0	0
F2R	4.09777	0.0872534	5.55348	DEg	up	0	0
C7	12.781	0.272175	5.55332	DEg	up	0	0
MGAT4B	2.81075	0.0598703	5.55297	DEg	up	0	0
TJP2	1.23099	0.0263485	5.54596	DEg	up	0	0
CFB	0.838193	0.0180715	5.5355	DEg	up	0	0
CYP19A1	0.0383076	0.0008277	5.53238	DEg	up	0	0
RNF208	0.126358	0.002759	5.51723	DEg	up	0	0
PRELP	1.03373	0.0226238	5.51388	DEg	up	0	0
FEZ1	1.61235	0.0353152	5.51273	DEg	up	0	0
LAMC2	0.188679	0.0041385	5.51068	DEg	up	0	0
UHRF1	0.178388	0.00393158	5.50376	DEg	up	0	0
MAN2B1	0.903373	0.0200028	5.49705	DEg	up	0	0
MYEOV	0.0371641	0.0008277	5.48866	DEg	up	0	0
C1GALT1C1L	0.0308748	0.00068975	5.48421	DEg	up	0	0
PLEKHN1	0.0308748	0.00068975	5.48421	DEg	up	0	0
TTC9	0.864494	0.019382	5.47907	DEg	up	0	0
PIFO	0.049171	0.0011036	5.47752	DEg	up	0	0
FN1	20.4288	0.461719	5.46745	DEg	up	0	0
LYPD1	0.0365923	0.0008277	5.46629	DEg	up	0	0
HOMER3	1.8542	0.0421437	5.45934	DEg	up	0	0
BCKDHA	0.566609	0.0128983	5.4571	DEg	up	0	0
RAB27B	0.105775	0.00241413	5.45335	DEg	up	0	0
RHPN2	0.193253	0.0044144	5.45213	DEg	up	0	0
CCDC170	0.238422	0.00544903	5.45137	DEg	up	0	0
FOXP4	0.271012	0.00620775	5.44814	DEg	up	0	0
PSAT1	0.132075	0.0030349	5.44357	DEg	up	0	0
CCL14	3.86049	0.0887709	5.44255	DEg	up	0	0
PSORS1C1	0.515723	0.0118637	5.44197	DEg	up	0	0
NOTCH2	0.855346	0.0197269	5.43827	DEg	up	0	0
PTPRH	0.053745	0.00124155	5.43592	DEg	up	0	0
PLEKHA4	0.833619	0.019313	5.43174	DEg	up	0	0
CXCR4	1.99886	0.0464892	5.42614	DEg	up	0	0
EVI2A	0.177816	0.0041385	5.42513	DEg	up	0	0
MMP28	4.93482	0.114912	5.42439	DEg	up	0	0
PPP1R14B	6.44025	0.150021	5.42388	DEg	up	0	0
METRNL	1.25843	0.0293144	5.42388	DEg	up	0	0
TRIM61	0.0857633	0.00200028	5.42209	DEg	up	0	0
AQP10	0.0588908	0.0013795	5.41582	DEg	up	0	0
PEX11A	0.238422	0.00558698	5.41531	DEg	up	0	0
CLDN10	0.921098	0.0217271	5.40578	DEg	up	0	0
C8orf48	0.105203	0.0024831	5.40489	DEg	up	0	0
THBS3	1.10234	0.0262105	5.39429	DEg	up	0	0
SSC5D	0.666667	0.0158643	5.39311	DEg	up	0	0
PLXNB1	0.439108	0.0104842	5.38829	DEg	up	0	0
TBX18	0.426529	0.0102083	5.38483	DEg	up	0	0
MISP3	0.252144	0.0060698	5.37645	DEg	up	0	0
MMP19	0.294454	0.00710443	5.37318	DEg	up	0	0
PANX2	0.0228702	0.0005518	5.37318	DEg	up	0	0
TIMP2	13.0772	0.316664	5.36795	DEg	up	0	0
LMO7	1.84277	0.0446958	5.36559	DEg	up	0	0
ZCCHC24	3.36821	0.0822182	5.35638	DEg	up	0	0
PKDCC	0.796455	0.019451	5.35568	DEg	up	0	0
ENC1	1.14637	0.0280039	5.3553	DEg	up	0	0
BOC	1.3785	0.0338667	5.34709	DEg	up	0	0
DCBLD2	1.95312	0.0480756	5.34433	DEg	up	0	0
ZFP41	0.0726129	0.00179335	5.3395	DEg	up	0	0
VIM	161.749	3.99834	5.33821	DEg	up	0	0
ZNF749	0.456832	0.0113119	5.33575	DEg	up	0	0
RAVER1	0.389365	0.0096565	5.33348	DEg	up	0	0
DDR1	0.582047	0.0144848	5.32853	DEg	up	0	0
PYCR1	0.273299	0.00682853	5.32276	DEg	up	0	0
C1orf53	0.104631	0.00262105	5.31902	DEg	up	0	0
SMIM5	0.170383	0.00427645	5.31622	DEg	up	0	0
CNNM1	0.0548885	0.0013795	5.31429	DEg	up	0	0
TNFSF4	0.0383076	0.00096565	5.30999	DEg	up	0	0
CELF4	0.327616	0.008277	5.30675	DEg	up	0	0
PCDHGA9	0.0600343	0.00151745	5.30607	DEg	up	0	0
DIXDC1	2.11607	0.0539385	5.29393	DEg	up	0	0
GSC	0.108062	0.002759	5.29157	DEg	up	0	0
MAP9	0.396798	0.0101393	5.29037	DEg	up	0	0
OXTR	0.15323	0.00393158	5.28445	DEg	up	0	0
PINX1	0.407662	0.0104842	5.28108	DEg	up	0	0
PTPRF	0.712979	0.0183474	5.28022	DEg	up	0	0
NT5DC3	0.230417	0.00593185	5.27962	DEg	up	0	0
STX1A	0.101772	0.00262105	5.27906	DEg	up	0	0
SPATA18	0.253288	0.00655263	5.27256	DEg	up	0	0
PRSS23	17.0074	0.44013	5.27209	DEg	up	0	0
LAMP3	0.0743282	0.0019313	5.26626	DEg	up	0	0
SHISA2	0.0423099	0.0011036	5.26071	DEg	up	0	0
EZR	4.98685	0.130984	5.25067	DEg	up	0	0
TRNP1	0.141795	0.00372465	5.25056	DEg	up	0	0
SLC5A3	1.09548	0.0288316	5.24777	DEg	up	0	0
PLCG2	10.8731	0.286177	5.24771	DEg	up	0	0
CTSF	2.53688	0.0668368	5.24627	DEg	up	0	0
NAT14	0.59291	0.0156573	5.2429	DEg	up	0	0
IGFLR1	0.134934	0.0035867	5.23346	DEg	up	0	0
PRLR	0.108634	0.00289695	5.22879	DEg	up	0	0
GPC1	0.193253	0.00517313	5.22331	DEg	up	0	0
IGSF9	0.025729	0.00068975	5.22118	DEg	up	0	0
CD44	1.93711	0.0520761	5.21714	DEg	up	0	0
HS3ST1	3.12693	0.0840806	5.21683	DEg	up	0	0
LAMB3	0.0691824	0.00186233	5.21523	DEg	up	0	0
CD14	2.87479	0.0778038	5.20747	DEg	up	0	0
P3H3	0.504288	0.0136571	5.20653	DEg	up	0	0
LRP11	1.00229	0.0271762	5.20481	DEg	up	0	0
ZNF396	0.0686106	0.00186233	5.20325	DEg	up	0	0
RHOD	1.02459	0.0278659	5.2004	DEg	up	0	0
HIST1H2AK	0.0354488	0.00096565	5.19809	DEg	up	0	0
DMKN	0.564322	0.0153814	5.19726	DEg	up	0	0
DOCK5	1.76787	0.0482135	5.19643	DEg	up	0	0
C3	1.10463	0.030349	5.18577	DEg	up	0	0
RFLNA	0.240709	0.0066216	5.18397	DEg	up	0	0
HIST1H2BH	0.0400229	0.0011036	5.18053	DEg	up	0	0
PC	0.26701	0.00738033	5.17706	DEg	up	0	0
IRS2	1.26644	0.0351773	5.16999	DEg	up	0	0
SULT1B1	0.2247	0.00627673	5.16184	DEg	up	0	0
ADCY7	0.257862	0.00724238	5.15399	DEg	up	0	0
CEP295NL	0.0343053	0.00096565	5.15079	DEg	up	0	0
CDKN2B	0.300743	0.00848393	5.14766	DEg	up	0	0
GJC2	0.238994	0.00675955	5.1439	DEg	up	0	0
MDP1	1.14065	0.0322803	5.14306	DEg	up	0	0
ARSJ	0.669525	0.0189681	5.14149	DEg	up	0	0
FFAR3	0.0291595	0.0008277	5.13871	DEg	up	0	0
MEI1	0.251572	0.0071734	5.13217	DEg	up	0	0
KLHDC9	0.308176	0.0088288	5.12539	DEg	up	0	0
PRKACB	1.3825	0.0396606	5.12343	DEg	up	0	0
HIST1H2BF	0.0240137	0.00068975	5.12164	DEg	up	0	0
GRAMD1B	0.688393	0.0197958	5.11996	DEg	up	0	0
CDS1	0.0617496	0.00179335	5.1057	DEg	up	0	0
PTGIS	5.42767	0.157884	5.1034	DEg	up	0	0
BMP4	2.77416	0.0807008	5.10332	DEg	up	0	0
FBXO10	0.0994854	0.00289695	5.10188	DEg	up	0	0
C11orf98	0.212693	0.00620775	5.09856	DEg	up	0	0
ANO1	0.857633	0.0250379	5.09817	DEg	up	0	0
DLG3	0.273871	0.0080011	5.09715	DEg	up	0	0
EGFL8	0.209834	0.00613878	5.09515	DEg	up	0	0
CASTOR2	0.554031	0.0162091	5.09509	DEg	up	0	0
EMB	0.325901	0.00958753	5.08713	DEg	up	0	0
SLC6A11	0.023442	0.00068975	5.08688	DEg	up	0	0
COL17A1	0.137793	0.00406953	5.0815	DEg	up	0	0
MSH5	0.028016	0.0008277	5.081	DEg	up	0	0
GGN	0.0651801	0.0019313	5.07679	DEg	up	0	0
LBH	1.93997	0.0576631	5.07224	DEg	up	0	0
STK26	0.278445	0.008277	5.07214	DEg	up	0	0
TMC5	0.238994	0.00710443	5.07211	DEg	up	0	0
MGAT3	0.575758	0.0171748	5.0671	DEg	up	0	0
KCNK15	1.31904	0.0394537	5.06318	DEg	up	0	0
ABCC3	0.161235	0.00482825	5.06152	DEg	up	0	0
HIST1H1E	0.616924	0.0184853	5.06064	DEg	up	0	0
C17orf49	1.71641	0.0514554	5.05993	DEg	up	0	0
HIST1H4E	0.193253	0.0057939	5.05981	DEg	up	0	0
SPECC1L	1.0223	0.0307629	5.05448	DEg	up	0	0
SCD	1.0972	0.033039	5.05351	DEg	up	0	0
GATD3B	0.288165	0.00869085	5.05125	DEg	up	0	0
STIMATE	0.438536	0.0132432	5.04937	DEg	up	0	0
C18orf32	3.19211	0.0964961	5.0479	DEg	up	0	0
COL12A1	0.359634	0.0108981	5.04439	DEg	up	0	0
ARL4C	0.619211	0.0188302	5.03931	DEg	up	0	0
SLC22A4	0.408233	0.0124155	5.03918	DEg	up	0	0
PLEKHG3	0.416238	0.0126914	5.03548	DEg	up	0	0
CCDC189	0.0903373	0.002759	5.0331	DEg	up	0	0
SLC16A4	1.62321	0.049662	5.03057	DEg	up	0	0
ATIC	0.617496	0.0188992	5.03004	DEg	up	0	0
BMP6	3.03259	0.0930473	5.02644	DEg	up	0	0
FXYD7	0.114351	0.00351773	5.02268	DEg	up	0	0
CDC45	0.161235	0.0049662	5.02088	DEg	up	0	0
AC007906.2	0.049171	0.00151745	5.01808	DEg	up	0	0
DHCR24	0.815323	0.0251759	5.01726	DEg	up	0	0
CFAP300	0.187536	0.0057939	5.01649	DEg	up	0	0
TCTEX1D2	0.786735	0.0244172	5.00991	DEg	up	0	0
KLF14	0.0354488	0.0011036	5.00545	DEg	up	0	0
GLT8D2	0.672956	0.0209684	5.00422	DEg	up	0	0
COLEC12	1.21041	0.0377293	5.00366	DEg	up	0	0
LYNX1	0.320755	0.0100014	5.0032	DEg	up	0	0
ZNF214	0.079474	0.0024831	5.00027	DEg	up	0	0
MFSD14A	0.69068	0.0215892	4.99964	DEg	up	0	0
AXL	1.32247	0.041385	4.99798	DEg	up	0	0
CCL20	0.0548885	0.00172438	4.99236	DEg	up	0	0
CACNG6	0.0263007	0.0008277	4.98985	DEg	up	0	0
KLHL21	0.753573	0.0237274	4.98912	DEg	up	0	0
FGF10	0.14008	0.0044144	4.98789	DEg	up	0	0
E2F1	0.0634648	0.00200028	4.98769	DEg	up	0	0
ADAMTSL4	0.668954	0.0211064	4.98616	DEg	up	0	0
FBN1	4.4311	0.140433	4.97971	DEg	up	0	0
SRCAP	0.49514	0.0157263	4.97658	DEg	up	0	0
ABCA8	3.01315	0.0962202	4.96879	DEg	up	0	0
TMX4	6.79474	0.217961	4.96228	DEg	up	0	0
GPRIN3	0.363065	0.0116568	4.96099	DEg	up	0	0
RIBC1	0.0343053	0.0011036	4.95814	DEg	up	0	0
TMEM45A	0.651801	0.0209684	4.95814	DEg	up	0	0
LGR4	1.45169	0.0467651	4.95615	DEg	up	0	0
TST	1.40194	0.0451786	4.95564	DEg	up	0	0
MTG1	0.700972	0.0226238	4.95344	DEg	up	0	0
ADAMTS18	0.151515	0.00489723	4.95135	DEg	up	0	0
SLC9A7	0.473413	0.0153125	4.95032	DEg	up	0	0
PKIA	0.778159	0.0252449	4.946	DEg	up	0	0
RNASE4	0.453974	0.0147607	4.94278	DEg	up	0	0
SIX5	0.368782	0.0120017	4.94146	DEg	up	0	0
LAMB1	7.29217	0.237343	4.9413	DEg	up	0	0
PRRT2	0.0571755	0.00186233	4.94022	DEg	up	0	0
B9D1	0.520869	0.0169679	4.94004	DEg	up	0	0
CDK20	0.0423099	0.0013795	4.93878	DEg	up	0	0
SHTN1	0.458548	0.0149676	4.93716	DEg	up	0	0
ITIH4	0.0760435	0.0024831	4.93661	DEg	up	0	0
AGGF1	1.06175	0.0346944	4.9356	DEg	up	0	0
CD68	0.914808	0.0299352	4.93356	DEg	up	0	0
ZFP69B	0.10749	0.00351773	4.93342	DEg	up	0	0
TMED3	1.61807	0.0529728	4.93288	DEg	up	0	0
PTK7	0.324185	0.0106222	4.93167	DEg	up	0	0
AKR1C1	3.87307	0.126983	4.93077	DEg	up	0	0
APEH	0.835334	0.0274521	4.92737	DEg	up	0	0
ATP8B2	0.845054	0.0279349	4.9189	DEg	up	0	0
IL10RB	0.865066	0.0286936	4.91401	DEg	up	0	0
SLC43A2	0.457404	0.0151745	4.91375	DEg	up	0	0
LONRF2	0.193253	0.00641468	4.91297	DEg	up	0	0
TCTN1	0.786164	0.0262105	4.90661	DEg	up	0	0
RAB31	1.92796	0.0642847	4.90645	DEg	up	0	0
TMEM238	0.285306	0.00951855	4.90562	DEg	up	0	0
BAMBI	0.49171	0.0164161	4.90463	DEg	up	0	0
C16orf46	0.0617496	0.00206925	4.89925	DEg	up	0	0
PCDHGB7	0.178959	0.00600083	4.89833	DEg	up	0	0
TLCD1	0.127501	0.00427645	4.89796	DEg	up	0	0
FAM102A	0.457404	0.0153814	4.89421	DEg	up	0	0
AMHR2	0.0943396	0.00317285	4.89401	DEg	up	0	0
RABGEF1	0.555746	0.0186922	4.89392	DEg	up	0	0
PHF19	0.656375	0.022141	4.88973	DEg	up	0	0
C19orf81	0.0754717	0.00255208	4.88619	DEg	up	0	0
PHYHIP	0.216123	0.00731135	4.88557	DEg	up	0	0
CENPS	0.421955	0.0142778	4.88524	DEg	up	0	0
RIMS4	0.0325901	0.0011036	4.88414	DEg	up	0	0
OSGIN2	1.13665	0.038557	4.88165	DEg	up	0	0
LTBP3	4.01429	0.136295	4.88035	DEg	up	0	0
ABCA2	0.665523	0.0226928	4.87418	DEg	up	0	0
TPPP	0.291023	0.0099324	4.87285	DEg	up	0	0
TMEM154	1.47341	0.0504897	4.86703	DEg	up	0	0
GXYLT2	0.413379	0.0142089	4.8626	DEg	up	0	0
SLC4A11	0.0520297	0.00179335	4.85861	DEg	up	0	0
FAM114A1	4.65809	0.160781	4.85657	DEg	up	0	0
IQCA1	0.447113	0.0154504	4.85492	DEg	up	0	0
MTCL1	0.359062	0.0124155	4.85402	DEg	up	0	0
CCDC113	0.127501	0.0044144	4.85215	DEg	up	0	0
IL1R1	10.454	0.363154	4.84733	DEg	up	0	0
ADORA2B	0.0891938	0.00310388	4.8448	DEg	up	0	0
MRAS	2.02173	0.0703545	4.8448	DEg	up	0	0
PDGFA	0.74271	0.0258656	4.84369	DEg	up	0	0
ZFPM1	0.848485	0.0295903	4.84169	DEg	up	0	0
AHNAK2	1.29388	0.0451786	4.83992	DEg	up	0	0
GPR176	0.26072	0.0091047	4.83975	DEg	up	0	0
DGKA	0.844483	0.0295213	4.83824	DEg	up	0	0
KIRREL3	0.21498	0.00751828	4.83766	DEg	up	0	0
DIO2	0.250429	0.00875983	4.83735	DEg	up	0	0
CD200	3.5729	0.124983	4.83729	DEg	up	0	0
SLC2A1	0.277873	0.00972548	4.83651	DEg	up	0	0
CARD11	0.155517	0.00544903	4.83493	DEg	up	0	0
SLC6A8	0.352201	0.0123465	4.83422	DEg	up	0	0
SNX30	0.469983	0.016485	4.83338	DEg	up	0	0
AMH	0.0628931	0.0022072	4.83261	DEg	up	0	0
RHBDL1	0.0314465	0.0011036	4.83261	DEg	up	0	0
METRN	1.77358	0.0622845	4.83165	DEg	up	0	0
SFT2D2	3.07204	0.107946	4.83082	DEg	up	0	0
NT5C	1.81875	0.0639399	4.83009	DEg	up	0	0
FGFR2	0.18582	0.00655263	4.82569	DEg	up	0	0
MAP1B	5.95712	0.210098	4.82548	DEg	up	0	0
ZNF385A	0.421955	0.0148986	4.82384	DEg	up	0	0
CCL26	0.488279	0.0172438	4.82356	DEg	up	0	0
ANGPTL2	1.59119	0.0562147	4.82302	DEg	up	0	0
B4GALT4	1.27444	0.0451097	4.82029	DEg	up	0	0
CCDC151	0.1498	0.00531108	4.81789	DEg	up	0	0
EDA2R	0.213836	0.00758725	4.81679	DEg	up	0	0
LPAR2	0.0503145	0.00179335	4.81024	DEg	up	0	0
IFT22	1.20297	0.0429025	4.8094	DEg	up	0	0
CAMP	0.0983419	0.00351773	4.80509	DEg	up	0	0
RSPH3	0.425958	0.0152435	4.80445	DEg	up	0	0
PLAT	10.1023	0.361912	4.80291	DEg	up	0	0
RARRES2	1.4757	0.0529038	4.80188	DEg	up	0	0
CDC20	0.0423099	0.00151745	4.80127	DEg	up	0	0
TNFRSF12A	3.86164	0.138571	4.80052	DEg	up	0	0
LIN37	0.249857	0.00896675	4.80037	DEg	up	0	0
PNMA8A	0.0268725	0.00096565	4.79849	DEg	up	0	0
HIST1H1D	0.210978	0.00758725	4.79737	DEg	up	0	0
PRUNE2	0.949114	0.0341426	4.79693	DEg	up	0	0
PMEPA1	1.6924	0.0611119	4.79147	DEg	up	0	0
SLC25A23	0.662664	0.0239343	4.79112	DEg	up	0	0
CATSPER1	0.0228702	0.0008277	4.78822	DEg	up	0	0
CDON	0.556318	0.0201407	4.78772	DEg	up	0	0
AKNAD1	0.0989137	0.0035867	4.78544	DEg	up	0	0
ALG9	0.32247	0.0117258	4.78141	DEg	up	0	0
B4GALT2	0.80789	0.0294523	4.77771	DEg	up	0	0
NME5	0.276158	0.0100704	4.77731	DEg	up	0	0
BMI1	1.58376	0.0578011	4.77612	DEg	up	0	0
TOMM5	3.62779	0.132708	4.77276	DEg	up	0	0
ELN	5.33105	0.195337	4.77038	DEg	up	0	0
ZNF585A	0.523728	0.019244	4.76633	DEg	up	0	0
ANTXR2	1.08634	0.0399365	4.76562	DEg	up	0	0
LRIG1	2.82561	0.103945	4.76467	DEg	up	0	0
C3orf52	0.196684	0.00724238	4.76327	DEg	up	0	0
C1S	3.62436	0.133605	4.76168	DEg	up	0	0
BRI3BP	0.275014	0.0101393	4.76147	DEg	up	0	0
MAF	1.11321	0.0411091	4.75912	DEg	up	0	0
ST3GAL4	1.56032	0.0576631	4.75805	DEg	up	0	0
CYFIP2	0.220126	0.00813905	4.75732	DEg	up	0	0
KIF21A	0.958834	0.0354532	4.75729	DEg	up	0	0
SDC2	1.01601	0.0377293	4.75108	DEg	up	0	0
RHOU	4.00572	0.148779	4.75082	DEg	up	0	0
P3H4	0.838765	0.0311767	4.74973	DEg	up	0	0
LRP3	0.0760435	0.00282798	4.74898	DEg	up	0	0
PYCR3	0.207547	0.0077252	4.74772	DEg	up	0	0
ARL9	0.0554603	0.00206925	4.74427	DEg	up	0	0
SLC37A2	0.0960549	0.0035867	4.74313	DEg	up	0	0
REEP6	0.0405946	0.00151745	4.74157	DEg	up	0	0
TBC1D4	1.41052	0.0527659	4.74048	DEg	up	0	0
CORO2A	0.4494	0.0168299	4.7389	DEg	up	0	0
SDC3	2.01544	0.0756656	4.73531	DEg	up	0	0
RAB11FIP1	1.5586	0.0586978	4.73081	DEg	up	0	0
HYAL3	0.251572	0.00951855	4.72409	DEg	up	0	0
COL5A1	0.704974	0.0266933	4.72302	DEg	up	0	0
CAPN3	0.0691824	0.00262105	4.72219	DEg	up	0	0
ERBB3	0.105203	0.00400055	4.71683	DEg	up	0	0
TPPP3	1.73528	0.0660781	4.71485	DEg	up	0	0
CLDN11	1.10463	0.0420748	4.71447	DEg	up	0	0
SELPLG	0.0543168	0.00206925	4.71422	DEg	up	0	0
DNPH1	1.42081	0.0542144	4.7119	DEg	up	0	0
RAB23	0.63179	0.0241413	4.70987	DEg	up	0	0
PRR5L	0.461978	0.0177266	4.70384	DEg	up	0	0
FRAS1	0.769011	0.0295213	4.70318	DEg	up	0	0
PRR15	0.172098	0.0066216	4.69991	DEg	up	0	0
TP53I13	0.959405	0.0369706	4.69769	DEg	up	0	0
RBM47	1.14351	0.044075	4.69736	DEg	up	0	0
BCL9L	0.772441	0.0298662	4.69284	DEg	up	0	0
LRRC75B	0.0891938	0.00344875	4.6928	DEg	up	0	0
CRISPLD1	0.409949	0.0158643	4.69159	DEg	up	0	0
PCDHGB5	0.0463122	0.00179335	4.69066	DEg	up	0	0
FUT4	0.0497427	0.0019313	4.68684	DEg	up	0	0
LRRN4CL	0.0691824	0.00269003	4.68471	DEg	up	0	0
SEMA3B	0.664951	0.0258656	4.68414	DEg	up	0	0
FDXR	0.584906	0.0227618	4.68352	DEg	up	0	0
CRLF1	0.321898	0.0125535	4.68045	DEg	up	0	0
SAMD15	0.0600343	0.00234515	4.67803	DEg	up	0	0
HAS2	0.931389	0.0364188	4.67663	DEg	up	0	0
PI16	0.881647	0.0344875	4.67605	DEg	up	0	0
KCTD16	0.132075	0.00517313	4.67418	DEg	up	0	0
CHI3L2	0.119497	0.0046903	4.67115	DEg	up	0	0
PDE4B	3.63751	0.142985	4.66901	DEg	up	0	0
PDE3A	4.43168	0.174369	4.66764	DEg	up	0	0
ODC1	1.48828	0.0585598	4.66759	DEg	up	0	0
KCND1	0.056032	0.0022072	4.66596	DEg	up	0	0
NTSR1	0.056032	0.0022072	4.66596	DEg	up	0	0
DDX39B	1.63122	0.0642847	4.66533	DEg	up	0	0
FAM92A	0.805031	0.0317285	4.66519	DEg	up	0	0
MORN4	0.277873	0.010967	4.66318	DEg	up	0	0
TMEM97	0.38422	0.0151745	4.66221	DEg	up	0	0
RNF112	0.0663236	0.00262105	4.66131	DEg	up	0	0
MLLT11	0.592338	0.0234515	4.65867	DEg	up	0	0
PDGFRA	0.268153	0.0106222	4.65791	DEg	up	0	0
ALDH3A2	1.56089	0.0618706	4.65697	DEg	up	0	0
LZTS3	0.166953	0.0066216	4.65611	DEg	up	0	0
ARNTL2	0.441395	0.0175197	4.65502	DEg	up	0	0
C3orf14	0.753573	0.0299352	4.65384	DEg	up	0	0
FAM20C	0.580903	0.0231066	4.65192	DEg	up	0	0
YPEL4	0.114351	0.00455235	4.65071	DEg	up	0	0
IGSF3	0.180675	0.00724238	4.64079	DEg	up	0	0
FAM102B	0.781018	0.0313147	4.64044	DEg	up	0	0
FKBP10	1.7084	0.0685612	4.63911	DEg	up	0	0
IPO4	0.290452	0.0116568	4.63906	DEg	up	0	0
NPTXR	0.307604	0.0123465	4.6389	DEg	up	0	0
DDR2	2.01372	0.0809767	4.63621	DEg	up	0	0
FIBIN	0.0909091	0.00365568	4.63621	DEg	up	0	0
LANCL3	0.051458	0.00206925	4.63621	DEg	up	0	0
MMP17	0.0445969	0.00179335	4.63621	DEg	up	0	0
RASSF5	0.168096	0.00675955	4.63621	DEg	up	0	0
BAG2	0.571184	0.0230377	4.63189	DEg	up	0	0
PLXNA3	0.343053	0.013864	4.62902	DEg	up	0	0
PDLIM4	5.06346	0.204649	4.6289	DEg	up	0	0
MUC13	0.0714694	0.00289695	4.62472	DEg	up	0	0
NXPH3	0.0714694	0.00289695	4.62472	DEg	up	0	0
SAMD13	0.150943	0.00613878	4.61991	DEg	up	0	0
RPP21	1.30703	0.0532487	4.6174	DEg	up	0	0
MAPK8IP1	0.162379	0.0066216	4.61604	DEg	up	0	0
MGARP	0.0571755	0.00234515	4.60765	DEg	up	0	0
NPPC	0.477416	0.0195889	4.60714	DEg	up	0	0
MPP6	0.445397	0.0182784	4.60688	DEg	up	0	0
EVC	0.166381	0.00682853	4.60677	DEg	up	0	0
IRAK1	1.26186	0.0518692	4.60453	DEg	up	0	0
GNL3L	0.842196	0.0346255	4.60425	DEg	up	0	0
RPL39L	0.379074	0.0155884	4.60394	DEg	up	0	0
ETV1	0.970269	0.0399365	4.6026	DEg	up	0	0
C15orf65	0.350486	0.0144848	4.59675	DEg	up	0	0
HK2	0.198399	0.00820803	4.59523	DEg	up	0	0
ADGRA3	0.426529	0.0176576	4.59428	DEg	up	0	0
IRGQ	0.497999	0.0206235	4.59378	DEg	up	0	0
SLC2A11	0.209834	0.00869085	4.59361	DEg	up	0	0
ZNF319	0.141224	0.00586288	4.59023	DEg	up	0	0
SLC7A2	0.479703	0.0199338	4.58885	DEg	up	0	0
CNNM3	0.423099	0.0175886	4.58828	DEg	up	0	0
DAP	4.32018	0.17968	4.58759	DEg	up	0	0
TUFT1	0.180675	0.00751828	4.58685	DEg	up	0	0
FSTL1	5.3259	0.221824	4.58554	DEg	up	0	0
KCNH3	0.0463122	0.0019313	4.58375	DEg	up	0	0
BMPER	3.80675	0.158849	4.58283	DEg	up	0	0
ZNF564	0.181818	0.00758725	4.58277	DEg	up	0	0
HIST1H1A	0.0297313	0.00124155	4.58177	DEg	up	0	0
B3GALNT1	0.71984	0.0301421	4.57782	DEg	up	0	0
ARHGAP11A	0.0411664	0.00172438	4.57732	DEg	up	0	0
NFIX	2.49686	0.104704	4.57572	DEg	up	0	0
NOP2	0.251572	0.0105532	4.57522	DEg	up	0	0
HSPB8	1.39794	0.0586978	4.57386	DEg	up	0	0
NPR3	2.91023	0.1225	4.57029	DEg	up	0	0
CFH	6.83133	0.287557	4.57025	DEg	up	0	0
VEGFB	2.004	0.0843565	4.57024	DEg	up	0	0
NECTIN1	0.134362	0.00565595	4.57022	DEg	up	0	0
GPX8	1.32647	0.0559388	4.5676	DEg	up	0	0
BACE1	1.08005	0.0455925	4.56615	DEg	up	0	0
C9orf116	0.0554603	0.00234515	4.5637	DEg	up	0	0
KIAA0895	0.0994854	0.00420748	4.56346	DEg	up	0	0
TMEM246	0.287021	0.0121396	4.56336	DEg	up	0	0
PCYOX1	2.44768	0.103669	4.56135	DEg	up	0	0
RTL9	0.0211549	0.000896675	4.56027	DEg	up	0	0
BRD3OS	0.419097	0.0177956	4.55769	DEg	up	0	0
ACSL4	2.94397	0.125121	4.55637	DEg	up	0	0
RSPH1	0.0291595	0.00124155	4.55375	DEg	up	0	0
ZNF215	0.0777587	0.0033108	4.55375	DEg	up	0	0
ADAMTSL5	0.0451687	0.0019313	4.54768	DEg	up	0	0
LMLN	0.32247	0.013795	4.54695	DEg	up	0	0
GINS2	0.0708977	0.0030349	4.54602	DEg	up	0	0
SARDH	0.0354488	0.00151745	4.54602	DEg	up	0	0
GALNT1	5.26644	0.225617	4.54488	DEg	up	0	0
MTRNR2L12	20.681	0.888191	4.54129	DEg	up	0	0
SH3BGRL3	34.3305	1.47676	4.53899	DEg	up	0	0
EXTL2	0.788451	0.0339357	4.53814	DEg	up	0	0
ADSL	0.916524	0.0394537	4.53794	DEg	up	0	0
ZNF219	0.637507	0.0274521	4.53746	DEg	up	0	0
TTLL7	0.6255	0.0269692	4.53562	DEg	up	0	0
APOC1	0.126358	0.00544903	4.53537	DEg	up	0	0
TLR1	0.138937	0.00600083	4.53312	DEg	up	0	0
PLCD3	0.72327	0.0312457	4.53281	DEg	up	0	0
ATXN7	0.532876	0.0230377	4.53173	DEg	up	0	0
ITGA2	1.40537	0.0610429	4.52499	DEg	up	0	0
DAG1	2.08805	0.0908401	4.52268	DEg	up	0	0
SSPN	0.427673	0.0186233	4.52133	DEg	up	0	0
MICAL2	1.83877	0.0803559	4.51619	DEg	up	0	0
EPHB2	0.0851915	0.00372465	4.51553	DEg	up	0	0
SLC7A8	0.228702	0.0100014	4.5152	DEg	up	0	0
SLC33A1	1.08348	0.0473858	4.51507	DEg	up	0	0
IFI30	0.285306	0.0124845	4.5143	DEg	up	0	0
CREB3L2	2.83705	0.124293	4.51257	DEg	up	0	0
DYNLRB2	0.0880503	0.0038626	4.51068	DEg	up	0	0
CGNL1	3.79074	0.166368	4.51003	DEg	up	0	0
GPR143	0.086335	0.00379363	4.5083	DEg	up	0	0
BMX	5.76787	0.25369	4.5069	DEg	up	0	0
ABHD15	0.145798	0.00641468	4.50645	DEg	up	0	0
SHC4	0.12064	0.00531108	4.50556	DEg	up	0	0
MFAP4	0.311607	0.013726	4.50474	DEg	up	0	0
DTD2	0.292739	0.0128983	4.50436	DEg	up	0	0
STARD7	2.84048	0.12519	4.50395	DEg	up	0	0
TSKU	0.450543	0.0198648	4.50338	DEg	up	0	0
CDH6	0.19554	0.00862188	4.50332	DEg	up	0	0
TYMS	0.413951	0.0182784	4.50125	DEg	up	0	0
ADAMTS15	0.279588	0.0123465	4.50113	DEg	up	0	0
SPACA9	0.273299	0.0120706	4.50091	DEg	up	0	0
TWSG1	1.09434	0.0483515	4.50036	DEg	up	0	0
NECTIN3	1.22813	0.0542833	4.49981	DEg	up	0	0
ETV5	0.541452	0.0239343	4.49968	DEg	up	0	0
ELK1	0.506575	0.0224169	4.49812	DEg	up	0	0
ANKRD13B	0.0994854	0.0044144	4.4942	DEg	up	0	0
PHETA1	0.253288	0.0112429	4.49369	DEg	up	0	0
SHF	0.596341	0.0264864	4.49281	DEg	up	0	0
AP3S2	0.550029	0.0244861	4.48947	DEg	up	0	0
RBM27	0.929102	0.041385	4.48866	DEg	up	0	0
TRAF4	0.470555	0.0209684	4.48807	DEg	up	0	0
KRT8	1.56604	0.0699407	4.48484	DEg	up	0	0
SLC45A3	0.0463122	0.00206925	4.48421	DEg	up	0	0
CAPS	0.337907	0.0151055	4.48348	DEg	up	0	0
SMOC1	2.31103	0.103325	4.48328	DEg	up	0	0
PCDHB12	0.188107	0.00841495	4.48246	DEg	up	0	0
PCYT1B	0.086335	0.0038626	4.4823	DEg	up	0	0
PTGER1	0.0400229	0.00179335	4.48009	DEg	up	0	0
TRPV4	0.0891938	0.00400055	4.47867	DEg	up	0	0
SLC26A2	1.93768	0.0870465	4.4764	DEg	up	0	0
TRIM46	0.0337336	0.00151745	4.47446	DEg	up	0	0
COPRS	4.24643	0.19113	4.47362	DEg	up	0	0
IQCE	0.528302	0.0237964	4.47255	DEg	up	0	0
OBSL1	0.637507	0.0287626	4.47018	DEg	up	0	0
BGN	3.58948	0.161953	4.47012	DEg	up	0	0
LBX2	0.0977702	0.0044144	4.4691	DEg	up	0	0
MFAP2	0.105203	0.00475928	4.46629	DEg	up	0	0
PCDHGA2	0.0686106	0.00310388	4.46629	DEg	up	0	0
ZNF285	0.0365923	0.0016554	4.46629	DEg	up	0	0
NCDN	0.33219	0.0150366	4.46546	DEg	up	0	0
SLC39A6	1.1195	0.0506966	4.46482	DEg	up	0	0
POMGNT1	0.937679	0.0424886	4.46395	DEg	up	0	0
POF1B	0.69697	0.0315906	4.46353	DEg	up	0	0
RETREG1	0.561464	0.0254518	4.46335	DEg	up	0	0
MAPKAPK3	0.448828	0.0203476	4.46323	DEg	up	0	0
KIAA0930	0.595769	0.0270382	4.46168	DEg	up	0	0
MUC1	0.297885	0.0135191	4.46168	DEg	up	0	0
SELL	0.250429	0.0113809	4.45972	DEg	up	0	0
EFHC2	0.0394511	0.00179335	4.45934	DEg	up	0	0
ZBTB7C	0.87307	0.0397296	4.45781	DEg	up	0	0
INO80B	0.357347	0.0162781	4.45632	DEg	up	0	0
OLFML3	0.208691	0.00951855	4.45448	DEg	up	0	0
CDC42BPG	0.0211549	0.00096565	4.45335	DEg	up	0	0
CARD9	0.0331618	0.00151745	4.4498	DEg	up	0	0
ZMYND15	0.0331618	0.00151745	4.4498	DEg	up	0	0
PLEC	4.77816	0.218651	4.44975	DEg	up	0	0
MS4A7	0.123499	0.00565595	4.44859	DEg	up	0	0
KIRREL1	0.723842	0.033177	4.44742	DEg	up	0	0
IPO5	2.59405	0.118982	4.44639	DEg	up	0	0
CPXM2	2.84848	0.130846	4.44426	DEg	up	0	0
SCD5	1.91652	0.0881501	4.44239	DEg	up	0	0
FAIM2	0.0554603	0.00255208	4.44171	DEg	up	0	0
FBXO27	0.0989137	0.00455235	4.44149	DEg	up	0	0
SFRP1	0.347627	0.0160022	4.4412	DEg	up	0	0
CCDC88B	0.397942	0.0183474	4.43891	DEg	up	0	0
CCSAP	0.167524	0.0077252	4.43865	DEg	up	0	0
EMP3	15.9394	0.735826	4.43709	DEg	up	0	0
SDC4	1.45512	0.0672507	4.43544	DEg	up	0	0
KIAA1211	0.101201	0.0046903	4.43139	DEg	up	0	0
SLC35E4	0.758148	0.0351773	4.42976	DEg	up	0	0
LEPR	5.36993	0.249345	4.42869	DEg	up	0	0
S100A6	173.696	8.10988	4.42074	DEg	up	0	0
PPP1R3C	0.837621	0.0393158	4.41312	DEg	up	0	0
GNG2	0.265866	0.0124845	4.41249	DEg	up	0	0
DACT1	0.0674671	0.00317285	4.41033	DEg	up	0	0
EFCAB12	0.0291595	0.0013795	4.40175	DEg	up	0	0
ADI1	6.52716	0.309491	4.39849	DEg	up	0	0
TTYH3	1.16009	0.0550421	4.39756	DEg	up	0	0
CD209	0.0348771	0.0016554	4.39703	DEg	up	0	0
STXBP2	0.35163	0.016692	4.39683	DEg	up	0	0
PPP1R26	0.150943	0.0071734	4.39521	DEg	up	0	0
RIC3	0.587193	0.0279349	4.39369	DEg	up	0	0
SLC29A3	0.192682	0.00917368	4.39257	DEg	up	0	0
BCAS4	0.172098	0.00820803	4.39005	DEg	up	0	0
CCDC74A	0.0606061	0.00289695	4.38685	DEg	up	0	0
CA5B	1.47684	0.0707684	4.38327	DEg	up	0	0
SUSD5	0.0674671	0.00324183	4.37931	DEg	up	0	0
RDH5	0.210978	0.0101393	4.37906	DEg	up	0	0
ANKS6	0.304174	0.0146227	4.37861	DEg	up	0	0
DPCD	0.814751	0.0391778	4.37825	DEg	up	0	0
AP1S3	0.253859	0.0122086	4.37806	DEg	up	0	0
BTBD2	0.789022	0.0380052	4.3758	DEg	up	0	0
FOXRED2	0.0857633	0.0041385	4.37318	DEg	up	0	0
LETM2	0.188679	0.0091047	4.37318	DEg	up	0	0
RND2	0.0743282	0.0035867	4.37318	DEg	up	0	0
TIGD4	0.0285878	0.0013795	4.37318	DEg	up	0	0
TMEM240	0.0800457	0.0038626	4.37318	DEg	up	0	0
TPRN	0.202401	0.00979445	4.36911	DEg	up	0	0
MEGF8	0.543739	0.0263485	4.36712	DEg	up	0	0
RTL6	0.405374	0.0197269	4.36102	DEg	up	0	0
SAMD1	0.853059	0.041523	4.36066	DEg	up	0	0
DNAH5	0.0891938	0.00434543	4.35937	DEg	up	0	0
KIAA1522	0.562035	0.0273831	4.3593	DEg	up	0	0
PSPH	0.360778	0.0175886	4.35839	DEg	up	0	0
EFS	0.0806175	0.00393158	4.35791	DEg	up	0	0
KIF22	1.38765	0.0677335	4.35663	DEg	up	0	0
RBP1	4.39737	0.214719	4.35612	DEg	up	0	0
HAGHL	0.0960549	0.0046903	4.35611	DEg	up	0	0
WLS	1.9554	0.0955994	4.35432	DEg	up	0	0
SKIDA1	0.172098	0.00841495	4.35413	DEg	up	0	0
MANEAL	0.0606061	0.00296593	4.35291	DEg	up	0	0
ZBTB38	6.59748	0.323217	4.35134	DEg	up	0	0
SGSM3	0.612922	0.0300731	4.34916	DEg	up	0	0
HAUS4	0.5243	0.0257277	4.349	DEg	up	0	0
EPS8L2	0.0829045	0.00406953	4.34852	DEg	up	0	0
ELOVL2	0.16295	0.0080011	4.34809	DEg	up	0	0
ALDH4A1	0.221269	0.0108981	4.34366	DEg	up	0	0
CHEK1	0.141224	0.00696648	4.34141	DEg	up	0	0
AOX1	0.158948	0.00786315	4.3373	DEg	up	0	0
LIPH	0.0543168	0.00269003	4.33571	DEg	up	0	0
TRO	0.0543168	0.00269003	4.33571	DEg	up	0	0
SPRED3	0.236707	0.0117258	4.33535	DEg	up	0	0
IFT80	0.445397	0.022072	4.3348	DEg	up	0	0
GLUL	10.5918	0.525659	4.33267	DEg	up	0	0
C1orf50	0.44311	0.022003	4.33189	DEg	up	0	0
DUSP18	0.645512	0.0320734	4.33099	DEg	up	0	0
COL1A1	0.352201	0.0175197	4.32935	DEg	up	0	0
BMP5	0.210406	0.0104842	4.32689	DEg	up	0	0
PSMD9	2.09834	0.104566	4.32676	DEg	up	0	0
P4HTM	1.39508	0.0695268	4.32664	DEg	up	0	0
ACOT7	1.66609	0.0830459	4.32642	DEg	up	0	0
HR	0.0428816	0.00213823	4.32587	DEg	up	0	0
ERCC6	0.730132	0.0364188	4.3254	DEg	up	0	0
BICC1	0.867925	0.0433163	4.32459	DEg	up	0	0
ZBTB42	0.116066	0.0057939	4.32427	DEg	up	0	0
CBARP	0.0400229	0.00200028	4.32255	DEg	up	0	0
ANKHD1	1.38308	0.069182	4.32134	DEg	up	0	0
USP35	0.161235	0.00807008	4.32044	DEg	up	0	0
NDUFA7	2.44254	0.122293	4.31997	DEg	up	0	0
FLRT3	0.0606061	0.0030349	4.31974	DEg	up	0	0
CCDC184	0.0880503	0.0044144	4.31804	DEg	up	0	0
SIDT2	0.858205	0.0431094	4.31525	DEg	up	0	0
S100A14	0.0411664	0.00206925	4.31429	DEg	up	0	0
SLC22A18	0.0960549	0.00482825	4.31429	DEg	up	0	0
KCTD17	0.791309	0.0397986	4.31345	DEg	up	0	0
CACNG8	0.227559	0.0114499	4.31284	DEg	up	0	0
RND3	1.66724	0.0840116	4.31073	DEg	up	0	0
PDK3	1.33448	0.0673886	4.30763	DEg	up	0	0
MRPS17	0.901086	0.0455235	4.30698	DEg	up	0	0
BMP1	1.14408	0.0578011	4.30695	DEg	up	0	0
SAC3D1	0.607204	0.0306939	4.30616	DEg	up	0	0
RHBDF1	1.15552	0.0586978	4.29909	DEg	up	0	0
P4HA3	0.697541	0.0355221	4.29549	DEg	up	0	0
MFSD3	0.373356	0.0190371	4.29367	DEg	up	0	0
CCDC34	0.48542	0.024762	4.29303	DEg	up	0	0
FDX2	0.814751	0.0415919	4.29198	DEg	up	0	0
MSC	0.12693	0.00648365	4.29108	DEg	up	0	0
FAM241B	0.0971984	0.0049662	4.29072	DEg	up	0	0
PPP1R36	0.194397	0.0099324	4.29072	DEg	up	0	0
COX16	2.14523	0.109739	4.28898	DEg	up	0	0
SERINC2	0.126358	0.00648365	4.28457	DEg	up	0	0
GSTZ1	0.664951	0.0341426	4.2836	DEg	up	0	0
PABPC5	0.0577473	0.00296593	4.2832	DEg	up	0	0
KLF5	0.269868	0.013864	4.28284	DEg	up	0	0
SPEG	0.360778	0.0185543	4.28129	DEg	up	0	0
UBE2S	2.39966	0.123465	4.28065	DEg	up	0	0
GAS7	1.32533	0.0682163	4.28009	DEg	up	0	0
PHLDA1	1.61521	0.0831839	4.27927	DEg	up	0	0
MNT	0.555746	0.0286246	4.2791	DEg	up	0	0
CPLANE2	0.0508862	0.00262105	4.27906	DEg	up	0	0
PAPSS1	2.51687	0.130432	4.27026	DEg	up	0	0
CLCN4	0.244711	0.0126914	4.26916	DEg	up	0	0
C2orf81	0.114351	0.00593185	4.26884	DEg	up	0	0
RBM4	1.71069	0.0887709	4.26835	DEg	up	0	0
MORN2	1.13665	0.0590426	4.26689	DEg	up	0	0
THEM4	0.949114	0.0494551	4.26239	DEg	up	0	0
ESYT3	0.0211549	0.0011036	4.26071	DEg	up	0	0
RNPEPL1	1.23213	0.0642847	4.26054	DEg	up	0	0
PDZK1IP1	0.0383076	0.00200028	4.25936	DEg	up	0	0
LTC4S	6.8319	0.356739	4.25935	DEg	up	0	0
COBL	0.187536	0.00979445	4.25906	DEg	up	0	0
TSPOAP1	0.0554603	0.00289695	4.25885	DEg	up	0	0
SEMA4A	0.145226	0.00758725	4.25858	DEg	up	0	0
GPR161	0.475129	0.024831	4.2581	DEg	up	0	0
NPR2	0.253859	0.0133122	4.25321	DEg	up	0	0
EGR3	1.05775	0.0556629	4.24814	DEg	up	0	0
MDM2	2.08462	0.110084	4.24311	DEg	up	0	0
S100A2	0.152659	0.00807008	4.24158	DEg	up	0	0
RETN	0.0325901	0.00172438	4.24029	DEg	up	0	0
HPD	0.056032	0.00296593	4.2397	DEg	up	0	0
MEGF9	1.04746	0.0554559	4.2394	DEg	up	0	0
ASB1	0.208119	0.011036	4.23712	DEg	up	0	0
ZBED6	0.0440252	0.00234515	4.23058	DEg	up	0	0
TK2	1.12693	0.0601462	4.22778	DEg	up	0	0
MIF	13.697	0.731825	4.22621	DEg	up	0	0
AMPD2	0.505432	0.0270382	4.22444	DEg	up	0	0
NR2F6	0.947399	0.0506966	4.22401	DEg	up	0	0
NCEH1	1.25843	0.0674576	4.2215	DEg	up	0	0
CLIP3	0.196684	0.0105532	4.22013	DEg	up	0	0
RRM2B	1.55003	0.0831839	4.21985	DEg	up	0	0
DOK4	0.493425	0.0265554	4.21575	DEg	up	0	0
LRFN4	0.252144	0.0135881	4.21383	DEg	up	0	0
AARSD1	0.50829	0.0274521	4.21067	DEg	up	0	0
GLIPR2	0.756432	0.0409022	4.20896	DEg	up	0	0
ALDH1A3	0.414523	0.0224169	4.20879	DEg	up	0	0
HFE	0.266438	0.0144158	4.20808	DEg	up	0	0
MYOF	2.08348	0.112774	4.20748	DEg	up	0	0
RTN2	0.5992	0.0324872	4.20509	DEg	up	0	0
MFSD9	0.119497	0.00648365	4.20402	DEg	up	0	0
RETSAT	0.97713	0.0530418	4.20335	DEg	up	0	0
ARMCX2	0.651801	0.0353842	4.20325	DEg	up	0	0
CKAP4	2.28302	0.123948	4.20313	DEg	up	0	0
ENTPD7	0.206975	0.0112429	4.20237	DEg	up	0	0
SAT1	40.6678	2.21513	4.19842	DEg	up	0	0
ZNF703	0.224128	0.0122086	4.19836	DEg	up	0	0
PELI3	0.13036	0.00710443	4.19764	DEg	up	0	0
GPS2	1.55975	0.0850462	4.19692	DEg	up	0	0
LTBP4	3.35106	0.182784	4.19641	DEg	up	0	0
PMM1	0.47227	0.0257967	4.19436	DEg	up	0	0
ALCAM	0.32247	0.0176576	4.1908	DEg	up	0	0
CELSR1	0.279588	0.0153125	4.19053	DEg	up	0	0
CHPF2	0.809034	0.0443509	4.18916	DEg	up	0	0
GLRB	0.0577473	0.00317285	4.1859	DEg	up	0	0
MMP11	0.0577473	0.00317285	4.1859	DEg	up	0	0
CEP126	0.899943	0.0495241	4.18363	DEg	up	0	0
PRNP	2.06575	0.114016	4.17936	DEg	up	0	0
TOR4A	0.656947	0.0362809	4.1785	DEg	up	0	0
ZNF358	1.19097	0.0658022	4.17785	DEg	up	0	0
CAPRIN2	1.01429	0.0560767	4.17693	DEg	up	0	0
MAZ	2.08005	0.11505	4.17628	DEg	up	0	0
RASA3	0.442539	0.0244861	4.17577	DEg	up	0	0
KIAA1755	0.297885	0.016485	4.17552	DEg	up	0	0
HPSE	0.0348771	0.0019313	4.17463	DEg	up	0	0
TEX261	0.866209	0.0480066	4.17341	DEg	up	0	0
TWNK	0.170383	0.00944958	4.17239	DEg	up	0	0
CALHM5	0.696398	0.038626	4.17227	DEg	up	0	0
PYGB	0.96741	0.0536626	4.17214	DEg	up	0	0
LAG3	0.106918	0.00593185	4.17188	DEg	up	0	0
LRP8	0.106918	0.00593185	4.17188	DEg	up	0	0
FAM89B	2.91138	0.16154	4.17174	DEg	up	0	0
PON3	0.0434534	0.00241413	4.1699	DEg	up	0	0
MSRB2	1.83076	0.101738	4.16951	DEg	up	0	0
SYNGR1	0.542024	0.0302111	4.16521	DEg	up	0	0
B4GALT6	0.301887	0.0168299	4.16491	DEg	up	0	0
FRK	0.0531732	0.00296593	4.16415	DEg	up	0	0
WWC1	0.0914808	0.00510415	4.16373	DEg	up	0	0
GSTO2	0.222413	0.0124155	4.16302	DEg	up	0	0
C1R	5.90109	0.330252	4.15934	DEg	up	0	0
CACFD1	0.221841	0.0124155	4.15931	DEg	up	0	0
HYI	1.251	0.0700786	4.15796	DEg	up	0	0
WASF1	0.209262	0.0117258	4.15756	DEg	up	0	0
KHDC1	0.0726129	0.00406953	4.15729	DEg	up	0	0
PSKH1	0.431675	0.0242102	4.15626	DEg	up	0	0
SERP2	0.207547	0.0116568	4.1542	DEg	up	0	0
IER3	10.0486	0.564423	4.15407	DEg	up	0	0
CYTL1	0.317896	0.0178645	4.15338	DEg	up	0	0
MRPS6	1.88736	0.106084	4.1531	DEg	up	0	0
OAZ3	0.160663	0.00903573	4.15226	DEg	up	0	0
HEG1	10.0663	0.566768	4.15064	DEg	up	0	0
WDR35	0.312178	0.0175886	4.14966	DEg	up	0	0
EVA1B	2.73528	0.154297	4.1479	DEg	up	0	0
LRP12	0.698113	0.0394537	4.14523	DEg	up	0	0
KIAA0100	1.12007	0.0633191	4.1448	DEg	up	0	0
PDXK	1.29102	0.0730446	4.14359	DEg	up	0	0
CCDC71L	1.38994	0.0787695	4.14124	DEg	up	0	0
CBLN3	0.0594626	0.00337978	4.13698	DEg	up	0	0
PHLDA3	3.08576	0.175404	4.13688	DEg	up	0	0
PXMP2	0.84677	0.0483515	4.13034	DEg	up	0	0
RASSF8	3.10749	0.177749	4.12784	DEg	up	0	0
SLC38A1	0.356204	0.0204166	4.12489	DEg	up	0	0
PGM2L1	2.16181	0.124155	4.12202	DEg	up	0	0
SLC4A2	1.01601	0.0584219	4.12026	DEg	up	0	0
FGF2	3.09605	0.178163	4.11917	DEg	up	0	0
NFIC	4.66552	0.26852	4.11894	DEg	up	0	0
SYNM	0.679245	0.0391088	4.11837	DEg	up	0	0
FAM214B	0.793025	0.0456615	4.11832	DEg	up	0	0
SPA17	0.24414	0.0140709	4.11692	DEg	up	0	0
PLBD2	0.700972	0.0404194	4.11624	DEg	up	0	0
UTP25	0.601487	0.0346944	4.11576	DEg	up	0	0
MAOB	1.18296	0.0682853	4.11468	DEg	up	0	0
FGD6	1.05946	0.0611809	4.11411	DEg	up	0	0
TMEM127	1.73528	0.10029	4.11292	DEg	up	0	0
SMARCE1	1.69411	0.0979445	4.11242	DEg	up	0	0
PON2	7.8016	0.451304	4.1116	DEg	up	0	0
ATP1B1	1.70669	0.0987722	4.11095	DEg	up	0	0
EFNA4	0.268153	0.0155194	4.11091	DEg	up	0	0
ABCA7	0.200114	0.0115878	4.11015	DEg	up	0	0
SLC22A3	0.144082	0.00834598	4.10967	DEg	up	0	0
TSPO	11.4688	0.665678	4.10675	DEg	up	0	0
KCTD14	0.0308748	0.00179335	4.1057	DEg	up	0	0
MAP1A	0.202973	0.0117947	4.10507	DEg	up	0	0
EXTL3	0.528874	0.0307629	4.10366	DEg	up	0	0
SLC35E1	0.852487	0.049593	4.10347	DEg	up	0	0
SH2D4A	0.530589	0.0309008	4.10188	DEg	up	0	0
NTN4	2.09262	0.121879	4.10179	DEg	up	0	0
ECM2	0.390509	0.0227618	4.10067	DEg	up	0	0
P3H2	0.507147	0.0295903	4.09921	DEg	up	0	0
ANKRD9	0.730132	0.0426266	4.09833	DEg	up	0	0
ITPRIPL2	1.23499	0.0721479	4.0974	DEg	up	0	0
C1orf122	3.06861	0.179404	4.0963	DEg	up	0	0
GNG12	2.18925	0.128018	4.09602	DEg	up	0	0
CSNK1G1	0.574614	0.0336598	4.09349	DEg	up	0	0
ANKRD42	0.32247	0.0188992	4.09277	DEg	up	0	0
TSPYL4	0.50486	0.0295903	4.09269	DEg	up	0	0
ACTR3C	0.0611778	0.0035867	4.09228	DEg	up	0	0
CFAP53	0.0611778	0.0035867	4.09228	DEg	up	0	0
TMEM164	0.730132	0.0428335	4.09135	DEg	up	0	0
GDF7	0.149228	0.00875983	4.09047	DEg	up	0	0
PCDHB7	0.150372	0.0088288	4.09017	DEg	up	0	0
TRIM72	0.0445969	0.00262105	4.08873	DEg	up	0	0
NFATC4	0.20526	0.0120706	4.08788	DEg	up	0	0
MMGT1	0.83705	0.0492482	4.08717	DEg	up	0	0
MTRNR2L8	5.43053	0.319906	4.08537	DEg	up	0	0
SLC35B4	0.725557	0.0427645	4.0846	DEg	up	0	0
TMEM42	0.559177	0.0329701	4.08408	DEg	up	0	0
FAM210B	2.05317	0.121189	4.08252	DEg	up	0	0
NATD1	0.135506	0.0080011	4.08201	DEg	up	0	0
CFP	0.081761	0.00482825	4.08184	DEg	up	0	0
HSD11B1L	0.324185	0.0191751	4.07952	DEg	up	0	0
TXNRD2	0.832476	0.0493171	4.07725	DEg	up	0	0
ZNF771	0.450543	0.0266933	4.07711	DEg	up	0	0
DNLZ	0.165237	0.00979445	4.07643	DEg	up	0	0
CLBA1	0.137221	0.00813905	4.0755	DEg	up	0	0
DLG4	0.246427	0.0146227	4.07488	DEg	up	0	0
MMP16	0.413379	0.0245551	4.07337	DEg	up	0	0
WDR34	0.877073	0.0521451	4.07209	DEg	up	0	0
AL162231.1	0.246998	0.0146917	4.07143	DEg	up	0	0
ZNF805	0.225843	0.0134501	4.06963	DEg	up	0	0
NAGS	0.0926244	0.005518	4.06917	DEg	up	0	0
ZNF711	0.146941	0.00875983	4.06819	DEg	up	0	0
AC240274.1	0.169811	0.0101393	4.0659	DEg	up	0	0
DSE	0.964551	0.0576631	4.06414	DEg	up	0	0
IFT57	1.84734	0.110705	4.06066	DEg	up	0	0
CASC4	3.11664	0.186922	4.05948	DEg	up	0	0
HDDC2	1.50715	0.0904263	4.05893	DEg	up	0	0
COG8	0.348199	0.0208994	4.05838	DEg	up	0	0
RUNX1	0.737564	0.044282	4.05798	DEg	up	0	0
TIAM1	0.376215	0.0226238	4.05564	DEg	up	0	0
DAPL1	0.0766152	0.00462133	4.05125	DEg	up	0	0
DHRS9	0.0926244	0.00558698	4.05125	DEg	up	0	0
HMOX1	0.279017	0.0168299	4.05125	DEg	up	0	0
ABCB8	0.522013	0.0315216	4.04967	DEg	up	0	0
IDS	2.39565	0.14471	4.04919	DEg	up	0	0
KLHL42	1.05603	0.0638709	4.04735	DEg	up	0	0
PTGS1	1.32133	0.0799421	4.04689	DEg	up	0	0
TATDN2	0.407662	0.0246931	4.04519	DEg	up	0	0
CCDC24	0.110349	0.00669058	4.0438	DEg	up	0	0
ENKD1	0.367067	0.0222789	4.04229	DEg	up	0	0
ZNF763	0.0897656	0.00544903	4.04209	DEg	up	0	0
POFUT1	0.657519	0.0399365	4.04125	DEg	up	0	0
CHST3	0.631218	0.0383501	4.04084	DEg	up	0	0
HIST1H2BC	0.154374	0.0093806	4.0406	DEg	up	0	0
CD3EAP	0.371069	0.0225548	4.04018	DEg	up	0	0
OSBPL3	0.614637	0.0373845	4.03922	DEg	up	0	0
TNR	0.0623213	0.00379363	4.03808	DEg	up	0	0
CBX6	1.60892	0.0979445	4.03798	DEg	up	0	0
REXO2	7.42539	0.452062	4.03787	DEg	up	0	0
PPP1R3F	0.230989	0.0140709	4.03704	DEg	up	0	0
GPNMB	0.134362	0.00820803	4.03295	DEg	up	0	0
GM2A	0.491138	0.0300041	4.03289	DEg	up	0	0
DAGLA	0.0428816	0.00262105	4.03214	DEg	up	0	0
MEST	0.806747	0.0493171	4.03195	DEg	up	0	0
KCNN3	1.28473	0.0785626	4.03148	DEg	up	0	0
RPP25	0.235563	0.0144158	4.03039	DEg	up	0	0
TXLNA	1.16066	0.0711133	4.02869	DEg	up	0	0
CRYBB1	0.0697541	0.00427645	4.02779	DEg	up	0	0
ITLN2	0.102344	0.00627673	4.02727	DEg	up	0	0
SLC25A51	0.204688	0.0125535	4.02727	DEg	up	0	0
REP15	0.165237	0.0101393	4.02651	DEg	up	0	0
PKM	11.5735	0.710305	4.02624	DEg	up	0	0
FAM163A	0.0325901	0.00200028	4.02616	DEg	up	0	0
FAM234A	1.80332	0.110774	4.02496	DEg	up	0	0
MTRNR2L10	0.185249	0.0113809	4.02478	DEg	up	0	0
LMO4	3.41452	0.209822	4.02445	DEg	up	0	0
NR2F2	5.31218	0.326597	4.02372	DEg	up	0	0
ITGAV	3.45397	0.212374	4.02358	DEg	up	0	0
ABHD2	2.10978	0.129742	4.02337	DEg	up	0	0
GTF3C4	0.463122	0.0284867	4.02303	DEg	up	0	0
GATM	0.217267	0.0133812	4.02119	DEg	up	0	0
ZNF619	0.106346	0.00655263	4.02055	DEg	up	0	0
IPO13	0.316752	0.0195199	4.02034	DEg	up	0	0
HDLBP	4.43396	0.273417	4.01942	DEg	up	0	0
ZFP91	1.40766	0.0868396	4.0188	DEg	up	0	0
CEP97	0.539737	0.0333149	4.01802	DEg	up	0	0
GALNT7	0.878216	0.0542144	4.01783	DEg	up	0	0
SMARCA1	1.23785	0.0764243	4.01766	DEg	up	0	0
ARSK	0.574042	0.0354532	4.01717	DEg	up	0	0
FCGR3A	0.187536	0.0115878	4.01649	DEg	up	0	0
TTLL1	0.36478	0.0225548	4.01552	DEg	up	0	0
TAF10	2.60492	0.161126	4.01498	DEg	up	0	0
ARL4D	1.90795	0.118085	4.01412	DEg	up	0	0
SNX33	0.523728	0.0324183	4.01394	DEg	up	0	0
CD81	18.2001	1.12719	4.01314	DEg	up	0	0
DPYSL3	4.74042	0.293627	4.01296	DEg	up	0	0
TNFRSF19	0.35163	0.0217961	4.01191	DEg	up	0	0
RERG	0.430532	0.0266933	4.01157	DEg	up	0	0
THG1L	0.327044	0.0202787	4.01145	DEg	up	0	0
MCRIP2	0.500858	0.0311077	4.00906	DEg	up	0	0
PXYLP1	0.150943	0.0093806	4.00818	DEg	up	0	0
ERVK3-1	0.922813	0.0573872	4.00724	DEg	up	0	0
C19orf44	0.0920526	0.00572493	4.00713	DEg	up	0	0
ZNF607	0.0720412	0.00448338	4.00616	DEg	up	0	0
TRABD2B	0.40709	0.0253828	4.00342	DEg	up	0	0
TCP10L	0.0331618	0.00206925	4.00234	DEg	up	0	0
IMPAD1	2.1012	0.131259	4.00072	DEg	up	0	0
ARL5A	1.81589	0.113464	4.00038	DEg	up	0	0
ITGB3	0.0949114	0.00593185	4.00003	DEg	up	0	0
PPP1R27	0.0171527	0.00041385	5.37318	DEg	up	1.11022e-16	2.03657e-16
CCDC74B	0.0194397	0.0008277	4.55375	DEg	up	2.22045e-16	4.06521e-16
CD180	0.0211549	0.00068975	4.93878	DEg	up	5.55112e-16	1.01359e-15
ATP6V1FNB	0.0200114	0.0005518	5.18053	DEg	up	8.88178e-16	1.61913e-15
FOXJ1	0.0171527	0.00013795	6.95814	DEg	up	1.55431e-15	2.82709e-15
NYAP1	0.0222985	0.00124155	4.16673	DEg	up	1.88738e-15	3.43069e-15
ZNF488	0.0177244	0.0002759	6.00545	DEg	up	3.21965e-15	5.84248e-15
NOTUM	0.0182962	0.0002759	6.05125	DEg	up	3.44169e-15	6.2434e-15
HIST1H2AH	0.0177244	0.00096565	4.19809	DEg	up	3.44169e-15	6.2434e-15
CDK5R1	0.0165809	0.0005518	4.90923	DEg	up	4.21885e-15	7.64829e-15
HIST3H2BB	0.0171527	0.0005518	4.95814	DEg	up	4.996e-15	9.05065e-15
GFAP	0.0182962	0.000344875	5.72932	DEg	up	8.43769e-15	1.52525e-14
EFNB3	0.0177244	0.00068975	4.68352	DEg	up	2.4647e-14	4.43618e-14
SDC1	0.0188679	0.00068975	4.77372	DEg	up	2.86438e-14	5.15186e-14
EMILIN3	0.0165809	0.0005518	4.90923	DEg	up	4.00791e-14	7.19658e-14
OXCT2	0.0171527	0.0005518	4.95814	DEg	up	4.4964e-14	8.0686e-14
PCDHGA4	0.0148656	0.00041385	5.16673	DEg	up	5.14033e-14	9.21751e-14
SPEF1	0.0148656	0.00041385	5.16673	DEg	up	5.14033e-14	9.21751e-14
SULT1E1	0.0320183	0.00068975	5.53668	DEg	up	5.44009e-14	9.75117e-14
EFNA2	0.0177244	0.00041385	5.42049	DEg	up	7.9603e-14	1.4255e-13
AMN	0.0182962	0.0011036	4.05125	DEg	up	1.29452e-13	2.31377e-13
NKD1	0.0171527	0.000758725	4.49871	DEg	up	1.30007e-13	2.32351e-13
CAMSAP3	0.0137221	0.0002759	5.63621	DEg	up	1.60205e-13	2.86095e-13
STATH	0.106346	0.0002759	8.59041	DEg	up	2.23821e-13	3.98786e-13
C5orf46	0.0308748	0.0008277	5.22118	DEg	up	4.62408e-13	8.21291e-13
GLB1L2	0.0165809	0.0008277	4.32427	DEg	up	6.07625e-13	1.07794e-12
DEFB135	0.0148656	0.00068975	4.42976	DEg	up	9.27924e-13	1.64294e-12
CFAP97D1	0.0131504	0.00013795	6.57481	DEg	up	9.34253e-13	1.65401e-12
GDF9	0.0131504	0.0005518	4.57481	DEg	up	1.26177e-12	2.23175e-12
WNK4	0.0188679	0.0011036	4.09565	DEg	up	1.28098e-12	2.26519e-12
PCDHGB4	0.0165809	0.00068975	4.5873	DEg	up	1.4827e-12	2.62048e-12
HIST1H2AB	0.0148656	0.0002759	5.75169	DEg	up	1.75238e-12	3.09491e-12
SYT3	0.0160091	0.0005518	4.85861	DEg	up	2.79865e-12	4.93043e-12
AARD	0.0131504	0.00041385	4.98985	DEg	up	3.03113e-12	5.33708e-12
ASIC3	0.0160091	0.0008277	4.27364	DEg	up	4.587e-12	8.05523e-12
SMKR1	0.00971984	0.00013795	6.13871	DEg	up	4.95926e-12	8.70557e-12
CHRNA9	0.0177244	0.0011036	4.00545	DEg	up	7.92388e-12	1.3886e-11
CRIP3	0.0125786	0.0002759	5.51068	DEg	up	1.15414e-11	2.01832e-11
CLDN1	0.0160091	0.00096565	4.05125	DEg	up	1.42794e-11	2.49461e-11
INHA	0.0160091	0.00096565	4.05125	DEg	up	1.42788e-11	2.49461e-11
TMPPE	0.0137221	0.0005518	4.63621	DEg	up	1.53755e-11	2.68506e-11
SLC6A3	0.0171527	0.000344875	5.63621	DEg	up	4.77571e-11	8.28999e-11
MAPK8IP2	0.0102916	0.0002759	5.22118	DEg	up	5.93144e-11	1.02867e-10
DEPDC7	0.0114351	0.00013795	6.37318	DEg	up	6.62983e-11	1.14873e-10
PCDHB8	0.0120069	0.00013795	6.44357	DEg	up	6.92943e-11	1.20018e-10
BPIFB4	0.00971984	0.00041385	4.55375	DEg	up	7.01433e-11	1.2147e-10
PDE4C	0.0108634	0.0002759	5.29918	DEg	up	7.32171e-11	1.26764e-10
TMEM253	0.0120069	0.0002759	5.44357	DEg	up	9.63778e-11	1.66646e-10
GOLGA8O	0.0125786	0.0002759	5.51068	DEg	up	1.05376e-10	1.82087e-10
SFN	0.0125786	0.00041385	4.92572	DEg	up	2.25654e-10	3.88156e-10
STRA6	0.00800457	0.00013795	5.85861	DEg	up	3.00161e-10	5.15416e-10
AQP6	0.00971984	0.00013795	6.13871	DEg	up	4.95786e-10	8.49022e-10
LY6G6C	0.0108634	0.0005518	4.29918	DEg	up	4.98463e-10	8.53526e-10
PDF	0.0102916	0.00013795	6.22118	DEg	up	5.35163e-10	9.15898e-10
ZNF280A	0.0108634	0.00013795	6.29918	DEg	up	5.65363e-10	9.67201e-10
KCNE5	0.0131504	0.0002759	5.57481	DEg	up	9.49719e-10	1.61983e-09
VWA7	0.0137221	0.0005518	4.63621	DEg	up	1.12177e-09	1.90984e-09
PCDH10	0.0171527	0.00041385	5.37318	DEg	up	1.1873e-09	2.02048e-09
EPPK1	0.0142939	0.0005518	4.69511	DEg	up	1.19164e-09	2.02755e-09
DIO3	0.0154374	0.00041385	5.22118	DEg	up	2.14115e-09	3.63164e-09
FCGR1B	0.00971984	0.00013795	6.13871	DEg	up	4.53751e-09	7.65707e-09
HPCA	0.00971984	0.00013795	6.13871	DEg	up	4.5374e-09	7.65707e-09
SLC7A4	0.0108634	0.00013795	6.29918	DEg	up	4.9192e-09	8.29437e-09
MROH7	0.0114351	0.00041385	4.78822	DEg	up	1.34578e-08	2.25335e-08
ALOX15B	0.00800457	0.00013795	5.85861	DEg	up	3.25014e-08	5.41392e-08
KISS1	0.0160091	0.00096565	4.05125	DEg	up	3.41941e-08	5.69457e-08
TBX22	0.00857633	0.0002759	4.95814	DEg	up	3.47151e-08	5.78091e-08
TEKT2	0.00857633	0.00041385	4.37318	DEg	up	5.46657e-08	9.06708e-08
EDN2	0.00914808	0.00041385	4.46629	DEg	up	6.92392e-08	1.14649e-07
SERINC4	0.0125786	0.00068975	4.18876	DEg	up	1.80351e-07	2.96158e-07
NRN1L	0.0125786	0.00068975	4.18876	DEg	up	1.80374e-07	2.96174e-07
AC008397.1	0.00686106	0.00013795	5.63621	DEg	up	2.39035e-07	3.91473e-07
LY6H	0.0651801	0.00103463	5.97725	DEg	up	2.75547e-07	4.50584e-07
BPI	0.00800457	0.00013795	5.85861	DEg	up	2.95525e-07	4.83042e-07
C15orf62	0.00800457	0.00013795	5.85861	DEg	up	2.95514e-07	4.83042e-07
IL22RA1	0.00914808	0.0002759	5.05125	DEg	up	3.68662e-07	6.01021e-07
FSCN2	0.00571755	0.0002759	4.37318	DEg	up	6.88715e-07	1.11868e-06
CYSRT1	0.0102916	0.00041385	4.63621	DEg	up	7.1671e-07	1.16365e-06
CA9	0.0102916	0.0002759	5.22118	DEg	up	1.38721e-06	2.23971e-06
VSIG10L2	0.00571755	0.00013795	5.37318	DEg	up	1.63261e-06	2.63198e-06
CHST5	0.00743282	0.00013795	5.75169	DEg	up	2.39913e-06	3.85424e-06
OR6A2	0.00857633	0.0002759	4.95814	DEg	up	2.817e-06	4.51687e-06
NXF3	0.00857633	0.00041385	4.37318	DEg	up	4.37858e-06	6.98852e-06
ODF3L1	0.00857633	0.00041385	4.37318	DEg	up	4.37837e-06	6.98852e-06
GPR42	0.00914808	0.00041385	4.46629	DEg	up	4.72893e-06	7.54079e-06
TAC1	0.0594626	0.00186233	4.9968	DEg	up	8.35781e-06	1.3247e-05
RFPL4B	0.0051458	0.00013795	5.22118	DEg	up	1.34973e-05	2.13095e-05
MAPK15	0.00628931	0.0002759	4.51068	DEg	up	1.3984e-05	2.20746e-05
FOXA3	0.00914808	0.0005518	4.05125	DEg	up	1.43447e-05	2.26393e-05
C5orf49	0.00686106	0.00013795	5.63621	DEg	up	1.89452e-05	2.98041e-05
HIST1H2AL	0.00686106	0.00013795	5.63621	DEg	up	1.89447e-05	2.98041e-05
HIST1H2BI	0.00686106	0.00013795	5.63621	DEg	up	1.89445e-05	2.98041e-05
OR10G4	0.00686106	0.00013795	5.63621	DEg	up	1.89441e-05	2.98041e-05
GPR75	0.00800457	0.0002759	4.85861	DEg	up	2.0748e-05	3.26158e-05
HIST2H4A	0.00800457	0.0002759	4.85861	DEg	up	2.07483e-05	3.26158e-05
TMEM215	0.0102916	0.0002759	5.22118	DEg	up	2.10302e-05	3.3052e-05
FCGR3B	0.00971984	0.0002759	5.13871	DEg	up	2.15766e-05	3.39013e-05
HOXA9	0.00914808	0.0002759	5.05125	DEg	up	2.17769e-05	3.42137e-05
ONECUT2	0.00571755	0.0002759	4.37318	DEg	up	0.000105892	0.0001631
RUNDC3A	0.00571755	0.0002759	4.37318	DEg	up	0.000105889	0.0001631
ZCCHC12	0.00571755	0.0002759	4.37318	DEg	up	0.00010589	0.0001631
EFCAB1	0.00628931	0.0002759	4.51068	DEg	up	0.000125685	0.000193312
NEK2	0.00628931	0.0002759	4.51068	DEg	up	0.000125695	0.000193312
SIGLEC11	0.00628931	0.0002759	4.51068	DEg	up	0.000125688	0.000193312
HOGA1	0.00571755	0.00013795	5.37318	DEg	up	0.000138463	0.000212466
NAT2	0.00571755	0.00013795	5.37318	DEg	up	0.000138468	0.000212466
HOXD10	0.0108634	0.00041385	4.71422	DEg	up	0.00059221	0.000890067
CPA1	0.0051458	0.0002759	4.22118	DEg	up	0.000763606	0.00114244
NECAB2	0.0051458	0.0002759	4.22118	DEg	up	0.000763596	0.00114244
CALY	0.00571755	0.0002759	4.37318	DEg	up	0.000876298	0.00130783
HPCAL4	0.00571755	0.0002759	4.37318	DEg	up	0.000876361	0.00130783
TTC22	0.00571755	0.0002759	4.37318	DEg	up	0.000876344	0.00130783
HIST1H2AD	0.00457404	0.00013795	5.05125	DEg	up	0.000961777	0.0014327
PCP2	0.00457404	0.00013795	5.05125	DEg	up	0.000961829	0.0014327
TMEM171	0.00457404	0.00013795	5.05125	DEg	up	0.000961877	0.0014327
GJD4	0.00285878	0.00013795	4.37318	DEg	up	0.004787	0.00692087
MRGPRE	0.00285878	0.00013795	4.37318	DEg	up	0.00478704	0.00692087
RLN1	0.00285878	0.00013795	4.37318	DEg	up	0.00478708	0.00692087
SLC9A4	0.00285878	0.00013795	4.37318	DEg	up	0.00478706	0.00692087
RASGEF1A	0.00457404	0.0002759	4.05125	DEg	up	0.0051296	0.00740847
KLHDC8A	0.0051458	0.0002759	4.22118	DEg	up	0.0056382	0.00812751
SIRPB1	0.0051458	0.0002759	4.22118	DEg	up	0.00563817	0.00812751
NOXO1	0.00571755	0.0002759	4.37318	DEg	up	0.00578377	0.00833303
B4GALNT4	0.00343053	0.00013795	4.63621	DEg	up	0.00616282	0.00886388
CYP4F11	0.00343053	0.00013795	4.63621	DEg	up	0.00616273	0.00886388
RGS9BP	0.00343053	0.00013795	4.63621	DEg	up	0.00616278	0.00886388
CMA1	0.00400229	0.00013795	4.85861	DEg	up	0.00677472	0.00972322
CCR5	0.00457404	0.00013795	5.05125	DEg	up	0.00693489	0.00994722
CGA	0.00228702	0.00013795	4.05125	DEg	up	0.0337624	0.0461041
ERN2	0.00228702	0.00013795	4.05125	DEg	up	0.0337622	0.0461041
HIST1H2AM	0.00228702	0.00013795	4.05125	DEg	up	0.0337627	0.0461041
HTR3B	0.00228702	0.00013795	4.05125	DEg	up	0.0337625	0.0461041
RAB40AL	0.00228702	0.00013795	4.05125	DEg	up	0.0337629	0.0461041
TMEM200C	0.00228702	0.00013795	4.05125	DEg	up	0.0337625	0.0461041
SLCO4A1	0.0554603	0.926542	-4.06233	DEg	down	0	0
MEOX2	0.023442	0.402883	-4.1032	DEg	down	0	0
STXBP6	0.0251572	0.450752	-4.16329	DEg	down	0	0
ACTA1	0.0051458	0.0970479	-4.23723	DEg	down	0	0
MT1A	0.0314465	0.612222	-4.28308	DEg	down	0	0
MCF2L	0.0331618	0.647055	-4.28629	DEg	down	0	0
GPIHBP1	0.028016	0.561733	-4.32556	DEg	down	0	0
TCTEX1D1	0.00914808	0.19044	-4.37972	DEg	down	0	0
CCDC85A	0.0240137	0.504001	-4.39149	DEg	down	0	0
SPAAR	0.0160091	0.337081	-4.39613	DEg	down	0	0
IDO1	0.00914808	0.195475	-4.41737	DEg	down	0	0
C1QTNF9	0.00914808	0.22072	-4.5926	DEg	down	0	0
PTGER4	0.00914808	0.242033	-4.72559	DEg	down	0	0
MT1M	0.0588908	1.68472	-4.83832	DEg	down	0	0
GATA3	0.00457404	0.133329	-4.86537	DEg	down	0	0
TMEM88	0.104631	3.14754	-4.91084	DEg	down	0	0
P2RY8	0.00343053	0.106911	-4.96184	DEg	down	0	0
PPP1R14A	0.0434534	1.40847	-5.01852	DEg	down	0	0
DTNA	0.00285878	0.0951166	-5.05623	DEg	down	0	0
TNNC1	0.00628931	0.217133	-5.10954	DEg	down	0	0
SYN2	0.00285878	0.100635	-5.13758	DEg	down	0	0
SLC26A10	0.00171527	0.0626983	-5.19192	DEg	down	0	0
HIGD1B	0.00343053	0.126845	-5.20849	DEg	down	0	0
MYL4	0.00971984	0.373017	-5.26216	DEg	down	0	0
HIF3A	0.0182962	0.714512	-5.28735	DEg	down	0	0
TCAP	0.00857633	0.341288	-5.31449	DEg	down	0	0
PTP4A1	0.00343053	0.143882	-5.39031	DEg	down	0	0
TCF15	0.0114351	0.532832	-5.54214	DEg	down	0	0
SYN3	0.00228702	0.119879	-5.71196	DEg	down	0	0
ANO2	0.0108634	0.662022	-5.92934	DEg	down	0	0
PGAM2	0.00114351	0.0769072	-6.07158	DEg	down	0	0
CKM	0.00228702	0.156022	-6.09213	DEg	down	0	0
WIPF3	0.00114351	0.0804939	-6.13734	DEg	down	0	0
AVPR2	0.00285878	0.205821	-6.16985	DEg	down	0	0
CA8	0.00571755	0.502828	-6.45852	DEg	down	0	0
MYBPC3	0.00114351	0.121603	-6.73257	DEg	down	0	0
CD36	0.0268725	2.94254	-6.77479	DEg	down	0	0
CABP1	0.00114351	0.125535	-6.77847	DEg	down	0	0
COX4I2	0.00114351	0.139674	-6.93245	DEg	down	0	0
CLIC5	0.00343053	0.679266	-7.6294	DEg	down	0	0
FCN3	0.00571755	1.88412	-8.36428	DEg	down	0	0
ACTC1	0.00114351	0.51545	-8.81622	DEg	down	0	0
TNNT3	0.00114351	0.534143	-8.86761	DEg	down	0	0
FMO2	0.00171527	1.04242	-9.24729	DEg	down	0	0
CD300LG	0	0.412609	#NAME?	DEg	down	0	0
MB	0	0.328183	#NAME?	DEg	down	0	0
RGS6	0	0.071803	#NAME?	DEg	down	0	0
KIF25	0.00228702	0.0613878	-4.74641	DEg	down	1.11022e-16	2.03657e-16
CNTNAP2	0.00171527	0.0612498	-5.1582	DEg	down	1.11022e-16	2.03657e-16
BCL2L14	0.00400229	0.069182	-4.1115	DEg	down	2.22045e-16	4.06521e-16
TEKT4	0.00171527	0.0602842	-5.13528	DEg	down	1.11022e-15	2.02293e-15
OPCML	0.00343053	0.080149	-4.54618	DEg	down	1.22125e-15	2.22433e-15
PXDNL	0.00343053	0.0728376	-4.40818	DEg	down	1.66533e-15	3.02805e-15
DAB1	0.00114351	0.05249	-5.5205	DEg	down	5.32907e-15	9.65248e-15
PTGDR	0.00343053	0.0587667	-4.0985	DEg	down	7.99361e-15	1.44579e-14
MYO7B	0.00343053	0.0583529	-4.0883	DEg	down	8.10463e-15	1.46551e-14
LRP1B	0	0.0520761	#NAME?	DEg	down	9.62563e-14	1.7229e-13
SRARP	0.00114351	0.0491792	-5.42651	DEg	down	2.06057e-13	3.67311e-13
KCNJ8	0.00114351	0.0501448	-5.45456	DEg	down	6.1251e-13	1.08652e-12
SPDYE5	0.00171527	0.046972	-4.7753	DEg	down	7.79488e-13	1.38142e-12
MLIP	0.00228702	0.0640778	-4.80828	DEg	down	7.96252e-13	1.41102e-12
EFHD1	0.00114351	0.0457304	-5.32161	DEg	down	1.22569e-12	2.1681e-12
CD1D	0.00114351	0.0410401	-5.16549	DEg	down	3.04223e-12	5.35579e-12
SMPX	0.000571755	0.0391778	-6.0985	DEg	down	5.47573e-12	9.60698e-12
AGBL4	0.000571755	0.0445579	-6.28414	DEg	down	7.73526e-12	1.35576e-11
FOXP2	0.00228702	0.0476617	-4.38129	DEg	down	1.18751e-11	2.0765e-11
EBF2	0.00171527	0.0452476	-4.72134	DEg	down	1.47233e-11	2.57177e-11
CSMD1	0.00114351	0.0384881	-5.07287	DEg	down	1.77885e-11	3.10503e-11
IL1RAPL1	0.00285878	0.0515933	-4.17371	DEg	down	4.43668e-11	7.70622e-11
ABCC9	0.00171527	0.041316	-4.5902	DEg	down	1.04865e-10	1.81237e-10
SSUH2	0.000571755	0.0518692	-6.50334	DEg	down	1.22758e-10	2.11984e-10
CLGN	0.00114351	0.0362809	-4.98767	DEg	down	2.55415e-10	4.38848e-10
FGD3	0.00114351	0.0339357	-4.89126	DEg	down	5.3408e-10	9.14168e-10
SCGB2B2	0.000571755	0.0350393	-5.93743	DEg	down	1.10811e-09	1.88771e-09
NFASC	0.00114351	0.033246	-4.86164	DEg	down	1.14311e-09	1.94587e-09
OMG	0.00114351	0.0335908	-4.87653	DEg	down	2.43563e-09	4.12679e-09
SPDYE16	0.00114351	0.0313147	-4.7753	DEg	down	2.74005e-09	4.63874e-09
RBM20	0.00171527	0.0395917	-4.52869	DEg	down	3.71944e-09	6.28502e-09
NOTCH3	0.00114351	0.0309008	-4.7561	DEg	down	2.90333e-08	4.83867e-08
RHD	0.00171527	0.0334529	-4.28563	DEg	down	4.31908e-08	7.17908e-08
PRDM16	0.00171527	0.03028	-4.14186	DEg	down	1.17333e-07	1.93238e-07
CLNK	0.00114351	0.0269692	-4.55977	DEg	down	2.20106e-07	3.60838e-07
COL4A3	0.00171527	0.0324872	-4.24337	DEg	down	2.55698e-07	4.1855e-07
ESRRG	0.00171527	0.0285557	-4.05727	DEg	down	1.00553e-06	1.62661e-06
CHRM5	0.00114351	0.0244172	-4.41635	DEg	down	1.5159e-06	2.4461e-06
CCL21	0.0154374	0.260174	-4.07497	DEg	down	1.55018e-06	2.50051e-06
SLC17A3	0.00171527	0.0294523	-4.10188	DEg	down	4.14842e-06	6.62867e-06
CPLX3	0.00114351	0.022072	-4.27068	DEg	down	4.36728e-06	6.97197e-06
CLEC20A	0.000571755	0.0201407	-5.13857	DEg	down	7.38791e-06	1.17196e-05
SLC26A5	0.000571755	0.0204856	-5.16307	DEg	down	7.89331e-06	1.25161e-05
MYLK3	0.00114351	0.02221	-4.27967	DEg	down	8.10807e-06	1.28539e-05
SP140	0.00114351	0.0217271	-4.24796	DEg	down	1.11584e-05	1.76525e-05
HEATR4	0.000571755	0.0196579	-5.10357	DEg	down	1.46231e-05	2.30754e-05
ENPEP	0.00114351	0.0207615	-4.18237	DEg	down	3.09926e-05	4.85339e-05
FAM220A	0.000571755	0.0173817	-4.92603	DEg	down	4.40448e-05	6.87351e-05
COL24A1	0.00114351	0.0200717	-4.13362	DEg	down	4.67765e-05	7.2968e-05
PTPRT	0.000571755	0.0160712	-4.81293	DEg	down	0.000156508	0.000239901
SYT1	0.00114351	0.0184163	-4.00944	DEg	down	0.000419464	0.000634575
NPNT	0.000571755	0.0143468	-4.64919	DEg	down	0.000517733	0.000779792
SLC27A6	0.000571755	0.013933	-4.60696	DEg	down	0.000589441	0.000886084
KLRF1	0.000571755	0.0135881	-4.5708	DEg	down	0.000614694	0.000923431
FBXO40	0.000571755	0.0131742	-4.52618	DEg	down	0.000824671	0.0012327
LPAR1	0.00114351	0.0186233	-4.02556	DEg	down	0.000874899	0.00130616
CLVS1	0.000571755	0.0124845	-4.44859	DEg	down	0.00198816	0.00292966
SLAMF1	0.000571755	0.0131053	-4.5186	DEg	down	0.00212427	0.00312411
GRID1	0.000571755	0.0114499	-4.32379	DEg	down	0.00287548	0.00420891
CA1	0.000571755	0.0124155	-4.4406	DEg	down	0.0061595	0.00886362
