# Supplementary material for: Resolving the heterogeneous tumour microenvironment in cardiac myxoma through single‐cell and spatial transcriptomics
Source: Clin Transl Med. 2024 Feb 6;14(2):e1581. doi: 10.1002/ctm2.1581 (PMC10844892; doi:10.1002/ctm2.1581)
Supplement: Supplementary file 2 — Supporting information [file CTM2-14-e1581-s002.zip › Table S8.xlsx]

## Sheet: ETC0
Table S9. Gene expression signature for each subcluster of the EC-like tumor cells.
p_val	avg_log2FC	pct.1	pct.2	p_val_adj	cluster	gene
8.1018e-91	1.24073	0.877	0.62	2.15054e-86	ETC1	LEPR
3.78275e-81	1.15173	0.697	0.328	1.00409e-76	ETC1	SPON1
1.31069e-79	1.03529	0.483	0.123	3.47909e-75	ETC1	CCDC3
5.20845e-74	0.783853	0.771	0.749	1.38253e-69	ETC1	SERPINB1
1.62034e-72	0.628509	0.987	0.97	4.30103e-68	ETC1	HLA-E
1.28006e-69	0.824193	0.841	0.695	3.3978e-65	ETC1	MTUS1
4.16894e-69	1.05908	0.786	0.567	1.1066e-64	ETC1	CGNL1
6.44608e-69	0.936713	0.856	0.594	1.71105e-64	ETC1	RAMP2
2.5312e-65	0.663373	0.453	0.133	6.71883e-61	ETC1	UCP2
5.69023e-64	1.06777	0.865	0.73	1.51041e-59	ETC1	PLPP3
5.20415e-62	0.864743	0.899	0.736	1.38139e-57	ETC1	EGFL7
6.86722e-62	0.760215	0.457	0.118	1.82283e-57	ETC1	PTPRB
1.13053e-60	0.541645	0.698	0.6	3.00088e-56	ETC1	AKR1B1
6.00249e-58	0.964289	0.499	0.184	1.5933e-53	ETC1	SLCO2A1
1.0481e-56	0.63406	0.628	0.355	2.78208e-52	ETC1	EVL
3.23513e-56	0.667235	0.553	0.234	8.58733e-52	ETC1	ADCY4
4.70535e-53	1.39831	0.442	0.178	1.24899e-48	ETC1	EDN1
7.41889e-53	0.880808	0.835	0.697	1.96927e-48	ETC1	PTGIS
2.17189e-52	0.619648	0.952	0.894	5.76506e-48	ETC1	ECSCR
2.09349e-51	0.657163	0.565	0.231	5.55697e-47	ETC1	PTGS1
9.37515e-51	0.63831	0.54	0.208	2.48854e-46	ETC1	MMRN2
2.91984e-50	1.12562	0.884	0.732	7.75043e-46	ETC1	C7
4.93485e-50	0.524944	0.77	0.638	1.30991e-45	ETC1	ELK3
1.47871e-49	0.951861	0.447	0.189	3.92508e-45	ETC1	NRG1
8.38577e-49	0.622695	0.929	0.917	2.22592e-44	ETC1	WWTR1
1.34632e-47	0.637545	0.797	0.673	3.57366e-43	ETC1	NRP1
1.75465e-47	0.492002	0.382	0.102	4.65754e-43	ETC1	TIE1
8.09837e-47	0.561733	0.876	0.804	2.14963e-42	ETC1	BMPR2
6.07143e-46	0.801029	0.632	0.44	1.6116e-41	ETC1	CALCRL
7.51926e-46	0.518744	0.972	0.976	1.99591e-41	ETC1	ACTN1
1.9776e-45	0.662449	0.803	0.698	5.24933e-41	ETC1	KCTD12
5.25774e-44	0.457811	0.644	0.448	1.39562e-39	ETC1	LRP6
5.60002e-44	0.432712	0.408	0.149	1.48647e-39	ETC1	SOX7
1.83891e-43	1.13291	0.43	0.132	4.88121e-39	ETC1	AQP1
2.9969e-43	0.833617	0.662	0.404	7.95496e-39	ETC1	TCF4
1.9091e-42	0.712476	0.58	0.306	5.0675e-38	ETC1	CLEC14A
5.63091e-42	0.445939	0.61	0.466	1.49467e-37	ETC1	PLXND1
7.34778e-42	0.612596	0.785	0.625	1.95039e-37	ETC1	LRIG1
8.7158e-42	0.465466	0.628	0.508	2.31352e-37	ETC1	COL18A1
1.05987e-41	0.779941	0.424	0.155	2.81332e-37	ETC1	SELP
1.06421e-40	0.547531	0.869	0.788	2.82483e-36	ETC1	SNHG7
2.52154e-40	0.459747	0.644	0.434	6.69317e-36	ETC1	SLC40A1
3.11392e-40	0.583199	0.566	0.326	8.26559e-36	ETC1	STAB1
8.21078e-40	0.368047	0.266	0.058	2.17947e-35	ETC1	TMEM37
1.00317e-39	0.521078	0.447	0.175	2.6628e-35	ETC1	NOS3
2.60354e-39	0.408387	0.467	0.246	6.91085e-35	ETC1	SSH1
4.9804e-39	0.416893	0.66	0.506	1.322e-34	ETC1	PTPRM
1.00384e-38	0.587263	0.865	0.798	2.6646e-34	ETC1	SLC9A3R2
1.12866e-38	0.429898	0.529	0.248	2.99591e-34	ETC1	FGD5
2.7484e-38	0.270154	0.322	0.095	7.29536e-34	ETC1	SOX18
2.20078e-37	0.566991	0.836	0.803	5.84174e-33	ETC1	CEMIP2
2.86848e-37	0.484683	0.402	0.16	7.6141e-33	ETC1	LIMS2
4.26122e-37	0.355208	0.482	0.326	1.1311e-32	ETC1	ETS1
1.30448e-36	0.503679	0.551	0.287	3.46262e-32	ETC1	PGM5
1.54402e-36	0.514016	0.538	0.337	4.09844e-32	ETC1	KCNN3
1.55653e-36	0.75047	0.288	0.071	4.13166e-32	ETC1	PCDH17
3.38782e-36	0.729955	0.59	0.347	8.99262e-32	ETC1	MCAM
1.13637e-35	0.370253	0.997	0.999	3.01639e-31	ETC1	RPS23
2.63961e-35	0.487473	0.911	0.889	7.00658e-31	ETC1	STOM
1.00416e-34	0.361551	0.385	0.125	2.66546e-30	ETC1	ERG
2.35453e-34	0.408235	0.877	0.853	6.24986e-30	ETC1	TACC1
3.13381e-34	0.409098	0.635	0.435	8.31839e-30	ETC1	FOXO1
3.34419e-34	0.419902	0.957	0.963	8.87683e-30	ETC1	YBX3
2.19189e-33	0.446234	0.721	0.649	5.81816e-29	ETC1	PRCP
2.53602e-33	0.385217	0.986	0.995	6.73161e-29	ETC1	RPLP0
3.09481e-33	0.451002	0.594	0.422	8.21487e-29	ETC1	BOC
3.4474e-33	0.500517	0.96	0.873	9.15077e-29	ETC1	PECAM1
7.68258e-33	0.364939	0.402	0.143	2.03927e-28	ETC1	DIPK1B
3.05938e-32	0.323877	0.668	0.697	8.12082e-28	ETC1	COLEC11
3.80993e-32	0.566543	0.711	0.548	1.01131e-27	ETC1	ENTPD1
6.08764e-32	0.413372	0.995	0.998	1.6159e-27	ETC1	RPS2
8.32964e-32	0.444665	0.578	0.457	2.21102e-27	ETC1	RAB11FIP1
3.59145e-31	0.292467	0.974	0.995	9.53314e-27	ETC1	EEF2
3.65548e-31	0.327935	0.996	1	9.70309e-27	ETC1	EEF1A1
6.53028e-31	0.40928	0.83	0.786	1.7334e-26	ETC1	ABLIM1
6.57906e-31	0.443548	0.766	0.745	1.74635e-26	ETC1	ITPR1
1.31445e-30	0.387617	0.972	0.97	3.48908e-26	ETC1	RPS17
1.4741e-30	0.296095	0.395	0.213	3.91286e-26	ETC1	RAPGEF4
3.96992e-30	0.449823	0.534	0.385	1.05378e-25	ETC1	ITGA10
6.3474e-30	0.346424	0.368	0.145	1.68485e-25	ETC1	RASIP1
8.57275e-30	0.620736	0.388	0.285	2.27555e-25	ETC1	CXCL12
2.00755e-29	0.383492	0.987	0.99	5.32885e-25	ETC1	RPL36A
2.15676e-29	0.429757	0.735	0.57	5.7249e-25	ETC1	S1PR1
2.6882e-29	0.577907	0.672	0.5	7.13556e-25	ETC1	GBP4
8.13466e-29	0.301955	0.636	0.565	2.15926e-24	ETC1	HDAC7
1.20869e-28	0.460855	0.256	0.061	3.20834e-24	ETC1	RAMP3
1.23196e-28	0.352139	0.997	0.998	3.27011e-24	ETC1	RPS19
9.69165e-28	0.364844	0.583	0.483	2.57255e-23	ETC1	CA5B
1.35349e-27	0.529845	0.486	0.322	3.5927e-23	ETC1	ADGRF5
1.53538e-27	0.337318	0.762	0.715	4.07552e-23	ETC1	FRMD4B
2.22679e-27	0.329687	0.503	0.421	5.91079e-23	ETC1	ARL4A
2.88492e-27	0.420691	0.521	0.314	7.65772e-23	ETC1	LDB2
2.97116e-27	0.304579	0.988	1	7.88664e-23	ETC1	RPS7
3.99155e-27	0.315939	0.992	0.999	1.05952e-22	ETC1	RPS8
8.336e-27	0.309184	0.617	0.524	2.21271e-22	ETC1	ZNF521
1.09775e-26	0.340799	0.906	0.915	2.91386e-22	ETC1	NOP53
1.26723e-26	0.416155	0.987	0.995	3.36374e-22	ETC1	RPL13A
1.31251e-26	0.338157	0.288	0.085	3.48394e-22	ETC1	ROBO4
1.47247e-26	0.266258	0.39	0.231	3.90852e-22	ETC1	NPAS2
2.2704e-26	0.452869	0.718	0.583	6.02656e-22	ETC1	PDLIM3
2.48674e-26	0.312026	0.986	0.998	6.60079e-22	ETC1	RPS6
4.15289e-26	0.329968	0.468	0.317	1.10234e-21	ETC1	CADPS2
4.66582e-26	0.350358	0.483	0.302	1.2385e-21	ETC1	PALM
6.28616e-26	0.316335	0.408	0.214	1.6686e-21	ETC1	KLHL3
8.57416e-26	0.363666	0.883	0.892	2.27593e-21	ETC1	NDRG1
1.13455e-25	0.324034	0.788	0.761	3.01154e-21	ETC1	AAK1
2.11878e-25	0.367363	0.976	0.984	5.62408e-21	ETC1	RPL23
2.46335e-25	0.38251	0.936	0.933	6.53873e-21	ETC1	ECE1
2.5754e-25	0.286994	0.487	0.412	6.83615e-21	ETC1	THBS3
2.77983e-25	0.387159	0.646	0.495	7.37877e-21	ETC1	ARHGDIB
3.266e-25	0.447445	0.737	0.624	8.66927e-21	ETC1	EPAS1
3.54999e-25	0.373249	0.793	0.788	9.42308e-21	ETC1	PALM2-AKAP2
4.86132e-25	0.467255	0.558	0.377	1.29039e-20	ETC1	ITGA9
5.26101e-25	0.320428	0.616	0.451	1.39648e-20	ETC1	MLXIP
6.95593e-25	0.355599	0.723	0.674	1.84638e-20	ETC1	MIR99AHG
7.45968e-25	0.333605	0.328	0.156	1.9801e-20	ETC1	VAT1L
1.25917e-24	0.276625	0.988	0.996	3.34233e-20	ETC1	RPLP2
1.41529e-24	0.528207	0.851	0.756	3.75673e-20	ETC1	TXNIP
1.47775e-24	0.312923	0.987	0.99	3.92253e-20	ETC1	EEF1G
1.96606e-24	0.349022	0.787	0.767	5.21872e-20	ETC1	PHACTR2
4.57004e-24	0.334339	0.549	0.428	1.21307e-19	ETC1	UGCG
8.9224e-24	0.325034	0.887	0.877	2.36836e-19	ETC1	EIF4B
1.16951e-23	0.37212	0.685	0.601	3.10435e-19	ETC1	MYLIP
1.17009e-23	0.316571	0.989	0.993	3.1059e-19	ETC1	RPL27A
1.77021e-23	0.326819	0.692	0.56	4.69884e-19	ETC1	F11R
1.9672e-23	0.323661	0.526	0.382	5.22172e-19	ETC1	SERPINB9
2.5437e-23	0.370956	0.733	0.612	6.752e-19	ETC1	TMEM173
2.83314e-23	0.251935	0.497	0.389	7.5203e-19	ETC1	CYTH1
5.05244e-23	0.250988	0.986	0.995	1.34112e-18	ETC1	RPL22
5.21683e-23	0.282321	0.489	0.357	1.38476e-18	ETC1	TLNRD1
5.56044e-23	0.321875	0.993	1	1.47596e-18	ETC1	RPS28
6.2763e-23	0.27796	0.663	0.593	1.66598e-18	ETC1	HDGFL3
7.0046e-23	0.315875	0.586	0.454	1.8593e-18	ETC1	RPS6KA2
7.39311e-23	0.397903	0.953	0.939	1.96243e-18	ETC1	RPS20
7.51809e-23	0.426877	0.983	0.984	1.9956e-18	ETC1	HSPG2
7.63027e-23	0.330625	0.733	0.745	2.02538e-18	ETC1	ARGLU1
9.38972e-23	0.334028	0.993	0.998	2.49241e-18	ETC1	RPS18
2.01713e-22	0.315873	0.644	0.54	5.35428e-18	ETC1	ST6GAL1
4.72598e-22	0.284826	0.445	0.244	1.25446e-17	ETC1	SHE
4.77499e-22	0.311991	0.991	0.998	1.26747e-17	ETC1	RPL17
5.90766e-22	0.314113	0.93	0.923	1.56813e-17	ETC1	EIF4A2
7.02785e-22	0.447718	0.802	0.73	1.86547e-17	ETC1	BMPER
1.04886e-21	0.387486	0.853	0.843	2.7841e-17	ETC1	TXNDC5
1.05153e-21	0.312542	0.688	0.613	2.79119e-17	ETC1	FZD6
1.26648e-21	0.383974	0.555	0.391	3.36176e-17	ETC1	SHROOM4
1.55938e-21	0.287847	0.453	0.3	4.13921e-17	ETC1	DOCK6
1.64909e-21	0.389943	0.919	0.897	4.37736e-17	ETC1	NR2F2
1.90481e-21	0.331422	0.99	0.996	5.05613e-17	ETC1	RPS3
2.09949e-21	0.269977	0.989	0.999	5.57288e-17	ETC1	RPL32
3.21717e-21	0.392353	0.43	0.269	8.53965e-17	ETC1	ICAM1
3.55474e-21	0.545998	0.841	0.758	9.43569e-17	ETC1	BMX
4.23607e-21	0.33345	0.93	0.917	1.12442e-16	ETC1	ZFAS1
4.30367e-21	0.256669	0.311	0.127	1.14237e-16	ETC1	SORBS1
4.35931e-21	0.350398	0.835	0.831	1.15714e-16	ETC1	LHFPL6
4.39954e-21	0.412674	0.651	0.489	1.16781e-16	ETC1	CDH5
4.63718e-21	0.533885	0.574	0.393	1.23089e-16	ETC1	ADGRL4
4.87398e-21	0.277256	0.996	1	1.29375e-16	ETC1	RPS12
7.15145e-21	0.298696	0.395	0.287	1.89828e-16	ETC1	SLC6A6
1.18816e-20	0.287667	0.73	0.695	3.15384e-16	ETC1	AP1S2
1.20119e-20	0.301411	0.561	0.425	3.18844e-16	ETC1	GRB10
1.21811e-20	0.696629	0.919	0.933	3.23334e-16	ETC1	CCDC80
1.56365e-20	0.251937	0.288	0.151	4.15054e-16	ETC1	DOCK4
1.66372e-20	0.361054	0.815	0.867	4.41617e-16	ETC1	GNG11
2.04412e-20	0.280835	0.98	0.993	5.42591e-16	ETC1	RPS11
2.48276e-20	0.311228	0.673	0.569	6.59024e-16	ETC1	FLI1
2.55046e-20	0.331968	0.867	0.847	6.76995e-16	ETC1	PNRC1
2.65355e-20	0.627849	0.903	0.876	7.04359e-16	ETC1	IER3
3.08278e-20	0.443554	0.317	0.149	8.18293e-16	ETC1	ETS2
3.24072e-20	0.285143	0.473	0.317	8.60218e-16	ETC1	KANK1
3.5309e-20	0.449255	0.686	0.648	9.37242e-16	ETC1	PODXL
3.94689e-20	0.254625	0.352	0.168	1.04766e-15	ETC1	AFAP1L1
1.14149e-19	0.39879	0.845	0.825	3.02998e-15	ETC1	F2R
1.58441e-19	0.346029	0.783	0.736	4.20566e-15	ETC1	PLXDC2
1.71166e-19	0.285209	0.957	0.971	4.54344e-15	ETC1	RPL31
1.73845e-19	0.462986	0.95	0.966	4.61454e-15	ETC1	HSPB1
1.98547e-19	0.544634	0.336	0.189	5.27024e-15	ETC1	COL4A1
2.09922e-19	0.35996	0.822	0.746	5.57217e-15	ETC1	GAS5
2.14265e-19	0.495086	0.623	0.53	5.68745e-15	ETC1	CTHRC1
2.45317e-19	0.258179	0.637	0.581	6.51169e-15	ETC1	MKNK2
3.36783e-19	0.278748	0.593	0.46	8.93958e-15	ETC1	PRKCH
3.50522e-19	0.500131	0.306	0.18	9.30424e-15	ETC1	DEPP1
3.67574e-19	0.336057	0.799	0.782	9.75689e-15	ETC1	ZMAT3
4.94344e-19	0.41237	0.967	0.959	1.31219e-14	ETC1	RNASE1
5.58402e-19	0.309985	0.505	0.438	1.48222e-14	ETC1	THUMPD3-AS1
5.59311e-19	0.264606	0.412	0.237	1.48464e-14	ETC1	SLC43A3
5.92864e-19	0.328533	0.852	0.827	1.5737e-14	ETC1	SULF2
6.73662e-19	0.445618	0.605	0.433	1.78817e-14	ETC1	MARCKSL1
7.15169e-19	0.739962	0.745	0.744	1.89835e-14	ETC1	INHBA
8.79483e-19	0.394599	0.442	0.341	2.3345e-14	ETC1	COL4A2
8.79943e-19	0.278722	0.668	0.553	2.33572e-14	ETC1	PAM
9.66524e-19	0.25851	0.529	0.456	2.56554e-14	ETC1	SH3BP5
1.22564e-18	0.268617	0.839	0.828	3.25334e-14	ETC1	STAT3
1.28264e-18	0.275454	0.996	0.996	3.40465e-14	ETC1	RPS3A
1.41045e-18	0.277147	0.993	0.998	3.74391e-14	ETC1	RPL3
1.4166e-18	0.266836	0.999	1	3.76022e-14	ETC1	RPL13
1.57331e-18	0.522199	0.655	0.624	4.17619e-14	ETC1	CD14
1.59396e-18	0.251096	0.993	0.999	4.231e-14	ETC1	RPL9
1.70689e-18	0.33764	0.689	0.573	4.53076e-14	ETC1	ST3GAL1
1.80274e-18	0.324423	0.455	0.331	4.78518e-14	ETC1	SULF1
2.39683e-18	0.292455	0.327	0.204	6.36215e-14	ETC1	RGS3
2.52073e-18	0.265028	0.362	0.256	6.69103e-14	ETC1	DNAJC12
2.61798e-18	0.269534	0.502	0.367	6.94916e-14	ETC1	PLEKHO1
3.99874e-18	0.263161	0.992	0.998	1.06143e-13	ETC1	RPL12
4.01616e-18	0.314172	0.372	0.268	1.06605e-13	ETC1	ANO1
4.29484e-18	0.25325	0.435	0.364	1.14002e-13	ETC1	ANKRD50
5.27727e-18	0.426467	0.668	0.554	1.4008e-13	ETC1	IL33
6.44519e-18	0.295414	0.432	0.286	1.71081e-13	ETC1	LAPTM5
9.7684e-18	0.25375	0.514	0.394	2.59292e-13	ETC1	MEGF9
1.02994e-17	0.278739	0.541	0.504	2.73387e-13	ETC1	FTX
1.6263e-17	0.283742	0.507	0.355	4.31686e-13	ETC1	DLC1
1.63458e-17	0.336553	0.79	0.906	4.33882e-13	ETC1	IGFBP5
2.31306e-17	0.295594	0.819	0.79	6.13979e-13	ETC1	SNHG8
2.92644e-17	0.341842	0.764	0.728	7.76793e-13	ETC1	TGFBR2
3.29735e-17	0.29782	0.748	0.704	8.75247e-13	ETC1	CHSY1
3.97799e-17	0.305455	0.578	0.516	1.05592e-12	ETC1	LIMCH1
4.26403e-17	0.276626	0.702	0.621	1.13184e-12	ETC1	PABPC4
4.88782e-17	0.275407	0.83	0.797	1.29742e-12	ETC1	SNHG5
5.21945e-17	0.284631	0.614	0.534	1.38545e-12	ETC1	JCAD
5.57797e-17	0.270551	0.521	0.423	1.48062e-12	ETC1	ITGA1
5.72226e-17	0.408548	0.703	0.615	1.51892e-12	ETC1	F5
6.34806e-17	0.609112	0.528	0.4	1.68503e-12	ETC1	SERPINE1
6.85299e-17	0.269439	0.808	0.814	1.81906e-12	ETC1	FOXC1
8.37806e-17	0.31747	0.624	0.471	2.22387e-12	ETC1	PLSCR1
9.88123e-17	0.447958	0.833	0.874	2.62287e-12	ETC1	PAPPA
1.00051e-16	0.352866	0.328	0.194	2.65575e-12	ETC1	LIFR
1.44667e-16	0.253505	0.992	0.999	3.84004e-12	ETC1	RPL26
1.79009e-16	0.277644	0.607	0.476	4.75161e-12	ETC1	GBP2
1.99843e-16	0.254194	0.656	0.595	5.30463e-12	ETC1	NASP
2.06175e-16	0.313756	0.756	0.714	5.4727e-12	ETC1	UTRN
2.48927e-16	0.263747	0.559	0.434	6.60752e-12	ETC1	C1orf21
2.551e-16	0.307673	0.667	0.544	6.77138e-12	ETC1	TMOD1
2.76116e-16	0.251649	0.441	0.272	7.32922e-12	ETC1	ST6GALNAC1
2.76407e-16	0.260858	0.384	0.269	7.33696e-12	ETC1	TMEM150C
4.21292e-16	0.295747	0.252	0.097	1.11828e-11	ETC1	PDGFB
5.93392e-16	0.269926	0.658	0.617	1.5751e-11	ETC1	CCNL1
1.30062e-15	0.877448	0.715	0.677	3.45238e-11	ETC1	POSTN
1.37166e-15	0.300279	0.977	0.982	3.64094e-11	ETC1	ENG
1.43756e-15	0.260053	0.996	0.999	3.81586e-11	ETC1	RPL37A
1.49524e-15	0.258778	0.478	0.355	3.96897e-11	ETC1	LYN
1.55673e-15	0.371956	0.254	0.171	4.13219e-11	ETC1	TGM2
2.33032e-15	0.405517	0.7	0.701	6.18561e-11	ETC1	XIST
2.94403e-15	0.306465	0.906	0.891	7.81463e-11	ETC1	IFI16
3.49854e-15	0.311929	0.947	0.963	9.28652e-11	ETC1	SRGN
4.15652e-15	0.299085	0.336	0.23	1.10331e-10	ETC1	CA12
8.61878e-15	0.335833	0.326	0.189	2.28777e-10	ETC1	BMP2
1.0681e-14	0.520847	0.737	0.72	2.83517e-10	ETC1	APCDD1
1.07332e-14	0.294808	0.28	0.167	2.84901e-10	ETC1	THSD7A
1.14553e-14	0.30984	0.692	0.633	3.04071e-10	ETC1	ITPRID2
1.58206e-14	0.300313	0.868	0.891	4.19943e-10	ETC1	GALNT1
1.66431e-14	0.281349	0.87	0.875	4.41775e-10	ETC1	PBX1
2.704e-14	0.337146	0.879	0.916	7.17748e-10	ETC1	CFH
2.89917e-14	0.368408	0.538	0.369	7.69557e-10	ETC1	SOCS3
3.01915e-14	0.289762	0.904	0.9	8.01404e-10	ETC1	IL6ST
3.25792e-14	0.261411	0.951	0.962	8.64783e-10	ETC1	CALR
4.10317e-14	0.272149	0.553	0.475	1.08915e-09	ETC1	HSPB8
9.42922e-14	0.399188	0.446	0.326	2.50289e-09	ETC1	ALPL
9.7708e-14	0.301172	0.525	0.388	2.59356e-09	ETC1	PIM3
1.59827e-13	0.386488	0.734	0.633	4.24244e-09	ETC1	CDKN1A
1.75998e-13	0.31174	0.772	0.704	4.67169e-09	ETC1	CPXM2
2.55897e-13	0.268748	0.732	0.702	6.79253e-09	ETC1	KLF9
5.05645e-13	0.260698	0.868	0.901	1.34218e-08	ETC1	MMP2
5.47213e-13	0.335846	0.718	0.726	1.45252e-08	ETC1	SOD2
6.17357e-13	0.251159	0.746	0.746	1.63871e-08	ETC1	RSRP1
8.52119e-13	0.29717	0.863	0.798	2.26186e-08	ETC1	RCN1
1.07925e-12	0.304639	0.622	0.52	2.86475e-08	ETC1	GAS6
1.43826e-12	0.388427	0.692	0.618	3.81773e-08	ETC1	HS3ST1
1.56101e-12	0.280739	0.916	0.929	4.14354e-08	ETC1	HSPA5
1.58921e-12	0.449869	0.505	0.381	4.2184e-08	ETC1	HES1
1.59179e-12	0.379696	0.434	0.287	4.22524e-08	ETC1	GDF15
1.87608e-12	0.267134	0.943	0.948	4.97988e-08	ETC1	FOXP1
4.93383e-12	0.389501	0.736	0.695	1.30964e-07	ETC1	SEMA3A
5.22414e-12	0.337768	0.597	0.595	1.3867e-07	ETC1	IGKC
5.44429e-12	0.337493	0.675	0.55	1.44513e-07	ETC1	C1QTNF1
7.00168e-12	0.281386	0.707	0.667	1.85853e-07	ETC1	WARS
1.40616e-11	0.303334	0.858	0.855	3.73251e-07	ETC1	WSB1
2.30725e-11	0.338215	0.919	0.947	6.12437e-07	ETC1	COL3A1
2.96611e-11	0.461796	0.407	0.303	7.87324e-07	ETC1	CXCL2
4.10521e-11	0.280853	0.545	0.433	1.08969e-06	ETC1	TBC1D4
4.26599e-11	0.292824	0.675	0.603	1.13237e-06	ETC1	ARRDC3
5.26113e-11	0.38276	0.563	0.49	1.39651e-06	ETC1	ZFP36
7.0566e-11	0.263312	0.301	0.209	1.8731e-06	ETC1	EDNRB
9.95922e-11	0.292782	0.352	0.256	2.64357e-06	ETC1	PLCXD3
1.00717e-10	0.268328	0.88	0.826	2.67344e-06	ETC1	ALDH2
1.00849e-10	0.600279	0.699	0.636	2.67693e-06	ETC1	TAGLN
1.69882e-10	0.346606	0.842	0.843	4.50935e-06	ETC1	IER2
3.97527e-10	0.417823	0.82	0.805	1.0552e-05	ETC1	JUNB
5.55608e-10	0.282109	0.944	0.964	1.47481e-05	ETC1	IL1R1
9.78989e-10	0.308849	0.561	0.531	2.59863e-05	ETC1	SPRY1
2.09827e-09	0.266509	0.698	0.581	5.56965e-05	ETC1	SNRK
2.38475e-09	0.253356	0.551	0.513	6.33009e-05	ETC1	INTS6
3.0421e-09	0.257485	0.968	0.982	8.07495e-05	ETC1	CD9
6.30562e-09	0.287511	0.546	0.447	0.000167376	ETC1	SRPX
8.30396e-09	0.253999	0.855	0.874	0.00022042	ETC1	MTRNR2L8
1.02169e-08	0.343932	0.8	0.798	0.000271198	ETC1	NFKBIA
1.64004e-08	0.253675	0.796	0.774	0.000435331	ETC1	FUS
2.39073e-08	0.432015	0.774	0.767	0.000634595	ETC1	FABP5
2.63498e-08	0.265518	0.758	0.727	0.000699428	ETC1	TNXB
2.2536e-07	0.268514	0.569	0.49	0.00598196	ETC1	HMCN1
3.85328e-07	0.366155	0.602	0.536	0.0102282	ETC1	EGR1
9.49452e-07	0.389275	0.265	0.183	0.0252023	ETC1	SEMA3D
1.02468e-06	0.327847	0.624	0.577	0.0271992	ETC1	GADD45B
1.22552e-06	0.250544	0.978	0.984	0.0325303	ETC1	MT-ND1
6.98187e-134	0.80129	0.999	0.988	1.85327e-129	ETC0	CST3
7.62848e-115	1.42497	0.95	0.797	2.0249e-110	ETC0	IGFBP6
1.66737e-109	1.08634	0.978	0.93	4.42587e-105	ETC0	LGALS1
1.55005e-90	1.40346	1	0.997	4.11446e-86	ETC0	TIMP1
2.38017e-77	0.826165	1	0.999	6.31793e-73	ETC0	S100A6
7.59002e-75	1.31837	0.751	0.382	2.0147e-70	ETC0	MIA
1.94462e-70	1.19084	0.847	0.589	5.16181e-66	ETC0	HAPLN1
5.35525e-70	0.727708	0.831	0.566	1.4215e-65	ETC0	CAPG
5.99368e-69	0.813022	0.869	0.567	1.59096e-64	ETC0	FBLN2
4.15974e-66	0.99333	0.791	0.522	1.10416e-61	ETC0	TNFRSF12A
1.16417e-64	0.615306	1	0.987	3.09018e-60	ETC0	ANXA2
6.69943e-64	0.512774	0.993	0.96	1.7783e-59	ETC0	TSPO
2.13803e-61	0.701591	0.933	0.771	5.67519e-57	ETC0	CSRP1
2.40852e-59	0.94961	0.9	0.699	6.39317e-55	ETC0	MT2A
4.15785e-59	0.701895	0.968	0.884	1.10366e-54	ETC0	PON2
9.63542e-59	0.687824	0.71	0.451	2.55762e-54	ETC0	DCBLD2
1.15632e-57	1.22067	0.894	0.778	3.06935e-53	ETC0	KRT18
9.1794e-56	0.671277	0.994	0.981	2.43658e-51	ETC0	SH3BGRL3
3.61365e-55	0.638477	0.969	0.901	9.59207e-51	ETC0	NPC2
3.02944e-54	0.711844	0.925	0.766	8.04136e-50	ETC0	PDLIM4
7.45834e-54	0.761312	0.583	0.254	1.97974e-49	ETC0	CLIC3
1.14329e-53	0.582715	0.998	0.978	3.03474e-49	ETC0	S100A11
3.3431e-53	0.530061	0.602	0.293	8.87394e-49	ETC0	CHPF
3.46977e-53	0.497495	0.994	0.964	9.21016e-49	ETC0	PRDX1
2.36907e-52	0.628664	0.99	0.951	6.28846e-48	ETC0	TXN
1.64649e-50	0.544717	0.576	0.264	4.37045e-46	ETC0	AQP5
3.22645e-50	0.466588	0.406	0.108	8.56429e-46	ETC0	MAPK4
9.87179e-49	0.659008	0.948	0.878	2.62037e-44	ETC0	COL1A2
2.12588e-48	0.495531	0.635	0.344	5.64294e-44	ETC0	B4GALT4
4.44602e-48	0.830444	0.625	0.357	1.18015e-43	ETC0	PCOLCE2
7.41885e-48	1.15118	0.835	0.678	1.96926e-43	ETC0	PLAT
1.62094e-47	0.643354	0.915	0.757	4.30264e-43	ETC0	FBN1
2.48093e-47	0.64692	0.954	0.865	6.58537e-43	ETC0	EMP3
1.71404e-46	0.384832	0.998	0.996	4.54974e-42	ETC0	CD63
2.46466e-46	0.486812	0.981	0.918	6.54219e-42	ETC0	PPDPF
3.95282e-46	0.475903	0.987	0.952	1.04924e-41	ETC0	CALM2
8.13494e-46	0.528694	0.898	0.698	2.15934e-41	ETC0	PLP2
4.23373e-45	0.634113	0.996	0.988	1.1238e-40	ETC0	S100A10
4.59768e-45	0.59412	0.703	0.419	1.22041e-40	ETC0	CD44
6.76761e-45	0.810877	0.954	0.858	1.7964e-40	ETC0	TSC22D1
4.26511e-44	0.694215	0.845	0.619	1.13213e-39	ETC0	CAMK2N1
4.48993e-44	0.487244	0.976	0.904	1.19181e-39	ETC0	PRDX5
5.31405e-44	0.520529	0.576	0.282	1.41056e-39	ETC0	KAZALD1
7.6427e-43	0.516453	0.963	0.858	2.02868e-38	ETC0	LGALS3
1.21148e-42	0.588995	0.704	0.442	3.21575e-38	ETC0	PHLDA2
9.7118e-41	0.703561	0.978	0.945	2.5779e-36	ETC0	FN1
1.87686e-40	0.454353	0.999	1	4.98195e-36	ETC0	TMSB10
3.28092e-40	0.621144	0.91	0.762	8.70889e-36	ETC0	EZR
6.68507e-40	0.520406	0.543	0.252	1.77449e-35	ETC0	DSP
9.46967e-39	0.5292	0.643	0.366	2.51363e-34	ETC0	NAV1
6.95026e-38	0.491063	0.867	0.709	1.84488e-33	ETC0	PHLDA3
1.67959e-37	0.491619	0.928	0.771	4.4583e-33	ETC0	SERTAD4-AS1
2.579e-37	0.886201	0.865	0.652	6.84571e-33	ETC0	PTHLH
1.70627e-36	0.4727	0.96	0.877	4.52912e-32	ETC0	ADI1
1.91072e-36	0.33483	0.452	0.182	5.07182e-32	ETC0	SEMA3B
4.61106e-36	0.411181	0.567	0.294	1.22396e-31	ETC0	KCNN4
5.42073e-36	0.88088	0.864	0.685	1.43888e-31	ETC0	CCND1
1.21805e-34	0.432405	0.988	0.941	3.2332e-30	ETC0	BSG
1.33052e-33	0.457669	0.845	0.651	3.53174e-29	ETC0	CD58
1.42764e-33	0.512296	0.785	0.57	3.78952e-29	ETC0	COL13A1
3.09866e-33	0.312782	0.425	0.173	8.22508e-29	ETC0	ITGB8
5.66316e-33	0.422435	0.71	0.48	1.50323e-28	ETC0	ADAM9
1.13796e-32	0.453568	0.938	0.817	3.0206e-28	ETC0	RRAS
1.63494e-32	0.291686	0.376	0.143	4.33979e-28	ETC0	LINC00511
3.0571e-32	0.343036	0.502	0.23	8.11478e-28	ETC0	LGALS3BP
4.33902e-32	0.49651	0.703	0.454	1.15175e-27	ETC0	LINC01133
5.88874e-32	0.589031	0.939	0.853	1.56311e-27	ETC0	ARHGAP29
1.13672e-31	0.476193	0.988	0.95	3.0173e-27	ETC0	PKM
1.23064e-31	0.362664	0.989	0.962	3.2666e-27	ETC0	CLIC1
2.99687e-31	0.415807	0.928	0.822	7.95488e-27	ETC0	FAM114A1
4.70196e-31	0.433173	0.643	0.402	1.24809e-26	ETC0	TMEM154
8.02428e-31	0.415182	0.755	0.541	2.12996e-26	ETC0	DBNDD2
1.33691e-30	0.342257	0.994	0.945	3.54868e-26	ETC0	TMEM59
2.46209e-30	0.334166	0.698	0.441	6.53537e-26	ETC0	IAH1
2.52324e-30	0.334216	0.996	0.972	6.69768e-26	ETC0	GUK1
2.71277e-30	0.689687	0.835	0.665	7.20078e-26	ETC0	ELN
3.22928e-30	0.339281	0.424	0.183	8.57181e-26	ETC0	TIMP3
3.41123e-30	0.374963	0.976	0.901	9.05476e-26	ETC0	MGST3
3.50042e-30	0.53794	0.939	0.864	9.29153e-26	ETC0	PMP22
6.9885e-30	0.314834	0.487	0.248	1.85503e-25	ETC0	CERCAM
8.53287e-30	0.452044	0.984	0.978	2.26496e-25	ETC0	ANXA1
9.863e-30	0.709032	0.969	0.905	2.61803e-25	ETC0	CD55
1.48759e-29	0.366503	0.69	0.436	3.94866e-25	ETC0	SDC4
2.80281e-29	0.351503	0.993	0.955	7.43978e-25	ETC0	CD151
8.49646e-29	0.417072	0.982	0.954	2.2553e-24	ETC0	S100A13
1.10397e-28	0.376639	0.928	0.819	2.93038e-24	ETC0	PSMA2
1.28561e-28	0.473428	0.863	0.673	3.41251e-24	ETC0	CAVIN3
1.58804e-28	0.421048	0.501	0.308	4.2153e-24	ETC0	RTL10
5.38299e-28	0.432677	0.88	0.715	1.42886e-23	ETC0	NT5E
8.09496e-28	0.549961	0.564	0.35	2.14873e-23	ETC0	RGS4
8.83384e-28	0.290993	0.989	0.963	2.34486e-23	ETC0	NDUFA4
9.45509e-28	0.637277	0.465	0.27	2.50976e-23	ETC0	KRT19
1.25599e-27	0.372305	0.965	0.887	3.3339e-23	ETC0	SELENOS
1.30486e-27	0.292039	0.411	0.172	3.46363e-23	ETC0	LOXL1
2.42361e-27	0.458541	0.856	0.66	6.43323e-23	ETC0	ECM1
3.48136e-27	0.356977	0.713	0.509	9.24092e-23	ETC0	CARD16
4.69846e-27	0.339485	0.984	0.927	1.24716e-22	ETC0	SOD1
1.26679e-26	0.590031	0.968	0.913	3.36256e-22	ETC0	FAM107B
1.51797e-26	0.485967	0.489	0.238	4.0293e-22	ETC0	RARRES2
1.59016e-26	0.428344	0.953	0.911	4.22091e-22	ETC0	LRRFIP1
1.66417e-26	0.364221	0.976	0.935	4.41738e-22	ETC0	ARL6IP5
1.78945e-26	0.386277	0.772	0.547	4.74992e-22	ETC0	PALLD
5.04223e-26	0.433891	0.996	0.995	1.33841e-21	ETC0	CD59
2.77454e-25	0.360397	0.903	0.774	7.36474e-21	ETC0	LRPAP1
2.84715e-25	0.300721	0.98	0.952	7.55747e-21	ETC0	SKP1
5.90525e-25	0.382019	0.912	0.798	1.56749e-20	ETC0	OCIAD2
7.33917e-25	0.331579	0.869	0.749	1.94811e-20	ETC0	COMT
1.71344e-24	0.379935	0.69	0.497	4.54815e-20	ETC0	PSD3
1.96614e-24	0.405175	0.931	0.823	5.21893e-20	ETC0	PLEC
2.77061e-24	0.345398	0.519	0.3	7.35431e-20	ETC0	CD82
2.94534e-24	0.450168	0.855	0.736	7.8181e-20	ETC0	SPTSSA
3.18422e-24	0.627992	0.835	0.648	8.45219e-20	ETC0	SLPI
3.28185e-24	0.445762	0.514	0.313	8.71134e-20	ETC0	VTN
3.79007e-24	0.30239	0.605	0.373	1.00604e-19	ETC0	SLC39A6
3.86111e-24	0.39037	0.688	0.444	1.02489e-19	ETC0	SOX9
4.02143e-24	0.466525	0.505	0.28	1.06745e-19	ETC0	PRRX1
4.03816e-24	0.356868	0.778	0.567	1.07189e-19	ETC0	LRP1
4.76778e-24	0.348109	0.589	0.39	1.26556e-19	ETC0	TUBB3
6.7163e-24	0.635485	0.957	0.869	1.78277e-19	ETC0	PRSS23
7.89032e-24	0.408149	0.77	0.563	2.09441e-19	ETC0	SERTAD4
9.93942e-24	0.365392	0.918	0.836	2.63832e-19	ETC0	AAMDC
1.07562e-23	0.629867	0.833	0.711	2.85512e-19	ETC0	IFI6
1.62483e-23	0.286058	0.613	0.384	4.31294e-19	ETC0	TUSC3
2.07924e-23	0.523496	0.66	0.434	5.51914e-19	ETC0	CALB2
2.16982e-23	0.648729	0.57	0.372	5.75957e-19	ETC0	IGFL2
3.72279e-23	0.27035	0.339	0.15	9.88176e-19	ETC0	TNFAIP6
4.82686e-23	0.319287	0.784	0.621	1.28124e-18	ETC0	ATP6V1D
5.11095e-23	0.259111	0.996	0.991	1.35665e-18	ETC0	H3F3B
1.15977e-22	0.372995	0.913	0.776	3.07851e-18	ETC0	TMTC1
2.58607e-22	0.351604	0.709	0.507	6.86446e-18	ETC0	MET
2.59726e-22	0.295797	0.97	0.884	6.89417e-18	ETC0	TMEM50A
2.70804e-22	0.323611	0.946	0.857	7.18822e-18	ETC0	RCN2
3.00744e-22	0.361923	0.845	0.687	7.98294e-18	ETC0	ENDOD1
4.23881e-22	0.371595	0.993	0.977	1.12515e-17	ETC0	ITGB1
5.85313e-22	0.364199	0.681	0.472	1.55365e-17	ETC0	BHLHE40
6.23773e-22	0.404163	0.929	0.823	1.65574e-17	ETC0	PERP
6.2689e-22	0.295391	0.588	0.362	1.66402e-17	ETC0	VSIR
6.99338e-22	0.283937	0.558	0.336	1.85632e-17	ETC0	SMAGP
8.09223e-22	0.349262	0.785	0.63	2.148e-17	ETC0	ASAP2
9.55292e-22	0.489924	0.428	0.228	2.53573e-17	ETC0	PHGDH
2.50004e-21	0.298256	0.685	0.473	6.6361e-17	ETC0	MFGE8
3.32651e-21	0.301063	0.829	0.659	8.82989e-17	ETC0	WASHC3
4.16917e-21	0.304351	0.643	0.429	1.10666e-16	ETC0	AXL
5.98948e-21	0.27536	0.75	0.526	1.58985e-16	ETC0	FGL2
1.27156e-20	0.482258	0.54	0.365	3.37523e-16	ETC0	DIRAS3
1.42535e-20	0.357955	0.5	0.276	3.78344e-16	ETC0	LRRC17
1.64864e-20	0.40714	0.851	0.739	4.37615e-16	ETC0	CTSK
1.83518e-20	0.364838	0.975	0.881	4.8713e-16	ETC0	ITGA6
2.46612e-20	0.371018	0.835	0.728	6.54606e-16	ETC0	RASSF8
2.58005e-20	0.257071	0.992	0.972	6.84848e-16	ETC0	EID1
3.27733e-20	0.342399	0.712	0.516	8.69933e-16	ETC0	MRPS6
5.65874e-20	0.40124	0.661	0.441	1.50206e-15	ETC0	SLIT3
5.94902e-20	0.331992	0.992	0.965	1.57911e-15	ETC0	TAGLN2
6.06952e-20	0.371223	0.851	0.674	1.61109e-15	ETC0	ANXA3
1.01212e-19	0.30418	0.94	0.83	2.68657e-15	ETC0	FAM177A1
1.0719e-19	0.278803	0.993	0.96	2.84524e-15	ETC0	GSTP1
1.55635e-19	0.351997	0.81	0.636	4.13118e-15	ETC0	PLOD2
1.71204e-19	0.26666	0.851	0.671	4.54444e-15	ETC0	CYBRD1
2.1016e-19	0.270636	0.994	0.985	5.57848e-15	ETC0	CD81
3.11721e-19	0.312691	0.916	0.783	8.27433e-15	ETC0	SLC44A1
3.6161e-19	0.370465	0.976	0.923	9.59857e-15	ETC0	S100A16
4.67653e-19	0.434941	0.837	0.675	1.24134e-14	ETC0	EMP1
6.21274e-19	0.37403	0.677	0.513	1.64911e-14	ETC0	LBH
6.32068e-19	0.311268	0.871	0.751	1.67776e-14	ETC0	PPA1
1.03902e-18	0.276217	0.951	0.836	2.75799e-14	ETC0	C12orf57
1.07541e-18	0.31379	0.982	0.919	2.85457e-14	ETC0	GSTO1
2.28533e-18	0.272599	0.957	0.856	6.06618e-14	ETC0	BLOC1S1
2.29134e-18	0.268662	0.983	0.928	6.08213e-14	ETC0	COX7A2
2.86744e-18	0.61065	0.534	0.376	7.61134e-14	ETC0	IGF1
3.46955e-18	0.343552	0.972	0.877	9.20958e-14	ETC0	CYSTM1
3.67049e-18	0.300937	0.627	0.418	9.74294e-14	ETC0	SNCA
3.82217e-18	0.269321	0.958	0.88	1.01456e-13	ETC0	NDUFB8
3.93062e-18	0.288501	0.935	0.857	1.04334e-13	ETC0	RNH1
4.5441e-18	0.302973	0.8	0.634	1.20619e-13	ETC0	FGFR1
4.83786e-18	0.276151	0.621	0.421	1.28416e-13	ETC0	KDELR3
6.49506e-18	0.266084	0.865	0.69	1.72405e-13	ETC0	PLLP
7.94474e-18	0.395831	0.907	0.794	2.10885e-13	ETC0	LY6E
7.95479e-18	0.289463	0.5	0.294	2.11152e-13	ETC0	MXRA8
1.02842e-17	0.272501	0.915	0.818	2.72984e-13	ETC0	ATP6AP2
1.18851e-17	0.285968	0.553	0.371	3.15478e-13	ETC0	PIK3R1
1.47086e-17	0.278254	0.907	0.805	3.90426e-13	ETC0	DRAP1
1.50759e-17	0.276713	0.538	0.36	4.00175e-13	ETC0	KREMEN1
1.54904e-17	0.519767	0.947	0.915	4.11178e-13	ETC0	CRIP1
1.61674e-17	0.269242	0.978	0.932	4.29147e-13	ETC0	APLP2
3.00178e-17	0.299666	0.88	0.754	7.96793e-13	ETC0	DDAH2
3.10665e-17	0.321971	0.703	0.516	8.24629e-13	ETC0	GFPT2
3.69037e-17	0.278517	0.637	0.446	9.79572e-13	ETC0	KIF22
3.74644e-17	0.454308	0.286	0.118	9.94454e-13	ETC0	PTX3
4.50769e-17	0.40022	0.585	0.378	1.19652e-12	ETC0	MXRA5
4.71571e-17	0.269728	0.925	0.822	1.25174e-12	ETC0	UQCR10
5.30508e-17	0.278639	0.993	0.968	1.40818e-12	ETC0	RHOA
7.94808e-17	0.265088	0.95	0.863	2.10974e-12	ETC0	PSMD8
1.15136e-16	0.277487	0.623	0.437	3.05618e-12	ETC0	RASSF8-AS1
1.54707e-16	0.260141	0.718	0.547	4.10655e-12	ETC0	CCDC107
1.80763e-16	0.271633	0.721	0.535	4.79818e-12	ETC0	ITGB5
2.08965e-16	0.268846	0.936	0.836	5.54676e-12	ETC0	MYDGF
2.24636e-16	0.255446	0.917	0.838	5.96275e-12	ETC0	SH3BGRL
4.37081e-16	0.255187	0.924	0.824	1.16019e-11	ETC0	PSMB6
4.72426e-16	0.281825	0.731	0.562	1.25401e-11	ETC0	PRKCI
5.39099e-16	0.263105	0.875	0.743	1.43099e-11	ETC0	STMP1
6.63788e-16	0.423859	0.99	0.956	1.76196e-11	ETC0	ADIRF
6.87476e-16	0.289709	0.767	0.609	1.82484e-11	ETC0	CLMP
7.57367e-16	0.384322	0.528	0.334	2.01036e-11	ETC0	CCN3
7.7767e-16	0.279558	0.767	0.624	2.06425e-11	ETC0	PRNP
9.06327e-16	0.276971	0.972	0.924	2.40575e-11	ETC0	ANXA5
9.90253e-16	0.291182	0.38	0.197	2.62853e-11	ETC0	CRABP2
1.04073e-15	0.355644	0.725	0.569	2.76252e-11	ETC0	COL6A1
1.56515e-15	0.271976	0.661	0.474	4.15454e-11	ETC0	ST3GAL4
1.71269e-15	0.360028	0.913	0.793	4.54615e-11	ETC0	MAP1B
1.89561e-15	0.271094	0.82	0.666	5.03171e-11	ETC0	IFI27L2
2.08753e-15	0.262611	0.867	0.749	5.54114e-11	ETC0	MGAT4B
2.12737e-15	0.415075	0.934	0.832	5.64688e-11	ETC0	COL8A1
2.55988e-15	0.42469	0.303	0.213	6.79495e-11	ETC0	CLDN10
3.19632e-15	0.255015	0.922	0.808	8.48432e-11	ETC0	HEBP2
3.60146e-15	0.270959	0.966	0.913	9.55971e-11	ETC0	CSTB
8.41767e-15	0.251211	0.845	0.703	2.23439e-10	ETC0	PNKD
1.08459e-14	0.459193	0.977	0.93	2.87893e-10	ETC0	IGFBP4
1.68315e-14	0.255342	0.972	0.913	4.46774e-10	ETC0	ENO1
2.24887e-14	1.14746	0.285	0.144	5.96941e-10	ETC0	PI3
2.60379e-14	0.306355	0.944	0.877	6.91149e-10	ETC0	DPYSL2
2.64282e-14	0.306965	0.946	0.868	7.01511e-10	ETC0	CTNNAL1
3.31916e-14	0.287035	0.833	0.727	8.81037e-10	ETC0	EPB41L2
3.50003e-14	0.271911	0.99	0.968	9.29048e-10	ETC0	HLA-C
3.55362e-14	0.358488	0.966	0.916	9.43272e-10	ETC0	ITGB4
3.92682e-14	0.33948	0.791	0.689	1.04234e-09	ETC0	ACSL4
4.66702e-14	0.261871	0.758	0.601	1.23882e-09	ETC0	HCFC1R1
5.9195e-14	0.253045	0.948	0.876	1.57127e-09	ETC0	COX17
9.10247e-14	0.726572	0.774	0.704	2.41616e-09	ETC0	CCL2
1.18454e-13	0.267678	0.995	0.96	3.14425e-09	ETC0	GSN
1.72298e-13	0.285652	0.95	0.891	4.57348e-09	ETC0	LIMA1
1.90796e-13	0.270655	0.963	0.906	5.06448e-09	ETC0	PPP1R14B
2.22325e-13	0.253086	0.867	0.725	5.90141e-09	ETC0	LMO4
2.39491e-13	0.26022	0.701	0.543	6.35706e-09	ETC0	MTHFD1L
2.73992e-13	0.319847	0.632	0.481	7.27284e-09	ETC0	OAS1
7.05186e-13	0.267968	0.74	0.623	1.87185e-08	ETC0	AFAP1
7.30933e-13	0.28408	0.853	0.745	1.94019e-08	ETC0	MSI2
7.33716e-13	0.332028	0.99	0.969	1.94758e-08	ETC0	IFI27
8.2234e-13	0.268927	0.782	0.628	2.18282e-08	ETC0	FHL2
8.99439e-13	0.30573	0.695	0.538	2.38747e-08	ETC0	MRAS
9.16945e-13	0.251316	0.56	0.382	2.43394e-08	ETC0	PCDH7
1.27458e-12	0.400293	0.561	0.437	3.38325e-08	ETC0	LMO7
1.38842e-12	0.303037	0.392	0.251	3.68543e-08	ETC0	HAS2
1.56436e-12	0.287928	0.674	0.549	4.15243e-08	ETC0	MRC2
1.9314e-12	0.285376	0.965	0.924	5.1267e-08	ETC0	NFE2L2
2.86088e-12	0.260038	0.569	0.405	7.59392e-08	ETC0	SH3KBP1
3.37884e-12	0.28266	0.894	0.8	8.96879e-08	ETC0	B4GALT1
6.44156e-12	0.293177	0.773	0.652	1.70985e-07	ETC0	PLXNA2
8.13589e-12	0.295524	0.909	0.819	2.15959e-07	ETC0	MMP28
8.30881e-12	0.29172	0.666	0.493	2.20549e-07	ETC0	NTRK2
1.36294e-11	0.264811	0.911	0.838	3.61779e-07	ETC0	AK1
2.05545e-11	0.292545	0.996	0.981	5.45598e-07	ETC0	SAT1
4.56218e-11	0.282483	0.87	0.764	1.21098e-06	ETC0	RHOU
4.62807e-11	0.264518	0.757	0.623	1.22847e-06	ETC0	CYBA
7.52566e-11	0.251861	0.581	0.42	1.99761e-06	ETC0	LTBP1
2.76111e-10	0.404789	0.387	0.286	7.3291e-06	ETC0	COL6A2
4.0281e-10	0.308666	0.999	0.986	1.06922e-05	ETC0	CLU
6.04934e-10	0.274832	0.755	0.635	1.60574e-05	ETC0	NIBAN1
7.98011e-10	0.285411	0.518	0.371	2.11824e-05	ETC0	GADD45G
1.17138e-09	0.328424	0.731	0.598	3.10932e-05	ETC0	GAS1
2.10821e-09	0.254218	0.862	0.77	5.59603e-05	ETC0	ITGAV
2.50365e-09	0.271295	0.668	0.537	6.64568e-05	ETC0	SLC7A1
2.92071e-09	0.425556	0.416	0.282	7.75273e-05	ETC0	HHIP
2.94008e-09	0.281559	0.768	0.632	7.80415e-05	ETC0	RGS5
5.02846e-09	0.252634	0.809	0.72	0.000133475	ETC0	PLSCR4
1.57185e-08	0.330455	0.713	0.598	0.000417232	ETC0	RDH10
2.19978e-08	0.271269	0.876	0.771	0.000583909	ETC0	IL1RL1
7.19731e-07	0.268954	0.772	0.684	0.0191045	ETC0	AKR1C1
