# Supplementary material for: Resolving the heterogeneous tumour microenvironment in cardiac myxoma through single‐cell and spatial transcriptomics
Source: Clin Transl Med. 2024 Feb 6;14(2):e1581. doi: 10.1002/ctm2.1581 (PMC10844892; doi:10.1002/ctm2.1581)
Supplement: Supplementary file 2 — Supporting information [file CTM2-14-e1581-s002.zip › Table S9.xlsx]

## Sheet: sheet
Table S9. Enriched GO biological process terms in the gene expression signature for each subcluster of the EC-like tumor cells.
ID	Term	Term PValue	Term PValue Corrected with Bonferroni step down	Group PValue	Group PValue Corrected with Bonferroni step down	GOLevels	GOGroups	% Associated Genes	Nr. Genes	Associated Genes Found	subcluster
GO:0061383	trabecula morphogenesis	0.000114069	0.0351333	0.000114069	0.000456277	[3, 4]	Group00	12	6	[ENG, MMP2, NRG1, S1PR1, SLC40A1, THBS3]	ETC1
GO:0072577	endothelial cell apoptotic process	2.61752e-05	0.00884721	2.61752e-05	0.000235577	[6]	Group01	12.2807	7	[BMPR2, CDH5, ECSCR, GAS6, ICAM1, RAMP2, SERPINE1]	ETC1
GO:0044703	multi-organism reproductive process	1.09351e-05	0.00388195	1.09351e-05	0.000120286	[2, 3]	Group02	6.22222	14	[AKR1B1, ARHGDIB, BMPR2, C1QTNF1, CALR, EDN1, IGFBP5, JUNB, MMP2, NR2F2, PAM, PAPPA, TGFBR2, UCP2]	ETC1
GO:1990948	ubiquitin ligase inhibitor activity	1.67183e-05	0.00581795	1.67183e-05	0.000167183	[7, 8, 9, 10, 11, 12, 13]	Group03	36.3636	4	[RPL17, RPL23, RPS20, RPS7]	ETC1
GO:0008593	regulation of Notch signaling pathway	0.000126998	0.0383534	0.000126998	0.000126998	[4, 5, 6, 7]	Group04	8.24742	8	[AAK1, EGFL7, HES1, IL6ST, NFKBIA, NOS3, POSTN, STAT3]	ETC1
GO:0009743	response to carbohydrate	0.000111161	0.0343489	0.000111161	0.000555807	[4]	Group05	5.32787	13	[ANO1, C1QTNF1, CALCRL, EGR1, GAS6, ICAM1, LYN, PIM3, RPS6KA2, SOD2, TGFBR2, TXNIP, UCP2]	ETC1
GO:0030198	extracellular matrix organization	2.62257e-05	0.00883808	2.62257e-05	0.000209806	[5]	Group06	4.94186	17	[BMP2, CCDC80, COL18A1, COL3A1, COL4A1, COL4A2, ENG, FOXC1, GAS6, HMCN1, MMP2, POSTN, RAMP2, SULF1, SULF2, TIE1, TNXB]	ETC1
GO:0032571	response to vitamin K	0.000120997	0.036904	0.000120997	0.000241994	[5, 7]	Group07	42.8571	3	[F5, GAS6, POSTN]	ETC1
GO:0042063	gliogenesis	5.68359e-05	0.0181875	5.68359e-05	0.000341015	[5, 6, 7]	Group08	4.84848	16	[ANO1, APCDD1, BMP2, CD9, COL3A1, HES1, IL33, IL6ST, LEPR, LYN, NDRG1, NRG1, PLPP3, PRKCH, PTPRB, STAT3]	ETC1
GO:0048010	vascular endothelial growth factor receptor signaling pathway	2.61752e-05	0.00884721	2.61752e-05	0.000235577	[6, 7, 8]	Group09	12.2807	7	[CLEC14A, FOXC1, GRB10, HSPB1, MMRN2, NRP1, SULF1]	ETC1
GO:0001666	response to hypoxia	9.21142e-05	0.0289239	0.000120816	0.000362449	[3, 5]	Group10	4.87013	15	[AQP1, BMP2, CXCL12, EDN1, EGR1, EPAS1, ITPR1, MMP2, NDRG1, NOP53, PAM, PTGIS, SOD2, TGFBR2, UCP2]	ETC1
GO:0070482	response to oxygen levels	0.000120816	0.0369698	0.000120816	0.000362449	[3]	Group10	4.54545	16	[AQP1, BMP2, CXCL12, EDN1, EGR1, EPAS1, FOXO1, ITPR1, MMP2, NDRG1, NOP53, PAM, PTGIS, SOD2, TGFBR2, UCP2]	ETC1
GO:0034097	response to cytokine	8.9249e-09	3.74846e-06	8.9249e-09	1.42798e-07	[4]	Group11	4.17537	40	[ALPL, CCDC3, CD14, COL3A1, CXCL12, CXCL2, EDN1, EGR1, EIF4A2, FOXC1, FOXP1, GAS6, GBP2, GBP4, HES1, HSPA5, ICAM1, IFI16, IL1R1, IL33, IL6ST, LAPTM5, LEPR, LIFR, LYN, MMP2, NFKBIA, PDGFB, PLSCR1, PTGIS, RPL13A, RPL3, RPS3, SELP, SOCS3, STAT3, STING1, UGCG, YBX3, ZFP36]	ETC1
GO:0071345	cellular response to cytokine stimulus	1.69039e-07	6.76155e-05	8.9249e-09	1.42798e-07	[5]	Group11	4.05562	35	[CCDC3, CXCL12, CXCL2, EDN1, EGR1, EIF4A2, FOXC1, FOXP1, GAS6, GBP2, GBP4, HES1, HSPA5, ICAM1, IFI16, IL1R1, IL33, IL6ST, LAPTM5, LEPR, LIFR, LYN, MMP2, NFKBIA, PDGFB, PTGIS, RPL13A, RPL3, RPS3, SOCS3, STAT3, STING1, UGCG, YBX3, ZFP36]	ETC1
GO:0001605	adrenomedullin receptor activity	3.61961e-06	0.00134649	3.53734e-05	0.000247613	[7, 8, 9]	Group12	100	3	[CALCRL, RAMP2, RAMP3]	ETC1
GO:1990410	adrenomedullin receptor signaling pathway	3.53734e-05	0.0117086	3.53734e-05	0.000247613	[5, 6, 7]	Group12	60	3	[CALCRL, RAMP2, RAMP3]	ETC1
GO:0042127	regulation of cell population proliferation	1.00217e-14	4.49974e-12	1.00217e-14	3.20694e-13	[3, 4]	Group13	4.0404	72	[AKR1B1, AQP1, BMP2, BMPR2, CALCRL, CALR, CD9, CDH5, CDKN1A, COL18A1, CTHRC1, CXCL12, DLC1, EDN1, EDNRB, EGFL7, EGR1, ENG, ETS1, F2R, FOXO1, FOXP1, GAS6, GDF15, HES1, HLA-E, IGFBP5, IL33, IL6ST, INHBA, ITGA1, JCAD, JUNB, KLF9, LIFR, LIMS2, LRP6, LYN, MARCKSL1, MMP2, MMRN2, NDRG1, NFKBIA, NOS3, NR2F2, NRG1, NRP1, PBX1, PDGFB, PRKCH, PTGS1, PTPRM, RPL17, RPL23, RPS3, RPS6, RPS6KA2, S1PR1, SOD2, SOX…	ETC1
GO:0008285	negative regulation of cell population proliferation	9.29279e-08	3.75429e-05	1.00217e-14	3.20694e-13	[3, 4, 5]	Group13	4.31937	33	[AKR1B1, BMP2, BMPR2, CD9, CDH5, CDKN1A, COL18A1, DLC1, ETS1, F2R, HES1, IGFBP5, IL33, INHBA, ITGA1, KLF9, LIMS2, LYN, MMRN2, NDRG1, NOS3, NR2F2, NRG1, PTPRM, RPS6KA2, SOD2, SOX7, SPRY1, SRPX, STAT3, SULF1, TGFBR2, WARS1]	ETC1
GO:0010942	positive regulation of cell death	1.12151e-06	0.000426173	1.12151e-06	1.45796e-05	[3, 4, 5]	Group14	4.38312	27	[BMP2, CDKN1A, DLC1, ECSCR, EGR1, FOXO1, FOXP1, GADD45B, INHBA, ITGA1, LAPTM5, LYN, MMP2, NRG1, PTGIS, RAMP3, RPL26, RPS3, RPS6, RPS6KA2, RPS7, SLC6A6, SOD2, SRPX, TGM2, TXNIP, UCP2]	ETC1
GO:0043068	positive regulation of programmed cell death	3.92243e-05	0.0129048	1.12151e-06	1.45796e-05	[4, 5, 6]	Group14	4.04412	22	[BMP2, CDKN1A, DLC1, ECSCR, FOXO1, GADD45B, INHBA, ITGA1, LAPTM5, LYN, MMP2, NRG1, PTGIS, RPL26, RPS3, RPS6, RPS6KA2, RPS7, SOD2, SRPX, TGM2, TXNIP]	ETC1
GO:0009725	response to hormone	4.65159e-09	1.97693e-06	1.29804e-10	2.85568e-09	[3, 4]	Group15	4.2735	40	[AKR1B1, ALPL, AQP1, C1QTNF1, CALR, COL3A1, CXCL12, EDN1, EDNRB, EGR1, ENG, FOXO1, FOXP1, GDF15, GRB10, HES1, IGFBP5, INHBA, KANK1, KLF9, LEPR, LRP6, LYN, MMP2, NOS3, PAM, PAPPA, PRCP, RAMP2, RAMP3, SERPINB9, SOCS3, SORBS1, STAT3, TBC1D4, TGFBR2, TXNIP, UCP2, UGCG, ZFP36]	ETC1
GO:1901652	response to peptide	6.19736e-08	2.52852e-05	1.29804e-10	2.85568e-09	[4, 5]	Group15	5.07519	27	[ALPL, ANO1, C1QTNF1, COL3A1, CXCL12, EDN1, EDNRB, EGR1, FOXO1, GDF15, GRB10, ICAM1, IGFBP5, INHBA, KANK1, LRP6, LYN, MMP2, NFKBIA, RAMP3, RPL17, RPL23, SOCS3, SORBS1, STAT3, TBC1D4, UCP2]	ETC1
GO:0043434	response to peptide hormone	1.90298e-05	0.00652722	1.29804e-10	2.85568e-09	[4, 5, 6]	Group15	4.51467	20	[ALPL, C1QTNF1, COL3A1, CXCL12, EDN1, EDNRB, EGR1, FOXO1, GDF15, GRB10, IGFBP5, INHBA, KANK1, LRP6, LYN, SOCS3, SORBS1, STAT3, TBC1D4, UCP2]	ETC1
GO:0048729	tissue morphogenesis	3.5703e-10	1.53523e-07	9.38865e-11	2.15939e-09	[3, 4]	Group16	5.16987	35	[AKR1B1, BMP2, BMPR2, COL3A1, COL4A1, CTHRC1, DLC1, EDN1, ENG, FOXC1, FOXP1, FZD6, HES1, IGFBP5, INHBA, KLHL3, MMP2, MMRN2, NOS3, NRG1, NRP1, PBX1, PLXND1, PODXL, RASIP1, RNASE1, RPS7, S1PR1, SOCS3, SOX18, SPRY1, SULF1, TGFBR2, TGM2, TIE1]	ETC1
GO:0007167	enzyme-linked receptor protein signaling pathway	3.06572e-09	1.306e-06	9.38865e-11	2.15939e-09	[4, 5, 6]	Group16	4.13462	43	[AKR1B1, BMP2, BMPER, BMPR2, CDH5, CLEC14A, COL3A1, COL4A1, COL4A2, EGR1, ENG, FOXC1, FOXO1, GAS6, GDF15, GRB10, HES1, HSPA5, HSPB1, IGFBP5, IL6ST, INHBA, ITGA1, JCAD, KANK1, LIFR, LYN, MMP2, MMRN2, NRG1, NRP1, PDGFB, RNASE1, SOCS3, SORBS1, SPRY1, STAT3, SULF1, SULF2, TGFBR2, TIE1, TXNIP, WWTR1]	ETC1
GO:0007169	transmembrane receptor protein tyrosine kinase signaling pathway	4.04078e-07	0.000158399	9.38865e-11	2.15939e-09	[5, 6, 7]	Group16	4.40061	29	[AKR1B1, BMP2, CLEC14A, COL4A1, COL4A2, FOXC1, FOXO1, GDF15, GRB10, HSPB1, IGFBP5, ITGA1, JCAD, KANK1, LYN, MMP2, MMRN2, NRG1, NRP1, PDGFB, RNASE1, SOCS3, SORBS1, SPRY1, STAT3, SULF1, SULF2, TIE1, TXNIP]	ETC1
GO:0048871	multicellular organismal homeostasis	1.41787e-08	5.94086e-06	1.41787e-08	2.1268e-07	[2, 4]	Group17	5.01672	30	[ADGRF5, AKR1B1, ALPL, AQP1, ARRDC3, CDH5, CFH, COL3A1, EDNRB, EGR1, EPAS1, F11R, F2R, FABP5, FOXC1, FOXO1, GRB10, HSPB1, IGKC, LDB2, LEPR, NOS3, PECAM1, PRCP, S1PR1, SLC40A1, STAT3, UCP2, UGCG, WWTR1]	ETC1
GO:0001659	temperature homeostasis	4.69152e-05	0.0152943	1.41787e-08	2.1268e-07	[3, 5]	Group17	6.21762	12	[ALPL, ARRDC3, CFH, EDNRB, EGR1, EPAS1, FABP5, FOXO1, GRB10, LEPR, STAT3, UCP2]	ETC1
GO:0001894	tissue homeostasis	0.000122364	0.0371987	1.41787e-08	2.1268e-07	[3, 5]	Group17	4.74684	15	[ADGRF5, CDH5, CFH, COL3A1, EPAS1, F11R, F2R, FOXC1, HSPB1, IGKC, LDB2, NOS3, PECAM1, S1PR1, WWTR1]	ETC1
GO:0007507	heart development	5.99392e-08	2.45151e-05	1.91376e-10	4.0189e-09	[4, 5, 6]	Group18	4.70219	30	[BMP2, BMPR2, CALCRL, CALR, CDKN1A, COL3A1, DLC1, ECE1, EDN1, ENG, FOXC1, FOXP1, HES1, INHBA, MMP2, NOS3, NRG1, NRP1, PAM, PDGFB, PDLIM3, PLXND1, RAMP2, RPS6KA2, S1PR1, SOD2, SOX18, SPRY1, TGFBR2, TIE1]	ETC1
GO:0061061	muscle structure development	1.0203e-07	4.1118e-05	1.91376e-10	4.0189e-09	[3]	Group18	4.48625	31	[ACTN1, BMP2, BMPR2, BOC, CALR, CD9, CFH, COL3A1, EDN1, EDNRB, EGR1, ENG, EPAS1, FOXC1, FOXP1, GDF15, HES1, IGFBP5, NR2F2, NRG1, PDGFB, PDLIM3, PGM5, PLEKHO1, RAMP2, S1PR1, SOD2, TAGLN, TMOD1, UTRN, YBX3]	ETC1
GO:0042692	muscle cell differentiation	1.42747e-05	0.00502471	1.91376e-10	4.0189e-09	[4]	Group18	4.77387	19	[ACTN1, BMP2, BMPR2, CALR, CD9, EDN1, EDNRB, ENG, FOXP1, GDF15, HES1, IGFBP5, NRG1, PDGFB, PGM5, PLEKHO1, RAMP2, SOD2, TMOD1]	ETC1
GO:0035051	cardiocyte differentiation	0.000148113	0.0442858	1.91376e-10	4.0189e-09	[4, 5, 6, 7]	Group18	6.45161	10	[BMP2, CALR, EDN1, ENG, FOXP1, HES1, INHBA, NRG1, SOX18, SPRY1]	ETC1
GO:0003014	renal system process	2.07842e-06	0.000781488	1.72445e-09	3.27646e-08	[3]	Group19	8.4507	12	[ADGRF5, AKR1B1, AQP1, EDN1, EDNRB, F2R, GAS6, KLHL3, MCAM, PDGFB, SULF1, SULF2]	ETC1
GO:0050886	endocrine process	3.59279e-06	0.00134011	1.72445e-09	3.27646e-08	[3]	Group19	9.90099	10	[AQP1, C1QTNF1, ECE1, EDN1, EDNRB, F2R, INHBA, NOS3, RAB11FIP1, RPS6KA2]	ETC1
GO:0042045	epithelial fluid transport	1.67183e-05	0.00581795	1.72445e-09	3.27646e-08	[5]	Group19	36.3636	4	[AQP1, EDN1, EDNRB, ITPR1]	ETC1
GO:0070293	renal absorption	0.000161691	0.0480221	1.72445e-09	3.27646e-08	[4]	Group19	14.7059	5	[AQP1, EDN1, EDNRB, GAS6, KLHL3]	ETC1
GO:0001525	angiogenesis	1.23216e-20	5.61864e-18	3.78263e-21	1.39957e-19	[3, 4, 5, 6, 7, 8, 9]	Group20	8.14159	46	[AQP1, BMPER, CALCRL, CDH5, CEMIP2, CLEC14A, COL18A1, COL4A1, COL4A2, ECSCR, EDN1, EGFL7, ELK3, ENG, EPAS1, ETS1, FOXC1, HDAC7, HSPB1, HSPG2, JCAD, LEPR, MCAM, MMP2, MMRN2, NOS3, NRG1, NRP1, PLXND1, PRCP, PTGIS, PTPRB, PTPRM, RAMP2, RASIP1, ROBO4, S1PR1, SERPINE1, SOX18, STAB1, STAT3, SULF1, TGFBR2, THSD7A, TIE1, WARS1]	ETC1
GO:0045765	regulation of angiogenesis	2.62937e-12	1.15955e-09	3.78263e-21	1.39957e-19	[4, 5, 6, 7, 8, 9, 10]	Group20	8.36013	26	[AQP1, BMPER, CDH5, CEMIP2, COL4A2, ECSCR, ENG, ETS1, FOXC1, HSPB1, HSPG2, JCAD, NOS3, NRG1, NRP1, PLXND1, PTGIS, PTPRM, RAMP2, SERPINE1, STAB1, STAT3, SULF1, TGFBR2, TIE1, WARS1]	ETC1
GO:0045766	positive regulation of angiogenesis	1.75134e-07	6.98786e-05	3.78263e-21	1.39957e-19	[4, 5, 6, 7, 8, 9, 10, 11]	Group20	8.15217	15	[AQP1, BMPER, CDH5, ENG, ETS1, HSPB1, JCAD, NOS3, NRP1, PTGIS, RAMP2, SERPINE1, STAT3, TGFBR2, TIE1]	ETC1
GO:0043536	positive regulation of blood vessel endothelial cell migration	3.29005e-05	0.0109559	3.78263e-21	1.39957e-19	[6, 7, 8, 9]	Group20	11.8644	7	[ETS1, HDAC7, HSPB1, JCAD, NOS3, NRP1, PDGFB]	ETC1
GO:0048729	tissue morphogenesis	3.5703e-10	1.53523e-07	2.14911e-10	4.29822e-09	[3, 4]	Group21	5.16987	35	[AKR1B1, BMP2, BMPR2, COL3A1, COL4A1, CTHRC1, DLC1, EDN1, ENG, FOXC1, FOXP1, FZD6, HES1, IGFBP5, INHBA, KLHL3, MMP2, MMRN2, NOS3, NRG1, NRP1, PBX1, PLXND1, PODXL, RASIP1, RNASE1, RPS7, S1PR1, SOCS3, SOX18, SPRY1, SULF1, TGFBR2, TGM2, TIE1]	ETC1
GO:0002009	morphogenesis of an epithelium	5.53156e-08	2.26794e-05	2.14911e-10	4.29822e-09	[4, 5]	Group21	4.96454	28	[AKR1B1, BMP2, COL4A1, CTHRC1, DLC1, EDN1, ENG, FOXP1, FZD6, HES1, IGFBP5, KLHL3, MMP2, MMRN2, NRP1, PBX1, PLXND1, PODXL, RASIP1, RNASE1, RPS7, SOCS3, SOX18, SPRY1, SULF1, TGFBR2, TGM2, TIE1]	ETC1
GO:0043009	chordate embryonic development	6.4709e-07	0.000251071	2.14911e-10	4.29822e-09	[5, 6]	Group21	4.20757	30	[ADGRF5, AKR1B1, BMP2, BMPR2, COL3A1, CTHRC1, DLC1, ECE1, EDN1, EPAS1, FOXC1, FZD6, HES1, JUNB, LRP6, NASP, NOS3, NR2F2, PBX1, PDGFB, RCN1, RPL13, RPS7, SOCS3, SOX18, SULF1, SULF2, TGFBR2, TIE1, YBX3]	ETC1
GO:0001701	in utero embryonic development	5.28403e-05	0.0170674	2.14911e-10	4.29822e-09	[6, 7]	Group21	4.3379	19	[AKR1B1, BMP2, COL3A1, EDN1, EPAS1, FOXC1, HES1, JUNB, NASP, NOS3, NR2F2, PDGFB, RCN1, RPL13, SOCS3, SOX18, TGFBR2, TIE1, YBX3]	ETC1
GO:0030099	myeloid cell differentiation	1.36954e-05	0.00483447	2.56847e-06	3.08217e-05	[4, 5, 6, 7, 8]	Group22	4.61894	20	[ACTN1, ADGRF5, BMP2, EPAS1, ETS1, FLI1, FOXP1, IFI16, INHBA, JUNB, LDB2, LYN, NFKBIA, PABPC4, RPS19, RPS6, SNRK, STAT3, TGFBR2, ZFP36]	ETC1
GO:0034101	erythrocyte homeostasis	2.01151e-05	0.00685924	2.56847e-06	3.08217e-05	[3, 6]	Group22	7.38255	11	[ADGRF5, EPAS1, ETS1, INHBA, LDB2, LYN, RPS17, RPS19, RPS6, STAT3, ZFP36]	ETC1
GO:0048872	homeostasis of number of cells	6.55308e-05	0.0208388	2.56847e-06	3.08217e-05	[4]	Group22	4.79042	16	[ADGRF5, CFH, EPAS1, ETS1, F2R, INHBA, LDB2, LYN, NOS3, RPS17, RPS19, RPS6, SLC40A1, ST6GALNAC1, STAT3, ZFP36]	ETC1
GO:0045646	regulation of erythrocyte differentiation	0.000101682	0.0318264	2.56847e-06	3.08217e-05	[5, 6, 7, 8, 9, 10]	Group22	12.2449	6	[ETS1, INHBA, LDB2, LYN, STAT3, ZFP36]	ETC1
GO:0030334	regulation of cell migration	4.46194e-19	2.03018e-16	1.00916e-17	3.53207e-16	[4, 5]	Group23	5.89431	58	[AQP1, ARHGDIB, BMP2, BMPER, BMPR2, CALR, CD9, CDH5, COL3A1, CXCL12, DLC1, DOCK4, EDN1, ENG, ETS1, EVL, F2R, FOXP1, GAS6, HDAC7, HSPA5, HSPB1, ICAM1, IGFBP5, IL1R1, IL33, JCAD, KANK1, LDB2, LIMCH1, LYN, MCAM, MMP2, MMRN2, MTUS1, NOS3, NR2F2, NRG1, NRP1, PDGFB, PECAM1, PLPP3, PLXND1, PODXL, PRCP, PTPRM, RNASE1, ROBO4, S1PR1, SELP, SEMA3A, SEMA3D, SERPINE1, SOD2, STAT3, SULF1, TGFBR2, TIE1]	ETC1
GO:0040012	regulation of locomotion	3.15404e-18	1.42878e-15	1.00916e-17	3.53207e-16	[2, 3]	Group23	5.48446	60	[AQP1, ARHGDIB, ARRDC3, BMP2, BMPER, BMPR2, CALR, CD9, CDH5, COL3A1, CXCL12, DLC1, DOCK4, EDN1, ENG, ETS1, EVL, F2R, FOXP1, GAS6, HDAC7, HSPA5, HSPB1, ICAM1, IGFBP5, IL1R1, IL33, JCAD, KANK1, LDB2, LIMCH1, LYN, MCAM, MMP2, MMRN2, MTUS1, NOS3, NR2F2, NRG1, NRP1, PDGFB, PECAM1, PLPP3, PLXND1, PODXL, PRCP, PTPRM, RNASE1, ROBO4, S1PR1, SELP, SEMA3A, SEMA3D, SERPINE1, SOD2, ST6GAL1, STAT3, SULF1, TGFB…	ETC1
GO:0051241	negative regulation of multicellular organismal process	1.35084e-12	5.97072e-10	1.00916e-17	3.53207e-16	[2, 3, 4]	Group23	4.61957	51	[ARHGDIB, ARRDC3, BMP2, BMPR2, C1QTNF1, CALCRL, CALR, CD9, CHSY1, COL4A2, DOCK4, ECSCR, EDN1, EVL, F2R, FOXC1, FOXO1, FOXP1, GAS6, GDF15, HDAC7, HES1, HSPG2, IGFBP5, IL33, INHBA, LAPTM5, LYN, MMP2, MMRN2, MYLIP, NOS3, NR2F2, NRG1, NRP1, PDGFB, PTPRM, RAB11FIP1, RNASE1, RPS19, SEMA3A, SEMA3D, SERPINB1, SERPINE1, SPRY1, SRGN, STAB1, SULF1, TGFBR2, TIE1, ZFP36]	ETC1
GO:0051093	negative regulation of developmental process	8.27018e-09	3.49002e-06	1.00916e-17	3.53207e-16	[2, 3, 4]	Group23	4.1206	41	[BMP2, BMPR2, CALR, CDKN1A, COL4A2, ECSCR, EDNRB, FOXC1, FOXO1, FOXP1, GAS6, GDF15, HDAC7, HES1, HSPG2, IGFBP5, INHBA, KANK1, LDB2, LYN, NFKBIA, NOS3, NRG1, NRP1, PBX1, PDGFB, PTPRM, SEMA3A, SEMA3D, SERPINE1, SOD2, SPRY1, SRGN, STAB1, STAT3, SULF1, TGFBR2, TIE1, WWTR1, YBX3, ZFP36]	ETC1
GO:0045446	endothelial cell differentiation	5.33026e-09	2.26003e-06	7.11145e-12	1.84898e-10	[5, 6]	Group24	11.5702	14	[BMPR2, CDH5, COL18A1, EDNRB, F11R, ICAM1, NR2F2, NRG1, NRP1, PECAM1, ROBO4, S1PR1, SOX18, TIE1]	ETC1
GO:0060836	lymphatic endothelial cell differentiation	3.67848e-06	0.00136472	7.11145e-12	1.84898e-10	[4, 6, 7, 8]	Group24	50	4	[BMPR2, NR2F2, SOX18, TIE1]	ETC1
GO:0001946	lymphangiogenesis	4.45544e-06	0.00164851	7.11145e-12	1.84898e-10	[3, 4, 5, 7, 8, 9]	Group24	29.4118	5	[BMPR2, CLEC14A, FOXC1, SOX18, TIE1]	ETC1
GO:0003151	outflow tract morphogenesis	5.77209e-06	0.00212413	7.11145e-12	1.84898e-10	[3, 4, 5, 6, 7, 8]	Group24	10.7143	9	[BMPR2, EDN1, ENG, FOXC1, HES1, NRP1, PLXND1, SOX18, TGFBR2]	ETC1
GO:0001945	lymph vessel development	6.75406e-06	0.00245172	7.11145e-12	1.84898e-10	[3, 5, 6, 7]	Group24	19.3548	6	[BMPR2, CLEC14A, FOXC1, NR2F2, SOX18, TIE1]	ETC1
GO:0060348	bone development	2.07995e-06	0.000779981	1.48123e-08	2.07373e-07	[4, 5, 6]	Group25	6.32411	16	[ALPL, BMP2, BMPR2, CHSY1, COL3A1, ENG, FLI1, FOXC1, FOXP1, LEPR, RPL13, SULF1, SULF2, TGFBR2, TGM2, THBS3]	ETC1
GO:0003151	outflow tract morphogenesis	5.77209e-06	0.00212413	1.48123e-08	2.07373e-07	[3, 4, 5, 6, 7, 8]	Group25	10.7143	9	[BMPR2, EDN1, ENG, FOXC1, HES1, NRP1, PLXND1, SOX18, TGFBR2]	ETC1
GO:0060393	regulation of pathway-restricted SMAD protein phosphorylation	5.61093e-05	0.0180111	1.48123e-08	2.07373e-07	[7, 8, 9]	Group25	10.9375	7	[BMP2, BMPER, BMPR2, ENG, GDF15, INHBA, TGFBR2]	ETC1
GO:0090100	positive regulation of transmembrane receptor protein serine/threonine kinase signaling pathway	0.000122417	0.0370922	1.48123e-08	2.07373e-07	[4, 5, 6, 7, 8, 9]	Group25	7.31707	9	[BMP2, BMPR2, CDH5, ENG, GDF15, HES1, INHBA, SULF1, TGFBR2]	ETC1
GO:0002063	chondrocyte development	0.000139658	0.0418973	1.48123e-08	2.07373e-07	[4, 5, 6, 7, 8]	Group25	15.1515	5	[BMPR2, CHSY1, SULF1, SULF2, TGFBR2]	ETC1
GO:0002181	cytoplasmic translation	9.44075e-28	4.37107e-25	3.30804e-12	8.93172e-11	[5, 6, 7, 8]	Group26	19.4286	34	[EIF4A2, EIF4B, NDRG1, RPL12, RPL13, RPL13A, RPL17, RPL22, RPL23, RPL26, RPL27A, RPL3, RPL31, RPL32, RPL36A, RPL37A, RPL9, RPLP0, RPLP2, RPS11, RPS12, RPS17, RPS18, RPS19, RPS2, RPS20, RPS23, RPS28, RPS3, RPS3A, RPS6, RPS7, RPS8, YBX3]	ETC1
GO:0006412	translation	2.60475e-16	1.17735e-13	3.30804e-12	8.93172e-11	[4, 5, 6, 7]	Group26	6.31868	46	[CALR, EEF1A1, EEF1G, EEF2, EIF4A2, EIF4B, GDF15, HSPB1, IGFBP5, MKNK2, NDRG1, PABPC4, PRKCH, RPL12, RPL13, RPL13A, RPL17, RPL22, RPL23, RPL26, RPL27A, RPL3, RPL31, RPL32, RPL36A, RPL37A, RPL9, RPLP0, RPLP2, RPS11, RPS12, RPS17, RPS18, RPS19, RPS2, RPS20, RPS23, RPS28, RPS3, RPS3A, RPS6, RPS7, RPS8, WARS1, YBX3, ZFP36]	ETC1
GO:0006518	peptide metabolic process	2.0713e-15	9.34158e-13	3.30804e-12	8.93172e-11	[4, 5]	Group26	5.45455	51	[CALR, CPXM2, ECE1, EEF1A1, EEF1G, EEF2, EIF4A2, EIF4B, GDF15, HSPB1, IGFBP5, MKNK2, NDRG1, PABPC4, PAM, PRKCH, RPL12, RPL13, RPL13A, RPL17, RPL22, RPL23, RPL26, RPL27A, RPL3, RPL31, RPL32, RPL36A, RPL37A, RPL9, RPLP0, RPLP2, RPS11, RPS12, RPS17, RPS18, RPS19, RPS2, RPS20, RPS23, RPS28, RPS3, RPS3A, RPS6, RPS7, RPS8, SOD2, SPON1, WARS1, YBX3, ZFP36]	ETC1
GO:0034645	cellular macromolecule biosynthetic process	6.9027e-15	3.10621e-12	3.30804e-12	8.93172e-11	[4, 5]	Group26	4.76974	58	[BMPR2, CALR, CHSY1, EEF1A1, EEF1G, EEF2, EIF4A2, EIF4B, GALNT1, GDF15, HS3ST1, HSPB1, IGFBP5, IL33, INHBA, LDB2, MKNK2, NDRG1, PABPC4, PRKCH, RPL12, RPL13, RPL13A, RPL17, RPL22, RPL23, RPL26, RPL27A, RPL3, RPL31, RPL32, RPL36A, RPL37A, RPL9, RPLP0, RPLP2, RPS11, RPS12, RPS17, RPS18, RPS19, RPS2, RPS20, RPS23, RPS28, RPS3, RPS3A, RPS6, RPS7, RPS8, SORBS1, ST3GAL1, ST6GAL1, ST6GALNAC1, UGCG, WARS1…	ETC1
GO:0043604	amide biosynthetic process	1.16489e-14	5.21869e-12	3.30804e-12	8.93172e-11	[5]	Group26	5.40243	49	[CALR, EEF1A1, EEF1G, EEF2, EIF4A2, EIF4B, GDF15, HSPB1, IGFBP5, MKNK2, NDRG1, PABPC4, PAM, PRKCH, RPL12, RPL13, RPL13A, RPL17, RPL22, RPL23, RPL26, RPL27A, RPL3, RPL31, RPL32, RPL36A, RPL37A, RPL9, RPLP0, RPLP2, RPS11, RPS12, RPS17, RPS18, RPS19, RPS2, RPS20, RPS23, RPS28, RPS3, RPS3A, RPS6, RPS7, RPS8, ST3GAL1, UGCG, WARS1, YBX3, ZFP36]	ETC1
GO:0043603	cellular amide metabolic process	2.03361e-13	9.02923e-11	3.30804e-12	8.93172e-11	[4]	Group26	4.52343	56	[CALR, CPXM2, ECE1, EEF1A1, EEF1G, EEF2, EGFL7, EIF4A2, EIF4B, GDF15, HSPB1, IGFBP5, MKNK2, NDRG1, PABPC4, PAM, PLPP3, PRKCH, RPL12, RPL13, RPL13A, RPL17, RPL22, RPL23, RPL26, RPL27A, RPL3, RPL31, RPL32, RPL36A, RPL37A, RPL9, RPLP0, RPLP2, RPS11, RPS12, RPS17, RPS18, RPS19, RPS2, RPS20, RPS23, RPS28, RPS3, RPS3A, RPS6, RPS7, RPS8, SOD2, SPON1, ST3GAL1, ST6GAL1, UGCG, WARS1, YBX3, ZFP36]	ETC1
GO:0003073	regulation of systemic arterial blood pressure	1.50467e-09	6.42494e-07	6.98261e-13	2.09478e-11	[4, 6]	Group27	12.7273	14	[AKR1B1, BMPR2, ECE1, EDN1, EDNRB, F2R, GAS6, IER3, NOS3, NR2F2, PDGFB, PRCP, RPS6KA2, SOD2]	ETC1
GO:0032835	glomerulus development	2.25239e-08	9.36996e-06	6.98261e-13	2.09478e-11	[3, 4, 6, 7, 8, 9]	Group27	14.4737	11	[AQP1, EDNRB, EGR1, FOXC1, HES1, PDGFB, PECAM1, PODXL, SULF1, SULF2, WWTR1]	ETC1
GO:0003094	glomerular filtration	2.85766e-08	1.18593e-05	6.98261e-13	2.09478e-11	[5]	Group27	24.2424	8	[ADGRF5, AQP1, F2R, GAS6, MCAM, PDGFB, SULF1, SULF2]	ETC1
GO:0072006	nephron development	3.21835e-07	0.000126803	6.98261e-13	2.09478e-11	[3, 5, 6, 7, 8]	Group27	8.38323	14	[AQP1, BMP2, EDNRB, EGR1, FOXC1, HES1, KLHL3, PBX1, PDGFB, PECAM1, PODXL, SULF1, SULF2, WWTR1]	ETC1
GO:0003014	renal system process	2.07842e-06	0.000781488	6.98261e-13	2.09478e-11	[3]	Group27	8.4507	12	[ADGRF5, AKR1B1, AQP1, EDN1, EDNRB, F2R, GAS6, KLHL3, MCAM, PDGFB, SULF1, SULF2]	ETC1
GO:0070293	renal absorption	0.000161691	0.0480221	6.98261e-13	2.09478e-11	[4]	Group27	14.7059	5	[AQP1, EDN1, EDNRB, GAS6, KLHL3]	ETC1
GO:0030335	positive regulation of cell migration	1.04767e-13	4.66211e-11	3.1716e-15	1.04663e-13	[4, 5, 6]	Group28	6.5371	37	[AQP1, BMP2, BMPR2, CALR, CDH5, CXCL12, DOCK4, EDN1, ETS1, F2R, FOXP1, GAS6, HDAC7, HSPA5, HSPB1, ICAM1, IGFBP5, IL1R1, JCAD, LYN, MCAM, MMP2, NOS3, NRP1, PDGFB, PECAM1, PLPP3, PODXL, RNASE1, S1PR1, SELP, SEMA3A, SEMA3D, SERPINE1, SOD2, STAT3, TGFBR2]	ETC1
GO:0032101	regulation of response to external stimulus	6.33926e-11	2.75758e-08	3.1716e-15	1.04663e-13	[3, 4]	Group28	4.46602	46	[BMPR2, C1QTNF1, CALCRL, CALR, CD14, CD9, CDH5, CFH, COLEC11, CXCL12, EDN1, EDNRB, ETS1, F2R, FOXP1, GAS6, HLA-E, HSPB1, IER3, IFI16, IL1R1, IL33, IL6ST, LYN, MMRN2, MTUS1, NFKBIA, NOP53, NOS3, NRG1, NRP1, PDGFB, PLSCR1, PTGIS, RNASE1, RPS19, S1PR1, SEMA3A, SEMA3D, SERPINB9, SERPINE1, SOCS3, ST6GAL1, STING1, TGFBR2, ZFP36]	ETC1
GO:0032103	positive regulation of response to external stimulus	1.4603e-07	5.8558e-05	3.1716e-15	1.04663e-13	[3, 4, 5]	Group28	5.15464	25	[BMPR2, CALR, CD14, COLEC11, CXCL12, EDN1, ETS1, GAS6, HLA-E, HSPB1, IFI16, IL33, IL6ST, LYN, MMRN2, NFKBIA, NRG1, NRP1, PDGFB, PLSCR1, RNASE1, RPS19, S1PR1, SERPINE1, STING1]	ETC1
GO:0050920	regulation of chemotaxis	3.40801e-07	0.000133935	3.1716e-15	1.04663e-13	[3, 4, 5]	Group28	6.82731	17	[BMPR2, CALR, CXCL12, EDN1, GAS6, HSPB1, LYN, MTUS1, NRG1, NRP1, PDGFB, RNASE1, S1PR1, SEMA3A, SEMA3D, SERPINE1, ST6GAL1]	ETC1
GO:0032102	negative regulation of response to external stimulus	8.4862e-07	0.00032587	3.1716e-15	1.04663e-13	[3, 4, 5]	Group28	5.15223	22	[C1QTNF1, CALCRL, CD9, CDH5, EDN1, HLA-E, IER3, IFI16, LYN, NOS3, NRG1, NRP1, PDGFB, PTGIS, RPS19, SEMA3A, SEMA3D, SERPINB9, SERPINE1, SOCS3, ST6GAL1, ZFP36]	ETC1
GO:0050727	regulation of inflammatory response	5.03872e-05	0.0163255	3.1716e-15	1.04663e-13	[4, 5, 6]	Group28	4.51128	18	[CALCRL, CDH5, EDNRB, ETS1, FOXP1, HLA-E, IER3, IL1R1, IL33, IL6ST, LYN, NFKBIA, PTGIS, RPS19, SERPINE1, SOCS3, STING1, ZFP36]	ETC1
GO:0010594	regulation of endothelial cell migration	4.72343e-11	2.05941e-08	2.61601e-11	6.54003e-10	[4, 5, 6, 7]	Group29	10.5556	19	[BMPER, BMPR2, CALR, EDN1, ETS1, FOXP1, HDAC7, HSPB1, JCAD, MMRN2, NOS3, NR2F2, NRG1, NRP1, PDGFB, PLPP3, PRCP, PTPRM, RNASE1]	ETC1
GO:0010632	regulation of epithelial cell migration	1.67521e-10	7.2369e-08	2.61601e-11	6.54003e-10	[3, 4, 5, 6]	Group29	8.71369	21	[BMPER, BMPR2, CALR, EDN1, ETS1, EVL, FOXP1, HDAC7, HSPB1, JCAD, MMRN2, NOS3, NR2F2, NRG1, NRP1, PDGFB, PLPP3, PRCP, PTPRM, RNASE1, TGFBR2]	ETC1
GO:0001935	endothelial cell proliferation	5.31655e-07	0.000207877	2.61601e-11	6.54003e-10	[4]	Group29	8.04598	14	[BMP2, BMPER, BMPR2, CXCL12, EGFL7, JCAD, MMRN2, NR2F2, NRP1, PDGFB, PTPRM, STAT3, SULF1, TIE1]	ETC1
GO:0001936	regulation of endothelial cell proliferation	8.4864e-07	0.000325029	2.61601e-11	6.54003e-10	[5, 6]	Group29	8.3871	13	[BMP2, BMPR2, CXCL12, EGFL7, JCAD, MMRN2, NR2F2, NRP1, PDGFB, PTPRM, STAT3, SULF1, TIE1]	ETC1
GO:0050673	epithelial cell proliferation	6.0888e-06	0.00223459	2.61601e-11	6.54003e-10	[3]	Group29	4.56432	22	[AKR1B1, BMP2, BMPER, BMPR2, CXCL12, EDNRB, EGFL7, HES1, IGFBP5, JCAD, KLF9, LIMS2, MMRN2, NR2F2, NRP1, PDGFB, PTPRM, SERPINB1, STAT3, SULF1, TIE1, ZFP36]	ETC1
GO:0050678	regulation of epithelial cell proliferation	1.88231e-05	0.00647515	2.61601e-11	6.54003e-10	[4, 5]	Group29	4.6798	19	[AKR1B1, BMP2, BMPR2, CXCL12, EDNRB, EGFL7, HES1, JCAD, KLF9, LIMS2, MMRN2, NR2F2, NRP1, PDGFB, PTPRM, STAT3, SULF1, TIE1, ZFP36]	ETC1
GO:0051348	negative regulation of transferase activity	2.17829e-08	9.08346e-06	3.15248e-09	5.67447e-08	[5]	Group30	6.96864	20	[BMP2, CDKN1A, EIF4A2, GADD45B, HSPB1, LRP6, LYN, NR2F2, PRKCH, PTPRB, RASIP1, RPL17, RPL23, RPS20, RPS7, SH3BP5, SPRY1, WARS1, WWTR1, ZFP36]	ETC1
GO:0043086	negative regulation of catalytic activity	2.87037e-08	1.18833e-05	3.15248e-09	5.67447e-08	[4]	Group30	4.28062	36	[AQP1, BMP2, CDKN1A, DLC1, EDNRB, EIF4A2, F11R, GADD45B, GAS6, HSPB1, IFI16, LEPR, LRP6, LYN, NOS3, NR2F2, NRG1, PALM, PHACTR2, PRKCH, PTPRB, RASIP1, RPL17, RPL23, RPS20, RPS7, SERPINB1, SERPINB9, SERPINE1, SH3BP5, SOCS3, SPRY1, TXNIP, WARS1, WWTR1, ZFP36]	ETC1
GO:0045936	negative regulation of phosphate metabolic process	1.94465e-06	0.000733132	3.15248e-09	5.67447e-08	[5, 6, 7]	Group30	4.89978	22	[BMP2, CDKN1A, ENG, GADD45B, GRB10, HSPB1, IER3, INHBA, LRP6, LYN, NR2F2, PDGFB, PLPP3, PRKCH, PTPRB, RASIP1, SH3BP5, SOCS3, SPRY1, STAT3, WARS1, WWTR1]	ETC1
GO:0006469	negative regulation of protein kinase activity	8.46775e-06	0.00305686	3.15248e-09	5.67447e-08	[7, 8, 9, 10]	Group30	6.36364	14	[BMP2, CDKN1A, GADD45B, HSPB1, LRP6, LYN, NR2F2, PRKCH, PTPRB, RASIP1, SH3BP5, SPRY1, WARS1, WWTR1]	ETC1
GO:0031400	negative regulation of protein modification process	2.2299e-05	0.00758168	3.15248e-09	5.67447e-08	[5, 6, 7]	Group30	4.19847	22	[BMP2, CDKN1A, ENG, GADD45B, HSPB1, LRP6, LYN, NR2F2, PLPP3, PRKCH, PTPRB, RASIP1, RPL17, RPL23, RPS20, RPS3, RPS7, SH3BP5, SOCS3, SPRY1, WARS1, WWTR1]	ETC1
GO:0001933	negative regulation of protein phosphorylation	2.5275e-05	0.00856823	3.15248e-09	5.67447e-08	[6, 7, 8, 9]	Group30	4.95627	17	[BMP2, CDKN1A, ENG, GADD45B, HSPB1, LRP6, LYN, NR2F2, PLPP3, PRKCH, PTPRB, RASIP1, SH3BP5, SOCS3, SPRY1, WARS1, WWTR1]	ETC1
GO:0004857	enzyme inhibitor activity	0.000154519	0.0460467	3.15248e-09	5.67447e-08	[5]	Group30	4.12844	18	[CDKN1A, GAS6, HSPB1, LRP6, NRG1, PHACTR2, PRKCH, RPL17, RPL23, RPS20, RPS7, SERPINB1, SERPINB9, SERPINE1, SH3BP5, SOCS3, TXNIP, WARS1]	ETC1
GO:0009611	response to wounding	6.79322e-12	2.97543e-09	1.92374e-12	5.57884e-11	[3]	Group31	5.82524	36	[ACTN1, AQP1, C1QTNF1, CD9, CDKN1A, COL3A1, EDN1, ELK3, ENTPD1, F11R, F2R, F5, FZD6, GAS6, HSPB1, IL33, IL6ST, INHBA, KANK1, LYN, MCAM, MMP2, NOS3, NRG1, NRP1, PABPC4, PDGFB, PLPP3, PLSCR1, PRCP, RNASE1, SELP, SERPINE1, SOD2, TGFBR2, ZFP36]	ETC1
GO:0042060	wound healing	4.58159e-11	2.00215e-08	1.92374e-12	5.57884e-11	[4]	Group31	6.39659	30	[ACTN1, AQP1, C1QTNF1, CD9, CDKN1A, COL3A1, EDN1, ELK3, ENTPD1, F11R, F2R, F5, FZD6, GAS6, HSPB1, IL33, IL6ST, KANK1, LYN, MCAM, NOS3, NRG1, PABPC4, PDGFB, PLPP3, PLSCR1, PRCP, SELP, SERPINE1, TGFBR2]	ETC1
GO:0007599	hemostasis	6.80988e-11	2.95549e-08	1.92374e-12	5.57884e-11	[4]	Group31	8.66142	22	[ACTN1, C1QTNF1, CD9, COL3A1, EDN1, ENTPD1, F11R, F2R, F5, FLI1, FZD6, GAS6, HSPB1, IL6ST, LYN, NOS3, NRG1, PABPC4, PDGFB, PLSCR1, SELP, SERPINE1]	ETC1
GO:0050878	regulation of body fluid levels	2.38066e-10	1.02606e-07	1.92374e-12	5.57884e-11	[3]	Group31	6.36364	28	[ACTN1, AKR1B1, ANO1, AQP1, C1QTNF1, CD9, COL3A1, EDN1, EDNRB, ENTPD1, F11R, F2R, F5, FLI1, FZD6, GAS6, HSPB1, IL6ST, LYN, NOS3, NRG1, PABPC4, PAM, PDGFB, PLSCR1, SELP, SERPINE1, UGCG]	ETC1
GO:0030168	platelet activation	7.13948e-09	3.02e-06	1.92374e-12	5.57884e-11	[3, 4, 6]	Group31	10.3448	15	[ACTN1, C1QTNF1, CD9, COL3A1, F11R, F2R, FZD6, HSPB1, IL6ST, LYN, NOS3, NRG1, PDGFB, PLSCR1, SELP]	ETC1
GO:0010543	regulation of platelet activation	3.19981e-07	0.000126392	1.92374e-12	5.57884e-11	[4, 5, 7]	Group31	15	9	[C1QTNF1, CD9, F11R, IL6ST, LYN, NOS3, NRG1, PDGFB, SELP]	ETC1
GO:0090330	regulation of platelet aggregation	0.00010253	0.0318869	1.92374e-12	5.57884e-11	[5, 6, 7, 8]	Group31	16.129	5	[C1QTNF1, CD9, F11R, IL6ST, LYN]	ETC1
GO:0060429	epithelium development	1.86339e-14	8.32936e-12	1.86339e-14	5.77651e-13	[4]	Group32	4.60218	59	[AKR1B1, APCDD1, AQP1, BMP2, BMPER, BMPR2, CDH5, COL18A1, COL4A1, CTHRC1, DLC1, ECE1, EDN1, EDNRB, ENG, EPAS1, F11R, FOXC1, FOXP1, FZD6, HES1, ICAM1, IGFBP5, IL6ST, INHBA, KLHL3, LDB2, LRP6, MMP2, MMRN2, NR2F2, NRG1, NRP1, PBX1, PDGFB, PECAM1, PLXND1, PODXL, PRKCH, RASIP1, RNASE1, ROBO4, RPS7, S1PR1, SERPINE1, SLC40A1, SOCS3, SOX18, SPRY1, SULF1, TAGLN, TGFBR2, TGM2, TIE1, TMOD1, TXNIP, UGCG, WWT…	ETC1
GO:0003158	endothelium development	5.07363e-10	2.17151e-07	1.86339e-14	5.77651e-13	[5]	Group32	11.4286	16	[BMPR2, CDH5, COL18A1, EDNRB, F11R, FOXP1, ICAM1, NR2F2, NRG1, NRP1, PECAM1, ROBO4, S1PR1, SLC40A1, SOX18, TIE1]	ETC1
GO:0045446	endothelial cell differentiation	5.33026e-09	2.26003e-06	1.86339e-14	5.77651e-13	[5, 6]	Group32	11.5702	14	[BMPR2, CDH5, COL18A1, EDNRB, F11R, ICAM1, NR2F2, NRG1, NRP1, PECAM1, ROBO4, S1PR1, SOX18, TIE1]	ETC1
GO:0030855	epithelial cell differentiation	2.19589e-07	8.73964e-05	1.86339e-14	5.77651e-13	[4, 5]	Group32	4.24403	32	[AKR1B1, BMP2, BMPR2, CDH5, COL18A1, COL4A1, EDNRB, EPAS1, F11R, FOXC1, HES1, ICAM1, IL6ST, NR2F2, NRG1, NRP1, PDGFB, PECAM1, PODXL, PRKCH, ROBO4, S1PR1, SERPINE1, SOX18, SPRY1, TAGLN, TIE1, TMOD1, TXNIP, UGCG, WWTR1, ZFP36]	ETC1
GO:0060836	lymphatic endothelial cell differentiation	3.67848e-06	0.00136472	1.86339e-14	5.77651e-13	[4, 6, 7, 8]	Group32	50	4	[BMPR2, NR2F2, SOX18, TIE1]	ETC1
GO:0002064	epithelial cell development	1.47197e-05	0.00516662	1.86339e-14	5.77651e-13	[4, 5, 6]	Group32	6.06061	14	[AKR1B1, CDH5, COL18A1, EDNRB, EPAS1, F11R, ICAM1, IL6ST, PDGFB, PECAM1, PODXL, ROBO4, SOX18, TMOD1]	ETC1
GO:0001885	endothelial cell development	1.79662e-05	0.00621632	1.86339e-14	5.77651e-13	[5, 6, 7]	Group32	10.8108	8	[CDH5, COL18A1, EDNRB, F11R, ICAM1, PECAM1, ROBO4, SOX18]	ETC1
GO:0060562	epithelial tube morphogenesis	4.73199e-08	1.94958e-05	2.15942e-12	6.04636e-11	[4, 5, 6]	Group33	6.09418	22	[AKR1B1, BMP2, COL4A1, CTHRC1, DLC1, EDN1, ENG, FOXP1, FZD6, HES1, KLHL3, MMRN2, NRP1, PBX1, PLXND1, PODXL, RASIP1, RPS7, SOX18, SPRY1, TGFBR2, TIE1]	ETC1
GO:0007507	heart development	5.99392e-08	2.45151e-05	2.15942e-12	6.04636e-11	[4, 5, 6]	Group33	4.70219	30	[BMP2, BMPR2, CALCRL, CALR, CDKN1A, COL3A1, DLC1, ECE1, EDN1, ENG, FOXC1, FOXP1, HES1, INHBA, MMP2, NOS3, NRG1, NRP1, PAM, PDGFB, PDLIM3, PLXND1, RAMP2, RPS6KA2, S1PR1, SOD2, SOX18, SPRY1, TGFBR2, TIE1]	ETC1
GO:0048762	mesenchymal cell differentiation	9.04647e-06	0.00325673	2.15942e-12	6.04636e-11	[4, 5]	Group33	5.95238	15	[BMP2, EDN1, EDNRB, ENG, FOXC1, HES1, LRP6, NRG1, NRP1, RPS7, SEMA3A, SEMA3D, SPRY1, TGFBR2, WWTR1]	ETC1
GO:0060485	mesenchyme development	9.15072e-06	0.00328511	2.15942e-12	6.04636e-11	[4]	Group33	5.36278	17	[BMP2, BMPR2, EDN1, EDNRB, ENG, FOXC1, HES1, LRP6, NOS3, NRG1, NRP1, RPS7, SEMA3A, SEMA3D, SPRY1, TGFBR2, WWTR1]	ETC1
GO:0042692	muscle cell differentiation	1.42747e-05	0.00502471	2.15942e-12	6.04636e-11	[4]	Group33	4.77387	19	[ACTN1, BMP2, BMPR2, CALR, CD9, EDN1, EDNRB, ENG, FOXP1, GDF15, HES1, IGFBP5, NRG1, PDGFB, PGM5, PLEKHO1, RAMP2, SOD2, TMOD1]	ETC1
GO:0003007	heart morphogenesis	2.75841e-05	0.00926827	2.15942e-12	6.04636e-11	[4, 5, 6, 7]	Group33	5.41516	15	[BMP2, BMPR2, DLC1, EDN1, ENG, FOXC1, HES1, NOS3, NRG1, NRP1, PLXND1, S1PR1, SOX18, SPRY1, TGFBR2]	ETC1
GO:0035051	cardiocyte differentiation	0.000148113	0.0442858	2.15942e-12	6.04636e-11	[4, 5, 6, 7]	Group33	6.45161	10	[BMP2, CALR, EDN1, ENG, FOXP1, HES1, INHBA, NRG1, SOX18, SPRY1]	ETC1
GO:0007507	heart development	5.99392e-08	2.45151e-05	4.11458e-09	6.99479e-08	[4, 5, 6]	Group34	4.70219	30	[BMP2, BMPR2, CALCRL, CALR, CDKN1A, COL3A1, DLC1, ECE1, EDN1, ENG, FOXC1, FOXP1, HES1, INHBA, MMP2, NOS3, NRG1, NRP1, PAM, PDGFB, PDLIM3, PLXND1, RAMP2, RPS6KA2, S1PR1, SOD2, SOX18, SPRY1, TGFBR2, TIE1]	ETC1
GO:0010634	positive regulation of epithelial cell migration	2.21251e-07	8.78368e-05	4.11458e-09	6.99479e-08	[4, 5, 6, 7]	Group34	8.64198	14	[BMPR2, CALR, EDN1, ETS1, FOXP1, HDAC7, HSPB1, JCAD, NOS3, NRP1, PDGFB, PLPP3, RNASE1, TGFBR2]	ETC1
GO:0048660	regulation of smooth muscle cell proliferation	5.39744e-07	0.0002105	4.11458e-09	6.99479e-08	[4, 5]	Group34	8.72483	13	[BMP2, BMPR2, CALCRL, CDKN1A, EDN1, FOXP1, IGFBP5, MMP2, NOS3, PDGFB, S1PR1, SOD2, TGFBR2]	ETC1
GO:0033002	muscle cell proliferation	6.16721e-06	0.00225103	4.11458e-09	6.99479e-08	[3]	Group34	6.54206	14	[BMP2, BMPR2, CALCRL, CDKN1A, EDN1, FOXC1, FOXP1, IGFBP5, MMP2, NOS3, PDGFB, S1PR1, SOD2, TGFBR2]	ETC1
GO:0003007	heart morphogenesis	2.75841e-05	0.00926827	4.11458e-09	6.99479e-08	[4, 5, 6, 7]	Group34	5.41516	15	[BMP2, BMPR2, DLC1, EDN1, ENG, FOXC1, HES1, NOS3, NRG1, NRP1, PLXND1, S1PR1, SOX18, SPRY1, TGFBR2]	ETC1
GO:0097746	blood vessel diameter maintenance	4.12541e-05	0.0135313	4.11458e-09	6.99479e-08	[5, 6]	Group34	6.8323	11	[BMPR2, DOCK4, ECE1, EDN1, EDNRB, F2R, FOXC1, ITGA1, MMP2, NOS3, SOD2]	ETC1
GO:0048661	positive regulation of smooth muscle cell proliferation	5.39408e-05	0.0173689	4.11458e-09	6.99479e-08	[4, 5, 6]	Group34	9.30233	8	[CALCRL, EDN1, FOXP1, IGFBP5, MMP2, PDGFB, S1PR1, TGFBR2]	ETC1
GO:1904705	regulation of vascular associated smooth muscle cell proliferation	5.61093e-05	0.0180111	4.11458e-09	6.99479e-08	[5, 6]	Group34	10.9375	7	[CALCRL, CDKN1A, EDN1, IGFBP5, MMP2, PDGFB, SOD2]	ETC1
GO:1990874	vascular associated smooth muscle cell proliferation	6.85226e-05	0.0216531	4.11458e-09	6.99479e-08	[5]	Group34	10.6061	7	[CALCRL, CDKN1A, EDN1, IGFBP5, MMP2, PDGFB, SOD2]	ETC1
GO:0072359	circulatory system development	4.99889e-23	2.28949e-20	7.90572e-26	3.08323e-24	[4, 5]	Group35	5.86756	70	[ADGRF5, AQP1, BMP2, BMPER, BMPR2, CALCRL, CALR, CDH5, CDKN1A, CEMIP2, CLEC14A, COL18A1, COL3A1, COL4A1, COL4A2, DLC1, ECE1, ECSCR, EDN1, EGFL7, EGR1, ELK3, ENG, EPAS1, ETS1, FOXC1, FOXO1, FOXP1, HDAC7, HES1, HSPB1, HSPG2, INHBA, JCAD, JUNB, LEPR, MCAM, MMP2, MMRN2, NOS3, NR2F2, NRG1, NRP1, PAM, PDGFB, PDLIM3, PECAM1, PLPP3, PLXND1, PRCP, PTGIS, PTPRB, PTPRM, RAMP2, RASIP1, ROBO4, RPS6KA2, S1PR1,…	ETC1
GO:0048729	tissue morphogenesis	3.5703e-10	1.53523e-07	7.90572e-26	3.08323e-24	[3, 4]	Group35	5.16987	35	[AKR1B1, BMP2, BMPR2, COL3A1, COL4A1, CTHRC1, DLC1, EDN1, ENG, FOXC1, FOXP1, FZD6, HES1, IGFBP5, INHBA, KLHL3, MMP2, MMRN2, NOS3, NRG1, NRP1, PBX1, PLXND1, PODXL, RASIP1, RNASE1, RPS7, S1PR1, SOCS3, SOX18, SPRY1, SULF1, TGFBR2, TGM2, TIE1]	ETC1
GO:0007507	heart development	5.99392e-08	2.45151e-05	7.90572e-26	3.08323e-24	[4, 5, 6]	Group35	4.70219	30	[BMP2, BMPR2, CALCRL, CALR, CDKN1A, COL3A1, DLC1, ECE1, EDN1, ENG, FOXC1, FOXP1, HES1, INHBA, MMP2, NOS3, NRG1, NRP1, PAM, PDGFB, PDLIM3, PLXND1, RAMP2, RPS6KA2, S1PR1, SOD2, SOX18, SPRY1, TGFBR2, TIE1]	ETC1
GO:0061061	muscle structure development	1.0203e-07	4.1118e-05	7.90572e-26	3.08323e-24	[3]	Group35	4.48625	31	[ACTN1, BMP2, BMPR2, BOC, CALR, CD9, CFH, COL3A1, EDN1, EDNRB, EGR1, ENG, EPAS1, FOXC1, FOXP1, GDF15, HES1, IGFBP5, NR2F2, NRG1, PDGFB, PDLIM3, PGM5, PLEKHO1, RAMP2, S1PR1, SOD2, TAGLN, TMOD1, UTRN, YBX3]	ETC1
GO:0048660	regulation of smooth muscle cell proliferation	5.39744e-07	0.0002105	7.90572e-26	3.08323e-24	[4, 5]	Group35	8.72483	13	[BMP2, BMPR2, CALCRL, CDKN1A, EDN1, FOXP1, IGFBP5, MMP2, NOS3, PDGFB, S1PR1, SOD2, TGFBR2]	ETC1
GO:0003151	outflow tract morphogenesis	5.77209e-06	0.00212413	7.90572e-26	3.08323e-24	[3, 4, 5, 6, 7, 8]	Group35	10.7143	9	[BMPR2, EDN1, ENG, FOXC1, HES1, NRP1, PLXND1, SOX18, TGFBR2]	ETC1
GO:0033002	muscle cell proliferation	6.16721e-06	0.00225103	7.90572e-26	3.08323e-24	[3]	Group35	6.54206	14	[BMP2, BMPR2, CALCRL, CDKN1A, EDN1, FOXC1, FOXP1, IGFBP5, MMP2, NOS3, PDGFB, S1PR1, SOD2, TGFBR2]	ETC1
GO:0060485	mesenchyme development	9.15072e-06	0.00328511	7.90572e-26	3.08323e-24	[4]	Group35	5.36278	17	[BMP2, BMPR2, EDN1, EDNRB, ENG, FOXC1, HES1, LRP6, NOS3, NRG1, NRP1, RPS7, SEMA3A, SEMA3D, SPRY1, TGFBR2, WWTR1]	ETC1
GO:0003007	heart morphogenesis	2.75841e-05	0.00926827	7.90572e-26	3.08323e-24	[4, 5, 6, 7]	Group35	5.41516	15	[BMP2, BMPR2, DLC1, EDN1, ENG, FOXC1, HES1, NOS3, NRG1, NRP1, PLXND1, S1PR1, SOX18, SPRY1, TGFBR2]	ETC1
GO:0035051	cardiocyte differentiation	0.000148113	0.0442858	7.90572e-26	3.08323e-24	[4, 5, 6, 7]	Group35	6.45161	10	[BMP2, CALR, EDN1, ENG, FOXP1, HES1, INHBA, NRG1, SOX18, SPRY1]	ETC1
GO:0032835	glomerulus development	2.25239e-08	9.36996e-06	9.10061e-11	2.18415e-09	[3, 4, 6, 7, 8, 9]	Group36	14.4737	11	[AQP1, EDNRB, EGR1, FOXC1, HES1, PDGFB, PECAM1, PODXL, SULF1, SULF2, WWTR1]	ETC1
GO:0060562	epithelial tube morphogenesis	4.73199e-08	1.94958e-05	9.10061e-11	2.18415e-09	[4, 5, 6]	Group36	6.09418	22	[AKR1B1, BMP2, COL4A1, CTHRC1, DLC1, EDN1, ENG, FOXP1, FZD6, HES1, KLHL3, MMRN2, NRP1, PBX1, PLXND1, PODXL, RASIP1, RPS7, SOX18, SPRY1, TGFBR2, TIE1]	ETC1
GO:0002009	morphogenesis of an epithelium	5.53156e-08	2.26794e-05	9.10061e-11	2.18415e-09	[4, 5]	Group36	4.96454	28	[AKR1B1, BMP2, COL4A1, CTHRC1, DLC1, EDN1, ENG, FOXP1, FZD6, HES1, IGFBP5, KLHL3, MMP2, MMRN2, NRP1, PBX1, PLXND1, PODXL, RASIP1, RNASE1, RPS7, SOCS3, SOX18, SPRY1, SULF1, TGFBR2, TGM2, TIE1]	ETC1
GO:0072006	nephron development	3.21835e-07	0.000126803	9.10061e-11	2.18415e-09	[3, 5, 6, 7, 8]	Group36	8.38323	14	[AQP1, BMP2, EDNRB, EGR1, FOXC1, HES1, KLHL3, PBX1, PDGFB, PECAM1, PODXL, SULF1, SULF2, WWTR1]	ETC1
GO:0061138	morphogenesis of a branching epithelium	6.63349e-07	0.000256716	9.10061e-11	2.18415e-09	[3, 4, 5, 6]	Group36	7.35294	15	[AKR1B1, BMP2, COL4A1, EDN1, ENG, NRP1, PBX1, PLXND1, RASIP1, SOCS3, SPRY1, SULF1, TGFBR2, TGM2, TIE1]	ETC1
GO:0001655	urogenital system development	8.46287e-07	0.000325821	9.10061e-11	2.18415e-09	[4, 5]	Group36	5.34351	21	[AKR1B1, AQP1, BMP2, BMPER, COL4A1, EDNRB, EGR1, FOXC1, HES1, KLHL3, MMP2, NRP1, PBX1, PDGFB, PECAM1, PLXND1, PODXL, SPRY1, SULF1, SULF2, WWTR1]	ETC1
GO:0003014	renal system process	2.07842e-06	0.000781488	9.10061e-11	2.18415e-09	[3]	Group36	8.4507	12	[ADGRF5, AKR1B1, AQP1, EDN1, EDNRB, F2R, GAS6, KLHL3, MCAM, PDGFB, SULF1, SULF2]	ETC1
GO:0048762	mesenchymal cell differentiation	9.04647e-06	0.00325673	9.10061e-11	2.18415e-09	[4, 5]	Group36	5.95238	15	[BMP2, EDN1, EDNRB, ENG, FOXC1, HES1, LRP6, NRG1, NRP1, RPS7, SEMA3A, SEMA3D, SPRY1, TGFBR2, WWTR1]	ETC1
GO:0072073	kidney epithelium development	9.85309e-06	0.00352741	9.10061e-11	2.18415e-09	[5, 6, 7, 8]	Group36	7.27273	12	[AQP1, BMP2, BMPER, EDNRB, FOXC1, HES1, KLHL3, PBX1, PECAM1, PODXL, SPRY1, WWTR1]	ETC1
GO:0061440	kidney vasculature development	1.97342e-05	0.00674908	9.10061e-11	2.18415e-09	[5, 6, 7, 8]	Group36	16.2162	6	[AQP1, EGR1, HES1, NRP1, PDGFB, PECAM1]	ETC1
GO:0072009	nephron epithelium development	3.59808e-05	0.0118737	9.10061e-11	2.18415e-09	[4, 6, 7, 8, 9]	Group36	7.63359	10	[AQP1, BMP2, EDNRB, FOXC1, HES1, KLHL3, PBX1, PECAM1, PODXL, WWTR1]	ETC1
GO:0040013	negative regulation of locomotion	5.0455e-10	2.16452e-07	3.6553e-17	1.2428e-15	[2, 3, 4]	Group37	6.84932	25	[ARHGDIB, ARRDC3, CALR, COL3A1, CXCL12, DLC1, ENG, EVL, IGFBP5, IL33, KANK1, LIMCH1, MMRN2, NR2F2, NRG1, NRP1, PTPRM, RNASE1, SEMA3A, SEMA3D, SERPINE1, ST6GAL1, STAT3, SULF1, TIE1]	ETC1
GO:0031589	cell-substrate adhesion	8.92266e-09	3.75644e-06	3.6553e-17	1.2428e-15	[3]	Group37	6.16967	24	[ACTN1, CALR, CCDC80, COL3A1, DLC1, GAS6, ITGA1, ITGA10, ITGA9, KANK1, LDB2, LIMCH1, LIMS2, MEGF9, NRG1, NRP1, PDGFB, RNASE1, SERPINE1, SORBS1, ST6GAL1, THBS3, TNXB, UTRN]	ETC1
GO:0030155	regulation of cell adhesion	1.70686e-08	7.13469e-06	3.6553e-17	1.2428e-15	[3, 4]	Group37	4.36893	36	[BMP2, C1QTNF1, CALR, CCDC80, CD9, CXCL12, CYTH1, DLC1, ETS1, F11R, HES1, HLA-E, IL6ST, KANK1, LAPTM5, LDB2, LIMCH1, LIMS2, LYN, MMP2, NRG1, NRP1, PDGFB, PLPP3, PLXND1, PODXL, RNASE1, RPS3, S1PR1, SELP, SERPINE1, ST6GAL1, TGFBR2, TGM2, TNXB, UTRN]	ETC1
GO:0045597	positive regulation of cell differentiation	4.33855e-08	1.79182e-05	3.6553e-17	1.2428e-15	[3, 4, 5]	Group37	4.06852	38	[AKR1B1, BMP2, BMPR2, BOC, CALR, CCDC3, CDH5, CTHRC1, CXCL12, EDN1, ENG, ETS1, F11R, FOXC1, GAS6, HES1, IL33, IL6ST, INHBA, JUNB, LIMS2, LYN, NRG1, NRP1, PLXND1, PRKCH, RAMP2, RNASE1, SERPINE1, SLC6A6, SOCS3, SOD2, STAT3, TCF4, TGFBR2, TGM2, WWTR1, ZFP36]	ETC1
GO:0050920	regulation of chemotaxis	3.40801e-07	0.000133935	3.6553e-17	1.2428e-15	[3, 4, 5]	Group37	6.82731	17	[BMPR2, CALR, CXCL12, EDN1, GAS6, HSPB1, LYN, MTUS1, NRG1, NRP1, PDGFB, RNASE1, S1PR1, SEMA3A, SEMA3D, SERPINE1, ST6GAL1]	ETC1
GO:0007160	cell-matrix adhesion	1.8756e-06	0.000708977	3.6553e-17	1.2428e-15	[4]	Group37	6.3745	16	[ACTN1, COL3A1, DLC1, ITGA1, ITGA10, ITGA9, LDB2, LIMCH1, NRG1, NRP1, RNASE1, SERPINE1, SORBS1, THBS3, TNXB, UTRN]	ETC1
GO:0045785	positive regulation of cell adhesion	1.47242e-05	0.00515346	3.6553e-17	1.2428e-15	[3, 4, 5]	Group37	4.31373	22	[CALR, CCDC80, CXCL12, ETS1, F11R, HES1, HLA-E, IL6ST, LDB2, LIMS2, LYN, NRG1, NRP1, PDGFB, PLPP3, PODXL, RNASE1, RPS3, SELP, TGFBR2, TGM2, UTRN]	ETC1
GO:0010810	regulation of cell-substrate adhesion	1.62162e-05	0.00565945	3.6553e-17	1.2428e-15	[4, 5]	Group37	6.00858	14	[CALR, CCDC80, DLC1, KANK1, LDB2, LIMCH1, LIMS2, NRG1, NRP1, PDGFB, RNASE1, SERPINE1, ST6GAL1, UTRN]	ETC1
GO:0035023	regulation of Rho protein signal transduction	2.82139e-05	0.00945166	3.6553e-17	1.2428e-15	[7, 8, 9]	Group37	8.82353	9	[ARHGDIB, COL3A1, DLC1, F11R, F2R, KANK1, NRP1, RASIP1, RNASE1]	ETC1
GO:0110020	regulation of actomyosin structure organization	4.13074e-05	0.0135075	3.6553e-17	1.2428e-15	[5, 6, 7, 8]	Group37	8.41121	9	[CGNL1, DLC1, EDN1, EVL, F11R, LIMCH1, NRP1, RNASE1, S1PR1]	ETC1
GO:0010720	positive regulation of cell development	4.74068e-05	0.0154072	3.6553e-17	1.2428e-15	[4, 5, 6]	Group37	4.92308	16	[BMP2, BMPR2, CALR, CDH5, CXCL12, F11R, HES1, IL33, IL6ST, LIMS2, LYN, NRP1, PLXND1, PRKCH, RNASE1, TGM2]	ETC1
GO:1902903	regulation of supramolecular fiber organization	6.30069e-05	0.0200992	3.6553e-17	1.2428e-15	[4, 5]	Group37	4.4335	18	[CDH5, CGNL1, CXCL12, DLC1, EDN1, EVL, F11R, HDGFL3, KANK1, LIMCH1, NDRG1, NRP1, RNASE1, RPS3, S1PR1, SSH1, TMOD1, TNXB]	ETC1
GO:0043149	stress fiber assembly	7.78708e-05	0.0245293	3.6553e-17	1.2428e-15	[5, 7, 8, 9, 11]	Group37	7.75862	9	[CGNL1, DLC1, EVL, F11R, LIMCH1, NRP1, RNASE1, S1PR1, SORBS1]	ETC1
GO:0048041	focal adhesion assembly	0.000109679	0.0340005	3.6553e-17	1.2428e-15	[5, 7]	Group37	8.42105	8	[ACTN1, DLC1, LDB2, LIMCH1, NRG1, NRP1, RNASE1, SORBS1]	ETC1
GO:0031032	actomyosin structure organization	0.000120688	0.0370511	3.6553e-17	1.2428e-15	[4, 7]	Group37	5.6338	12	[CGNL1, DLC1, EDN1, EVL, F11R, LIMCH1, NRP1, PGM5, RNASE1, S1PR1, SORBS1, TMOD1]	ETC1
GO:0003073	regulation of systemic arterial blood pressure	1.50467e-09	6.42494e-07	6.33208e-18	2.27955e-16	[4, 6]	Group38	12.7273	14	[AKR1B1, BMPR2, ECE1, EDN1, EDNRB, F2R, GAS6, IER3, NOS3, NR2F2, PDGFB, PRCP, RPS6KA2, SOD2]	ETC1
GO:0003013	circulatory system process	5.99392e-08	2.45151e-05	6.33208e-18	2.27955e-16	[3]	Group38	4.70219	30	[AKR1B1, BMPR2, CDH5, CXCL12, DOCK4, ECE1, EDN1, EDNRB, EPAS1, F2R, F5, FABP5, FLI1, FOXC1, GAS6, IER3, ITGA1, LEPR, MMP2, NOS3, NR2F2, PDGFB, PRCP, PTGS1, RAMP2, RAMP3, RPS6KA2, SLC6A6, SOD2, WWTR1]	ETC1
GO:0008217	regulation of blood pressure	2.23104e-07	8.83493e-05	6.33208e-18	2.27955e-16	[3, 5]	Group38	7.47664	16	[AKR1B1, BMPR2, ECE1, EDN1, EDNRB, F2R, GAS6, IER3, NOS3, NR2F2, PDGFB, PRCP, PTGS1, RAMP2, RPS6KA2, SOD2]	ETC1
GO:0014033	neural crest cell differentiation	5.43174e-07	0.000211295	6.33208e-18	2.27955e-16	[5, 6]	Group38	10.6796	11	[EDN1, EDNRB, ENG, FOXC1, HES1, LRP6, NRG1, NRP1, RPS7, SEMA3A, SEMA3D]	ETC1
GO:0008015	blood circulation	1.59299e-06	0.000603745	6.33208e-18	2.27955e-16	[4]	Group38	4.52899	25	[AKR1B1, BMPR2, CDH5, CXCL12, DOCK4, ECE1, EDN1, EDNRB, EPAS1, F2R, F5, FLI1, FOXC1, GAS6, IER3, ITGA1, MMP2, NOS3, NR2F2, PDGFB, PRCP, PTGS1, RAMP2, RPS6KA2, SOD2]	ETC1
GO:0003014	renal system process	2.07842e-06	0.000781488	6.33208e-18	2.27955e-16	[3]	Group38	8.4507	12	[ADGRF5, AKR1B1, AQP1, EDN1, EDNRB, F2R, GAS6, KLHL3, MCAM, PDGFB, SULF1, SULF2]	ETC1
GO:0050886	endocrine process	3.59279e-06	0.00134011	6.33208e-18	2.27955e-16	[3]	Group38	9.90099	10	[AQP1, C1QTNF1, ECE1, EDN1, EDNRB, F2R, INHBA, NOS3, RAB11FIP1, RPS6KA2]	ETC1
GO:0003151	outflow tract morphogenesis	5.77209e-06	0.00212413	6.33208e-18	2.27955e-16	[3, 4, 5, 6, 7, 8]	Group38	10.7143	9	[BMPR2, EDN1, ENG, FOXC1, HES1, NRP1, PLXND1, SOX18, TGFBR2]	ETC1
GO:1902285	semaphorin-plexin signaling pathway involved in neuron projection guidance	6.09156e-06	0.00222951	6.33208e-18	2.27955e-16	[5, 6, 7, 8, 9, 10, 11, 12, 13]	Group38	27.7778	5	[ECE1, EDN1, NRP1, PLXND1, SEMA3A]	ETC1
GO:0033002	muscle cell proliferation	6.16721e-06	0.00225103	6.33208e-18	2.27955e-16	[3]	Group38	6.54206	14	[BMP2, BMPR2, CALCRL, CDKN1A, EDN1, FOXC1, FOXP1, IGFBP5, MMP2, NOS3, PDGFB, S1PR1, SOD2, TGFBR2]	ETC1
GO:0060385	axonogenesis involved in innervation	6.54094e-06	0.0023809	6.33208e-18	2.27955e-16	[3, 5, 7, 8, 9, 10, 11, 12, 13]	Group38	44.4444	4	[ECE1, EDN1, NRP1, SEMA3A]	ETC1
GO:0071526	semaphorin-plexin signaling pathway	8.20404e-06	0.00296986	6.33208e-18	2.27955e-16	[4, 5, 6]	Group38	14.5833	7	[ECE1, EDN1, NRP1, PLXND1, RNASE1, SEMA3A, SEMA3D]	ETC1
GO:0014032	neural crest cell development	1.02173e-05	0.00364756	6.33208e-18	2.27955e-16	[5, 6, 7]	Group38	10	9	[EDN1, EDNRB, ENG, FOXC1, HES1, NRG1, NRP1, SEMA3A, SEMA3D]	ETC1
GO:0003018	vascular process in circulatory system	1.0389e-05	0.00369848	6.33208e-18	2.27955e-16	[4]	Group38	5.57491	16	[BMPR2, CDH5, DOCK4, ECE1, EDN1, EDNRB, F2R, FABP5, FOXC1, ITGA1, LEPR, MMP2, NOS3, RAMP2, SLC6A6, SOD2]	ETC1
GO:0001569	branching involved in blood vessel morphogenesis	1.6749e-05	0.00581191	6.33208e-18	2.27955e-16	[4, 5, 6, 7, 8, 9, 10]	Group38	16.6667	6	[COL4A1, EDN1, ENG, NRP1, PLXND1, TGFBR2]	ETC1
GO:0042045	epithelial fluid transport	1.67183e-05	0.00581795	6.33208e-18	2.27955e-16	[5]	Group38	36.3636	4	[AQP1, EDN1, EDNRB, ITPR1]	ETC1
GO:0003044	regulation of systemic arterial blood pressure mediated by a chemical signal	1.82377e-05	0.00629202	6.33208e-18	2.27955e-16	[5, 7]	Group38	12.963	7	[ECE1, EDN1, EDNRB, F2R, NOS3, RPS6KA2, SOD2]	ETC1
GO:0060840	artery development	3.29499e-05	0.0109394	6.33208e-18	2.27955e-16	[4, 6, 7, 8]	Group38	8.65385	9	[ADGRF5, BMPR2, COL3A1, EDN1, ENG, FOXC1, HES1, NRP1, PLXND1]	ETC1
GO:0097746	blood vessel diameter maintenance	4.12541e-05	0.0135313	6.33208e-18	2.27955e-16	[5, 6]	Group38	6.8323	11	[BMPR2, DOCK4, ECE1, EDN1, EDNRB, F2R, FOXC1, ITGA1, MMP2, NOS3, SOD2]	ETC1
GO:0021675	nerve development	0.000101782	0.0317558	6.33208e-18	2.27955e-16	[3, 5, 6]	Group38	8.51064	8	[ECE1, EDN1, HES1, LRIG1, NRP1, SEMA3A, SULF1, SULF2]	ETC1
GO:0060037	pharyngeal system development	0.00010253	0.0318869	6.33208e-18	2.27955e-16	[4, 5, 6, 7]	Group38	16.129	5	[ADGRF5, BMPR2, ECE1, EDN1, HES1]	ETC1
GO:0003100	regulation of systemic arterial blood pressure by endothelin	0.000120997	0.036904	6.33208e-18	2.27955e-16	[5, 7, 9]	Group38	42.8571	3	[ECE1, EDN1, NOS3]	ETC1
GO:0001944	vasculature development	1.0678e-24	4.92254e-22	9.28752e-27	3.71501e-25	[4, 5, 6]	Group39	7.52551	59	[ADGRF5, AQP1, BMPER, BMPR2, CALCRL, CDH5, CEMIP2, CLEC14A, COL18A1, COL3A1, COL4A1, COL4A2, ECSCR, EDN1, EGFL7, EGR1, ELK3, ENG, EPAS1, ETS1, FOXC1, FOXO1, HDAC7, HES1, HSPB1, HSPG2, JCAD, JUNB, LEPR, MCAM, MMP2, MMRN2, NOS3, NR2F2, NRG1, NRP1, PDGFB, PECAM1, PLPP3, PLXND1, PRCP, PTGIS, PTPRB, PTPRM, RAMP2, RASIP1, ROBO4, S1PR1, SERPINE1, SOCS3, SOD2, SOX18, STAB1, STAT3, SULF1, TGFBR2, THSD7A, …	ETC1
GO:0072359	circulatory system development	4.99889e-23	2.28949e-20	9.28752e-27	3.71501e-25	[4, 5]	Group39	5.86756	70	[ADGRF5, AQP1, BMP2, BMPER, BMPR2, CALCRL, CALR, CDH5, CDKN1A, CEMIP2, CLEC14A, COL18A1, COL3A1, COL4A1, COL4A2, DLC1, ECE1, ECSCR, EDN1, EGFL7, EGR1, ELK3, ENG, EPAS1, ETS1, FOXC1, FOXO1, FOXP1, HDAC7, HES1, HSPB1, HSPG2, INHBA, JCAD, JUNB, LEPR, MCAM, MMP2, MMRN2, NOS3, NR2F2, NRG1, NRP1, PAM, PDGFB, PDLIM3, PECAM1, PLPP3, PLXND1, PRCP, PTGIS, PTPRB, PTPRM, RAMP2, RASIP1, ROBO4, RPS6KA2, S1PR1,…	ETC1
GO:0030334	regulation of cell migration	4.46194e-19	2.03018e-16	9.28752e-27	3.71501e-25	[4, 5]	Group39	5.89431	58	[AQP1, ARHGDIB, BMP2, BMPER, BMPR2, CALR, CD9, CDH5, COL3A1, CXCL12, DLC1, DOCK4, EDN1, ENG, ETS1, EVL, F2R, FOXP1, GAS6, HDAC7, HSPA5, HSPB1, ICAM1, IGFBP5, IL1R1, IL33, JCAD, KANK1, LDB2, LIMCH1, LYN, MCAM, MMP2, MMRN2, MTUS1, NOS3, NR2F2, NRG1, NRP1, PDGFB, PECAM1, PLPP3, PLXND1, PODXL, PRCP, PTPRM, RNASE1, ROBO4, S1PR1, SELP, SEMA3A, SEMA3D, SERPINE1, SOD2, STAT3, SULF1, TGFBR2, TIE1]	ETC1
GO:0016477	cell migration	4.70599e-19	2.13652e-16	9.28752e-27	3.71501e-25	[3]	Group39	4.7081	75	[APCDD1, AQP1, ARHGDIB, BMP2, BMPER, BMPR2, CALR, CD9, CDH5, CLEC14A, COL3A1, CTHRC1, CXCL12, CXCL2, DLC1, DOCK4, EDN1, EDNRB, ENG, ETS1, EVL, F11R, F2R, FOXC1, FOXP1, GAS6, GRB10, HDAC7, HES1, HSPA5, HSPB1, ICAM1, IGFBP5, IL1R1, IL33, ITGA1, ITGA9, JCAD, KANK1, LDB2, LIMCH1, LYN, MCAM, MEGF9, MMP2, MMRN2, MTUS1, NOS3, NR2F2, NRG1, NRP1, PDGFB, PECAM1, PLEKHO1, PLPP3, PLXND1, PODXL, PRCP, PTPRB, …	ETC1
GO:0040012	regulation of locomotion	3.15404e-18	1.42878e-15	9.28752e-27	3.71501e-25	[2, 3]	Group39	5.48446	60	[AQP1, ARHGDIB, ARRDC3, BMP2, BMPER, BMPR2, CALR, CD9, CDH5, COL3A1, CXCL12, DLC1, DOCK4, EDN1, ENG, ETS1, EVL, F2R, FOXP1, GAS6, HDAC7, HSPA5, HSPB1, ICAM1, IGFBP5, IL1R1, IL33, JCAD, KANK1, LDB2, LIMCH1, LYN, MCAM, MMP2, MMRN2, MTUS1, NOS3, NR2F2, NRG1, NRP1, PDGFB, PECAM1, PLPP3, PLXND1, PODXL, PRCP, PTPRM, RNASE1, ROBO4, S1PR1, SELP, SEMA3A, SEMA3D, SERPINE1, SOD2, ST6GAL1, STAT3, SULF1, TGFB…	ETC1
GO:0022603	regulation of anatomical structure morphogenesis	2.01815e-14	9.00095e-12	9.28752e-27	3.71501e-25	[3, 4]	Group39	5.15152	51	[AKR1B1, APCDD1, AQP1, BMP2, BMPER, BMPR2, CALR, CDH5, CEMIP2, COL4A2, CTHRC1, CXCL12, DLC1, ECSCR, EDN1, ENG, ETS1, F11R, FGD5, FOXC1, FOXP1, FZD6, HES1, HSPB1, HSPG2, JCAD, KANK1, LIMS2, MMRN2, NOS3, NRG1, NRP1, PALM, PALM2AKAP2, PLEKHO1, PLXND1, PTGIS, PTPRM, RAMP2, RNASE1, SEMA3A, SEMA3D, SERPINE1, SPRY1, ST6GAL1, STAB1, STAT3, SULF1, TGFBR2, TIE1, WARS1]	ETC1
GO:0030335	positive regulation of cell migration	1.04767e-13	4.66211e-11	9.28752e-27	3.71501e-25	[4, 5, 6]	Group39	6.5371	37	[AQP1, BMP2, BMPR2, CALR, CDH5, CXCL12, DOCK4, EDN1, ETS1, F2R, FOXP1, GAS6, HDAC7, HSPA5, HSPB1, ICAM1, IGFBP5, IL1R1, JCAD, LYN, MCAM, MMP2, NOS3, NRP1, PDGFB, PECAM1, PLPP3, PODXL, RNASE1, S1PR1, SELP, SEMA3A, SEMA3D, SERPINE1, SOD2, STAT3, TGFBR2]	ETC1
GO:0001667	ameboidal-type cell migration	1.19045e-12	5.27369e-10	9.28752e-27	3.71501e-25	[4]	Group39	6.92641	32	[AQP1, ARHGDIB, BMPER, BMPR2, CALR, CDH5, CLEC14A, EDN1, EDNRB, ENG, ETS1, EVL, FOXP1, HDAC7, HSPB1, JCAD, KANK1, MMRN2, NOS3, NR2F2, NRG1, NRP1, PDGFB, PLPP3, PLXND1, PRCP, PTPRM, RNASE1, SEMA3A, SEMA3D, SOX18, TGFBR2]	ETC1
GO:0051241	negative regulation of multicellular organismal process	1.35084e-12	5.97072e-10	9.28752e-27	3.71501e-25	[2, 3, 4]	Group39	4.61957	51	[ARHGDIB, ARRDC3, BMP2, BMPR2, C1QTNF1, CALCRL, CALR, CD9, CHSY1, COL4A2, DOCK4, ECSCR, EDN1, EVL, F2R, FOXC1, FOXO1, FOXP1, GAS6, GDF15, HDAC7, HES1, HSPG2, IGFBP5, IL33, INHBA, LAPTM5, LYN, MMP2, MMRN2, MYLIP, NOS3, NR2F2, NRG1, NRP1, PDGFB, PTPRM, RAB11FIP1, RNASE1, RPS19, SEMA3A, SEMA3D, SERPINB1, SERPINE1, SPRY1, SRGN, STAB1, SULF1, TGFBR2, TIE1, ZFP36]	ETC1
GO:0043542	endothelial cell migration	2.82049e-12	1.24102e-09	9.28752e-27	3.71501e-25	[5, 6]	Group39	9.62343	23	[BMPER, BMPR2, CALR, CDH5, CLEC14A, EDN1, ETS1, FOXP1, HDAC7, HSPB1, JCAD, MMRN2, NOS3, NR2F2, NRG1, NRP1, PDGFB, PLPP3, PLXND1, PRCP, PTPRM, RNASE1, SOX18]	ETC1
GO:0010631	epithelial cell migration	6.22042e-12	2.73077e-09	9.28752e-27	3.71501e-25	[4, 5]	Group39	8.04954	26	[BMPER, BMPR2, CALR, CDH5, CLEC14A, EDN1, ETS1, EVL, FOXP1, HDAC7, HSPB1, JCAD, KANK1, MMRN2, NOS3, NR2F2, NRG1, NRP1, PDGFB, PLPP3, PLXND1, PRCP, PTPRM, RNASE1, SOX18, TGFBR2]	ETC1
GO:0010594	regulation of endothelial cell migration	4.72343e-11	2.05941e-08	9.28752e-27	3.71501e-25	[4, 5, 6, 7]	Group39	10.5556	19	[BMPER, BMPR2, CALR, EDN1, ETS1, FOXP1, HDAC7, HSPB1, JCAD, MMRN2, NOS3, NR2F2, NRG1, NRP1, PDGFB, PLPP3, PRCP, PTPRM, RNASE1]	ETC1
GO:0032101	regulation of response to external stimulus	6.33926e-11	2.75758e-08	9.28752e-27	3.71501e-25	[3, 4]	Group39	4.46602	46	[BMPR2, C1QTNF1, CALCRL, CALR, CD14, CD9, CDH5, CFH, COLEC11, CXCL12, EDN1, EDNRB, ETS1, F2R, FOXP1, GAS6, HLA-E, HSPB1, IER3, IFI16, IL1R1, IL33, IL6ST, LYN, MMRN2, MTUS1, NFKBIA, NOP53, NOS3, NRG1, NRP1, PDGFB, PLSCR1, PTGIS, RNASE1, RPS19, S1PR1, SEMA3A, SEMA3D, SERPINB9, SERPINE1, SOCS3, ST6GAL1, STING1, TGFBR2, ZFP36]	ETC1
GO:0010632	regulation of epithelial cell migration	1.67521e-10	7.2369e-08	9.28752e-27	3.71501e-25	[3, 4, 5, 6]	Group39	8.71369	21	[BMPER, BMPR2, CALR, EDN1, ETS1, EVL, FOXP1, HDAC7, HSPB1, JCAD, MMRN2, NOS3, NR2F2, NRG1, NRP1, PDGFB, PLPP3, PRCP, PTPRM, RNASE1, TGFBR2]	ETC1
GO:0040013	negative regulation of locomotion	5.0455e-10	2.16452e-07	9.28752e-27	3.71501e-25	[2, 3, 4]	Group39	6.84932	25	[ARHGDIB, ARRDC3, CALR, COL3A1, CXCL12, DLC1, ENG, EVL, IGFBP5, IL33, KANK1, LIMCH1, MMRN2, NR2F2, NRG1, NRP1, PTPRM, RNASE1, SEMA3A, SEMA3D, SERPINE1, ST6GAL1, STAT3, SULF1, TIE1]	ETC1
GO:0006935	chemotaxis	5.11316e-08	2.10151e-05	9.28752e-27	3.71501e-25	[3, 4]	Group39	4.62687	31	[BMPR2, BOC, CALR, CXCL12, CXCL2, DOCK4, ECE1, ECSCR, EDN1, EDNRB, GAS6, HSPB1, ITGA1, ITGA9, LYN, MMP2, MTUS1, NRG1, NRP1, PDGFB, PLXND1, PTPRM, RNASE1, ROBO4, RPL13A, RPS19, S1PR1, SEMA3A, SEMA3D, SERPINE1, ST6GAL1]	ETC1
GO:0043534	blood vessel endothelial cell migration	6.23868e-08	2.53914e-05	9.28752e-27	3.71501e-25	[6, 7]	Group39	10.4839	13	[CDH5, CLEC14A, ETS1, HDAC7, HSPB1, JCAD, MMRN2, NOS3, NRG1, NRP1, PDGFB, PRCP, SOX18]	ETC1
GO:0050900	leukocyte migration	6.29952e-08	2.5576e-05	9.28752e-27	3.71501e-25	[2, 4]	Group39	5.56845	24	[CALR, CD9, CXCL12, CXCL2, EDN1, EDNRB, F11R, GAS6, ICAM1, IL1R1, IL33, ITGA1, ITGA9, LYN, MMP2, MTUS1, PDGFB, PECAM1, RNASE1, RPL13A, RPS19, S1PR1, SELP, SERPINE1]	ETC1
GO:0030336	negative regulation of cell migration	7.80364e-08	3.16048e-05	9.28752e-27	3.71501e-25	[4, 5, 6]	Group39	6.45161	20	[ARHGDIB, CALR, COL3A1, CXCL12, DLC1, ENG, EVL, IGFBP5, IL33, KANK1, LIMCH1, MMRN2, NR2F2, NRG1, PTPRM, RNASE1, SERPINE1, STAT3, SULF1, TIE1]	ETC1
GO:0060326	cell chemotaxis	1.03422e-07	4.15757e-05	9.28752e-27	3.71501e-25	[4, 5]	Group39	6.06936	21	[CALR, CXCL12, CXCL2, DOCK4, EDN1, EDNRB, GAS6, HSPB1, ITGA1, ITGA9, LYN, MMP2, MTUS1, NRG1, NRP1, PDGFB, RNASE1, RPL13A, RPS19, S1PR1, SERPINE1]	ETC1
GO:0032103	positive regulation of response to external stimulus	1.4603e-07	5.8558e-05	9.28752e-27	3.71501e-25	[3, 4, 5]	Group39	5.15464	25	[BMPR2, CALR, CD14, COLEC11, CXCL12, EDN1, ETS1, GAS6, HLA-E, HSPB1, IFI16, IL33, IL6ST, LYN, MMRN2, NFKBIA, NRG1, NRP1, PDGFB, PLSCR1, RNASE1, RPS19, S1PR1, SERPINE1, STING1]	ETC1
GO:0045766	positive regulation of angiogenesis	1.75134e-07	6.98786e-05	9.28752e-27	3.71501e-25	[4, 5, 6, 7, 8, 9, 10, 11]	Group39	8.15217	15	[AQP1, BMPER, CDH5, ENG, ETS1, HSPB1, JCAD, NOS3, NRP1, PTGIS, RAMP2, SERPINE1, STAT3, TGFBR2, TIE1]	ETC1
GO:0010634	positive regulation of epithelial cell migration	2.21251e-07	8.78368e-05	9.28752e-27	3.71501e-25	[4, 5, 6, 7]	Group39	8.64198	14	[BMPR2, CALR, EDN1, ETS1, FOXP1, HDAC7, HSPB1, JCAD, NOS3, NRP1, PDGFB, PLPP3, RNASE1, TGFBR2]	ETC1
GO:0050920	regulation of chemotaxis	3.40801e-07	0.000133935	9.28752e-27	3.71501e-25	[3, 4, 5]	Group39	6.82731	17	[BMPR2, CALR, CXCL12, EDN1, GAS6, HSPB1, LYN, MTUS1, NRG1, NRP1, PDGFB, RNASE1, S1PR1, SEMA3A, SEMA3D, SERPINE1, ST6GAL1]	ETC1
GO:0001935	endothelial cell proliferation	5.31655e-07	0.000207877	9.28752e-27	3.71501e-25	[4]	Group39	8.04598	14	[BMP2, BMPER, BMPR2, CXCL12, EGFL7, JCAD, MMRN2, NR2F2, NRP1, PDGFB, PTPRM, STAT3, SULF1, TIE1]	ETC1
GO:0048660	regulation of smooth muscle cell proliferation	5.39744e-07	0.0002105	9.28752e-27	3.71501e-25	[4, 5]	Group39	8.72483	13	[BMP2, BMPR2, CALCRL, CDKN1A, EDN1, FOXP1, IGFBP5, MMP2, NOS3, PDGFB, S1PR1, SOD2, TGFBR2]	ETC1
GO:0030595	leukocyte chemotaxis	7.73986e-07	0.000298759	9.28752e-27	3.71501e-25	[3, 5, 6]	Group39	6.43939	17	[CALR, CXCL12, CXCL2, EDN1, EDNRB, GAS6, ITGA1, ITGA9, LYN, MMP2, MTUS1, PDGFB, RNASE1, RPL13A, RPS19, S1PR1, SERPINE1]	ETC1
GO:0032102	negative regulation of response to external stimulus	8.4862e-07	0.00032587	9.28752e-27	3.71501e-25	[3, 4, 5]	Group39	5.15223	22	[C1QTNF1, CALCRL, CD9, CDH5, EDN1, HLA-E, IER3, IFI16, LYN, NOS3, NRG1, NRP1, PDGFB, PTGIS, RPS19, SEMA3A, SEMA3D, SERPINB9, SERPINE1, SOCS3, ST6GAL1, ZFP36]	ETC1
GO:0097529	myeloid leukocyte migration	9.05391e-07	0.000345859	9.28752e-27	3.71501e-25	[3, 5]	Group39	6.36704	17	[CD9, CXCL12, CXCL2, EDN1, EDNRB, IL1R1, ITGA1, ITGA9, LYN, MMP2, MTUS1, PDGFB, PECAM1, RNASE1, RPL13A, RPS19, SERPINE1]	ETC1
GO:0043535	regulation of blood vessel endothelial cell migration	2.48246e-06	0.000928441	9.28752e-27	3.71501e-25	[5, 6, 7, 8]	Group39	10.3093	10	[ETS1, HDAC7, HSPB1, JCAD, MMRN2, NOS3, NRG1, NRP1, PDGFB, PRCP]	ETC1
GO:0010810	regulation of cell-substrate adhesion	1.62162e-05	0.00565945	9.28752e-27	3.71501e-25	[4, 5]	Group39	6.00858	14	[CALR, CCDC80, DLC1, KANK1, LDB2, LIMCH1, LIMS2, NRG1, NRP1, PDGFB, RNASE1, SERPINE1, ST6GAL1, UTRN]	ETC1
GO:0050921	positive regulation of chemotaxis	3.27229e-05	0.0109295	9.28752e-27	3.71501e-25	[3, 4, 5, 6]	Group39	7.00637	11	[BMPR2, CALR, CXCL12, EDN1, GAS6, HSPB1, NRP1, PDGFB, RNASE1, S1PR1, SERPINE1]	ETC1
GO:0043536	positive regulation of blood vessel endothelial cell migration	3.29005e-05	0.0109559	9.28752e-27	3.71501e-25	[6, 7, 8, 9]	Group39	11.8644	7	[ETS1, HDAC7, HSPB1, JCAD, NOS3, NRP1, PDGFB]	ETC1
GO:0002685	regulation of leukocyte migration	0.000136075	0.0409586	9.28752e-27	3.71501e-25	[3, 4, 5, 6]	Group39	5.22088	13	[CALR, CD9, CXCL12, EDN1, GAS6, ICAM1, IL1R1, IL33, LYN, MTUS1, RNASE1, SELP, SERPINE1]	ETC1
GO:0035239	tube morphogenesis	6.31733e-25	2.91861e-22	1.36583e-22	5.19014e-21	[3, 4, 5]	Group40	6.94897	64	[ADGRF5, AKR1B1, AQP1, BMP2, BMPER, BMPR2, CALCRL, CDH5, CEMIP2, CLEC14A, COL18A1, COL3A1, COL4A1, COL4A2, CTHRC1, DLC1, ECSCR, EDN1, EGFL7, ELK3, ENG, EPAS1, ETS1, FOXC1, FOXP1, FZD6, HDAC7, HES1, HSPB1, HSPG2, JCAD, JUNB, KLHL3, LEPR, MCAM, MMP2, MMRN2, NOS3, NR2F2, NRG1, NRP1, PBX1, PLXND1, PODXL, PRCP, PTGIS, PTPRB, PTPRM, RAMP2, RASIP1, ROBO4, RPS7, S1PR1, SERPINE1, SOX18, SPRY1, STAB1, STAT…	ETC1
GO:0001944	vasculature development	1.0678e-24	4.92254e-22	1.36583e-22	5.19014e-21	[4, 5, 6]	Group40	7.52551	59	[ADGRF5, AQP1, BMPER, BMPR2, CALCRL, CDH5, CEMIP2, CLEC14A, COL18A1, COL3A1, COL4A1, COL4A2, ECSCR, EDN1, EGFL7, EGR1, ELK3, ENG, EPAS1, ETS1, FOXC1, FOXO1, HDAC7, HES1, HSPB1, HSPG2, JCAD, JUNB, LEPR, MCAM, MMP2, MMRN2, NOS3, NR2F2, NRG1, NRP1, PDGFB, PECAM1, PLPP3, PLXND1, PRCP, PTGIS, PTPRB, PTPRM, RAMP2, RASIP1, ROBO4, S1PR1, SERPINE1, SOCS3, SOD2, SOX18, STAB1, STAT3, SULF1, TGFBR2, THSD7A, …	ETC1
GO:0035295	tube development	7.31061e-24	3.36288e-21	1.36583e-22	5.19014e-21	[3, 4]	Group40	6.06586	70	[ADGRF5, AKR1B1, AQP1, BMP2, BMPER, BMPR2, CALCRL, CDH5, CEMIP2, CLEC14A, COL18A1, COL3A1, COL4A1, COL4A2, CTHRC1, DLC1, ECE1, ECSCR, EDN1, EDNRB, EGFL7, ELK3, ENG, EPAS1, ETS1, FOXC1, FOXP1, FZD6, HDAC7, HES1, HSPB1, HSPG2, IGFBP5, IL6ST, JCAD, JUNB, KLHL3, LEPR, MCAM, MMP2, MMRN2, NOS3, NR2F2, NRG1, NRP1, PBX1, PLXND1, PODXL, PRCP, PTGIS, PTPRB, PTPRM, RAMP2, RASIP1, ROBO4, RPL13A, RPS7, S1PR1,…	ETC1
GO:0048646	anatomical structure formation involved in morphogenesis	2.18208e-23	1.00158e-20	1.36583e-22	5.19014e-21	[2, 3, 4]	Group40	5.79244	72	[ACTN1, AKR1B1, AQP1, BMP2, BMPER, BMPR2, CALCRL, CD9, CDH5, CEMIP2, CLEC14A, COL18A1, COL3A1, COL4A1, COL4A2, CTHRC1, DLC1, ECSCR, EDN1, EGFL7, ELK3, ENG, EPAS1, ETS1, ETS2, FOXC1, FZD6, GDF15, HDAC7, HES1, HSPB1, HSPG2, INHBA, JCAD, JUNB, LDB2, LEPR, LRP6, MCAM, MMP2, MMRN2, NOS3, NRG1, NRP1, PGM5, PLEKHO1, PLXND1, PODXL, PRCP, PTGIS, PTPRB, PTPRM, RAMP2, RASIP1, ROBO4, RPS7, S1PR1, SERPINE1, S…	ETC1
GO:0072359	circulatory system development	4.99889e-23	2.28949e-20	1.36583e-22	5.19014e-21	[4, 5]	Group40	5.86756	70	[ADGRF5, AQP1, BMP2, BMPER, BMPR2, CALCRL, CALR, CDH5, CDKN1A, CEMIP2, CLEC14A, COL18A1, COL3A1, COL4A1, COL4A2, DLC1, ECE1, ECSCR, EDN1, EGFL7, EGR1, ELK3, ENG, EPAS1, ETS1, FOXC1, FOXO1, FOXP1, HDAC7, HES1, HSPB1, HSPG2, INHBA, JCAD, JUNB, LEPR, MCAM, MMP2, MMRN2, NOS3, NR2F2, NRG1, NRP1, PAM, PDGFB, PDLIM3, PECAM1, PLPP3, PLXND1, PRCP, PTGIS, PTPRB, PTPRM, RAMP2, RASIP1, ROBO4, RPS6KA2, S1PR1,…	ETC1
GO:0048514	blood vessel morphogenesis	1.36963e-22	6.25922e-20	1.36583e-22	5.19014e-21	[4, 5, 6, 7, 8]	Group40	7.85498	52	[ADGRF5, AQP1, BMPER, BMPR2, CALCRL, CDH5, CEMIP2, CLEC14A, COL18A1, COL3A1, COL4A1, COL4A2, ECSCR, EDN1, EGFL7, ELK3, ENG, EPAS1, ETS1, FOXC1, HDAC7, HES1, HSPB1, HSPG2, JCAD, JUNB, LEPR, MCAM, MMP2, MMRN2, NOS3, NR2F2, NRG1, NRP1, PLXND1, PRCP, PTGIS, PTPRB, PTPRM, RAMP2, RASIP1, ROBO4, S1PR1, SERPINE1, SOX18, STAB1, STAT3, SULF1, TGFBR2, THSD7A, TIE1, WARS1]	ETC1
GO:0001525	angiogenesis	1.23216e-20	5.61864e-18	1.36583e-22	5.19014e-21	[3, 4, 5, 6, 7, 8, 9]	Group40	8.14159	46	[AQP1, BMPER, CALCRL, CDH5, CEMIP2, CLEC14A, COL18A1, COL4A1, COL4A2, ECSCR, EDN1, EGFL7, ELK3, ENG, EPAS1, ETS1, FOXC1, HDAC7, HSPB1, HSPG2, JCAD, LEPR, MCAM, MMP2, MMRN2, NOS3, NRG1, NRP1, PLXND1, PRCP, PTGIS, PTPRB, PTPRM, RAMP2, RASIP1, ROBO4, S1PR1, SERPINE1, SOX18, STAB1, STAT3, SULF1, TGFBR2, THSD7A, TIE1, WARS1]	ETC1
GO:0030334	regulation of cell migration	4.46194e-19	2.03018e-16	1.36583e-22	5.19014e-21	[4, 5]	Group40	5.89431	58	[AQP1, ARHGDIB, BMP2, BMPER, BMPR2, CALR, CD9, CDH5, COL3A1, CXCL12, DLC1, DOCK4, EDN1, ENG, ETS1, EVL, F2R, FOXP1, GAS6, HDAC7, HSPA5, HSPB1, ICAM1, IGFBP5, IL1R1, IL33, JCAD, KANK1, LDB2, LIMCH1, LYN, MCAM, MMP2, MMRN2, MTUS1, NOS3, NR2F2, NRG1, NRP1, PDGFB, PECAM1, PLPP3, PLXND1, PODXL, PRCP, PTPRM, RNASE1, ROBO4, S1PR1, SELP, SEMA3A, SEMA3D, SERPINE1, SOD2, STAT3, SULF1, TGFBR2, TIE1]	ETC1
GO:0016477	cell migration	4.70599e-19	2.13652e-16	1.36583e-22	5.19014e-21	[3]	Group40	4.7081	75	[APCDD1, AQP1, ARHGDIB, BMP2, BMPER, BMPR2, CALR, CD9, CDH5, CLEC14A, COL3A1, CTHRC1, CXCL12, CXCL2, DLC1, DOCK4, EDN1, EDNRB, ENG, ETS1, EVL, F11R, F2R, FOXC1, FOXP1, GAS6, GRB10, HDAC7, HES1, HSPA5, HSPB1, ICAM1, IGFBP5, IL1R1, IL33, ITGA1, ITGA9, JCAD, KANK1, LDB2, LIMCH1, LYN, MCAM, MEGF9, MMP2, MMRN2, MTUS1, NOS3, NR2F2, NRG1, NRP1, PDGFB, PECAM1, PLEKHO1, PLPP3, PLXND1, PODXL, PRCP, PTPRB, …	ETC1
GO:0040012	regulation of locomotion	3.15404e-18	1.42878e-15	1.36583e-22	5.19014e-21	[2, 3]	Group40	5.48446	60	[AQP1, ARHGDIB, ARRDC3, BMP2, BMPER, BMPR2, CALR, CD9, CDH5, COL3A1, CXCL12, DLC1, DOCK4, EDN1, ENG, ETS1, EVL, F2R, FOXP1, GAS6, HDAC7, HSPA5, HSPB1, ICAM1, IGFBP5, IL1R1, IL33, JCAD, KANK1, LDB2, LIMCH1, LYN, MCAM, MMP2, MMRN2, MTUS1, NOS3, NR2F2, NRG1, NRP1, PDGFB, PECAM1, PLPP3, PLXND1, PODXL, PRCP, PTPRM, RNASE1, ROBO4, S1PR1, SELP, SEMA3A, SEMA3D, SERPINE1, SOD2, ST6GAL1, STAT3, SULF1, TGFB…	ETC1
GO:0060429	epithelium development	1.86339e-14	8.32936e-12	1.36583e-22	5.19014e-21	[4]	Group40	4.60218	59	[AKR1B1, APCDD1, AQP1, BMP2, BMPER, BMPR2, CDH5, COL18A1, COL4A1, CTHRC1, DLC1, ECE1, EDN1, EDNRB, ENG, EPAS1, F11R, FOXC1, FOXP1, FZD6, HES1, ICAM1, IGFBP5, IL6ST, INHBA, KLHL3, LDB2, LRP6, MMP2, MMRN2, NR2F2, NRG1, NRP1, PBX1, PDGFB, PECAM1, PLXND1, PODXL, PRKCH, RASIP1, RNASE1, ROBO4, RPS7, S1PR1, SERPINE1, SLC40A1, SOCS3, SOX18, SPRY1, SULF1, TAGLN, TGFBR2, TGM2, TIE1, TMOD1, TXNIP, UGCG, WWT…	ETC1
GO:0022603	regulation of anatomical structure morphogenesis	2.01815e-14	9.00095e-12	1.36583e-22	5.19014e-21	[3, 4]	Group40	5.15152	51	[AKR1B1, APCDD1, AQP1, BMP2, BMPER, BMPR2, CALR, CDH5, CEMIP2, COL4A2, CTHRC1, CXCL12, DLC1, ECSCR, EDN1, ENG, ETS1, F11R, FGD5, FOXC1, FOXP1, FZD6, HES1, HSPB1, HSPG2, JCAD, KANK1, LIMS2, MMRN2, NOS3, NRG1, NRP1, PALM, PALM2AKAP2, PLEKHO1, PLXND1, PTGIS, PTPRM, RAMP2, RNASE1, SEMA3A, SEMA3D, SERPINE1, SPRY1, ST6GAL1, STAB1, STAT3, SULF1, TGFBR2, TIE1, WARS1]	ETC1
GO:0001667	ameboidal-type cell migration	1.19045e-12	5.27369e-10	1.36583e-22	5.19014e-21	[4]	Group40	6.92641	32	[AQP1, ARHGDIB, BMPER, BMPR2, CALR, CDH5, CLEC14A, EDN1, EDNRB, ENG, ETS1, EVL, FOXP1, HDAC7, HSPB1, JCAD, KANK1, MMRN2, NOS3, NR2F2, NRG1, NRP1, PDGFB, PLPP3, PLXND1, PRCP, PTPRM, RNASE1, SEMA3A, SEMA3D, SOX18, TGFBR2]	ETC1
GO:0045765	regulation of angiogenesis	2.62937e-12	1.15955e-09	1.36583e-22	5.19014e-21	[4, 5, 6, 7, 8, 9, 10]	Group40	8.36013	26	[AQP1, BMPER, CDH5, CEMIP2, COL4A2, ECSCR, ENG, ETS1, FOXC1, HSPB1, HSPG2, JCAD, NOS3, NRG1, NRP1, PLXND1, PTGIS, PTPRM, RAMP2, SERPINE1, STAB1, STAT3, SULF1, TGFBR2, TIE1, WARS1]	ETC1
GO:0043542	endothelial cell migration	2.82049e-12	1.24102e-09	1.36583e-22	5.19014e-21	[5, 6]	Group40	9.62343	23	[BMPER, BMPR2, CALR, CDH5, CLEC14A, EDN1, ETS1, FOXP1, HDAC7, HSPB1, JCAD, MMRN2, NOS3, NR2F2, NRG1, NRP1, PDGFB, PLPP3, PLXND1, PRCP, PTPRM, RNASE1, SOX18]	ETC1
GO:0010631	epithelial cell migration	6.22042e-12	2.73077e-09	1.36583e-22	5.19014e-21	[4, 5]	Group40	8.04954	26	[BMPER, BMPR2, CALR, CDH5, CLEC14A, EDN1, ETS1, EVL, FOXP1, HDAC7, HSPB1, JCAD, KANK1, MMRN2, NOS3, NR2F2, NRG1, NRP1, PDGFB, PLPP3, PLXND1, PRCP, PTPRM, RNASE1, SOX18, TGFBR2]	ETC1
GO:0009887	animal organ morphogenesis	1.39338e-10	6.03332e-08	1.36583e-22	5.19014e-21	[3, 4]	Group40	4.23654	48	[ABLIM1, AKR1B1, ALPL, APCDD1, AQP1, BMP2, BMPR2, CFH, CHSY1, COL18A1, COL3A1, CTHRC1, DLC1, EDN1, ENG, EVL, FLI1, FOXC1, FZD6, HES1, HSPG2, IGFBP5, INHBA, KLHL3, LIMS2, LRIG1, MEGF9, MMP2, NOS3, NRG1, NRP1, PAM, PBX1, PLXND1, PTPRM, RNASE1, RPL13A, S1PR1, SERPINE1, SLC40A1, SOX18, SPRY1, STAT3, SULF1, TGFBR2, TGM2, THBS3, WWTR1]	ETC1
GO:0048729	tissue morphogenesis	3.5703e-10	1.53523e-07	1.36583e-22	5.19014e-21	[3, 4]	Group40	5.16987	35	[AKR1B1, BMP2, BMPR2, COL3A1, COL4A1, CTHRC1, DLC1, EDN1, ENG, FOXC1, FOXP1, FZD6, HES1, IGFBP5, INHBA, KLHL3, MMP2, MMRN2, NOS3, NRG1, NRP1, PBX1, PLXND1, PODXL, RASIP1, RNASE1, RPS7, S1PR1, SOCS3, SOX18, SPRY1, SULF1, TGFBR2, TGM2, TIE1]	ETC1
GO:0007167	enzyme-linked receptor protein signaling pathway	3.06572e-09	1.306e-06	1.36583e-22	5.19014e-21	[4, 5, 6]	Group40	4.13462	43	[AKR1B1, BMP2, BMPER, BMPR2, CDH5, CLEC14A, COL3A1, COL4A1, COL4A2, EGR1, ENG, FOXC1, FOXO1, GAS6, GDF15, GRB10, HES1, HSPA5, HSPB1, IGFBP5, IL6ST, INHBA, ITGA1, JCAD, KANK1, LIFR, LYN, MMP2, MMRN2, NRG1, NRP1, PDGFB, RNASE1, SOCS3, SORBS1, SPRY1, STAT3, SULF1, SULF2, TGFBR2, TIE1, TXNIP, WWTR1]	ETC1
GO:0060562	epithelial tube morphogenesis	4.73199e-08	1.94958e-05	1.36583e-22	5.19014e-21	[4, 5, 6]	Group40	6.09418	22	[AKR1B1, BMP2, COL4A1, CTHRC1, DLC1, EDN1, ENG, FOXP1, FZD6, HES1, KLHL3, MMRN2, NRP1, PBX1, PLXND1, PODXL, RASIP1, RPS7, SOX18, SPRY1, TGFBR2, TIE1]	ETC1
GO:0002009	morphogenesis of an epithelium	5.53156e-08	2.26794e-05	1.36583e-22	5.19014e-21	[4, 5]	Group40	4.96454	28	[AKR1B1, BMP2, COL4A1, CTHRC1, DLC1, EDN1, ENG, FOXP1, FZD6, HES1, IGFBP5, KLHL3, MMP2, MMRN2, NRP1, PBX1, PLXND1, PODXL, RASIP1, RNASE1, RPS7, SOCS3, SOX18, SPRY1, SULF1, TGFBR2, TGM2, TIE1]	ETC1
GO:0007507	heart development	5.99392e-08	2.45151e-05	1.36583e-22	5.19014e-21	[4, 5, 6]	Group40	4.70219	30	[BMP2, BMPR2, CALCRL, CALR, CDKN1A, COL3A1, DLC1, ECE1, EDN1, ENG, FOXC1, FOXP1, HES1, INHBA, MMP2, NOS3, NRG1, NRP1, PAM, PDGFB, PDLIM3, PLXND1, RAMP2, RPS6KA2, S1PR1, SOD2, SOX18, SPRY1, TGFBR2, TIE1]	ETC1
GO:0045766	positive regulation of angiogenesis	1.75134e-07	6.98786e-05	1.36583e-22	5.19014e-21	[4, 5, 6, 7, 8, 9, 10, 11]	Group40	8.15217	15	[AQP1, BMPER, CDH5, ENG, ETS1, HSPB1, JCAD, NOS3, NRP1, PTGIS, RAMP2, SERPINE1, STAT3, TGFBR2, TIE1]	ETC1
GO:0030855	epithelial cell differentiation	2.19589e-07	8.73964e-05	1.36583e-22	5.19014e-21	[4, 5]	Group40	4.24403	32	[AKR1B1, BMP2, BMPR2, CDH5, COL18A1, COL4A1, EDNRB, EPAS1, F11R, FOXC1, HES1, ICAM1, IL6ST, NR2F2, NRG1, NRP1, PDGFB, PECAM1, PODXL, PRKCH, ROBO4, S1PR1, SERPINE1, SOX18, SPRY1, TAGLN, TIE1, TMOD1, TXNIP, UGCG, WWTR1, ZFP36]	ETC1
GO:0014033	neural crest cell differentiation	5.43174e-07	0.000211295	1.36583e-22	5.19014e-21	[5, 6]	Group40	10.6796	11	[EDN1, EDNRB, ENG, FOXC1, HES1, LRP6, NRG1, NRP1, RPS7, SEMA3A, SEMA3D]	ETC1
GO:0043009	chordate embryonic development	6.4709e-07	0.000251071	1.36583e-22	5.19014e-21	[5, 6]	Group40	4.20757	30	[ADGRF5, AKR1B1, BMP2, BMPR2, COL3A1, CTHRC1, DLC1, ECE1, EDN1, EPAS1, FOXC1, FZD6, HES1, JUNB, LRP6, NASP, NOS3, NR2F2, PBX1, PDGFB, RCN1, RPL13, RPS7, SOCS3, SOX18, SULF1, SULF2, TGFBR2, TIE1, YBX3]	ETC1
GO:0061138	morphogenesis of a branching epithelium	6.63349e-07	0.000256716	1.36583e-22	5.19014e-21	[3, 4, 5, 6]	Group40	7.35294	15	[AKR1B1, BMP2, COL4A1, EDN1, ENG, NRP1, PBX1, PLXND1, RASIP1, SOCS3, SPRY1, SULF1, TGFBR2, TGM2, TIE1]	ETC1
GO:0001655	urogenital system development	8.46287e-07	0.000325821	1.36583e-22	5.19014e-21	[4, 5]	Group40	5.34351	21	[AKR1B1, AQP1, BMP2, BMPER, COL4A1, EDNRB, EGR1, FOXC1, HES1, KLHL3, MMP2, NRP1, PBX1, PDGFB, PECAM1, PLXND1, PODXL, SPRY1, SULF1, SULF2, WWTR1]	ETC1
GO:0001570	vasculogenesis	1.11839e-06	0.000426108	1.36583e-22	5.19014e-21	[4, 5, 6, 7, 8, 9]	Group40	11.236	10	[EGFL7, ENG, HDAC7, JUNB, NRP1, RAMP2, RASIP1, SOX18, TGFBR2, TIE1]	ETC1
GO:0001946	lymphangiogenesis	4.45544e-06	0.00164851	1.36583e-22	5.19014e-21	[3, 4, 5, 7, 8, 9]	Group40	29.4118	5	[BMPR2, CLEC14A, FOXC1, SOX18, TIE1]	ETC1
GO:0016525	negative regulation of angiogenesis	5.11095e-06	0.00188594	1.36583e-22	5.19014e-21	[4, 5, 6, 7, 8, 9, 10, 11]	Group40	9.52381	10	[COL4A2, ECSCR, FOXC1, HSPG2, NRG1, PTPRM, SERPINE1, STAB1, SULF1, TIE1]	ETC1
GO:0003151	outflow tract morphogenesis	5.77209e-06	0.00212413	1.36583e-22	5.19014e-21	[3, 4, 5, 6, 7, 8]	Group40	10.7143	9	[BMPR2, EDN1, ENG, FOXC1, HES1, NRP1, PLXND1, SOX18, TGFBR2]	ETC1
GO:1902285	semaphorin-plexin signaling pathway involved in neuron projection guidance	6.09156e-06	0.00222951	1.36583e-22	5.19014e-21	[5, 6, 7, 8, 9, 10, 11, 12, 13]	Group40	27.7778	5	[ECE1, EDN1, NRP1, PLXND1, SEMA3A]	ETC1
GO:0033002	muscle cell proliferation	6.16721e-06	0.00225103	1.36583e-22	5.19014e-21	[3]	Group40	6.54206	14	[BMP2, BMPR2, CALCRL, CDKN1A, EDN1, FOXC1, FOXP1, IGFBP5, MMP2, NOS3, PDGFB, S1PR1, SOD2, TGFBR2]	ETC1
GO:0060385	axonogenesis involved in innervation	6.54094e-06	0.0023809	1.36583e-22	5.19014e-21	[3, 5, 7, 8, 9, 10, 11, 12, 13]	Group40	44.4444	4	[ECE1, EDN1, NRP1, SEMA3A]	ETC1
GO:0071526	semaphorin-plexin signaling pathway	8.20404e-06	0.00296986	1.36583e-22	5.19014e-21	[4, 5, 6]	Group40	14.5833	7	[ECE1, EDN1, NRP1, PLXND1, RNASE1, SEMA3A, SEMA3D]	ETC1
GO:0048762	mesenchymal cell differentiation	9.04647e-06	0.00325673	1.36583e-22	5.19014e-21	[4, 5]	Group40	5.95238	15	[BMP2, EDN1, EDNRB, ENG, FOXC1, HES1, LRP6, NRG1, NRP1, RPS7, SEMA3A, SEMA3D, SPRY1, TGFBR2, WWTR1]	ETC1
GO:0060485	mesenchyme development	9.15072e-06	0.00328511	1.36583e-22	5.19014e-21	[4]	Group40	5.36278	17	[BMP2, BMPR2, EDN1, EDNRB, ENG, FOXC1, HES1, LRP6, NOS3, NRG1, NRP1, RPS7, SEMA3A, SEMA3D, SPRY1, TGFBR2, WWTR1]	ETC1
GO:0072073	kidney epithelium development	9.85309e-06	0.00352741	1.36583e-22	5.19014e-21	[5, 6, 7, 8]	Group40	7.27273	12	[AQP1, BMP2, BMPER, EDNRB, FOXC1, HES1, KLHL3, PBX1, PECAM1, PODXL, SPRY1, WWTR1]	ETC1
GO:0014032	neural crest cell development	1.02173e-05	0.00364756	1.36583e-22	5.19014e-21	[5, 6, 7]	Group40	10	9	[EDN1, EDNRB, ENG, FOXC1, HES1, NRG1, NRP1, SEMA3A, SEMA3D]	ETC1
GO:0048754	branching morphogenesis of an epithelial tube	1.2562e-05	0.00444694	1.36583e-22	5.19014e-21	[4, 5, 6, 7]	Group40	7.10059	12	[AKR1B1, BMP2, COL4A1, EDN1, ENG, NRP1, PBX1, PLXND1, RASIP1, SPRY1, TGFBR2, TIE1]	ETC1
GO:0001569	branching involved in blood vessel morphogenesis	1.6749e-05	0.00581191	1.36583e-22	5.19014e-21	[4, 5, 6, 7, 8, 9, 10]	Group40	16.6667	6	[COL4A1, EDN1, ENG, NRP1, PLXND1, TGFBR2]	ETC1
GO:0003007	heart morphogenesis	2.75841e-05	0.00926827	1.36583e-22	5.19014e-21	[4, 5, 6, 7]	Group40	5.41516	15	[BMP2, BMPR2, DLC1, EDN1, ENG, FOXC1, HES1, NOS3, NRG1, NRP1, PLXND1, S1PR1, SOX18, SPRY1, TGFBR2]	ETC1
GO:0060840	artery development	3.29499e-05	0.0109394	1.36583e-22	5.19014e-21	[4, 6, 7, 8]	Group40	8.65385	9	[ADGRF5, BMPR2, COL3A1, EDN1, ENG, FOXC1, HES1, NRP1, PLXND1]	ETC1
GO:0048863	stem cell differentiation	6.66052e-05	0.0211138	1.36583e-22	5.19014e-21	[4]	Group40	5.28302	14	[EDN1, EDNRB, ENG, FOXC1, HES1, LRP6, NRG1, NRP1, RPS7, SEMA3A, SEMA3D, SOX18, STAT3, ZFP36]	ETC1
GO:0021675	nerve development	0.000101782	0.0317558	1.36583e-22	5.19014e-21	[3, 5, 6]	Group40	8.51064	8	[ECE1, EDN1, HES1, LRIG1, NRP1, SEMA3A, SULF1, SULF2]	ETC1
GO:0060037	pharyngeal system development	0.00010253	0.0318869	1.36583e-22	5.19014e-21	[4, 5, 6, 7]	Group40	16.129	5	[ADGRF5, BMPR2, ECE1, EDN1, HES1]	ETC1
GO:0003100	regulation of systemic arterial blood pressure by endothelin	0.000120997	0.036904	1.36583e-22	5.19014e-21	[5, 7, 9]	Group40	42.8571	3	[ECE1, EDN1, NOS3]	ETC1
GO:0090100	positive regulation of transmembrane receptor protein serine/threonine kinase signaling pathway	0.000122417	0.0370922	1.36583e-22	5.19014e-21	[4, 5, 6, 7, 8, 9]	Group40	7.31707	9	[BMP2, BMPR2, CDH5, ENG, GDF15, HES1, INHBA, SULF1, TGFBR2]	ETC1
GO:0035051	cardiocyte differentiation	0.000148113	0.0442858	1.36583e-22	5.19014e-21	[4, 5, 6, 7]	Group40	6.45161	10	[BMP2, CALR, EDN1, ENG, FOXP1, HES1, INHBA, NRG1, SOX18, SPRY1]	ETC1
GO:0010710	regulation of collagen catabolic process	5.22639e-05	0.0109232	5.22639e-05	0.000574903	[4, 5]	Group00	50	3	[CST3, ITGB1, VSIR]	ETC0
GO:0042063	gliogenesis	1.73724e-05	0.00382193	1.73724e-05	0.000312704	[5, 6, 7]	Group01	4.84848	16	[ANXA1, CCL2, CLU, ITGB4, LRP1, MXRA8, NTRK2, PHGDH, PLEC, PRKCI, RHOA, RRAS, SOD1, SOX9, TSPO, VTN]	ETC0
GO:0042698	ovulation cycle	0.000149138	0.0287837	0.000149138	0.000596554	[2, 3, 4]	Group02	8.53659	7	[ANXA1, AXL, CLU, HAS2, PTX3, SLIT3, TNFAIP6]	ETC0
GO:0002683	negative regulation of immune system process	1.87579e-06	0.000442687	1.87579e-06	3.93916e-05	[2, 3, 4]	Group03	4.60526	21	[ANXA1, AXL, CCL2, CCN3, CD55, CD59, EZR, FBN1, FGL2, IL1RL1, LGALS3, LRRC17, MMP28, OAS1, PIK3R1, PRNP, SDC4, SELENOS, SOX9, TNFAIP6, VSIR]	ETC0
GO:0043467	regulation of generation of precursor metabolites and energy	0.000157236	0.0298749	0.000157236	0.000471708	[4, 5]	Group04	6.42857	9	[CAVIN3, COX17, COX7A2, IGF1, NDUFA4, PHLDA2, RHOA, SELENOS, SNCA]	ETC0
GO:0045185	maintenance of protein location	9.19967e-05	0.0185833	9.19967e-05	0.000735974	[3, 5]	Group05	7.84314	8	[FBN1, GSN, KDELR3, LTBP1, SKP1, TMSB10, TSPO, TXN]	ETC0
GO:0030198	extracellular matrix organization	1.73424e-08	4.30093e-06	1.73424e-08	4.50903e-07	[5]	Group06	6.10465	21	[ANXA2, B4GALT1, CAPG, COL13A1, COL1A2, COL8A1, CST3, CTSK, ELN, FBLN2, GSN, HAS2, ITGB1, KAZALD1, LOXL1, LRP1, MIA, MMP28, PTX3, SOX9, VTN]	ETC0
GO:0051896	regulation of protein kinase B signaling	4.25554e-05	0.00897919	4.25554e-05	0.000510665	[5, 6, 7]	Group07	6.17978	11	[AXL, CAVIN3, FGFR1, IGF1, ITGB1, MET, MYDGF, NTRK2, PHLDA3, RRAS, TXN]	ETC0
GO:1902430	negative regulation of amyloid-beta formation	0.000184733	0.0347298	0.000184733	0.000369466	[5, 6, 7, 8, 9]	Group08	19.0476	4	[CLU, IGF1, NTRK2, PRNP]	ETC0
GO:1905049	negative regulation of metallopeptidase activity	0.00014333	0.0279494	0.00014333	0.000716652	[7, 8, 9]	Group09	37.5	3	[LRP1, TIMP1, TIMP3]	ETC0
GO:0031099	regeneration	3.76845e-05	0.00802681	3.76845e-05	0.000565268	[3]	Group10	5.76923	12	[ANXA1, ANXA3, AXL, CCN3, CCND1, CD81, IGF1, KREMEN1, MAP1B, PRRX1, TSPO, VTN]	ETC0
GO:0032102	negative regulation of response to external stimulus	3.3789e-05	0.00723084	3.3789e-05	0.000540623	[3, 4, 5]	Group11	4.21546	18	[ANXA2, CARD16, CCL2, CCN3, FGL2, GSTP1, IGF1, KREMEN1, MMP28, NT5E, OAS1, PLAT, SELENOS, SEMA3B, SLIT3, SOD1, TNFAIP6, VTN]	ETC0
GO:0035987	endodermal cell differentiation	9.28954e-05	0.0185791	9.28954e-05	0.000650268	[4, 5, 6, 7, 8, 9]	Group12	11.3208	6	[COL6A1, COL8A1, FN1, ITGAV, ITGB5, VTN]	ETC0
GO:0006909	phagocytosis	0.000136128	0.026681	0.000136128	0.000816767	[5]	Group13	4.26136	15	[ANXA1, ANXA3, APLP2, AXL, CCL2, CSRP1, CYBA, GSN, ITGAV, ITGB1, LRP1, MET, MFGE8, PTX3, SOD1]	ETC0
GO:0043277	apoptotic cell clearance	0.000114604	0.0225769	0.000136128	0.000816767	[6]	Group13	10.9091	6	[ANXA1, AXL, CCL2, ITGAV, LRP1, MFGE8]	ETC0
GO:0030100	regulation of endocytosis	8.39732e-05	0.0171305	8.39732e-05	0.000755759	[4, 5, 6]	Group14	5.30973	12	[ANXA2, APLP2, AXL, CD151, CD63, CLU, ITGAV, LGALS3, LRP1, LRPAP1, SNCA, VTN]	ETC0
GO:0045807	positive regulation of endocytosis	1.91812e-05	0.00420068	8.39732e-05	0.000755759	[3, 4, 5, 6, 7]	Group14	8.41121	9	[ANXA2, APLP2, AXL, CD151, CD63, CLU, LRP1, SNCA, VTN]	ETC0
GO:0034764	positive regulation of transmembrane transport	0.000208398	0.0381368	2.93354e-05	0.000498702	[3, 4, 5, 6]	Group15	4.81928	12	[CALM2, CCL2, COX17, GSTO1, IGF1, ITGB1, KCNN4, NDUFA4, NFE2L2, PIK3R1, PRKCI, SNCA]	ETC0
GO:0046324	regulation of glucose import	0.000186729	0.0349183	2.93354e-05	0.000498702	[5, 6, 7, 8, 10, 11]	Group15	10	6	[APLP2, IGF1, NFE2L2, PIK3R1, PRKCI, SELENOS]	ETC0
GO:0046718	viral entry into host cell	3.41863e-06	0.00079654	3.41863e-06	6.83725e-05	[3, 6]	Group16	7.31707	12	[AXL, BSG, CD55, CD81, GSN, ITGAV, ITGB1, ITGB5, LGALS1, LY6E, PTX3, SLC7A1]	ETC0
GO:0001618	virus receptor activity	2.07786e-05	0.00450895	3.41863e-06	6.83725e-05	[4, 7]	Group16	9.63855	8	[AXL, BSG, CD55, CD81, ITGAV, ITGB1, ITGB5, SLC7A1]	ETC0
GO:0050900	leukocyte migration	3.81577e-05	0.00808943	3.81577e-05	0.00049605	[2, 4]	Group17	4.17633	18	[ANXA1, B4GALT1, BSG, CCL2, CCN3, CD81, CLU, ECM1, ITGA6, ITGB1, LGALS3, MMP28, PIK3R1, PLEC, RARRES2, RHOA, ST3GAL4, TNFAIP6]	ETC0
GO:0002685	regulation of leukocyte migration	0.000208398	0.0381368	3.81577e-05	0.00049605	[3, 4, 5, 6]	Group17	4.81928	12	[ANXA1, CCL2, CCN3, CD81, ECM1, LGALS3, MMP28, PIK3R1, RARRES2, RHOA, ST3GAL4, TNFAIP6]	ETC0
GO:0070613	regulation of protein processing	5.81357e-06	0.00132549	5.81357e-06	0.000110458	[6, 7]	Group18	11.4286	8	[ANXA2, CARD16, ENO1, GAS1, GSN, PLAT, PRNP, S100A10]	ETC0
GO:0010755	regulation of plasminogen activation	9.7617e-05	0.0193282	5.81357e-06	0.000110458	[7, 8, 9]	Group18	22.2222	4	[ANXA2, ENO1, PLAT, S100A10]	ETC0
GO:0097190	apoptotic signaling pathway	1.18882e-06	0.000282939	1.18882e-06	2.73429e-05	[3, 4, 5]	Group19	4.05616	26	[ARL6IP5, CD44, CLU, CRIP1, ENO1, FGFR1, GSN, GSTP1, IFI27, IFI27L2, IFI6, IGF1, ITGA6, ITGAV, KRT18, LGALS3, NFE2L2, PERP, PHLDA3, PIK3R1, RTL10, SELENOS, SOD1, TIMP1, TIMP3, TNFRSF12A]	ETC0
GO:0097191	extrinsic apoptotic signaling pathway	0.000153933	0.0295551	1.18882e-06	2.73429e-05	[4, 5, 6]	Group19	4.97925	12	[FGFR1, GSTP1, IFI27, IFI6, IGF1, ITGA6, ITGAV, KRT18, LGALS3, PIK3R1, TIMP3, TNFRSF12A]	ETC0
GO:0071634	regulation of transforming growth factor beta production	0.000254363	0.0452766	0.000254363	0.000254363	[4, 5, 6, 7]	Group20	12.1951	5	[ATP6AP2, FN1, ITGAV, ITGB8, LTBP1]	ETC0
GO:1901388	regulation of transforming growth factor beta activation	0.00014333	0.0279494	0.000254363	0.000254363	[3, 4, 5, 6, 7, 8]	Group20	37.5	3	[ITGAV, ITGB8, LTBP1]	ETC0
GO:0001667	ameboidal-type cell migration	2.86189e-05	0.00615307	7.54511e-07	1.81083e-05	[4]	Group21	4.11255	19	[ADAM9, ANXA1, ANXA3, APLP2, CCN3, FGFR1, FN1, HAS2, ITGB1, ITGB4, MET, NFE2L2, PLEC, RHOA, RRAS, SDC4, SEMA3B, SOX9, TIMP1]	ETC0
GO:0030335	positive regulation of cell migration	1.45206e-06	0.000344139	7.54511e-07	1.81083e-05	[4, 5, 6]	Group21	4.24028	24	[ADAM9, ANXA1, ANXA3, CD151, FGFR1, FN1, HAS2, IGF1, ITGA6, ITGAV, ITGB1, LGALS3, MET, NFE2L2, PIK3R1, RARRES2, RHOA, RRAS, S100A11, SEMA3B, SOX9, TNFAIP6, VSIR, VTN]	ETC0
GO:0014812	muscle cell migration	8.46923e-07	0.000203262	1.43591e-06	3.15901e-05	[4]	Group22	10.5263	10	[ANXA1, CCN3, HAS2, IGF1, LRP1, NFE2L2, PLAT, RHOA, S100A11, VTN]	ETC0
GO:0014910	regulation of smooth muscle cell migration	5.42018e-05	0.011274	1.43591e-06	3.15901e-05	[5, 6]	Group22	10	7	[HAS2, IGF1, LRP1, NFE2L2, RHOA, S100A11, VTN]	ETC0
GO:0090303	positive regulation of wound healing	0.000266936	0.0472477	1.43591e-06	3.15901e-05	[4, 5, 6, 7]	Group22	9.375	6	[ANXA1, ITGB1, NFE2L2, PLAT, ST3GAL4, VTN]	ETC0
GO:0001818	negative regulation of cytokine production	9.4449e-05	0.0187954	3.81029e-05	0.000533441	[3, 4, 5, 6, 7]	Group23	4.63576	14	[ANXA1, APLP2, AXL, CARD16, EZR, FN1, GSTP1, IGF1, IL1RL1, OAS1, PRNP, SELENOS, TSPO, VSIR]	ETC0
GO:0032640	tumor necrosis factor production	0.000217103	0.0392957	3.81029e-05	0.000533441	[4, 7]	Group23	5.58659	10	[AXL, CLU, CYBA, GSTP1, IGF1, OAS1, PIK3R1, SELENOS, TSPO, VSIR]	ETC0
GO:0032680	regulation of tumor necrosis factor production	0.000217103	0.0392957	3.81029e-05	0.000533441	[5, 6, 7, 8]	Group23	5.58659	10	[AXL, CLU, CYBA, GSTP1, IGF1, OAS1, PIK3R1, SELENOS, TSPO, VSIR]	ETC0
GO:0009611	response to wounding	7.38159e-10	1.8454e-07	2.36742e-11	7.10227e-10	[3]	Group24	5.01618	31	[ANXA1, ANXA2, ANXA5, AXL, B4GALT1, CD151, CD44, CD59, CLIC1, CSRP1, DCBLD2, DSP, FN1, IGF1, ITGB1, ITGB4, KREMEN1, MAP1B, NFE2L2, PLAT, PLEC, PLLP, RHOA, S100A10, SDC4, SOD1, ST3GAL4, TIMP1, TNFRSF12A, TSPO, VTN]	ETC0
GO:0050878	regulation of body fluid levels	1.46047e-05	0.00325685	2.36742e-11	7.10227e-10	[3]	Group24	4.31818	19	[ANXA2, ANXA5, AQP5, AXL, CCND1, CD59, CLIC1, CSRP1, CYBA, FGFR1, FN1, HAS2, KCNN4, MET, NFE2L2, PLAT, PLEC, ST3GAL4, VTN]	ETC0
GO:0042060	wound healing	1.10515e-08	2.75181e-06	2.36742e-11	7.10227e-10	[4]	Group24	5.33049	25	[ANXA1, ANXA2, ANXA5, AXL, B4GALT1, CD151, CD44, CD59, CLIC1, CSRP1, DCBLD2, DSP, FN1, IGF1, ITGB1, NFE2L2, PLAT, PLEC, RHOA, S100A10, SDC4, ST3GAL4, TIMP1, TNFRSF12A, VTN]	ETC0
GO:1990778	protein localization to cell periphery	0.000154024	0.0294186	6.45778e-05	0.000645778	[5]	Group25	4.21348	15	[ARL6IP5, BSG, CD81, EPB41L2, EZR, ITGB1, KRT18, LGALS3, LRP1, LRPAP1, PIK3R1, PRKCI, PRNP, S100A10, TMEM59]	ETC0
GO:1904375	regulation of protein localization to cell periphery	1.55799e-05	0.00344316	6.45778e-05	0.000645778	[5, 6]	Group25	7.63359	10	[EPB41L2, EZR, ITGB1, LGALS3, LRP1, LRPAP1, PIK3R1, PRKCI, PRNP, TMEM59]	ETC0
GO:1904377	positive regulation of protein localization to cell periphery	4.66294e-06	0.00107248	6.45778e-05	0.000645778	[4, 5, 6, 7]	Group25	11.7647	8	[EPB41L2, EZR, ITGB1, LGALS3, LRP1, PIK3R1, PRKCI, PRNP]	ETC0
GO:1905475	regulation of protein localization to membrane	1.17588e-05	0.00263397	6.45778e-05	0.000645778	[5, 6]	Group25	6.48649	12	[CD81, EZR, GSN, ITGB1, LGALS3, LRP1, LRPAP1, PIK3R1, PRKCI, PRNP, TMEM59, TNFAIP6]	ETC0
GO:1905477	positive regulation of protein localization to membrane	2.06732e-05	0.00450676	6.45778e-05	0.000645778	[4, 5, 6, 7]	Group25	8.33333	9	[CD81, EZR, ITGB1, LGALS3, LRP1, PIK3R1, PRKCI, PRNP, TNFAIP6]	ETC0
GO:0098631	cell adhesion mediator activity	5.21144e-06	0.00119342	1.3241e-08	3.70749e-07	[3]	Group26	11.5942	8	[ANXA1, ANXA2, BSG, DSP, ITGB1, KRT18, PALLD, S100A11]	ETC0
GO:0004857	enzyme inhibitor activity	3.52756e-06	0.000818394	1.3241e-08	3.70749e-07	[5]	Group26	4.58716	20	[ANXA1, ANXA2, ANXA3, ANXA5, APLP2, CAMK2N1, CARD16, CST3, CSTB, LGALS3, PI3, PNKD, PPP1R14B, PRDX5, PRNP, RNH1, SLPI, SNCA, TIMP1, TIMP3]	ETC0
GO:0098641	cadherin binding involved in cell-cell adhesion	9.7617e-05	0.0193282	1.3241e-08	3.70749e-07	[5]	Group26	22.2222	4	[ANXA1, ANXA2, KRT18, S100A11]	ETC0
GO:0031340	positive regulation of vesicle fusion	0.000212776	0.0387253	1.3241e-08	3.70749e-07	[3, 4, 5, 6, 7, 8, 9]	Group26	33.3333	3	[ANXA1, ANXA2, SNCA]	ETC0
GO:0004859	phospholipase inhibitor activity	3.1588e-08	7.80223e-06	1.3241e-08	3.70749e-07	[7]	Group26	40	6	[ANXA1, ANXA2, ANXA3, ANXA5, PNKD, SNCA]	ETC0
GO:0019834	phospholipase A2 inhibitor activity	5.22639e-05	0.0109232	1.3241e-08	3.70749e-07	[8]	Group26	50	3	[ANXA1, ANXA2, ANXA3]	ETC0
GO:0031589	cell-substrate adhesion	1.41136e-07	3.44373e-05	1.08729e-09	3.15315e-08	[3]	Group27	5.39846	21	[ADAM9, AXL, CD44, CD63, COL13A1, COL8A1, FBLN2, FN1, HAS2, ITGA6, ITGAV, ITGB1, ITGB4, ITGB5, ITGB8, PIK3R1, RHOA, RRAS, S100A10, SDC4, VTN]	ETC0
GO:0007160	cell-matrix adhesion	9.45543e-08	2.32604e-05	1.08729e-09	3.15315e-08	[4]	Group27	6.77291	17	[ADAM9, CD44, CD63, COL13A1, FN1, ITGA6, ITGAV, ITGB1, ITGB4, ITGB5, ITGB8, PIK3R1, RHOA, RRAS, S100A10, SDC4, VTN]	ETC0
GO:0045785	positive regulation of cell adhesion	3.07956e-06	0.000720616	1.08729e-09	3.15315e-08	[3, 4, 5]	Group27	4.31373	22	[ADAM9, ANXA1, CCL2, CD44, CD55, CD81, COL8A1, FBLN2, FN1, HAS2, IGF1, ITGAV, LGALS1, RHOA, RRAS, S100A10, SDC4, SLC7A1, ST3GAL4, TIMP1, VSIR, VTN]	ETC0
GO:0150115	cell-substrate junction organization	0.000188207	0.0350065	1.08729e-09	3.15315e-08	[5]	Group27	7.07965	8	[FN1, ITGA6, ITGB4, PIK3R1, PLEC, RHOA, S100A10, SDC4]	ETC0
GO:0031032	actomyosin structure organization	4.74958e-05	0.00997412	1.08729e-09	3.15315e-08	[4, 7]	Group27	5.6338	12	[CSRP1, ELN, EPB41L2, ITGB1, ITGB5, KRT19, MET, PIK3R1, PLEC, RHOA, S100A10, SDC4]	ETC0
GO:0051017	actin filament bundle assembly	0.000164548	0.0310996	1.08729e-09	3.15315e-08	[5, 6, 7, 9]	Group27	5.78035	10	[ELN, EZR, ITGB1, ITGB5, LIMA1, MET, PIK3R1, RHOA, S100A10, SDC4]	ETC0
GO:0043149	stress fiber assembly	0.000225432	0.0403523	1.08729e-09	3.15315e-08	[5, 7, 8, 9, 11]	Group27	6.89655	8	[ELN, ITGB1, ITGB5, MET, PIK3R1, RHOA, S100A10, SDC4]	ETC0
GO:0098754	detoxification	1.4926e-05	0.00331357	5.03918e-07	1.2598e-05	[1, 4]	Group28	6.91824	11	[GSTO1, GSTP1, MGST3, MT2A, NFE2L2, PRDX1, PRDX5, SELENOS, SNCA, SOD1, TXN]	ETC0
GO:0009636	response to toxic substance	8.84587e-05	0.0179571	5.03918e-07	1.2598e-05	[3]	Group28	4.94297	13	[GSTO1, GSTP1, MAP1B, MGST3, MT2A, NFE2L2, PON2, PRDX1, PRDX5, SELENOS, SNCA, SOD1, TXN]	ETC0
GO:0000302	response to reactive oxygen species	5.94464e-05	0.012246	5.03918e-07	1.2598e-05	[4]	Group28	5.50459	12	[ADAM9, ANXA1, AXL, CLU, GSTP1, HEBP2, MET, NFE2L2, PRDX1, PRDX5, SOD1, TXN]	ETC0
GO:0062197	cellular response to chemical stress	5.85589e-05	0.0121217	5.03918e-07	1.2598e-05	[4]	Group28	4.38356	16	[ANXA1, AQP5, ARL6IP5, AXL, CLU, MET, NFE2L2, PLEC, PRDX1, PRDX5, SELENOS, SNCA, SOD1, TIMP1, TSPO, TXN]	ETC0
GO:0098869	cellular oxidant detoxification	4.52319e-06	0.00104486	5.03918e-07	1.2598e-05	[3, 6]	Group28	8.77193	10	[GSTO1, GSTP1, MGST3, NFE2L2, PRDX1, PRDX5, SELENOS, SNCA, SOD1, TXN]	ETC0
GO:0006749	glutathione metabolic process	0.000186729	0.0349183	5.03918e-07	1.2598e-05	[4, 5, 6]	Group28	10	6	[ARL6IP5, GSTO1, GSTP1, NFE2L2, PRNP, SOD1]	ETC0
GO:0090322	regulation of superoxide metabolic process	7.5721e-05	0.0155228	5.03918e-07	1.2598e-05	[5, 6]	Group28	15.625	5	[CSRP1, CYBA, GSTP1, NFE2L2, SOD1]	ETC0
GO:0032930	positive regulation of superoxide anion generation	0.000223318	0.0401973	5.03918e-07	1.2598e-05	[5, 6, 7, 8]	Group28	18.1818	4	[CSRP1, CYBA, GSTP1, SOD1]	ETC0
GO:0031589	cell-substrate adhesion	1.41136e-07	3.44373e-05	2.77957e-12	8.61667e-11	[3]	Group29	5.39846	21	[ADAM9, AXL, CD44, CD63, COL13A1, COL8A1, FBLN2, FN1, HAS2, ITGA6, ITGAV, ITGB1, ITGB4, ITGB5, ITGB8, PIK3R1, RHOA, RRAS, S100A10, SDC4, VTN]	ETC0
GO:0098609	cell-cell adhesion	3.33919e-10	8.38138e-08	2.77957e-12	8.61667e-11	[3]	Group29	4.154	41	[ADAM9, ANXA1, ANXA2, BSG, CCL2, CCN3, CD44, CD55, CD58, CD81, CERCAM, CLDN10, CLIC1, COL13A1, CSRP1, DSP, EZR, FGL2, FN1, HAS2, IGF1, ITGA6, ITGAV, ITGB1, ITGB5, KRT18, LGALS1, LGALS3, NT5E, PALLD, PCDH7, PERP, PRNP, RHOA, S100A11, SDC4, SLC7A1, SOX9, ST3GAL4, TIMP1, VSIR]	ETC0
GO:0007159	leukocyte cell-cell adhesion	5.00807e-07	0.000121195	2.77957e-12	8.61667e-11	[4]	Group29	5	21	[ANXA1, CCL2, CD44, CD55, CD81, CERCAM, EZR, FGL2, HAS2, IGF1, ITGB1, LGALS1, LGALS3, NT5E, PRNP, RHOA, SDC4, SLC7A1, ST3GAL4, TIMP1, VSIR]	ETC0
GO:0045785	positive regulation of cell adhesion	3.07956e-06	0.000720616	2.77957e-12	8.61667e-11	[3, 4, 5]	Group29	4.31373	22	[ADAM9, ANXA1, CCL2, CD44, CD55, CD81, COL8A1, FBLN2, FN1, HAS2, IGF1, ITGAV, LGALS1, RHOA, RRAS, S100A10, SDC4, SLC7A1, ST3GAL4, TIMP1, VSIR, VTN]	ETC0
GO:0070663	regulation of leukocyte proliferation	0.000203194	0.0373876	2.77957e-12	8.61667e-11	[4, 5]	Group29	4.54545	13	[ANXA1, CD55, CD81, CSRP1, GSTP1, IGF1, LGALS3, MYDGF, PRNP, SDC4, SLC7A1, TIMP1, VSIR]	ETC0
GO:0042098	T cell proliferation	8.39732e-05	0.0171305	2.77957e-12	8.61667e-11	[5, 6]	Group29	5.30973	12	[ANXA1, CD151, CD55, CD81, IGF1, LGALS3, MYDGF, PRNP, SDC4, SLC7A1, TIMP1, VSIR]	ETC0
GO:1903037	regulation of leukocyte cell-cell adhesion	2.8435e-05	0.00614195	2.77957e-12	8.61667e-11	[5, 6]	Group29	4.45026	17	[ANXA1, CCL2, CD44, CD55, CD81, FGL2, HAS2, IGF1, LGALS1, LGALS3, PRNP, RHOA, SDC4, SLC7A1, ST3GAL4, TIMP1, VSIR]	ETC0
GO:0050863	regulation of T cell activation	0.000146652	0.0284505	2.77957e-12	8.61667e-11	[5, 6, 7]	Group29	4.05063	16	[ANXA1, CCL2, CD55, CD81, FGL2, IGF1, LGALS1, LGALS3, MYDGF, PRNP, RHOA, SDC4, SLC7A1, SOD1, TIMP1, VSIR]	ETC0
GO:1903039	positive regulation of leukocyte cell-cell adhesion	0.000196356	0.0363259	2.77957e-12	8.61667e-11	[5, 6, 7]	Group29	4.5614	13	[ANXA1, CCL2, CD44, CD55, CD81, HAS2, IGF1, LGALS1, RHOA, SLC7A1, ST3GAL4, TIMP1, VSIR]	ETC0
GO:0042129	regulation of T cell proliferation	9.26244e-05	0.0186175	2.77957e-12	8.61667e-11	[6, 7, 8]	Group29	5.6701	11	[ANXA1, CD55, CD81, IGF1, LGALS3, MYDGF, PRNP, SDC4, SLC7A1, TIMP1, VSIR]	ETC0
GO:0004857	enzyme inhibitor activity	3.52756e-06	0.000818394	1.63948e-08	4.42659e-07	[5]	Group30	4.58716	20	[ANXA1, ANXA2, ANXA3, ANXA5, APLP2, CAMK2N1, CARD16, CST3, CSTB, LGALS3, PI3, PNKD, PPP1R14B, PRDX5, PRNP, RNH1, SLPI, SNCA, TIMP1, TIMP3]	ETC0
GO:0051346	negative regulation of hydrolase activity	6.37085e-07	0.000153537	1.63948e-08	4.42659e-07	[5]	Group30	5.12821	20	[ANXA1, ANXA2, APLP2, CARD16, CD44, CST3, CSTB, ECM1, IFI6, LGALS3, LRP1, PI3, PRDX5, PRNP, PTX3, SLPI, SNCA, TIMP1, TIMP3, VTN]	ETC0
GO:0045861	negative regulation of proteolysis	1.06364e-06	0.00025421	1.63948e-08	4.42659e-07	[5, 6, 7]	Group30	5.17711	19	[ANXA2, APLP2, CARD16, CD44, CST3, CSTB, ECM1, GAS1, IFI6, LRP1, PI3, PLAT, PRDX5, PRNP, SLPI, SNCA, TIMP1, TIMP3, VTN]	ETC0
GO:0052547	regulation of peptidase activity	1.04258e-07	2.55433e-05	1.63948e-08	4.42659e-07	[5, 6, 7]	Group30	4.90798	24	[ANXA2, APLP2, ARL6IP5, CARD16, CD44, CST3, CSTB, ECM1, FN1, GSN, IFI6, LRP1, PCOLCE2, PERP, PI3, PRDX5, PRNP, RHOA, SLPI, SNCA, TIMP1, TIMP3, VSIR, VTN]	ETC0
GO:0061134	peptidase regulator activity	2.15574e-06	0.000506598	1.63948e-08	4.42659e-07	[5, 6, 7, 8]	Group30	6.07287	15	[ANXA2, APLP2, CARD16, CST3, CSTB, FN1, PCOLCE2, PI3, PRDX5, PRNP, SLPI, SNCA, TIMP1, TIMP3, VSIR]	ETC0
GO:0004859	phospholipase inhibitor activity	3.1588e-08	7.80223e-06	1.63948e-08	4.42659e-07	[7]	Group30	40	6	[ANXA1, ANXA2, ANXA3, ANXA5, PNKD, SNCA]	ETC0
GO:0010466	negative regulation of peptidase activity	4.05737e-07	9.8594e-05	1.63948e-08	4.42659e-07	[6, 7, 8]	Group30	6.11511	17	[ANXA2, APLP2, CARD16, CD44, CST3, CSTB, ECM1, IFI6, LRP1, PI3, PRDX5, PRNP, SLPI, SNCA, TIMP1, TIMP3, VTN]	ETC0
GO:0052548	regulation of endopeptidase activity	6.24137e-06	0.00141055	1.63948e-08	4.42659e-07	[6, 7, 8]	Group30	4.41501	20	[ANXA2, APLP2, ARL6IP5, CARD16, CD44, CST3, CSTB, GSN, IFI6, PERP, PI3, PRDX5, PRNP, RHOA, SLPI, SNCA, TIMP1, TIMP3, VSIR, VTN]	ETC0
GO:0061135	endopeptidase regulator activity	7.60501e-06	0.00171113	1.63948e-08	4.42659e-07	[6, 7, 8, 9]	Group30	6.25	13	[ANXA2, APLP2, CARD16, CST3, CSTB, PI3, PRDX5, PRNP, SLPI, SNCA, TIMP1, TIMP3, VSIR]	ETC0
GO:0010951	negative regulation of endopeptidase activity	5.8509e-06	0.00132816	1.63948e-08	4.42659e-07	[7, 8, 9]	Group30	5.59701	15	[ANXA2, APLP2, CARD16, CD44, CST3, CSTB, IFI6, PI3, PRDX5, PRNP, SLPI, SNCA, TIMP1, TIMP3, VTN]	ETC0
